# Supplementary material for: Sperm proteins and cancer‐testis antigens are released by the seminiferous tubules in mice and men
Source: FASEB J. 2021 Feb 10;35(3):e21397. doi: 10.1096/fj.202002484R (PMC7898903; doi:10.1096/fj.202002484R)
Supplement: Supplementary file 2 — Supplementary Material [file FSB2-35-e21397-s007.xlsx]

## Sheet: Supp Dataset 1 details
Supplemental Dataset 1.	The mouse TIF proteome
Supplemental Dataset 1A.	N=3902 proteins identified in TIF from control mice (n=12)
Proteins were identified in TIF samples taken from 12 control adult mice
Supplemental Dataset 1B.	N=3551 proteins quantified in TIF from control (n=12) and DTX mice (n=11)
Proteins were quantified in TIF samples taken from 12 control adult mice and 11 mice after 1 week of DTX treatment
Column explanations
Leading protein ID:	First, or leading, protein ID annotation in UniProtKB/Swiss-Prot Mus musculus database (October 2016)
Majority protein IDs:	All protein ID annotations in UniProtKB/Swiss-Prot Mus musculus database (October 2016)
Gene symbol:	Leading gene symbol in UniProtKB/Swiss-Prot Mus musculus database (October 2016)
Other gene symbols:	Other gene symbol annotations from the UniProtKB/Swiss-Prot Mus musculus database (October 2016).
Protein name:	Protein name from the UniProtKB/Swiss-Prot Mus musculus database (October 2016).
Median razor + unique peptides:	Median number of peptides that have been uniquely assigned to the protein group with the largest number of total peptides identified
Median % sequence coverage:	Median percentage of sequence coverage across the protein based on the peptides identified.
Median iBAQ:	Median iBAQ values across the replicates in each group. Values calculated by MaxQuant are the (raw) intensities divided by the number of theoretical peptides. Thus, iBAQ values are proportional to the molar quantities of the proteins. The iBAQ algorithm can roughly estimate the relative abundance of the proteins within each sample
Relative abundance:	Relative abundance score in 20 fold ranges, based on top most abundant identified/quantified protein iBAQ score in controls; +++++ = highest abundance, + = lowest abundance
Gene ontology (biological process):	Describes the pathways and larger processes to which that gene product’s activity contribute (UniProtKB and GO)
Gene ontology (cellular component):	Describes where the gene products are active (UniProtKB and GO)
Gene ontology (molecular function):	Describes the molecular activities of individual gene products (UniProtKB and GO)
Subcellular location:	Provides information on the location and the topology of the mature protein in the cell (UniProtKB and GO)
Function:	Describes the function of the protein (UniProtKB and GO)
Keywords:	UniProtKB Keywords constitute a controlled vocabulary with a hierarchical structure. Keywords summarise the content of a UniProtKB entry and facilitate the search for proteins of interes
DTX/Control Log2 FC	Log2 ratio of protein abundance in DTX mice/control mice
DTX/Control linear FC	Linear ratio of protein abundance in DTX mice/control mice
DTX/Control adj.P.Val	Adjusted p value of difference in protein abundance between DTX and control mice
DTX/Control significant:	Whether the Log2FC is statistically significant with the adjusted P value
DTX/Control_mean:	The Log2 transformed mean intensity value for each group
DTX/Control_ngood:	The number of replicates the protein was identified in each group

## Sheet: Supp Dataset 1A
Supplemental Dataset 1A. N=3902 proteins identified in TIF from control mice (n=12)
Leading protein ID	Majority protein IDs	Gene symbol	Alternate gene symbols	Protein names	Mol. Weight kDa	Median razor + unique peptides (Control)	Median % sequence coverage (Control)	Median iBAQ (Control)	Relative abundance	Gene ontology (biological process)	Gene ontology (cellular component)	Gene ontology (molecular function)	Subcellular location	Function	Keywords
P10649	P10649	Gstm1		Glutathione S-transferase Mu 1	25.97	15	72.5	46303000	+++++	cellular response to drug [GO:0035690]; glutathione metabolic process [GO:0006749]; xenobiotic catabolic process [GO:0042178]	cytosol [GO:0005829]; extracellular region [GO:0005576]; intercellular bridge [GO:0045171]; myelin sheath [GO:0043209]; protein-containing complex [GO:0032991]	glutathione binding [GO:0043295]; glutathione transferase activity [GO:0004364]; identical protein binding [GO:0042802]; nickel cation binding [GO:0016151]; protein heterodimerization activity [GO:0046982]; protein homodimerization activity [GO:0042803]; protein kinase binding [GO:0019901]; steroid binding [GO:0005496]	SUBCELLULAR LOCATION: Cytoplasm.	FUNCTION: Conjugation of reduced glutathione to a wide number of exogenous and endogenous hydrophobic electrophiles.	Complete proteome;Cytoplasm;Direct protein sequencing;Phosphoprotein;Reference proteome;Transferase
Q546G4	Q546G4;P07724	Alb		Serum albumin	68.692	53	79.25	29838500	+++++	cellular response to starvation [GO:0009267]; maintenance of mitochondrion location [GO:0051659]; negative regulation of apoptotic process [GO:0043066]; negative regulation of protein oligomerization [GO:0032460]	endoplasmic reticulum [GO:0005783]; extracellular exosome [GO:0070062]; Golgi apparatus [GO:0005794]; protein-containing complex [GO:0032991]	chaperone binding [GO:0051087]; DNA binding [GO:0003677]; enterobactin binding [GO:1903981]; exogenous protein binding [GO:0140272]; fatty acid binding [GO:0005504]; identical protein binding [GO:0042802]; metal ion binding [GO:0046872]; oxygen binding [GO:0019825]; pyridoxal phosphate binding [GO:0030170]; toxic substance binding [GO:0015643]			Disulfide bond;Metal-binding;Signal;Zinc
P15626	P15626;D3YX76	Gstm2		Glutathione S-transferase Mu 2	25.716	23	81.4	25786500	+++++	cellular detoxification of nitrogen compound [GO:0070458]; glutathione metabolic process [GO:0006749]; nitrobenzene metabolic process [GO:0018916]; xenobiotic catabolic process [GO:0042178]	cytoplasm [GO:0005737]; cytosol [GO:0005829]; intercellular bridge [GO:0045171]; plasma membrane [GO:0005886]; protein-containing complex [GO:0032991]	enzyme binding [GO:0019899]; glutathione binding [GO:0043295]; glutathione transferase activity [GO:0004364]; protein heterodimerization activity [GO:0046982]; protein homodimerization activity [GO:0042803]	SUBCELLULAR LOCATION: Cytoplasm.	FUNCTION: Conjugation of reduced glutathione to a wide number of exogenous and endogenous hydrophobic electrophiles.	Complete proteome;Cytoplasm;Direct protein sequencing;Phosphoprotein;Reference proteome;Transferase
Q5SVY2	Q5SVY2;Q3UAJ1;Q3TE63;P17742;Q9CZK9	Ppia		Peptidyl-prolyl cis-trans isomerase;Peptidyl-prolyl cis-trans isomerase A;Peptidyl-prolyl cis-trans isomerase A, N-terminally processed	17.971	12	70.7	20497000	+++++	protein folding [GO:0006457]		peptidyl-prolyl cis-trans isomerase activity [GO:0003755]		FUNCTION: PPIases accelerate the folding of proteins. It catalyzes the cis-trans isomerization of proline imidic peptide bonds in oligopeptides. {ECO:0000256|RuleBase:RU363019}.	Isomerase;Rotamase
Q548Z6	Q548Z6;P00342;Q64483;A0A1B0GRE9;D3YVR7;D3YZE4	Ldhc		L-lactate dehydrogenase;L-lactate dehydrogenase C chain	35.911	23	79.95	18518000	+++++	carbohydrate metabolic process [GO:0005975]; carboxylic acid metabolic process [GO:0019752]	cytoplasm [GO:0005737]	L-lactate dehydrogenase activity [GO:0004459]			NAD;Oxidoreductase
Q5EBQ2	Q5EBQ2;Q3TGC5;P70296;D3Z1V4;D6RHS6	Pebp1		Phosphatidylethanolamine-binding protein 1;Hippocampal cholinergic neurostimulating peptide	20.83	13	90.4	16676000	+++++	aging [GO:0007568]; eating behavior [GO:0042755]; hippocampus development [GO:0021766]; MAPK cascade [GO:0000165]; negative regulation of MAPK cascade [GO:0043409]; positive regulation of acetylcholine metabolic process [GO:0060409]; positive regulation of cAMP-mediated signaling [GO:0043950]; positive regulation of mitotic nuclear division [GO:0045840]; regulation of the force of heart contracti…	apical part of cell [GO:0045177]; axon terminus [GO:0043679]; cell surface [GO:0009986]; extracellular space [GO:0005615]; Golgi apparatus [GO:0005794]; mitochondrial outer membrane [GO:0005741]; neuronal cell body [GO:0043025]; rough endoplasmic reticulum [GO:0005791]; synaptic vesicle [GO:0008021]	ATP binding [GO:0005524]; mitogen-activated protein kinase binding [GO:0051019]; receptor serine/threonine kinase binding [GO:0033612]
A8DUK4	A8DUK4;A8DUK7;A8DUK2;D4N6R6;A8DUQ5;A8DUQ1;A8DUN2;A8DUL2;A8DUL0;A8DUP0;A8DUM2;D4N6V9;D0U270;D0U269;A8DUP7;A8DUK0;P02088;D4N6U4;B1Q450;A8DUP3;A8DUL7;A8DUL5;E9Q223;A8DUP5	Hbbt1	Hbb-b1;HBB1;Hbb-bs	Hemoglobin subunit beta-1	15.748	11	88.4	13103000	+++++	cellular oxidant detoxification [GO:0098869]; hydrogen peroxide catabolic process [GO:0042744]	extracellular space [GO:0005615]; haptoglobin-hemoglobin complex [GO:0031838]; hemoglobin complex [GO:0005833]	heme binding [GO:0020037]; hemoglobin alpha binding [GO:0031721]; hemoglobin beta binding [GO:0031722]; hemoglobin binding [GO:0030492]; metal ion binding [GO:0046872]; organic acid binding [GO:0043177]; oxygen binding [GO:0019825]; oxygen carrier activity [GO:0005344]			Complete proteome;Heme;Iron;Metal-binding;Oxygen transport;Proteomics identification;Reference proteome;Transport
P24549	P24549	Aldh1a1		Retinal dehydrogenase 1	54.467	29.5	68.8	11578000	+++++	9-cis-retinoic acid biosynthetic process [GO:0042904]; 9-cis-retinoic acid metabolic process [GO:0042905]; embryonic eye morphogenesis [GO:0048048]; negative regulation of cold-induced thermogenesis [GO:0120163]; optic cup morphogenesis involved in camera-type eye development [GO:0002072]; oxidation-reduction process [GO:0055114]; positive regulation of apoptotic process [GO:0043065]; protein hom…	cytoplasm [GO:0005737]; cytosol [GO:0005829]; nucleus [GO:0005634]	3-chloroallyl aldehyde dehydrogenase activity [GO:0004028]; aldehyde dehydrogenase (NAD) activity [GO:0004029]; benzaldehyde dehydrogenase (NAD+) activity [GO:0018479]; identical protein binding [GO:0042802]; NAD binding [GO:0051287]; retinal dehydrogenase activity [GO:0001758]	SUBCELLULAR LOCATION: Cytoplasm, cytosol {ECO:0000250|UniProtKB:P48644}.	FUNCTION: Can convert/oxidize retinaldehyde to retinoic acid. Binds free retinal and cellular retinol-binding protein-bound retinal (By similarity). May have a broader specificity and oxidize other aldehydes in vivo (By similarity). {ECO:0000250|UniProtKB:P00352, ECO:0000250|UniProtKB:P51647}.	Acetylation;Complete proteome;Cytoplasm;Direct protein sequencing;NAD;Oxidoreductase;Phosphoprotein;Reference proteome
Q4KL81	Q4KL81;Q3TSB7;P63260;Q3UD81	Actg1		Actin, cytoplasmic 2;Actin, cytoplasmic 2, N-terminally processed	41.792	16.5	60	10857500	+++++	response to calcium ion [GO:0051592]; response to mechanical stimulus [GO:0009612]	actin filament [GO:0005884]; dense body [GO:0097433]; extracellular exosome [GO:0070062]; focal adhesion [GO:0005925]; plasma membrane [GO:0005886]; postsynaptic actin cytoskeleton [GO:0098871]; presynaptic actin cytoskeleton [GO:0099143]	ATP binding [GO:0005524]; identical protein binding [GO:0042802]; profilin binding [GO:0005522]; structural constituent of postsynaptic actin cytoskeleton [GO:0098973]; ubiquitin protein ligase binding [GO:0031625]	SUBCELLULAR LOCATION: Cytoplasm, cytoskeleton {ECO:0000256|SAAS:SAAS00092513}.		ATP-binding;Cytoplasm;Cytoskeleton;Nucleotide-binding
A0A0R4J0I1	A0A0R4J0I1				46.672	25	58.6	9785550	+++++		extracellular space [GO:0005615]				Complete proteome;Proteomics identification;Reference proteome;Signal
P68372	P68372;Q9CVR0;Q9DCR1	Tubb4b		Tubulin beta-4B chain	49.83	21	72.7	9162000	+++++	microtubule-based process [GO:0007017]; microtubule cytoskeleton organization [GO:0000226]; mitotic cell cycle [GO:0000278]	cytoplasm [GO:0005737]; microtubule [GO:0005874]; myelin sheath [GO:0043209]; tubulin complex [GO:0045298]	double-stranded RNA binding [GO:0003725]; GTPase activity [GO:0003924]; GTP binding [GO:0005525]; structural constituent of cytoskeleton [GO:0005200]	SUBCELLULAR LOCATION: Cytoplasm, cytoskeleton.	FUNCTION: Tubulin is the major constituent of microtubules. It binds two moles of GTP, one at an exchangeable site on the beta chain and one at a non-exchangeable site on the alpha chain.	Acetylation;Complete proteome;Cytoplasm;Cytoskeleton;Direct protein sequencing;GTP-binding;Isopeptide bond;Microtubule;Nucleotide-binding;Phosphoprotein;Reference proteome
Q5EBJ0	Q5EBJ0;A0A140T8V1;P11404	Fabp3		Fatty acid-binding protein, heart	14.819	10	69.2	9022700	+++++	fatty acid metabolic process [GO:0006631]; response to drug [GO:0042493]; response to fatty acid [GO:0070542]; response to insulin [GO:0032868]	cytosol [GO:0005829]; extracellular space [GO:0005615]; sarcoplasm [GO:0016528]	cytoskeletal protein binding [GO:0008092]; icosatetraenoic acid binding [GO:0050543]; long-chain fatty acid transporter activity [GO:0005324]; oleic acid binding [GO:0070538]			Transport
Q80Y52	Q80Y52;P07901;Q3UIF3;Q3TKA2;A0PJ91;Q3TJU7;Q3TKB9;Q3TKG0;Q8C5U3	Hsp90aa1		Heat shock protein HSP 90-alpha	84.787	39	57.25	8676800	+++++	chaperone-mediated protein complex assembly [GO:0051131]; positive regulation of cellular protein catabolic process [GO:1903364]; positive regulation of nitric oxide biosynthetic process [GO:0045429]; positive regulation of protein polymerization [GO:0032273]; positive regulation of tau-protein kinase activity [GO:1902949]; positive regulation of telomerase activity [GO:0051973]; protein folding …	cytoplasm [GO:0005737]; nucleus [GO:0005634]; protein-containing complex [GO:0032991]	ATPase activity [GO:0016887]; ATP binding [GO:0005524]; disordered domain specific binding [GO:0097718]; DNA polymerase binding [GO:0070182]; GTPase binding [GO:0051020]; histone deacetylase binding [GO:0042826]; nitric-oxide synthase regulator activity [GO:0030235]; protein homodimerization activity [GO:0042803]; protein tyrosine kinase binding [GO:1990782]; scaffold protein binding [GO:0097110]…			Coiled coil;Stress response
O35490	O35490	Bhmt		Betaine--homocysteine S-methyltransferase 1	45.02	22	72.35	8548950	+++++	amino-acid betaine catabolic process [GO:0006579]; amino-acid betaine metabolic process [GO:0006577]; L-methionine salvage [GO:0071267]; methionine biosynthetic process [GO:0009086]; protein methylation [GO:0006479]	cytosol [GO:0005829]; extracellular exosome [GO:0070062]; protein-containing complex [GO:0032991]	betaine-homocysteine S-methyltransferase activity [GO:0047150]; methyltransferase activity [GO:0008168]; protein-containing complex binding [GO:0044877]; zinc ion binding [GO:0008270]	SUBCELLULAR LOCATION: Cytoplasm.	FUNCTION: Involved in the regulation of homocysteine metabolism. Converts betaine and homocysteine to dimethylglycine and methionine, respectively. This reaction is also required for the irreversible oxidation of choline.	Complete proteome;Cytoplasm;Metal-binding;Methyltransferase;Phosphoprotein;Reference proteome;Transferase;Zinc
D2KHZ9	D2KHZ9;A0A0A0MQF6;P16858;S4R1W1;S4R257;D3YYI5	GAPDH	Gm3839;Gm7293	Glyceraldehyde-3-phosphate dehydrogenase	35.81	16	70	7510950	+++++	glucose metabolic process [GO:0006006]; glycolytic process [GO:0006096]		glyceraldehyde-3-phosphate dehydrogenase (NAD+) (phosphorylating) activity [GO:0004365]; NAD binding [GO:0051287]; NADP binding [GO:0050661]			Glycolysis;NAD;Nucleotide-binding;Oxidoreductase
E9Q035	E9Q035	Gm20425			107.8	43	51.2	6754900	+++++		extracellular region [GO:0005576]; integral component of membrane [GO:0016021]				Complete proteome;Membrane;Reference proteome;Signal;Transmembrane;Transmembrane helix
Q91VB8	Q91VB8;Q9CY06;Q8BPF4;Q9QWJ3;Q9CWS5;Q9CY10;A8DUV3;P01942	haemaglobin alpha 2	Hbat1; Hba	Hemoglobin subunit alpha	15.112	10	87.3	6403600	+++++	cellular oxidant detoxification [GO:0098869]; erythrocyte development [GO:0048821]; in utero embryonic development [GO:0001701]; response to bacterium [GO:0009617]	cytosolic small ribosomal subunit [GO:0022627]; extracellular space [GO:0005615]; haptoglobin-hemoglobin complex [GO:0031838]; hemoglobin complex [GO:0005833]	heme binding [GO:0020037]; iron ion binding [GO:0005506]; organic acid binding [GO:0043177]; oxygen binding [GO:0019825]; oxygen carrier activity [GO:0005344]			Complete proteome;Heme;Iron;Metal-binding;Oxygen transport;Proteomics identification;Reference proteome;Transport
Q3V2G1	Q3V2G1;Q00623;Q58EV2	Apoa1		Apolipoprotein A-I;Proapolipoprotein A-I;Truncated apolipoprotein A-I	30.684	18.5	64.2	6384500	+++++	lipid transport [GO:0006869]; lipoprotein metabolic process [GO:0042157]	extracellular region [GO:0005576]	lipid binding [GO:0008289]	SUBCELLULAR LOCATION: Secreted {ECO:0000256|SAAS:SAAS00143437}.		Coiled coil;Lipid transport;Secreted;Signal;Transport
P48774	P48774;E9PVM7;E9PV63	Gstm5		Glutathione S-transferase Mu 5	26.635	14.5	65.15	6320850	+++++	cellular detoxification of nitrogen compound [GO:0070458]; glutathione metabolic process [GO:0006749]; nitrobenzene metabolic process [GO:0018916]; response to estrogen [GO:0043627]; xenobiotic catabolic process [GO:0042178]	cytoplasm [GO:0005737]; cytosol [GO:0005829]; intercellular bridge [GO:0045171]; sperm fibrous sheath [GO:0035686]	enzyme binding [GO:0019899]; glutathione binding [GO:0043295]; glutathione transferase activity [GO:0004364]; identical protein binding [GO:0042802]; protein homodimerization activity [GO:0042803]	SUBCELLULAR LOCATION: Cytoplasm.	FUNCTION: Conjugation of reduced glutathione to a wide number of exogenous and endogenous hydrophobic electrophiles.	Complete proteome;Cytoplasm;Direct protein sequencing;Phosphoprotein;Reference proteome;Transferase
P68369	P68369	Tuba1a		Tubulin alpha-1A chain	50.135	25	84.7	6211100	+++++	microtubule-based process [GO:0007017]; microtubule cytoskeleton organization [GO:0000226]; mitotic cell cycle [GO:0000278]; regulation of synapse organization [GO:0050807]	cytoplasm [GO:0005737]; cytoplasmic microtubule [GO:0005881]; cytoplasmic ribonucleoprotein granule [GO:0036464]; membrane raft [GO:0045121]; microtubule [GO:0005874]; microtubule cytoskeleton [GO:0015630]; myelin sheath [GO:0043209]; neuromuscular junction [GO:0031594]; recycling endosome [GO:0055037]	GTPase activity [GO:0003924]; GTP binding [GO:0005525]; protein domain specific binding [GO:0019904]; structural constituent of cytoskeleton [GO:0005200]	SUBCELLULAR LOCATION: Cytoplasm, cytoskeleton.	FUNCTION: Tubulin is the major constituent of microtubules. It binds two moles of GTP, one at an exchangeable site on the beta chain and one at a non-exchangeable site on the alpha chain.	Acetylation;Complete proteome;Cytoplasm;Cytoskeleton;Direct protein sequencing;GTP-binding;Isopeptide bond;Methylation;Microtubule;Nitration;Nucleotide-binding;Phosphoprotein;Reference proteome
Q00898	Q00898	Serpina1e		Alpha-1-antitrypsin 1-5	45.891	12.5	42.4	6085200	+++++	negative regulation of endopeptidase activity [GO:0010951]; response to cytokine [GO:0034097]; response to peptide hormone [GO:0043434]	endoplasmic reticulum [GO:0005783]; extracellular space [GO:0005615]; Golgi apparatus [GO:0005794]; intracellular membrane-bounded organelle [GO:0043231]	endopeptidase inhibitor activity [GO:0004866]; identical protein binding [GO:0042802]; protease binding [GO:0002020]; serine-type endopeptidase inhibitor activity [GO:0004867]	SUBCELLULAR LOCATION: Secreted {ECO:0000269|PubMed:8619829}.	FUNCTION: Does not inhibit elastase or chymotrypsin. No target protease has been identified to date.	Complete proteome;Glycoprotein;Protease inhibitor;Reference proteome;Secreted;Serine protease inhibitor;Signal
Q3UBA6	Q3UBA6;Q3TH56;P63017;Q504P4;Q3U9L2;Q3TQ13;Q3TEK2;Q3ULM1;Q3TF16;Q3TZJ3;Q3TRH3;Q3KQJ4;Q3UDS0;Q3TB63;Q3TH04;Q3UXU1	Hspa8		Heat shock cognate 71 kDa protein	70.898	31	64.4	6012500	+++++			ATP binding [GO:0005524]			ATP-binding;Coiled coil;Nucleotide-binding
Q80W25	Q80W25;Q3UXL1;G3XA14;Q9D5U2	Akr1cl			36.9	20	71.7	5759200	+++++	steroid metabolic process [GO:0008202]	cytoplasm [GO:0005737]; cytosol [GO:0005829]	alcohol dehydrogenase (NADP+) activity [GO:0008106]; alditol:NADP+ 1-oxidoreductase activity [GO:0004032]; aldo-keto reductase (NADP) activity [GO:0004033]; ketosteroid monooxygenase activity [GO:0047086]; oxidoreductase activity [GO:0016491]; steroid dehydrogenase activity [GO:0016229]
P06801	P06801;Q921S3;Q3TQP6;Q99LF5	Me1		NADP-dependent malic enzyme;Malic enzyme	63.953	32	78.7	5703650	+++++	malate metabolic process [GO:0006108]; protein tetramerization [GO:0051262]; pyruvate metabolic process [GO:0006090]; regulation of NADP metabolic process [GO:1902031]; response to hormone [GO:0009725]	cytosol [GO:0005829]; mitochondrion [GO:0005739]	malate dehydrogenase (decarboxylating) (NAD+) activity [GO:0004471]; malate dehydrogenase (decarboxylating) (NADP+) activity [GO:0004473]; malic enzyme activity [GO:0004470]; manganese ion binding [GO:0030145]; NAD binding [GO:0051287]; NADP binding [GO:0050661]; oxaloacetate decarboxylase activity [GO:0008948]	SUBCELLULAR LOCATION: Cytoplasm.		Acetylation;Complete proteome;Cytoplasm;Direct protein sequencing;Metal-binding;NADP;Oxidoreductase;Phosphoprotein;Reference proteome
Q00897	Q00897	Serpina1d		Alpha-1-antitrypsin 1-4	45.998	10	46.85	5369500	+++++	negative regulation of endopeptidase activity [GO:0010951]; response to cytokine [GO:0034097]; response to peptide hormone [GO:0043434]	endoplasmic reticulum [GO:0005783]; extracellular region [GO:0005576]; extracellular space [GO:0005615]; Golgi apparatus [GO:0005794]; intracellular membrane-bounded organelle [GO:0043231]	endopeptidase inhibitor activity [GO:0004866]; identical protein binding [GO:0042802]; protease binding [GO:0002020]; serine-type endopeptidase inhibitor activity [GO:0004867]	SUBCELLULAR LOCATION: Secreted {ECO:0000269|PubMed:11961105, ECO:0000269|PubMed:8619829}.	FUNCTION: Inhibitor of serine proteases. Can inhibit trypsin and chymotrypsin; relatively ineffective against elastase. {ECO:0000269|PubMed:11961105, ECO:0000269|PubMed:8619829}.	Complete proteome;Glycoprotein;Protease inhibitor;Reference proteome;Secreted;Serine protease inhibitor;Signal
Q58E64	Q58E64;Q3UA81;P10126;Q3UZQ3;Q3TII3;D3YZ68	Eef1a1		Elongation factor 1-alpha;Elongation factor 1-alpha 1	50.113	22	62.1	5356750	+++++	cellular response to epidermal growth factor stimulus [GO:0071364]; regulation of D-erythro-sphingosine kinase activity [GO:1900022]	cortical actin cytoskeleton [GO:0030864]; cytosol [GO:0005829]; nucleolus [GO:0005730]; ruffle membrane [GO:0032587]	GTPase activity [GO:0003924]; GTP binding [GO:0005525]; protein kinase binding [GO:0019901]; translation elongation factor activity [GO:0003746]; tRNA binding [GO:0000049]		FUNCTION: This protein promotes the GTP-dependent binding of aminoacyl-tRNA to the A-site of ribosomes during protein biosynthesis. {ECO:0000256|RuleBase:RU000325}.	Elongation factor;GTP-binding;Nucleotide-binding;Protein biosynthesis
Q5SS40	Q5SS40;P62259;Q8BPH1	Ywhae		14-3-3 protein epsilon	29.174	22	75.5	5291550	+++++	cellular response to heat [GO:0034605]; MAPK cascade [GO:0000165]; negative regulation of calcium ion export across plasma membrane [GO:1905913]; negative regulation of calcium ion transmembrane transporter activity [GO:1901020]; negative regulation of peptidyl-serine dephosphorylation [GO:1902309]; positive regulation of protein export from nucleus [GO:0046827]; protein localization to nucleus […	central region of growth cone [GO:0090724]; cytosol [GO:0005829]; glutamatergic synapse [GO:0098978]; kinesin complex [GO:0005871]; nucleus [GO:0005634]; plasma membrane [GO:0005886]	calcium channel regulator activity [GO:0005246]; histone deacetylase binding [GO:0042826]; identical protein binding [GO:0042802]; ion channel binding [GO:0044325]; monooxygenase activity [GO:0004497]; phosphoserine residue binding [GO:0050815]; potassium channel regulator activity [GO:0015459]; protein-containing complex binding [GO:0044877]; protein domain specific binding [GO:0019904]; protein…			Monooxygenase;Oxidoreductase
P62204	P62204;Q3UKW2;Q9D6P8	Calm1	Calml3	Calmodulin;Calmodulin-like protein 3	16.837	10	76.5	5234800	+++++	activation of adenylate cyclase activity [GO:0007190]; calcium-mediated signaling [GO:0019722]; detection of calcium ion [GO:0005513]; establishment of protein localization to mitochondrial membrane [GO:0090151]; G2/M transition of mitotic cell cycle [GO:0000086]; negative regulation of ryanodine-sensitive calcium-release channel activity [GO:0060315]; positive regulation by host of symbiont cAMP…	calcium channel complex [GO:0034704]; catalytic complex [GO:1902494]; centrosome [GO:0005813]; cytoplasm [GO:0005737]; cytosol [GO:0005829]; growth cone [GO:0030426]; mitochondrial membrane [GO:0031966]; myelin sheath [GO:0043209]; neuron projection [GO:0043005]; nucleoplasm [GO:0005654]; nucleus [GO:0005634]; plasma membrane [GO:0005886]; sarcomere [GO:0030017]; spindle microtubule [GO:0005876];…	adenylate cyclase activator activity [GO:0010856]; adenylate cyclase binding [GO:0008179]; calcium channel inhibitor activity [GO:0019855]; calcium-dependent protein binding [GO:0048306]; calcium ion binding [GO:0005509]; disordered domain specific binding [GO:0097718]; ion channel binding [GO:0044325]; nitric-oxide synthase binding [GO:0050998]; nitric-oxide synthase regulator activity [GO:00302…	SUBCELLULAR LOCATION: Cytoplasm, cytoskeleton, spindle. Cytoplasm, cytoskeleton, spindle pole. Note=Distributed throughout the cell during interphase, but during mitosis becomes dramatically localized to the spindle poles and the spindle microtubules. {ECO:0000250}.	FUNCTION: Calmodulin mediates the control of a large number of enzymes, ion channels, aquaporins and other proteins through calcium-binding. Among the enzymes to be stimulated by the calmodulin-calcium complex are a number of protein kinases and phosphatases. Together with CCP110 and centrin, is involved in a genetic pathway that regulates the centrosome cycle and progression through cytokinesis.…	3D-structure;Acetylation;Calcium;Complete proteome;Cytoplasm;Cytoskeleton;Direct protein sequencing;Isopeptide bond;Metal-binding;Methylation;Phosphoprotein;Reference proteome;Repeat;Ubl conjugation
Q3UNI8	Q3UNI8;O35215	Ddt		D-dopachrome decarboxylase	13.077	11	95.8	5174950	+++++
P26883	P26883;Q3ULN5	Fkbp1a		Peptidyl-prolyl cis-trans isomerase FKBP1A;Peptidyl-prolyl cis-trans isomerase	11.922	7	73.1	4927950	+++++	amyloid fibril formation [GO:1990000]; chaperone-mediated protein folding [GO:0061077]; cytokine-mediated signaling pathway [GO:0019221]; heart morphogenesis [GO:0003007]; heart trabecula formation [GO:0060347]; muscle contraction [GO:0006936]; negative regulation of phosphoprotein phosphatase activity [GO:0032515]; negative regulation of protein phosphorylation [GO:0001933]; positive regulation …	axon terminus [GO:0043679]; cytoplasm [GO:0005737]; cytoplasmic side of membrane [GO:0098562]; cytosol [GO:0005829]; extrinsic component of organelle membrane [GO:0031312]; intracellular membrane-bounded organelle [GO:0043231]; membrane [GO:0016020]; ryanodine receptor complex [GO:1990425]; sarcoplasmic reticulum [GO:0016529]; sarcoplasmic reticulum membrane [GO:0033017]; synapse [GO:0045202]; Z …	activin binding [GO:0048185]; drug binding [GO:0008144]; enzyme binding [GO:0019899]; FK506 binding [GO:0005528]; Hsp70 protein binding [GO:0030544]; ion channel binding [GO:0044325]; peptidyl-prolyl cis-trans isomerase activity [GO:0003755]; protein homodimerization activity [GO:0042803]; SMAD binding [GO:0046332]; transforming growth factor beta receptor binding [GO:0005160]; type I transformin…	SUBCELLULAR LOCATION: Cytoplasm, cytosol {ECO:0000250|UniProtKB:P62942}. Sarcoplasmic reticulum membrane {ECO:0000250|UniProtKB:P62943}; Peripheral membrane protein {ECO:0000250|UniProtKB:P62943}; Cytoplasmic side {ECO:0000250|UniProtKB:P62943}.	FUNCTION: Keeps in an inactive conformation TGFBR1, the TGF-beta type I serine/threonine kinase receptor, preventing TGF-beta receptor activation in absence of ligand. Recruits SMAD7 to ACVR1B which prevents the association of SMAD2 and SMAD3 with the activin receptor complex, thereby blocking the activin signal. May modulate the RYR1 calcium channel activity. PPIases accelerate the folding of pr…	Acetylation;Complete proteome;Cytoplasm;Isomerase;Membrane;Reference proteome;Rotamase;Sarcoplasmic reticulum
Q544Y7	Q544Y7;P18760;F8WGL3;Q9CX22	Cfl1		Cofilin-1	18.559	12.5	70.5	4898000	+++++	actin filament depolymerization [GO:0030042]; cell projection organization [GO:0030030]; cellular response to epidermal growth factor stimulus [GO:0071364]; cellular response to ether [GO:0071362]; cellular response to hydrogen peroxide [GO:0070301]; cellular response to insulin-like growth factor stimulus [GO:1990314]; cellular response to interleukin-1 [GO:0071347]; cellular response to interle…	cofilin-actin rod [GO:0090732]; dendritic spine [GO:0043197]; filopodium [GO:0030175]; focal adhesion [GO:0005925]; glutamatergic synapse [GO:0098978]; growth cone [GO:0030426]; lamellipodium [GO:0030027]; mitochondrial membrane [GO:0031966]; neuronal cell body [GO:0043025]; synaptic membrane [GO:0097060]	actin filament binding [GO:0051015]; phosphatidylinositol bisphosphate binding [GO:1902936]; protein phosphatase binding [GO:0019903]			Actin-binding
P63101	P63101	Ywhaz		14-3-3 protein zeta/delta	27.771	13.5	66.3	4811550	+++++	establishment of Golgi localization [GO:0051683]; Golgi reassembly [GO:0090168]; histamine secretion by mast cell [GO:0002553]; protein targeting [GO:0006605]; protein targeting to mitochondrion [GO:0006626]; regulation of cell death [GO:0010941]; regulation of synapse maturation [GO:0090128]; response to drug [GO:0042493]; synaptic target recognition [GO:0008039]	cell leading edge [GO:0031252]; cytosol [GO:0005829]; glutamatergic synapse [GO:0098978]; hippocampal mossy fiber to CA3 synapse [GO:0098686]; mast cell granule [GO:0042629]; melanosome [GO:0042470]; mitochondrion [GO:0005739]; nucleus [GO:0005634]; perinuclear region of cytoplasm [GO:0048471]; postsynaptic density [GO:0014069]; protein-containing complex [GO:0032991]	identical protein binding [GO:0042802]; ion channel binding [GO:0044325]; protein-containing complex binding [GO:0044877]; protein domain specific binding [GO:0019904]; protein kinase binding [GO:0019901]; transcription factor binding [GO:0008134]; ubiquitin protein ligase binding [GO:0031625]	SUBCELLULAR LOCATION: Cytoplasm. Melanosome. Note=Located to stage I to stage IV melanosomes. {ECO:0000250}.	FUNCTION: Adapter protein implicated in the regulation of a large spectrum of both general and specialized signaling pathways. Binds to a large number of partners, usually by recognition of a phosphoserine or phosphothreonine motif. Binding generally results in the modulation of the activity of the binding partner. Induces ARHGEF7 activity on RAC1 as well as lamellipodia and membrane ruffle forma…	Acetylation;Complete proteome;Cytoplasm;Direct protein sequencing;Phosphoprotein;Reference proteome
Q3UDY1	Q3UDY1;P45376;Q5U415;Q3TCL2	Akr1b3	Akr1b1	Aldose reductase	35.732	18.5	66.75	4691600	+++++	cellular hyperosmotic salinity response [GO:0071475]; cellular response to methylglyoxal [GO:0097238]; cellular response to peptide [GO:1901653]; daunorubicin metabolic process [GO:0044597]; doxorubicin metabolic process [GO:0044598]; inner medullary collecting duct development [GO:0072061]; maternal process involved in female pregnancy [GO:0060135]; monosaccharide metabolic process [GO:0005996];…	cytosol [GO:0005829]; extracellular space [GO:0005615]; mast cell granule [GO:0042629]; nucleoplasm [GO:0005654]; paranodal junction [GO:0033010]; perinuclear region of cytoplasm [GO:0048471]; plasma membrane bounded cell projection cytoplasm [GO:0032838]; Schmidt-Lanterman incisure [GO:0043220]; Schwann cell microvillus [GO:0097454]	alditol:NADP+ 1-oxidoreductase activity [GO:0004032]; glyceraldehyde oxidoreductase activity [GO:0043795]; retinal dehydrogenase activity [GO:0001758]
A0A0A6YXI2	A0A0A6YXI2;A0A0A6YW05;A0A0A6YXB9	Fabp9	Gm37389		16.115	10	73.2	4621400	+++++			lipid binding [GO:0008289]			Complete proteome;Proteomics identification;Reference proteome;Transport
P17156	P17156;B7U582	Hspa2		Heat shock-related 70 kDa protein 2	69.641	23	62.85	4619250	+++++	cellular response to heat [GO:0034605]; cellular response to unfolded protein [GO:0034620]; chaperone cofactor-dependent protein refolding [GO:0051085]; male meiosis I [GO:0007141]; male meiotic nuclear division [GO:0007140]; negative regulation of inclusion body assembly [GO:0090084]; positive regulation of ATPase activity [GO:0032781]; positive regulation of ATPase-coupled calcium transmembrane…	CatSper complex [GO:0036128]; cell surface [GO:0009986]; cytoplasm [GO:0005737]; cytosol [GO:0005829]; male germ cell nucleus [GO:0001673]; meiotic spindle [GO:0072687]; mitochondrion [GO:0005739]; myelin sheath [GO:0043209]; nucleoplasm [GO:0005654]; nucleus [GO:0005634]; plasma membrane [GO:0005886]; synaptonemal complex [GO:0000795]	ATPase activity [GO:0016887]; ATPase activity, coupled [GO:0042623]; ATP binding [GO:0005524]; chaperone binding [GO:0051087]; disordered domain specific binding [GO:0097718]; enzyme binding [GO:0019899]; glycolipid binding [GO:0051861]; heat shock protein binding [GO:0031072]; misfolded protein binding [GO:0051787]; protein folding chaperone [GO:0044183]; tau protein binding [GO:0048156]; unfold…	SUBCELLULAR LOCATION: Cytoplasm, cytoskeleton, spindle {ECO:0000269|PubMed:24557841}. Note=Colocalizes with SHCBP1L at spindle during the meiosis process (PubMed:24557841). {ECO:0000269|PubMed:24557841}.	FUNCTION: Molecular chaperone implicated in a wide variety of cellular processes, including protection of the proteome from stress, folding and transport of newly synthesized polypeptides, activation of proteolysis of misfolded proteins and the formation and dissociation of protein complexes. Plays a pivotal role in the protein quality control system, ensuring the correct folding of proteins, the…	ATP-binding;Chaperone;Complete proteome;Cytoplasm;Cytoskeleton;Differentiation;Methylation;Nucleotide-binding;Phosphoprotein;Reference proteome;Spermatogenesis;Stress response
H7BWX9	H7BWX9;D3Z794;P61957;G3UZX6	Sumo2	Sumo3	Small ubiquitin-related modifier 2	6.0139	1	22.6	4564700	+++++						Complete proteome;Proteomics identification;Reference proteome
P62827	P62827;Q3ULW0	Ran		GTP-binding nuclear protein Ran	24.423	8.5	42.8	4461000	+++++	actin cytoskeleton organization [GO:0030036]; cell division [GO:0051301]; cellular protein-containing complex localization [GO:0034629]; cellular protein localization [GO:0034613]; cellular response to mineralocorticoid stimulus [GO:0071389]; GTP metabolic process [GO:0046039]; hippocampus development [GO:0021766]; mitotic sister chromatid segregation [GO:0000070]; positive regulation of protein …	centriole [GO:0005814]; chromatin [GO:0000785]; cytoplasm [GO:0005737]; cytosol [GO:0005829]; male germ cell nucleus [GO:0001673]; manchette [GO:0002177]; melanosome [GO:0042470]; midbody [GO:0030496]; nuclear envelope [GO:0005635]; nuclear pore [GO:0005643]; nucleolus [GO:0005730]; nucleoplasm [GO:0005654]; nucleus [GO:0005634]; protein-containing complex [GO:0032991]; recycling endosome [GO:005…	dynein intermediate chain binding [GO:0045505]; GDP binding [GO:0019003]; GTPase activity [GO:0003924]; GTP binding [GO:0005525]; importin-alpha family protein binding [GO:0061676]; magnesium ion binding [GO:0000287]; pre-miRNA binding [GO:0070883]; protein-containing complex binding [GO:0044877]; protein domain specific binding [GO:0019904]; protein heterodimerization activity [GO:0046982]	SUBCELLULAR LOCATION: Nucleus {ECO:0000269|PubMed:18347012, ECO:0000269|PubMed:25946333}. Nucleus envelope {ECO:0000269|PubMed:25946333}. Cytoplasm, cytosol {ECO:0000250|UniProtKB:P62826}. Cytoplasm {ECO:0000269|PubMed:18347012}. Melanosome {ECO:0000250|UniProtKB:P62826}. Note=Predominantly nuclear during interphase. Becomes dispersed throughout the cytoplasm during mitosis (By similarity). Ident…	FUNCTION: GTPase involved in nucleocytoplasmic transport, participating both to the import and the export from the nucleus of proteins and RNAs. Switches between a cytoplasmic GDP- and a nuclear GTP-bound state by nucleotide exchange and GTP hydrolysis. Nuclear import receptors such as importin beta bind their substrates only in the absence of GTP-bound RAN and release them upon direct interactio…	Acetylation;Cell cycle;Cell division;Complete proteome;Cytoplasm;Direct protein sequencing;GTP-binding;Isopeptide bond;Magnesium;Metal-binding;Mitosis;Nucleotide-binding;Nucleus;Phosphoprotein;Protein transport;Reference proteome;Transport;Ubl conjugation
P20029	P20029;Q3U9G2;Q3TKF8;Q3TI47;Q9DC41;Q3TWF2;Q3U7T8;Q3U6V3;Q3UEM8	Hspa5		78 kDa glucose-regulated protein	72.421	29	50.25	4312700	+++++	cellular response to antibiotic [GO:0071236]; cellular response to calcium ion [GO:0071277]; cellular response to cAMP [GO:0071320]; cellular response to drug [GO:0035690]; cellular response to gamma radiation [GO:0071480]; cellular response to glucose starvation [GO:0042149]; cellular response to heat [GO:0034605]; cellular response to interleukin-4 [GO:0071353]; cellular response to manganese i…	cell surface [GO:0009986]; COP9 signalosome [GO:0008180]; cytoplasm [GO:0005737]; cytosol [GO:0005829]; endoplasmic reticulum [GO:0005783]; endoplasmic reticulum chaperone complex [GO:0034663]; endoplasmic reticulum-Golgi intermediate compartment [GO:0005793]; endoplasmic reticulum lumen [GO:0005788]; endoplasmic reticulum membrane [GO:0005789]; extracellular region [GO:0005576]; integral compone…	ATPase activity [GO:0016887]; ATPase activity, coupled [GO:0042623]; ATP binding [GO:0005524]; enzyme binding [GO:0019899]; heat shock protein binding [GO:0031072]; misfolded protein binding [GO:0051787]; protein domain specific binding [GO:0019904]; protein folding chaperone [GO:0044183]; ribosome binding [GO:0043022]; ubiquitin protein ligase binding [GO:0031625]; unfolded protein binding [GO:0…	SUBCELLULAR LOCATION: Endoplasmic reticulum lumen {ECO:0000255|PROSITE-ProRule:PRU10138, ECO:0000269|PubMed:21992152}. Cytoplasm {ECO:0000269|PubMed:21992152}.	FUNCTION: Endoplasmic reticulum chaperone that plays a key role in protein folding and quality control in the endoplasmic reticulum lumen (PubMed:12411443, PubMed:12475965). Involved in the correct folding of proteins and degradation of misfolded proteins via its interaction with DNAJC10/ERdj5, probably to facilitate the release of DNAJC10/ERdj5 from its substrate (PubMed:12411443). Acts as a key…	ATP-binding;Acetylation;Chaperone;Complete proteome;Cytoplasm;Direct protein sequencing;Endoplasmic reticulum;Hydrolase;Isopeptide bond;Methylation;Nitration;Nucleotide-binding;Phosphoprotein;Reference proteome;Signal;Ubl conjugation
Q3U7Z6	Q3U7Z6;Q9DBJ1;Q6NWV5	Pgam1		Phosphoglycerate mutase 1	28.832	15	73.2	4112900	+++++	glycolytic process [GO:0006096]; regulation of glycolytic process [GO:0006110]; regulation of pentose-phosphate shunt [GO:0043456]; respiratory burst [GO:0045730]	cytosol [GO:0005829]; nucleus [GO:0005634]	bisphosphoglycerate mutase activity [GO:0004082]; phosphoglycerate mutase activity [GO:0004619]; protein kinase binding [GO:0019901]			Glycolysis;Isomerase
P30115	P30115;K9JA27;Q9DCU1;K9JAA1	Gsta3		Glutathione S-transferase A3;Glutathione S-transferase	25.36	10.5	61.5	3946950	+++++	aflatoxin catabolic process [GO:0046223]; glutathione metabolic process [GO:0006749]; ureteric bud development [GO:0001657]; xenobiotic metabolic process [GO:0006805]	cytosol [GO:0005829]	glutathione transferase activity [GO:0004364]	SUBCELLULAR LOCATION: Cytoplasm.	FUNCTION: Conjugation of reduced glutathione to a wide number of exogenous and endogenous hydrophobic electrophiles. This GST has a high catalytic activity for aflatoxin B1-8,9 epoxide.	Acetylation;Complete proteome;Cytoplasm;Direct protein sequencing;Reference proteome;Transferase
P15105	P15105	Glul		Glutamine synthetase	42.119	16.5	64.05	3881700	+++++	ammonia assimilation cycle [GO:0019676]; angiogenesis [GO:0001525]; cell population proliferation [GO:0008283]; cellular response to starvation [GO:0009267]; glutamate metabolic process [GO:0006536]; glutamine biosynthetic process [GO:0006542]; positive regulation of epithelial cell proliferation [GO:0050679]; positive regulation of insulin secretion [GO:0032024]; positive regulation of synaptic …	axon terminus [GO:0043679]; cell body [GO:0044297]; cell projection [GO:0042995]; cytoplasm [GO:0005737]; cytosol [GO:0005829]; glial cell projection [GO:0097386]; intracellular membrane-bounded organelle [GO:0043231]; mitochondrion [GO:0005739]; myelin sheath [GO:0043209]; neuron projection [GO:0043005]; perikaryon [GO:0043204]; plasma membrane [GO:0005886]; protein-containing complex [GO:003299…	ATP binding [GO:0005524]; dynein light chain binding [GO:0045503]; glutamate-ammonia ligase activity [GO:0004356]; glutamate binding [GO:0016595]; identical protein binding [GO:0042802]; magnesium ion binding [GO:0000287]; manganese ion binding [GO:0030145]; protein-cysteine S-palmitoyltransferase activity [GO:0019706]	SUBCELLULAR LOCATION: Cytoplasm, cytosol {ECO:0000250|UniProtKB:P15104}. Microsome {ECO:0000250|UniProtKB:P09606}. Mitochondrion {ECO:0000250|UniProtKB:P09606}. Cell membrane {ECO:0000250|UniProtKB:P15104}; Lipid-anchor {ECO:0000250|UniProtKB:P15104}. Note=Mainly localizes in the cytosol, with a fraction associated with the cell membrane. {ECO:0000250|UniProtKB:P15104}.	FUNCTION: Glutamine synthetase that catalyzes the ATP-dependent conversion of glutamate and ammonia to glutamine (By similarity). Its role depends on tissue localization: in the brain, it regulates the levels of toxic ammonia and converts neurotoxic glutamate to harmless glutamine, whereas in the liver, it is one of the enzymes responsible for the removal of ammonia (PubMed:25870278). Essential f…	ATP-binding;Acetylation;Angiogenesis;Cell membrane;Complete proteome;Cytoplasm;Direct protein sequencing;Endoplasmic reticulum;Ligase;Lipoprotein;Magnesium;Manganese;Membrane;Metal-binding;Microsome;Mitochondrion;Nucleotide-binding;Palmitate;Phosphoprotein;Reference proteome;Transferase;Ubl conjugation
P10639	P10639	Txn		Thioredoxin	11.675	5	50	3866100	+++++	cell redox homeostasis [GO:0045454]; glycerol ether metabolic process [GO:0006662]; negative regulation of hydrogen peroxide-induced cell death [GO:1903206]; negative regulation of protein export from nucleus [GO:0046826]; negative regulation of transcription by RNA polymerase II [GO:0000122]; oxidation-reduction process [GO:0055114]; positive regulation of DNA binding [GO:0043388]; positive regu…	axon [GO:0030424]; cytoplasm [GO:0005737]; cytosol [GO:0005829]; dendrite [GO:0030425]; extracellular region [GO:0005576]; mitochondrion [GO:0005739]; neuronal cell body [GO:0043025]; nucleus [GO:0005634]	enzyme binding [GO:0019899]; peptide disulfide oxidoreductase activity [GO:0015037]; protein disulfide oxidoreductase activity [GO:0015035]	SUBCELLULAR LOCATION: Nucleus {ECO:0000250|UniProtKB:P10599}. Cytoplasm {ECO:0000250|UniProtKB:P10599}. Secreted {ECO:0000250|UniProtKB:P10599}. Note=Translocates from the cytoplasm into the nucleus after phorbol 12-myristate 13-acetate induction (PMA). Predominantly in the cytoplasm in non irradiated cells. Radiation induces translocation of TRX from the cytoplasm to the nucleus. Secreted by a l…	FUNCTION: Participates in various redox reactions through the reversible oxidation of its active center dithiol to a disulfide and catalyzes dithiol-disulfide exchange reactions (By similarity). Plays a role in the reversible S-nitrosylation of cysteine residues in target proteins, and thereby contributes to the response to intracellular nitric oxide. Nitrosylates the active site Cys of CASP3 in …	Acetylation;Activator;Complete proteome;Cytoplasm;Disulfide bond;Electron transport;Nucleus;Redox-active center;Reference proteome;S-nitrosylation;Secreted;Transcription;Transcription regulation;Transport
Q9CXK3	Q9CXK3;Q497E4;Q3TG92;P68033;Q3UIJ3;P62737;Q61275;Q3UJ36;Q3U122;P63268;P68134;Q61852;Q61272;Q61264;D3YZY0	Actc1	Acta2;Actg2;Acta1	Actin, alpha cardiac muscle 1;Actin, aortic smooth muscle;Actin, gamma-enteric smooth muscle;Actin, alpha skeletal muscle	41.946	9	67.4	3750100	+++++	mesenchyme migration [GO:0090131]; positive regulation of gene expression [GO:0010628]	cell body [GO:0044297]; cytoplasm [GO:0005737]; cytoskeleton [GO:0005856]; filopodium [GO:0030175]; lamellipodium [GO:0030027]	ATP binding [GO:0005524]	SUBCELLULAR LOCATION: Cytoplasm, cytoskeleton {ECO:0000256|SAAS:SAAS00092513}.		ATP-binding;Cytoplasm;Cytoskeleton;Nucleotide-binding
P35700	P35700;B1AXW5;B1AXW6;Q3U9J9;B1AXW4	Prdx1		Peroxiredoxin-1	22.176	13	60.3	3708650	+++++	cell population proliferation [GO:0008283]; cell redox homeostasis [GO:0045454]; erythrocyte homeostasis [GO:0034101]; hydrogen peroxide catabolic process [GO:0042744]; leukocyte activation [GO:0045321]; natural killer cell activation [GO:0030101]; natural killer cell mediated cytotoxicity [GO:0042267]; regulation of NIK/NF-kappaB signaling [GO:1901222]; regulation of stress-activated MAPK cascad…	cytoplasm [GO:0005737]; cytosol [GO:0005829]; mitochondrial matrix [GO:0005759]; mitochondrion [GO:0005739]; myelin sheath [GO:0043209]; nuclear euchromatin [GO:0005719]; nucleolus [GO:0005730]; nucleus [GO:0005634]; peroxisomal matrix [GO:0005782]	heme binding [GO:0020037]; identical protein binding [GO:0042802]; peroxidase activity [GO:0004601]; peroxiredoxin activity [GO:0051920]; protein homodimerization activity [GO:0042803]; thioredoxin peroxidase activity [GO:0008379]	SUBCELLULAR LOCATION: Cytoplasm {ECO:0000250|UniProtKB:Q06830}.	FUNCTION: Thiol-specific peroxidase that catalyzes the reduction of hydrogen peroxide and organic hydroperoxides to water and alcohols, respectively. Plays a role in cell protection against oxidative stress by detoxifying peroxides and as sensor of hydrogen peroxide-mediated signaling events. Might participate in the signaling cascades of growth factors and tumor necrosis factor-alpha by regulati…	Acetylation;Antioxidant;Complete proteome;Cytoplasm;Direct protein sequencing;Disulfide bond;Isopeptide bond;Oxidoreductase;Peroxidase;Phosphoprotein;Redox-active center;Reference proteome;Ubl conjugation
Q5HZJ8	Q5HZJ8;Q8C338;O88844;Q3TJ51;Q0QER9	Idh1		Isocitrate dehydrogenase [NADP];Isocitrate dehydrogenase [NADP] cytoplasmic	46.674	22	59.2	3688050	+++++	isocitrate metabolic process [GO:0006102]; tricarboxylic acid cycle [GO:0006099]		isocitrate dehydrogenase (NADP+) activity [GO:0004450]; magnesium ion binding [GO:0000287]; NAD binding [GO:0051287]			Magnesium;Manganese;Metal-binding;NADP;Oxidoreductase;Tricarboxylic acid cycle
Q545F0	Q545F0;P34884	Mif		Macrophage migration inhibitory factor	12.504	6	83.5	3684750	+++++	cell population proliferation [GO:0008283]; cell surface receptor signaling pathway [GO:0007166]; negative regulation of cell aging [GO:0090344]; negative regulation of cell cycle arrest [GO:0071157]; negative regulation of DNA damage response, signal transduction by p53 class mediator [GO:0043518]; negative regulation of gene expression [GO:0010629]; negative regulation of intrinsic apoptotic si…	cell surface [GO:0009986]; cytosol [GO:0005829]; extracellular space [GO:0005615]; nucleoplasm [GO:0005654]; plasma membrane [GO:0005886]	chemoattractant activity [GO:0042056]; cytokine activity [GO:0005125]; cytokine receptor binding [GO:0005126]; dopachrome isomerase activity [GO:0004167]; identical protein binding [GO:0042802]; phenylpyruvate tautomerase activity [GO:0050178]
Q91V38	Q91V38;Q3UAD6;P08113;Q3UBU0;Q3TUD6;Q8CCY5;F7C312	Hsp90b1		Endoplasmin	92.489	45.5	54.1	3609500	+++++	protein folding [GO:0006457]		ATP binding [GO:0005524]; unfolded protein binding [GO:0051082]			Signal;Stress response
Q548W7	Q548W7;P31786;Q3ULV8;Q4VWZ5;D3Z563;M0QWU8	Dbi		Acyl-CoA-binding protein	10	6	66.7	3490250	+++++			fatty-acyl-CoA binding [GO:0000062]
Q3UJ34	Q3UJ34;P16460;Q3UEJ7;J3QNG0	Ass1	Gm5424	Argininosuccinate synthase	46.584	22.5	67	3368750	+++++	acute-phase response [GO:0006953]; aging [GO:0007568]; arginine biosynthetic process [GO:0006526]; argininosuccinate metabolic process [GO:0000053]; aspartate metabolic process [GO:0006531]; cellular response to amine stimulus [GO:0071418]; cellular response to amino acid stimulus [GO:0071230]; cellular response to ammonium ion [GO:0071242]; cellular response to cAMP [GO:0071320]; cellular respon…	cell body fiber [GO:0070852]; cytosol [GO:0005829]; endoplasmic reticulum [GO:0005783]; lysosome [GO:0005764]; mitochondrial outer membrane [GO:0005741]; nucleus [GO:0005634]; perikaryon [GO:0043204]	amino acid binding [GO:0016597]; argininosuccinate synthase activity [GO:0004055]; ATP binding [GO:0005524]; identical protein binding [GO:0042802]; toxic substance binding [GO:0015643]
P16125	P16125;D3Z7F0	Ldhb		L-lactate dehydrogenase B chain;L-lactate dehydrogenase	36.572	18	65.3	3314950	+++++	carbohydrate metabolic process [GO:0005975]; lactate biosynthetic process from pyruvate [GO:0019244]; lactate metabolic process [GO:0006089]; NAD metabolic process [GO:0019674]	cytosol [GO:0005829]; membrane raft [GO:0045121]; mitochondrion [GO:0005739]; myelin sheath [GO:0043209]	identical protein binding [GO:0042802]; kinase binding [GO:0019900]; lactate dehydrogenase activity [GO:0004457]; L-lactate dehydrogenase activity [GO:0004459]; NAD binding [GO:0051287]	SUBCELLULAR LOCATION: Cytoplasm.		Acetylation;Complete proteome;Cytoplasm;Direct protein sequencing;NAD;Oxidoreductase;Phosphoprotein;Reference proteome
P19157	P19157;P46425;K9JA74;K9JA48	Gstp1	Gstp2	Glutathione S-transferase P 1;Glutathione S-transferase P 2	23.609	12	54.55	3307550	+++++	animal organ regeneration [GO:0031100]; cellular response to cell-matrix adhesion [GO:0071460]; cellular response to epidermal growth factor stimulus [GO:0071364]; cellular response to glucocorticoid stimulus [GO:0071385]; cellular response to insulin stimulus [GO:0032869]; cellular response to lipopolysaccharide [GO:0071222]; common myeloid progenitor cell proliferation [GO:0035726]; glutathione…	cytoplasm [GO:0005737]; cytosol [GO:0005829]; mitochondrion [GO:0005739]; nucleus [GO:0005634]; plasma membrane [GO:0005886]; protein-containing complex [GO:0032991]; TRAF2-GSTP1 complex [GO:0097057]	dinitrosyl-iron complex binding [GO:0035731]; drug binding [GO:0008144]; glutathione binding [GO:0043295]; glutathione peroxidase activity [GO:0004602]; glutathione transferase activity [GO:0004364]; JUN kinase binding [GO:0008432]; kinase regulator activity [GO:0019207]; protein kinase binding [GO:0019901]; S-nitrosoglutathione binding [GO:0035730]	SUBCELLULAR LOCATION: Cytoplasm {ECO:0000250}. Mitochondrion {ECO:0000250}. Nucleus {ECO:0000250}. Note=The 83 N-terminal amino acids function as un uncleaved transit peptide, and arginine residues within it are crucial for mitochondrial localization. {ECO:0000250}.	FUNCTION: Conjugation of reduced glutathione to a wide number of exogenous and endogenous hydrophobic electrophiles. Can metabolize 1-chloro-2,4-dinitrobenzene. Regulates negatively CDK5 activity via p25/p35 translocation to prevent neurodegeneration (By similarity). {ECO:0000250}.	3D-structure;Acetylation;Complete proteome;Cytoplasm;Direct protein sequencing;Mitochondrion;Nucleus;Phosphoprotein;Reference proteome;Transferase
P27773	P27773	Pdia3		Protein disulfide-isomerase A3	56.678	28	58.7	3280500	+++++	cell redox homeostasis [GO:0045454]; cellular response to interleukin-7 [GO:0098761]; cellular response to vitamin D [GO:0071305]; positive regulation of extrinsic apoptotic signaling pathway [GO:2001238]; positive regulation of protein folding [GO:1903334]; protein folding [GO:0006457]; response to endoplasmic reticulum stress [GO:0034976]	acrosomal vesicle [GO:0001669]; apical plasma membrane [GO:0016324]; cell surface [GO:0009986]; cytoplasm [GO:0005737]; endoplasmic reticulum [GO:0005783]; endoplasmic reticulum lumen [GO:0005788]; extracellular region [GO:0005576]; extracellular space [GO:0005615]; melanosome [GO:0042470]; MHC class I peptide loading complex [GO:0042824]; mitochondrial intermembrane space [GO:0005758]; mitochond…	identical protein binding [GO:0042802]; MHC class I protein binding [GO:0042288]; peptidase activity [GO:0008233]; peptide disulfide oxidoreductase activity [GO:0015037]; protein disulfide isomerase activity [GO:0003756]; protein-disulfide reductase (glutathione) activity [GO:0019153]	SUBCELLULAR LOCATION: Endoplasmic reticulum {ECO:0000250|UniProtKB:P30101}. Endoplasmic reticulum lumen {ECO:0000250}. Melanosome {ECO:0000250|UniProtKB:P30101}.		Acetylation;Complete proteome;Direct protein sequencing;Disulfide bond;Endoplasmic reticulum;Isomerase;Methylation;Phosphoprotein;Redox-active center;Reference proteome;Repeat;Signal
P40142	P40142	Tkt		Transketolase	67.63	31	73.45	3223500	+++++	glyceraldehyde-3-phosphate biosynthetic process [GO:0046166]; pentose-phosphate shunt [GO:0006098]; pentose-phosphate shunt, non-oxidative branch [GO:0009052]; regulation of growth [GO:0040008]; ribose phosphate biosynthetic process [GO:0046390]	endoplasmic reticulum membrane [GO:0005789]; intracellular membrane-bounded organelle [GO:0043231]; myelin sheath [GO:0043209]; nuclear body [GO:0016604]; nuclear speck [GO:0016607]; nucleoplasm [GO:0005654]; peroxisome [GO:0005777]	carbohydrate binding [GO:0030246]; cofactor binding [GO:0048037]; magnesium ion binding [GO:0000287]; monosaccharide binding [GO:0048029]; protein homodimerization activity [GO:0042803]; thiamine pyrophosphate binding [GO:0030976]; transketolase activity [GO:0004802]		FUNCTION: Catalyzes the transfer of a two-carbon ketol group from a ketose donor to an aldose acceptor, via a covalent intermediate with the cofactor thiamine pyrophosphate. {ECO:0000250}.	Acetylation;Calcium;Complete proteome;Direct protein sequencing;Isopeptide bond;Magnesium;Metal-binding;Phosphoprotein;Reference proteome;Thiamine pyrophosphate;Transferase;Ubl conjugation
Q5SX50	Q5SX50;P62962;Q8CEH8;Q3U7V7;Q5SX49	Pfn1		Profilin;Profilin-1	14.957	8	80.7	3114350	+++++	actin cytoskeleton organization [GO:0030036]; cellular response to growth factor stimulus [GO:0071363]; negative regulation of actin filament polymerization [GO:0030837]; negative regulation of stress fiber assembly [GO:0051497]; positive regulation of actin filament polymerization [GO:0030838]; positive regulation of ATPase activity [GO:0032781]; positive regulation of DNA metabolic process [GO:…	cell cortex [GO:0005938]; neuron projection [GO:0043005]; nucleus [GO:0005634]; parallel fiber to Purkinje cell synapse [GO:0098688]; postsynapse [GO:0098794]; presynapse [GO:0098793]; Schaffer collateral - CA1 synapse [GO:0098685]	actin monomer binding [GO:0003785]; adenyl-nucleotide exchange factor activity [GO:0000774]; phosphatidylinositol-4,5-bisphosphate binding [GO:0005546]; proline-rich region binding [GO:0070064]; signaling receptor binding [GO:0005102]			Actin-binding
Q5FW97	Q5FW97;P17182;Q6PHC1	EG433182	Eno1	Alpha-enolase	47.14	20.5	70.3	3009850	+++++	glycolytic process [GO:0006096]	phosphopyruvate hydratase complex [GO:0000015]	magnesium ion binding [GO:0000287]; phosphopyruvate hydratase activity [GO:0004634]
P63242	P63242;A0A0A0MQM0;J3QPS8	Eif5a		Eukaryotic translation initiation factor 5A-1;Eukaryotic translation initiation factor 5A	16.832	11.5	84.75	2997000	+++++	aging [GO:0007568]; apoptotic process [GO:0006915]; cellular response to thyroid hormone stimulus [GO:0097067]; mRNA export from nucleus [GO:0006406]; negative regulation of apoptotic process [GO:0043066]; positive regulation of apoptotic process [GO:0043065]; positive regulation of cardiac muscle cell apoptotic process [GO:0010666]; positive regulation of cell population proliferation [GO:000828…	annulate lamellae [GO:0005642]; cytoplasm [GO:0005737]; dendrite [GO:0030425]; endoplasmic reticulum membrane [GO:0005789]; neuronal cell body [GO:0043025]; nuclear pore [GO:0005643]; nucleus [GO:0005634]; synapse [GO:0045202]	protein N-terminus binding [GO:0047485]; ribosome binding [GO:0043022]; RNA binding [GO:0003723]; translation elongation factor activity [GO:0003746]; U6 snRNA binding [GO:0017070]	SUBCELLULAR LOCATION: Cytoplasm {ECO:0000269|PubMed:17707773}. Nucleus {ECO:0000269|PubMed:17707773}. Endoplasmic reticulum membrane {ECO:0000250}; Peripheral membrane protein {ECO:0000250}; Cytoplasmic side {ECO:0000250}. Nucleus, nuclear pore complex {ECO:0000250}. Note=The N-terminal extension contributes in signaling this protein to nuclear localization.	FUNCTION: mRNA-binding protein involved in translation elongation. Has an important function at the level of mRNA turnover, probably acting downstream of decapping. Involved in actin dynamics and cell cycle progression, mRNA decay and probably in a pathway involved in stress response and maintenance of cell wall integrity. With syntenin SDCBP, functions as a regulator of p53/TP53 and p53/TP53-dep…	Acetylation;Complete proteome;Cytoplasm;Direct protein sequencing;Elongation factor;Endoplasmic reticulum;Hypusine;Membrane;Nuclear pore complex;Nucleus;Protein biosynthesis;Protein transport;RNA-binding;Reference proteome;Translocation;Transport;mRNA transport
P14152	P14152	Mdh1		Malate dehydrogenase, cytoplasmic	36.511	9	32.6	2973850	+++++	carbohydrate metabolic process [GO:0005975]; malate metabolic process [GO:0006108]; NADH metabolic process [GO:0006734]; NAD metabolic process [GO:0019674]; oxaloacetate metabolic process [GO:0006107]; tricarboxylic acid cycle [GO:0006099]	cytosol [GO:0005829]; mitochondrion [GO:0005739]; myelin sheath [GO:0043209]	L-malate dehydrogenase activity [GO:0030060]; malate dehydrogenase activity [GO:0016615]; NAD binding [GO:0051287]	SUBCELLULAR LOCATION: Cytoplasm.		Acetylation;Complete proteome;Cytoplasm;Direct protein sequencing;Methylation;NAD;Oxidoreductase;Phosphoprotein;Reference proteome;Tricarboxylic acid cycle;Ubl conjugation
Q6GT24	Q6GT24;Q6A0D0;D3Z0Y2;Q53ZU7;O08709;Q8BPD3	Prdx6		Peroxiredoxin-6	24.826	14.5	71.65	2913000	+++++	cell redox homeostasis [GO:0045454]	cell [GO:0005623]	peroxiredoxin activity [GO:0051920]			Complete proteome;Proteomics identification;Reference proteome
P52480	P52480	Pkm		Pyruvate kinase PKM	57.844	32.5	67.25	2899950	+++++	#N/A	#N/A	#N/A	#N/A	#N/A	#N/A
Q5NCI4	Q5NCI4;O70250	Pgam2		Phosphoglycerate mutase 2	28.827	12.5	64.8	2881450	+++++	gluconeogenesis [GO:0006094]; glycolytic process [GO:0006096]; response to mercury ion [GO:0046689]; spermatogenesis [GO:0007283]; striated muscle contraction [GO:0006941]	cytosol [GO:0005829]; nucleus [GO:0005634]	2,3-bisphosphoglycerate-dependent phosphoglycerate mutase activity [GO:0046538]; bisphosphoglycerate mutase activity [GO:0004082]; cofactor binding [GO:0048037]			Glycolysis;Isomerase
Q99PU5	Q99PU5	Acsbg1		Long-chain-fatty-acid--CoA ligase ACSBG1	80.425	32	57.75	2853050	+++++	long-chain fatty acid biosynthetic process [GO:0042759]; long-chain fatty acid metabolic process [GO:0001676]; response to glucocorticoid [GO:0051384]; very long-chain fatty acid metabolic process [GO:0000038]	cytoplasm [GO:0005737]; cytoplasmic vesicle [GO:0031410]; intracellular membrane-bounded organelle [GO:0043231]	acyl-CoA ligase activity [GO:0003996]; ATP binding [GO:0005524]; decanoate-CoA ligase activity [GO:0102391]; long-chain fatty acid-CoA ligase activity [GO:0004467]; very long-chain fatty acid-CoA ligase activity [GO:0031957]	SUBCELLULAR LOCATION: Cytoplasm {ECO:0000250}. Cytoplasmic vesicle. Microsome. Endoplasmic reticulum.	FUNCTION: Mediates activation of long-chain fatty acids for both synthesis of cellular lipids, and degradation via beta-oxidation. Able to activate long-chain fatty acids. Can activate diverse saturated, monosaturated and polyunsaturated fatty acids (By similarity). {ECO:0000250, ECO:0000269|PubMed:11112418, ECO:0000269|PubMed:12975357, ECO:0000269|PubMed:14516277}.	ATP-binding;Complete proteome;Cytoplasm;Cytoplasmic vesicle;Endoplasmic reticulum;Fatty acid metabolism;Ligase;Lipid metabolism;Microsome;Nucleotide-binding;Phosphoprotein;Reference proteome
P56376	P56376;Q4VAF0;E9QJT5	Acyp1		Acylphosphatase-1;Acylphosphatase	11.241	5.5	65.7	2846150	+++++			acylphosphatase activity [GO:0003998]		FUNCTION: Its physiological role is not yet clear.	Acetylation;Complete proteome;Hydrolase;Reference proteome
Q3UEK9	Q3UEK9;Q3UEK5;Q3TIU3;P29699	Ahsg		Alpha-2-HS-glycoprotein	37.325	8	40.6	2806800	+++++		extracellular space [GO:0005615]; Golgi apparatus [GO:0005794]	cysteine-type endopeptidase inhibitor activity [GO:0004869]			Signal
Q6P200	Q6P200;Q53YJ1;P27786;Q3UYU1	Cyp17a1		Steroid 17-alpha-hydroxylase/17,20 lyase	57.61	22.5	53.85	2736400	+++++			heme binding [GO:0020037]; iron ion binding [GO:0005506]; monooxygenase activity [GO:0004497]; oxidoreductase activity, acting on paired donors, with incorporation or reduction of molecular oxygen [GO:0016705]			Heme;Iron;Metal-binding;Monooxygenase;Oxidoreductase;Signal
P70349	P70349	Hint1		Histidine triad nucleotide-binding protein 1	13.777	8.5	81.35	2631250	+++++	intrinsic apoptotic signaling pathway by p53 class mediator [GO:0072332]; positive regulation of calcium-mediated signaling [GO:0050850]; purine ribonucleotide catabolic process [GO:0009154]; regulation of transcription, DNA-templated [GO:0006355]	cytosol [GO:0005829]; histone deacetylase complex [GO:0000118]; nucleus [GO:0005634]; plasma membrane [GO:0005886]	hydrolase activity [GO:0016787]; nucleotide binding [GO:0000166]	SUBCELLULAR LOCATION: Cytoplasm. Nucleus.	FUNCTION: Hydrolyzes purine nucleotide phosphoramidates with a single phosphate group, including adenosine 5'monophosphoramidate (AMP-NH2), adenosine 5'monophosphomorpholidate (AMP-morpholidate) and guanosine 5'monophosphomorpholidate (GMP-morpholidate). Hydrolyzes lysyl-AMP (AMP-N-epsilon-(N-alpha-acetyl lysine methyl ester)) generated by lysine tRNA ligase, as well as Met-AMP, His-AMP and Asp-A…	Acetylation;Apoptosis;Complete proteome;Cytoplasm;Direct protein sequencing;Hydrolase;Nucleotide-binding;Nucleus;Phosphoprotein;Reference proteome;Transcription;Transcription regulation
P99027	P99027	Rplp2		60S acidic ribosomal protein P2	11.651	6.5	83	2610900	+++++	translational elongation [GO:0006414]	cytosolic large ribosomal subunit [GO:0022625]; synapse [GO:0045202]	structural constituent of ribosome [GO:0003735]		FUNCTION: Plays an important role in the elongation step of protein synthesis.	Acetylation;Complete proteome;Direct protein sequencing;Phosphoprotein;Reference proteome;Ribonucleoprotein;Ribosomal protein
Q5FWB7	Q5FWB7;P05064;Q6NY00;D3YWI1	Aldoa		Fructose-bisphosphate aldolase;Fructose-bisphosphate aldolase A	39.355	19.5	72.85	2591700	+++++	glycolytic process [GO:0006096]		fructose-bisphosphate aldolase activity [GO:0004332]			Glycolysis;Lyase;Schiff base
Q71LX8	Q71LX8;P11499;Q811H6	Hsp90ab1		Heat shock protein HSP 90-beta	83.28	23	57.15	2543250	+++++	cellular response to drug [GO:0035690]; cellular response to organic cyclic compound [GO:0071407]; chaperone-mediated protein complex assembly [GO:0051131]; negative regulation of cell cycle arrest [GO:0071157]; negative regulation of complement-dependent cytotoxicity [GO:1903660]; negative regulation of neuron apoptotic process [GO:0043524]; negative regulation of proteasomal ubiquitin-dependent…	apical plasma membrane [GO:0016324]; aryl hydrocarbon receptor complex [GO:0034751]; basolateral plasma membrane [GO:0016323]; brush border membrane [GO:0031526]; cell surface [GO:0009986]; COP9 signalosome [GO:0008180]; cytosol [GO:0005829]; extracellular region [GO:0005576]; HSP90-CDC37 chaperone complex [GO:1990565]; inclusion body [GO:0016234]; lysosomal membrane [GO:0005765]; ooplasm [GO:199…	ATP binding [GO:0005524]; ATP-dependent protein binding [GO:0043008]; CTP binding [GO:0002135]; dATP binding [GO:0032564]; disordered domain specific binding [GO:0097718]; DNA polymerase binding [GO:0070182]; double-stranded RNA binding [GO:0003725]; GTP binding [GO:0005525]; heat shock protein binding [GO:0031072]; histone deacetylase binding [GO:0042826]; histone methyltransferase binding [GO:1…			Coiled coil;Stress response
Q99PT1	Q99PT1	Arhgdia		Rho GDP-dissociation inhibitor 1	23.407	10.5	61.8	2466750	+++++	cellular response to mechanical stimulus [GO:0071260]; cellular response to organic cyclic compound [GO:0071407]; cellular response to redox state [GO:0071461]; negative regulation of cell migration [GO:0030336]; regulation of actin cytoskeleton reorganization [GO:2000249]; regulation of cell shape [GO:0008360]; regulation of protein localization [GO:0032880]; regulation of Rho protein signal tra…	cytosol [GO:0005829]; extracellular space [GO:0005615]; immunological synapse [GO:0001772]; membrane [GO:0016020]; nucleus [GO:0005634]; synapse [GO:0045202]	fatty acid binding [GO:0005504]; GTPase activator activity [GO:0005096]; Hsp90 protein binding [GO:0051879]; protein kinase binding [GO:0019901]; Rac GTPase binding [GO:0048365]; Rho GDP-dissociation inhibitor activity [GO:0005094]; Rho GTPase binding [GO:0017048]	SUBCELLULAR LOCATION: Cytoplasm {ECO:0000269|PubMed:23434736}.	FUNCTION: Controls Rho proteins homeostasis. Regulates the GDP/GTP exchange reaction of the Rho proteins by inhibiting the dissociation of GDP from them, and the subsequent binding of GTP to them. Retains Rho proteins such as CDC42, RAC1 and RHOA in an inactive cytosolic pool, regulating their stability and protecting them from degradation. Actively involved in the recycling and distribution of a…	3D-structure;Acetylation;Complete proteome;Cytoplasm;Direct protein sequencing;GTPase activation;Isopeptide bond;Phosphoprotein;Reference proteome;Ubl conjugation
Q8CHP8	Q8CHP8;Q9CVY8	Pgp		Phosphoglycolate phosphatase	34.54	15	72.9	2400850	+++++	dephosphorylation [GO:0016311]; glycerol biosynthetic process [GO:0006114]; glycerophospholipid metabolic process [GO:0006650]; negative regulation of gluconeogenesis [GO:0045721]; peptidyl-tyrosine dephosphorylation [GO:0035335]	cytoplasm [GO:0005737]	glycerol-1-phosphatase activity [GO:0000121]; glycerol-3-phosphatase activity [GO:0043136]; magnesium ion binding [GO:0000287]; nucleotide phosphatase activity, acting on free nucleotides [GO:0098519]; phosphatase activity [GO:0016791]; phosphoglycolate phosphatase activity [GO:0008967]; protein tyrosine phosphatase activity [GO:0004725]		FUNCTION: Glycerol-3-phosphate phosphatase hydrolyzing glycerol-3-phosphate into glycerol. Thereby, regulates the cellular levels of glycerol-3-phosphate a metabolic intermediate of glucose, lipid and energy metabolism (PubMed:26755581). Was also shown to have a 2-phosphoglycolate phosphatase activity and a tyrosine-protein phosphatase activity. However, their physiological relevance is unclear (…	3D-structure;Carbohydrate metabolism;Complete proteome;Hydrolase;Magnesium;Metal-binding;Protein phosphatase;Reference proteome
Q91X72	Q91X72;Q8K1U6	Hpx		Hemopexin	51.317	21.5	53.9	2381450	+++++	cellular iron ion homeostasis [GO:0006879]; heme metabolic process [GO:0042168]; hemoglobin metabolic process [GO:0020027]; positive regulation of humoral immune response mediated by circulating immunoglobulin [GO:0002925]; positive regulation of immunoglobulin production [GO:0002639]; positive regulation of interferon-gamma-mediated signaling pathway [GO:0060335]; positive regulation of response…	cell [GO:0005623]; extracellular space [GO:0005615]	heme binding [GO:0020037]; heme transporter activity [GO:0015232]; metal ion binding [GO:0046872]	SUBCELLULAR LOCATION: Secreted.	FUNCTION: Binds heme and transports it to the liver for breakdown and iron recovery, after which the free hemopexin returns to the circulation.	Complete proteome;Disulfide bond;Glycoprotein;Heme;Iron;Metal-binding;Reference proteome;Repeat;Secreted;Signal;Transport
Q561N4	Q561N4;P68037;Q3TIH9;D3YZS3	Ube2l3		Ubiquitin-conjugating enzyme E2 L3	17.861	9	64.9	2366950	+++++			ATP binding [GO:0005524]; transferase activity [GO:0016740]			ATP-binding;Nucleotide-binding;Transferase;Ubl conjugation pathway
Q9R0Q7	Q9R0Q7;D3Z7C6;Q9CRH1;Q3TJG6	Ptges3		Prostaglandin E synthase 3	18.721	8	55.6	2361350	+++++	cell population proliferation [GO:0008283]; chaperone cofactor-dependent protein refolding [GO:0051085]; chaperone-mediated protein complex assembly [GO:0051131]; glucocorticoid receptor signaling pathway [GO:0042921]; glycogen biosynthetic process [GO:0005978]; lung saccule development [GO:0060430]; negative regulation of cell death [GO:0060548]; positive regulation of gene expression [GO:001062…	actin filament [GO:0005884]; chaperone complex [GO:0101031]; cytoplasm [GO:0005737]; cytosol [GO:0005829]; intracellular membrane-bounded organelle [GO:0043231]; neuronal cell body [GO:0043025]; neuron projection [GO:0043005]; nucleoplasm [GO:0005654]; nucleus [GO:0005634]; perinuclear region of cytoplasm [GO:0048471]; protein-containing complex [GO:0032991]; telomerase holoenzyme complex [GO:000…	chaperone binding [GO:0051087]; DNA polymerase binding [GO:0070182]; enzyme binding [GO:0019899]; Hsp90 protein binding [GO:0051879]; p53 binding [GO:0002039]; prostaglandin-E synthase activity [GO:0050220]; telomerase activity [GO:0003720]; unfolded protein binding [GO:0051082]	SUBCELLULAR LOCATION: Cytoplasm {ECO:0000250|UniProtKB:Q3ZBF7}.	FUNCTION: Cytosolic prostaglandin synthase that catalyzes the oxidoreduction of prostaglandin endoperoxide H2 (PGH2) to prostaglandin E2 (PGE2). Molecular chaperone that localizes to genomic response elements in a hormone-dependent manner and disrupts receptor-mediated transcriptional activation, by promoting disassembly of transcriptional regulatory complexes. Facilitates HIF alpha proteins hydr…	Acetylation;Complete proteome;Cytoplasm;Direct protein sequencing;Fatty acid biosynthesis;Fatty acid metabolism;Isomerase;Isopeptide bond;Lipid biosynthesis;Lipid metabolism;Phosphoprotein;Prostaglandin biosynthesis;Prostaglandin metabolism;Reference proteome;Ubl conjugation
Q3U6M5	Q3U6M5;P34022;H7BX22	Ranbp1		Ran-specific GTPase-activating protein	23.497	5	43.3	2344550	+++++	intracellular transport [GO:0046907]	cell [GO:0005623]
Q3UWP8	Q3UWP8;B2MWM9;P14211	Calr		Calreticulin	42.195	17	67.5	2323050	+++++	protein folding [GO:0006457]	endoplasmic reticulum [GO:0005783]	calcium ion binding [GO:0005509]; unfolded protein binding [GO:0051082]	SUBCELLULAR LOCATION: Endoplasmic reticulum {ECO:0000256|SAAS:SAAS00583789}.		Calcium;Chaperone;Endoplasmic reticulum;Metal-binding;Signal
Q99LX0	Q99LX0;A2A813;A2A815	Park7		Protein deglycase DJ-1	20.021	8	67.7	2285300	++++	adult locomotory behavior [GO:0008344]; autophagy [GO:0006914]; cellular response to glyoxal [GO:0036471]; cellular response to hydrogen peroxide [GO:0070301]; cellular response to oxidative stress [GO:0034599]; cellular response to reactive oxygen species [GO:0034614]; detoxification of copper ion [GO:0010273]; detoxification of mercury ion [GO:0050787]; DNA repair [GO:0006281]; dopamine uptake …	axon [GO:0030424]; cell body [GO:0044297]; chromatin [GO:0000785]; cytoplasm [GO:0005737]; cytosol [GO:0005829]; endoplasmic reticulum [GO:0005783]; membrane raft [GO:0045121]; mitochondrial intermembrane space [GO:0005758]; mitochondrial matrix [GO:0005759]; mitochondrion [GO:0005739]; neuron projection [GO:0043005]; nucleus [GO:0005634]; perinuclear region of cytoplasm [GO:0048471]; plasma memb…	androgen receptor binding [GO:0050681]; copper ion binding [GO:0005507]; cupric ion binding [GO:1903135]; cuprous ion binding [GO:1903136]; cytokine binding [GO:0019955]; enzyme binding [GO:0019899]; identical protein binding [GO:0042802]; kinase binding [GO:0019900]; L-dopa decarboxylase activator activity [GO:0036478]; mercury ion binding [GO:0045340]; mRNA binding [GO:0003729]; oxidoreductase …	SUBCELLULAR LOCATION: Cell membrane {ECO:0000269|PubMed:23847046}; Lipid-anchor {ECO:0000269|PubMed:23847046}. Cytoplasm {ECO:0000250|UniProtKB:Q99497}. Membrane raft {ECO:0000269|PubMed:23847046}. Nucleus {ECO:0000250|UniProtKB:Q99497}. Mitochondrion {ECO:0000250|UniProtKB:Q99497}. Note=Under normal conditions, located predominantly in the cytoplasm and, to a lesser extent, in the nucleus and mi…	FUNCTION: Protein and nucleotide deglycase that catalyzes the deglycation of the Maillard adducts formed between amino groups of proteins or nucleotides and reactive carbonyl groups of glyoxals. Thus, functions as a protein deglycase that repairs methylglyoxal- and glyoxal-glycated proteins, and releases repaired proteins and lactate or glycolate, respectively. Deglycates cysteine, arginine and l…	Acetylation;Autophagy;Cell membrane;Chaperone;Complete proteome;Copper;Cytoplasm;DNA damage;DNA repair;Direct protein sequencing;Fertilization;Hydrolase;Inflammatory response;Isopeptide bond;Lipoprotein;Membrane;Mitochondrion;Nucleus;Oxidation;Palmitate;Phosphoprotein;Protease;RNA-binding;Reference proteome;Stress response;Tumor suppressor;Ubl conjugation;Zymogen
A0A0R4J0X5	A0A0R4J0X5;Q00896	Serpina1c		Alpha-1-antitrypsin 1-3	45.854	5	48.2	2200750	++++		extracellular space [GO:0005615]				Complete proteome;Proteomics identification;Reference proteome;Signal
P21614	P21614	Gc		Vitamin D-binding protein	53.6	25	73.5	2138350	++++	vitamin D metabolic process [GO:0042359]	axon [GO:0030424]; cytosol [GO:0005829]; extracellular space [GO:0005615]; perinuclear region of cytoplasm [GO:0048471]	actin binding [GO:0003779]; calcidiol binding [GO:1902118]; vitamin D binding [GO:0005499]; vitamin transmembrane transporter activity [GO:0090482]	SUBCELLULAR LOCATION: Secreted {ECO:0000269|PubMed:10052453}.	FUNCTION: Involved in vitamin D transport and storage, scavenging of extracellular G-actin, enhancement of the chemotactic activity of C5 alpha for neutrophils in inflammation and macrophage activation. {ECO:0000250|UniProtKB:P02774}.	Actin-binding;Complete proteome;Direct protein sequencing;Disulfide bond;Glycoprotein;Phosphoprotein;Reference proteome;Repeat;Secreted;Signal;Transport;Vitamin D
P17563	P17563;Q63836;A0A0R4J135;G3UYY2	Selenbp1	Selenbp2	Selenium-binding protein 1;Selenium-binding protein 2	52.513	27	78.5	2126750	++++	brown fat cell differentiation [GO:0050873]; protein transport [GO:0015031]	cytosol [GO:0005829]; fibrillar center [GO:0001650]; membrane [GO:0016020]; nucleolus [GO:0005730]	methanethiol oxidase activity [GO:0018549]; selenium binding [GO:0008430]	SUBCELLULAR LOCATION: Nucleus {ECO:0000250|UniProtKB:Q13228}. Cytoplasm, cytosol {ECO:0000250|UniProtKB:Q13228}. Membrane {ECO:0000250|UniProtKB:Q8VIF7}; Peripheral membrane protein {ECO:0000250|UniProtKB:Q8VIF7}. Note=May associate with Golgi membrane (By similarity). May associate with the membrane of autophagosomes (By similarity). {ECO:0000250|UniProtKB:Q8VIF7}.	FUNCTION: Catalyzes the oxidation of methanethiol, an organosulfur compound known to be produced in substantial amounts by gut bacteria (PubMed:29255262). Selenium-binding protein which may be involved in the sensing of reactive xenobiotics in the cytoplasm. May be involved in intra-Golgi protein transport (By similarity). {ECO:0000250|UniProtKB:Q8VIF7, ECO:0000269|PubMed:29255262}.	Acetylation;Complete proteome;Cytoplasm;Membrane;Nucleus;Oxidoreductase;Phosphoprotein;Protein transport;Reference proteome;Selenium;Transport
E9PZF0	E9PZF0;Q5NC82;Q01768;B0LAA8;Q8R4B4	Gm20390	Nme2	Nucleoside diphosphate kinase;Nucleoside diphosphate kinase B	30.2	13.5	74.7	2123100	++++	CTP biosynthetic process [GO:0006241]; GTP biosynthetic process [GO:0006183]; UTP biosynthetic process [GO:0006228]		ATP binding [GO:0005524]; nucleoside diphosphate kinase activity [GO:0004550]			ATP-binding;Complete proteome;Kinase;Nucleotide-binding;Reference proteome;Transferase
Q4FK36	Q4FK36;Q9R0P5	Dstn		Destrin	18.521	12	71.5	2121000	++++	actin filament depolymerization [GO:0030042]; actin filament severing [GO:0051014]; positive regulation of actin filament depolymerization [GO:0030836]	actin cytoskeleton [GO:0015629]	actin filament binding [GO:0051015]			Actin-binding
A3KML3	A3KML3;F6VW30;P68254;F6YY69;P68254-2	Ywhaq		14-3-3 protein theta	27.778	12	56.3	2058700	++++	negative regulation of ion transmembrane transport [GO:0034766]; negative regulation of transcription, DNA-templated [GO:0045892]	cytoplasm [GO:0005737]; protein-containing complex [GO:0032991]; synapse [GO:0045202]	14-3-3 protein binding [GO:0071889]; identical protein binding [GO:0042802]; ion channel binding [GO:0044325]; monooxygenase activity [GO:0004497]; protein C-terminus binding [GO:0008022]; protein domain specific binding [GO:0019904]; protein N-terminus binding [GO:0047485]			Monooxygenase;Oxidoreductase
Q3TML0	Q3TML0;Q3TJL8;Q3THH1;Q922R8;Q9DAB4	Pdia6		Protein disulfide-isomerase A6	48.689	15.5	44.95	1984650	++++	cell redox homeostasis [GO:0045454]	cytosol [GO:0005829]; endoplasmic reticulum [GO:0005783]; endoplasmic reticulum-Golgi intermediate compartment [GO:0005793]; extracellular space [GO:0005615]	isomerase activity [GO:0016853]; peptide disulfide oxidoreductase activity [GO:0015037]			Complete proteome;Disulfide bond;Proteomics identification;Redox-active center;Reference proteome;Repeat;Signal
Q9R0P9	Q9R0P9;Q3TCH2;I7ENE7	Uchl1		Ubiquitin carboxyl-terminal hydrolase isozyme L1;Ubiquitin carboxyl-terminal hydrolase	24.838	10	72.4	1971650	++++	adult walking behavior [GO:0007628]; axonal transport of mitochondrion [GO:0019896]; axonogenesis [GO:0007409]; axon target recognition [GO:0007412]; cell population proliferation [GO:0008283]; eating behavior [GO:0042755]; muscle fiber development [GO:0048747]; negative regulation of MAP kinase activity [GO:0043407]; neuromuscular process [GO:0050905]; protein deubiquitination [GO:0016579]; resp…	axon [GO:0030424]; axon cytoplasm [GO:1904115]; cytoplasm [GO:0005737]; cytosol [GO:0005829]; endoplasmic reticulum membrane [GO:0005789]; myelin sheath [GO:0043209]; neuronal cell body [GO:0043025]; neuron projection terminus [GO:0044306]; nucleoplasm [GO:0005654]; plasma membrane [GO:0005886]	alpha-2A adrenergic receptor binding [GO:0031694]; cysteine-type endopeptidase activity [GO:0004197]; ligase activity [GO:0016874]; omega peptidase activity [GO:0008242]; thiol-dependent ubiquitin-specific protease activity [GO:0004843]; ubiquitin binding [GO:0043130]; ubiquitin protein ligase binding [GO:0031625]	SUBCELLULAR LOCATION: Cytoplasm {ECO:0000269|PubMed:12913066}. Endoplasmic reticulum membrane {ECO:0000250}; Lipid-anchor {ECO:0000250}.	FUNCTION: Ubiquitin-protein hydrolase involved both in the processing of ubiquitin precursors and of ubiquitinated proteins (Probable). This enzyme is a thiol protease that recognizes and hydrolyzes a peptide bond at the C-terminal glycine of ubiquitin (PubMed:12913066). Also binds to free monoubiquitin and may prevent its degradation in lysosomes (PubMed:12913066). The homodimer may have ATP-ind…	Complete proteome;Cytoplasm;Direct protein sequencing;Endoplasmic reticulum;Glycoprotein;Hydrolase;Lipoprotein;Membrane;Phosphoprotein;Prenylation;Protease;Reference proteome;Thiol protease;Ubl conjugation pathway
Q3U4U6	Q3U4U6;P80318;E9Q133;Q3U0I3;Q3UJP4	Cct3		T-complex protein 1 subunit gamma	60.629	26.5	61.3	1903900	++++	positive regulation of establishment of protein localization to telomere [GO:1904851]; positive regulation of telomere maintenance via telomerase [GO:0032212]; protein folding [GO:0006457]; protein stabilization [GO:0050821]	chaperonin-containing T-complex [GO:0005832]; microtubule [GO:0005874]; plasma membrane [GO:0005886]	ATP binding [GO:0005524]; unfolded protein binding [GO:0051082]	SUBCELLULAR LOCATION: Cytoplasm {ECO:0000256|SAAS:SAAS00901396}.		ATP-binding;Chaperone;Cytoplasm;Nucleotide-binding
A0A0J9YUD8	A0A0J9YUD8;Q8C7C4;Q8BNM0;A0A0J9YUZ4;Q58EV5;Q497Z6;Q3UBK2;P63158;Q8BQ02;Q6P202	Hmgb1		High mobility group protein B1	19.774	7	35.1	1898400	++++		nucleus [GO:0005634]	DNA binding [GO:0003677]			Complete proteome;DNA-binding;Nucleus;Proteomics identification;Reference proteome
P24472	P24472	Gsta4		Glutathione S-transferase A4	25.564	10	56.8	1883250	++++	cellular response to lithium ion [GO:0071285]; glutathione metabolic process [GO:0006749]; response to herbicide [GO:0009635]; response to nicotine [GO:0035094]; response to zinc ion [GO:0010043]; xenobiotic metabolic process [GO:0006805]	cytoplasm [GO:0005737]; mitochondrion [GO:0005739]	drug binding [GO:0008144]; glutathione binding [GO:0043295]; glutathione transferase activity [GO:0004364]	SUBCELLULAR LOCATION: Cytoplasm.	FUNCTION: Conjugation of reduced glutathione to a wide number of exogenous and endogenous hydrophobic electrophiles. {ECO:0000269|PubMed:10508391}.	3D-structure;Acetylation;Complete proteome;Cytoplasm;Direct protein sequencing;Polymorphism;Reference proteome;Transferase
Q01853	Q01853;Q8BNF8	Vcp		Transitional endoplasmic reticulum ATPase	89.321	43.5	69.45	1864850	++++	activation of cysteine-type endopeptidase activity involved in apoptotic process [GO:0006919]; aggresome assembly [GO:0070842]; ATP metabolic process [GO:0046034]; autophagosome maturation [GO:0097352]; autophagy [GO:0006914]; cellular response to arsenite ion [GO:1903843]; cellular response to DNA damage stimulus [GO:0006974]; cellular response to heat [GO:0034605]; double-strand break repair [G…	ATPase complex [GO:1904949]; cytoplasm [GO:0005737]; cytoplasmic stress granule [GO:0010494]; cytosol [GO:0005829]; Derlin-1 retrotranslocation complex [GO:0036513]; endoplasmic reticulum [GO:0005783]; endoplasmic reticulum membrane [GO:0005789]; glutamatergic synapse [GO:0098978]; intracellular membrane-bounded organelle [GO:0043231]; lipid droplet [GO:0005811]; myelin sheath [GO:0043209]; nucle…	ADP binding [GO:0043531]; ATPase activity [GO:0016887]; ATP binding [GO:0005524]; BAT3 complex binding [GO:1904288]; deubiquitinase activator activity [GO:0035800]; identical protein binding [GO:0042802]; K48-linked polyubiquitin modification-dependent protein binding [GO:0036435]; lipid binding [GO:0008289]; MHC class I protein binding [GO:0042288]; polyubiquitin modification-dependent protein b…	SUBCELLULAR LOCATION: Cytoplasm, cytosol {ECO:0000250|UniProtKB:P55072}. Endoplasmic reticulum {ECO:0000250|UniProtKB:P55072}. Nucleus {ECO:0000250|UniProtKB:P55072}. Cytoplasm, Stress granule {ECO:0000250|UniProtKB:P55072}. Note=Recruited to the cytoplasmic surface of the endoplasmic reticulum via interaction with AMFR/gp78. Following DNA double-strand breaks, recruited to the sites of damage. R…	FUNCTION: Necessary for the fragmentation of Golgi stacks during mitosis and for their reassembly after mitosis. Involved in the formation of the transitional endoplasmic reticulum (tER). The transfer of membranes from the endoplasmic reticulum to the Golgi apparatus occurs via 50-70 nm transition vesicles which derive from part-rough, part-smooth transitional elements of the endoplasmic reticulu…	3D-structure;ATP-binding;Acetylation;Autophagy;Complete proteome;Cytoplasm;DNA damage;DNA repair;Direct protein sequencing;Endoplasmic reticulum;Hydrolase;Isopeptide bond;Lipid-binding;Methylation;Nucleotide-binding;Nucleus;Phosphoprotein;Reference proteome;Transport;Ubl conjugation;Ubl conjugation pathway
P63028	P63028;D3YU75	Tpt1		Translationally-controlled tumor protein	19.462	5.5	54.65	1864800	++++	negative regulation of ectoderm development [GO:2000384]; negative regulation of intrinsic apoptotic signaling pathway in response to DNA damage [GO:1902230]; spermatogenesis [GO:0007283]; stem cell population maintenance [GO:0019827]	cytoplasm [GO:0005737]; cytoplasmic microtubule [GO:0005881]; cytosol [GO:0005829]; extracellular space [GO:0005615]; multivesicular body [GO:0005771]; nucleoplasm [GO:0005654]; nucleus [GO:0005634]; spindle pole [GO:0000922]	calcium ion binding [GO:0005509]; transcription factor binding [GO:0008134]	SUBCELLULAR LOCATION: Cytoplasm {ECO:0000250}.	FUNCTION: Involved in calcium binding and microtubule stabilization. {ECO:0000250}.	3D-structure;Calcium;Complete proteome;Cytoplasm;Direct protein sequencing;Phosphoprotein;Reference proteome
Q9D379	Q9D379;E9PWK1;Q8K2W5;Q6PEV0	Ephx1		Epoxide hydrolase 1	52.576	22.5	62.4	1854950	++++	aromatic compound catabolic process [GO:0019439]; cellular aromatic compound metabolic process [GO:0006725]; diol biosynthetic process [GO:0034312]; epoxide metabolic process [GO:0097176]; response to organic cyclic compound [GO:0014070]; response to toxic substance [GO:0009636]	endoplasmic reticulum membrane [GO:0005789]; integral component of membrane [GO:0016021]; intracellular membrane-bounded organelle [GO:0043231]; membrane [GO:0016020]; plasma membrane [GO:0005886]	cis-stilbene-oxide hydrolase activity [GO:0033961]; enzyme binding [GO:0019899]; epoxide hydrolase activity [GO:0004301]	SUBCELLULAR LOCATION: Microsome membrane {ECO:0000250|UniProtKB:P07687}; Single-pass type III membrane protein {ECO:0000250|UniProtKB:P07687}. Endoplasmic reticulum membrane {ECO:0000250|UniProtKB:P07687}; Single-pass type III membrane protein {ECO:0000250|UniProtKB:P07687}.	FUNCTION: Biotransformation enzyme that catalyzes the hydrolysis of arene and aliphatic epoxides to less reactive and more water soluble dihydrodiols by the trans addition of water. May play a role in the metabolism of endogenous lipids such as epoxide-containing fatty acids. {ECO:0000250|UniProtKB:P07687}.	Acetylation;Aromatic hydrocarbons catabolism;Complete proteome;Detoxification;Direct protein sequencing;Endoplasmic reticulum;Hydrolase;Membrane;Methylation;Microsome;Reference proteome;Transmembrane;Transmembrane helix
F8WJK8	F8WJK8;Q3U9V1;Q3U8D2;Q99L47;Q3U3N7;Q3TGW8	St13		Hsc70-interacting protein	40.538	8.5	26.2	1850800	++++			protein dimerization activity [GO:0046983]			Complete proteome;Proteomics identification;Reference proteome;TPR repeat
O08807	O08807	Prdx4		Peroxiredoxin-4	31.052	9	48.5	1843100	++++	4-hydroxyproline metabolic process [GO:0019471]; cell redox homeostasis [GO:0045454]; extracellular matrix organization [GO:0030198]; hydrogen peroxide catabolic process [GO:0042744]; male gonad development [GO:0008584]; negative regulation of male germ cell proliferation [GO:2000255]; oxidation-reduction process [GO:0055114]; protein maturation by protein folding [GO:0022417]; reactive oxygen sp…	cytoplasm [GO:0005737]; cytosol [GO:0005829]; endoplasmic reticulum [GO:0005783]; extracellular space [GO:0005615]; mitochondrion [GO:0005739]; smooth endoplasmic reticulum [GO:0005790]	protein homodimerization activity [GO:0042803]; thioredoxin peroxidase activity [GO:0008379]	SUBCELLULAR LOCATION: Cytoplasm {ECO:0000250|UniProtKB:Q13162}. Endoplasmic reticulum {ECO:0000250|UniProtKB:Q13162}. Note=Not secreted. {ECO:0000269|PubMed:11229364}.	FUNCTION: Thiol-specific peroxidase that catalyzes the reduction of hydrogen peroxide and organic hydroperoxides to water and alcohols, respectively. Plays a role in cell protection against oxidative stress by detoxifying peroxides and as sensor of hydrogen peroxide-mediated signaling events (PubMed:11229364). Regulates the activation of NF-kappa-B in the cytosol by a modulation of I-kappa-B-alph…	3D-structure;Antioxidant;Complete proteome;Cytoplasm;Direct protein sequencing;Disulfide bond;Endoplasmic reticulum;Oxidoreductase;Peroxidase;Redox-active center;Reference proteome;Signal
Q3UM23	Q3UM23;Q91VI7;A0A1B0GSG5	Rnh1		Ribonuclease inhibitor	49.843	25.5	86.85	1842750	++++						Coiled coil
P48036	P48036	Anxa5		Annexin A5	35.752	19	69.45	1833600	++++	blood coagulation [GO:0007596]; cellular response to gonadotropin-releasing hormone [GO:0097211]; cellular response to lead ion [GO:0071284]; negative regulation of blood coagulation [GO:0030195]; negative regulation of prolactin secretion [GO:1902721]; negative regulation of sequestering of calcium ion [GO:0051283]; positive regulation of apoptotic process [GO:0043065]; protein homooligomerizati…	axon terminus [GO:0043679]; cell projection [GO:0042995]; collagen-containing extracellular matrix [GO:0062023]; cytoplasm [GO:0005737]; cytosol [GO:0005829]; dendrite [GO:0030425]; endoplasmic reticulum [GO:0005783]; endothelial microparticle [GO:0072563]; external side of plasma membrane [GO:0009897]; extracellular space [GO:0005615]; intercalated disc [GO:0014704]; membrane [GO:0016020]; neuro…	ATPase-coupled calcium transmembrane transporter activity [GO:0005388]; calcium-dependent phospholipid binding [GO:0005544]; calcium ion binding [GO:0005509]; heparin binding [GO:0008201]; peptide hormone binding [GO:0017046]; receptor tyrosine kinase binding [GO:0030971]		FUNCTION: This protein is an anticoagulant protein that acts as an indirect inhibitor of the thromboplastin-specific complex, which is involved in the blood coagulation cascade.	Acetylation;Annexin;Blood coagulation;Calcium;Calcium/phospholipid-binding;Complete proteome;Direct protein sequencing;Hemostasis;Isopeptide bond;Phosphoprotein;Reference proteome;Repeat;S-nitrosylation;Ubl conjugation
Q642L7	Q642L7;P62983	Rps27a		Ubiquitin-40S ribosomal protein S27a;Ubiquitin;40S ribosomal protein S27a	17.951	5	42.3	1825700	++++	translation [GO:0006412]	cytosolic small ribosomal subunit [GO:0022627]	structural constituent of ribosome [GO:0003735]			Ribonucleoprotein;Ribosomal protein
Q8CAJ7	Q8CAJ7;Q3U3I6;Q3TVK3;Q9Z2W0;Q8BPW9	Dnpep		Aspartyl aminopeptidase	52.206	15.5	49.9	1823450	++++			aminopeptidase activity [GO:0004177]; metallopeptidase activity [GO:0008237]; zinc ion binding [GO:0008270]			Aminopeptidase;Hydrolase;Metal-binding;Metalloprotease;Protease;Zinc
P17751	P17751;H7BXC3	Tpi1		Triosephosphate isomerase	32.191	11	56.7	1800050	++++	gluconeogenesis [GO:0006094]; glucose metabolic process [GO:0006006]; glyceraldehyde-3-phosphate biosynthetic process [GO:0046166]; glyceraldehyde-3-phosphate metabolic process [GO:0019682]; glycerol catabolic process [GO:0019563]; glycolytic process [GO:0006096]; methylglyoxal biosynthetic process [GO:0019242]; multicellular organism development [GO:0007275]	cytosol [GO:0005829]	isomerase activity [GO:0016853]; methylglyoxal synthase activity [GO:0008929]; protein homodimerization activity [GO:0042803]; triose-phosphate isomerase activity [GO:0004807]; ubiquitin protein ligase binding [GO:0031625]	SUBCELLULAR LOCATION: Cytoplasm {ECO:0000255|PROSITE-ProRule:PRU10127}.	FUNCTION: Triosephosphate isomerase is an extremely efficient metabolic enzyme that catalyzes the interconversion between dihydroxyacetone phosphate (DHAP) and D-glyceraldehyde-3-phosphate (G3P) in glycolysis and gluconeogenesis. {ECO:0000250|UniProtKB:P00939}.; FUNCTION: It is also responsible for the non-negligible production of methylglyoxal a reactive cytotoxic side-product that modifies and …	Acetylation;Complete proteome;Cytoplasm;Direct protein sequencing;Gluconeogenesis;Glycolysis;Isomerase;Isopeptide bond;Lyase;Methylation;Nitration;Phosphoprotein;Reference proteome;Ubl conjugation
Q3UWS9	Q3UWS9;Q3U7H9;P99029-2;P99029;G3UZJ4;H3BJQ7;Q9D6X2	Prdx5		Peroxiredoxin-5, mitochondrial	20.713	12	60.8	1783750	++++	cell redox homeostasis [GO:0045454]	cell [GO:0005623]	peroxidase activity [GO:0004601]; peroxiredoxin activity [GO:0051920]		FUNCTION: Thiol-specific peroxidase that catalyzes the reduction of hydrogen peroxide and organic hydroperoxides to water and alcohols, respectively. Plays a role in cell protection against oxidative stress by detoxifying peroxides. {ECO:0000256|RuleBase:RU366011}.	Antioxidant;Oxidoreductase;Peroxidase;Redox-active center
Q80ZP8	Q80ZP8;Q3TMX5;A8C1V1;Q9CXI5;F6USD5;F6T4L3	Manf		Mesencephalic astrocyte-derived neurotrophic factor	19.012	8	43.35	1776900	++++						Complete proteome;Proteomics identification;Reference proteome
Q4FZL1	Q4FZL1;Q5F2A7;P60843;Q3UXC2;Q3TGK7;Q3TFG3;Q3TLL6;Q3U8I0;Q78WR5	Eif4a1		Eukaryotic initiation factor 4A-I	46.022	21	61.85	1745400	++++			ATP binding [GO:0005524]; helicase activity [GO:0004386]; nucleic acid binding [GO:0003676]			ATP-binding;Helicase;Hydrolase;Nucleotide-binding
Q3UDC8	Q3UDC8;P58252;Q3UZ14;Q3UMI7;Q3TX47;Q3TK17;Q3TLB1;Q3TJZ1;Q6P9L9;Q8BMA8;Q3UBL9;Q3TWX1;Q8C153;Q3TW58;Q3TSK4	Eef2		Elongation factor 2	95.267	40.5	62.9	1695500	++++			GTPase activity [GO:0003924]; GTP binding [GO:0005525]
Q80W21	Q80W21;D3YVP5;D3YVP6;E9QAC8;D3YZ29	Gstm7		Glutathione S-transferase Mu 7	25.709	10	75.45	1690950	++++	cellular detoxification of nitrogen compound [GO:0070458]; cellular response to caffeine [GO:0071313]; glutathione metabolic process [GO:0006749]; linoleic acid metabolic process [GO:0043651]; negative regulation of ryanodine-sensitive calcium-release channel activity [GO:0060315]; nitrobenzene metabolic process [GO:0018916]; positive regulation of ryanodine-sensitive calcium-release channel acti…	cytoplasm [GO:0005737]; cytosol [GO:0005829]; intercellular bridge [GO:0045171]; sarcoplasmic reticulum [GO:0016529]	enzyme binding [GO:0019899]; glutathione binding [GO:0043295]; glutathione peroxidase activity [GO:0004602]; glutathione transferase activity [GO:0004364]; protein homodimerization activity [GO:0042803]; signaling receptor binding [GO:0005102]	SUBCELLULAR LOCATION: Cytoplasm {ECO:0000250}.	FUNCTION: Conjugation of reduced glutathione to a wide number of exogenous and endogenous hydrophobic electrophiles. {ECO:0000250}.	3D-structure;Complete proteome;Cytoplasm;Reference proteome;Transferase
P48722	P48722;P48722-2;E0CY23	Hspa4l		Heat shock 70 kDa protein 4L	94.381	41	63.1	1681000	++++	protein folding [GO:0006457]; response to unfolded protein [GO:0006986]	cytoplasm [GO:0005737]; cytosol [GO:0005829]; nucleus [GO:0005634]	ATP binding [GO:0005524]	SUBCELLULAR LOCATION: Cytoplasm {ECO:0000250}. Nucleus {ECO:0000250}. Note=May translocate to the nucleus after heat shock. {ECO:0000250}.	FUNCTION: Possesses chaperone activity in vitro where it inhibits aggregation of citrate synthase. {ECO:0000250}.	ATP-binding;Alternative splicing;Chaperone;Complete proteome;Cytoplasm;Direct protein sequencing;Nucleotide-binding;Nucleus;Phosphoprotein;Reference proteome;Stress response
Q61171	Q61171;D3Z4A4;Q5M9N9	Prdx2		Peroxiredoxin-2	21.778	9.5	65.2	1678750	++++	activation of MAPK activity [GO:0000187]; cell redox homeostasis [GO:0045454]; cellular response to oxidative stress [GO:0034599]; homeostasis of number of cells [GO:0048872]; hydrogen peroxide catabolic process [GO:0042744]; hydrogen peroxide metabolic process [GO:0042743]; leukocyte activation [GO:0045321]; negative regulation of extrinsic apoptotic signaling pathway [GO:2001237]; negative regu…	cytosol [GO:0005829]; mitochondrion [GO:0005739]; myelin sheath [GO:0043209]	antioxidant activity [GO:0016209]; peroxidase activity [GO:0004601]; selenium binding [GO:0008430]; thioredoxin peroxidase activity [GO:0008379]	SUBCELLULAR LOCATION: Cytoplasm {ECO:0000250|UniProtKB:P32119}.	FUNCTION: Thiol-specific peroxidase that catalyzes the reduction of hydrogen peroxide and organic hydroperoxides to water and alcohols, respectively. Plays a role in cell protection against oxidative stress by detoxifying peroxides and as sensor of hydrogen peroxide-mediated signaling events. Might participate in the signaling cascades of growth factors and tumor necrosis factor-alpha by regulati…	Acetylation;Antioxidant;Complete proteome;Cytoplasm;Direct protein sequencing;Disulfide bond;Oxidoreductase;Peroxidase;Phosphoprotein;Redox-active center;Reference proteome
Q58E35	Q58E35;P47955	Rplp1		60S acidic ribosomal protein P1	11.475	5	94.7	1675650	++++	translational elongation [GO:0006414]	ribosome [GO:0005840]	structural constituent of ribosome [GO:0003735]			Ribonucleoprotein;Ribosomal protein
Q9JKB1	Q9JKB1;Q8BWQ9	Uchl3		Ubiquitin carboxyl-terminal hydrolase isozyme L3;Ubiquitin carboxyl-terminal hydrolase	26.151	15	79.1	1670700	++++	adult walking behavior [GO:0007628]; cellular response to insulin stimulus [GO:0032869]; eating behavior [GO:0042755]; positive regulation of fat cell differentiation [GO:0045600]; protein catabolic process [GO:0030163]; protein deubiquitination [GO:0016579]; retina development in camera-type eye [GO:0060041]; ubiquitin-dependent protein catabolic process [GO:0006511]	cytoplasm [GO:0005737]; cytosol [GO:0005829]; nucleus [GO:0005634]	peptidase activity [GO:0008233]; thiol-dependent ubiquitin-specific protease activity [GO:0004843]; ubiquitin binding [GO:0043130]; ubiquitinyl hydrolase activity [GO:0101005]	SUBCELLULAR LOCATION: Cytoplasm {ECO:0000269|PubMed:11341770, ECO:0000269|PubMed:17967898}.	FUNCTION: Deubiquitinating enzyme (DUB) that controls levels of cellular ubiquitin through processing of ubiquitin precursors and ubiquitinated proteins. Thiol protease that recognizes and hydrolyzes a peptide bond at the C-terminal glycine of either ubiquitin or NEDD8. Has a 10-fold preference for Arg and Lys at position P3", and exhibits a preference towards 'Lys-48'-linked ubiquitin chains. De…	Complete proteome;Cytoplasm;Hydrolase;Phosphoprotein;Protease;Reference proteome;Thiol protease;Ubl conjugation pathway
D3YTY9	D3YTY9;A0A0R4J038;O08677-3;O08677;O08677-2	Kng1		Kininogen-1;Kininogen-1 heavy chain;Bradykinin;Kininogen-1 light chain	53.204	15	39.4	1662350	++++			cysteine-type endopeptidase inhibitor activity [GO:0004869]			Complete proteome;Proteomics identification;Reference proteome;Signal
Q9QXD6	Q9QXD6	Fbp1		Fructose-1,6-bisphosphatase 1	36.912	16.5	61.65	1637700	++++	carbohydrate metabolic process [GO:0005975]; cellular response to drug [GO:0035690]; cellular response to magnesium ion [GO:0071286]; dephosphorylation [GO:0016311]; fructose 1,6-bisphosphate metabolic process [GO:0030388]; fructose 6-phosphate metabolic process [GO:0006002]; fructose metabolic process [GO:0006000]; gluconeogenesis [GO:0006094]; negative regulation of cell growth [GO:0030308]; ne…	cytoplasm [GO:0005737]; cytosol [GO:0005829]; nucleus [GO:0005634]	AMP binding [GO:0016208]; fructose 1,6-bisphosphate 1-phosphatase activity [GO:0042132]; identical protein binding [GO:0042802]; metal ion binding [GO:0046872]; monosaccharide binding [GO:0048029]; RNA polymerase II transcription factor binding [GO:0001085]		FUNCTION: Catalyzes the hydrolysis of fructose 1,6-bisphosphate to fructose 6-phosphate in the presence of divalent cations, acting as a rate-limiting enzyme in gluconeogenesis. Plays a role in regulating glucose sensing and insulin secretion of pancreatic beta-cells. Appears to modulate glycerol gluconeogenesis in liver. Important regulator of appetite and adiposity; increased expression of the …	Acetylation;Allosteric enzyme;Carbohydrate metabolism;Complete proteome;Gluconeogenesis;Hydrolase;Magnesium;Metal-binding;Phosphoprotein;Reference proteome
O08997	O08997	Atox1		Copper transport protein ATOX1	7.3384	3	58.8	1599250	++++	cellular copper ion homeostasis [GO:0006878]; copper ion export [GO:0060003]; copper ion transport [GO:0006825]; negative regulation of apoptotic process [GO:0043066]; response to oxidative stress [GO:0006979]	cytosol [GO:0005829]	ATPase binding [GO:0051117]; copper chaperone activity [GO:0016531]; copper-dependent protein binding [GO:0032767]; copper ion binding [GO:0005507]		FUNCTION: Binds and deliver cytosolic copper to the copper ATPase proteins. May be important in cellular antioxidant defense (By similarity). {ECO:0000250}.	Acetylation;Chaperone;Complete proteome;Copper;Copper transport;Ion transport;Metal-binding;Phosphoprotein;Reference proteome;Transport
P45377	P45377	Akr1b8		Aldose reductase-related protein 2	36.12	14	57.9	1598400	++++	cellular detoxification of aldehyde [GO:0110095]; daunorubicin metabolic process [GO:0044597]; doxorubicin metabolic process [GO:0044598]; farnesol catabolic process [GO:0016488]; retinoid metabolic process [GO:0001523]	cytosol [GO:0005829]; mitochondrion [GO:0005739]	alcohol dehydrogenase (NADP+) activity [GO:0008106]; alditol:NADP+ 1-oxidoreductase activity [GO:0004032]; geranylgeranyl reductase activity [GO:0045550]; indanol dehydrogenase activity [GO:0047718]; NADP-retinol dehydrogenase activity [GO:0052650]; oxidoreductase activity [GO:0016491]; retinal dehydrogenase activity [GO:0001758]	SUBCELLULAR LOCATION: Cytoplasm {ECO:0000250}.		3D-structure;Complete proteome;Cytoplasm;NADP;Oxidoreductase;Reference proteome
Q3UCD9	Q3UCD9;Q3U7P0;Q3TWR6;Q3TWD0;Q8C243;P18242;Q3U8W5;Q3U651;Q3TJN3;Q3U7I9;F8WIR1;Q3UCW4;Q3UC89;Q3UAQ1;Q3TXL5;F6Y6L6;Q3TWL1;Q3TIR0;Q8VCK2;A0A1B0GT66	Ctsd		Cathepsin D	44.953	12	41.7	1590700	++++		lysosome [GO:0005764]	aspartic-type endopeptidase activity [GO:0004190]			Aspartyl protease;Disulfide bond;Hydrolase;Protease;Signal
P06745	P06745;B7ZWL9;B2RXT5	Gpi	Gpi1	Glucose-6-phosphate isomerase	62.766	20.5	51.95	1587900	++++	aldehyde catabolic process [GO:0046185]; canonical glycolysis [GO:0061621]; carbohydrate metabolic process [GO:0005975]; erythrocyte homeostasis [GO:0034101]; gluconeogenesis [GO:0006094]; glucose 6-phosphate metabolic process [GO:0051156]; glucose homeostasis [GO:0042593]; glycolytic process [GO:0006096]; glycolytic process through glucose-6-phosphate [GO:0061620]; in utero embryonic development…	ciliary membrane [GO:0060170]; cytoplasm [GO:0005737]; cytosol [GO:0005829]; extracellular space [GO:0005615]; myelin sheath [GO:0043209]; neuron projection [GO:0043005]; nucleoplasm [GO:0005654]; plasma membrane [GO:0005886]	cytokine activity [GO:0005125]; glucose-6-phosphate isomerase activity [GO:0004347]; growth factor activity [GO:0008083]; intramolecular transferase activity [GO:0016866]; monosaccharide binding [GO:0048029]; ubiquitin protein ligase binding [GO:0031625]	SUBCELLULAR LOCATION: Cytoplasm. Secreted.	FUNCTION: Besides it's role as a glycolytic enzyme, mammalian GPI can function as a tumor-secreted cytokine and an angiogenic factor (AMF) that stimulates endothelial cell motility. GPI is also a neurotrophic factor (Neuroleukin) for spinal and sensory neurons.	3D-structure;Acetylation;Complete proteome;Cytokine;Cytoplasm;Direct protein sequencing;Gluconeogenesis;Glycolysis;Growth factor;Isomerase;Phosphoprotein;Reference proteome;Secreted;Ubl conjugation
Q8C633	Q8C633	Cabs1		Calcium-binding and spermatid-specific protein 1	42.301	18	55.9	1583350	++++	spermatogenesis [GO:0007283]	cytoplasm [GO:0005737]; mitochondrial inner membrane [GO:0005743]; motile cilium [GO:0031514]	calcium ion binding [GO:0005509]	SUBCELLULAR LOCATION: Cytoplasm {ECO:0000250}. Mitochondrion {ECO:0000250}. Cell projection, cilium, flagellum {ECO:0000269|PubMed:19208547}. Note=Detected in mitochondria of step 17 to 18 spermatids. Associated with the mitochondrial inner membrane in step 18 spermatids (By similarity). {ECO:0000250}.		Calcium;Cell projection;Cilium;Complete proteome;Cytoplasm;Flagellum;Mitochondrion;Phosphoprotein;Reference proteome
P06728	P06728;Q9DBN0;Q810I7;Q01488	Apoa4		Apolipoprotein A-IV	45.029	22	65.05	1580900	++++	cholesterol biosynthetic process [GO:0006695]; cholesterol efflux [GO:0033344]; cholesterol homeostasis [GO:0042632]; cholesterol metabolic process [GO:0008203]; high-density lipoprotein particle assembly [GO:0034380]; hydrogen peroxide catabolic process [GO:0042744]; innate immune response in mucosa [GO:0002227]; leukocyte cell-cell adhesion [GO:0007159]; lipid catabolic process [GO:0016042]; li…	cell surface [GO:0009986]; chylomicron [GO:0042627]; cytosol [GO:0005829]; extracellular region [GO:0005576]; extracellular space [GO:0005615]; high-density lipoprotein particle [GO:0034364]; synapse [GO:0045202]; very-low-density lipoprotein particle [GO:0034361]	antioxidant activity [GO:0016209]; cholesterol binding [GO:0015485]; cholesterol transporter activity [GO:0017127]; copper ion binding [GO:0005507]; identical protein binding [GO:0042802]; lipid binding [GO:0008289]; phosphatidylcholine binding [GO:0031210]; phosphatidylcholine-sterol O-acyltransferase activator activity [GO:0060228]; phospholipid binding [GO:0005543]; protein homodimerization ac…	SUBCELLULAR LOCATION: Secreted.	FUNCTION: May have a role in chylomicrons and VLDL secretion and catabolism. Required for efficient activation of lipoprotein lipase by ApoC-II; potent activator of LCAT. Apoa-IV is a major component of HDL and chylomicrons.	Chylomicron;Complete proteome;Direct protein sequencing;HDL;Lipid transport;Polymorphism;Reference proteome;Repeat;Secreted;Signal;Transport
Q3UC72	Q3UC72;Q3UPA3;Q61598;Q3UUX9;Q61598-2;Q3TIY6	Gdi2		Rab GDP dissociation inhibitor beta	57.439	30.5	63.95	1575300	++++	protein transport [GO:0015031]; small GTPase mediated signal transduction [GO:0007264]	cytoplasm [GO:0005737]	GTPase activator activity [GO:0005096]; Rab GDP-dissociation inhibitor activity [GO:0005093]	SUBCELLULAR LOCATION: Cytoplasm {ECO:0000256|RuleBase:RU363124}.	FUNCTION: Regulates the GDP/GTP exchange reaction of most RAB proteins by inhibiting the dissociation of GDP from them, and the subsequent binding of GTP. {ECO:0000256|RuleBase:RU363124}.	Cytoplasm;GTPase activation
B2RUF0	B2RUF0;Q9Z2C8;A0A0A0MQD2;Q9Z2C8-2	Ybx2		Y-box-binding protein 2	38.08	13	61.55	1570150	++++	oocyte development [GO:0048599]	cytoplasm [GO:0005737]; fibrillar center [GO:0001650]	nucleic acid binding [GO:0003676]			Complete proteome;Proteomics identification;Reference proteome
P11983	P11983;P11983-2	Tcp1		T-complex protein 1 subunit alpha	60.448	27.5	58.55	1548700	++++	binding of sperm to zona pellucida [GO:0007339]; positive regulation of establishment of protein localization to telomere [GO:1904851]; positive regulation of telomerase activity [GO:0051973]; positive regulation of telomerase RNA localization to Cajal body [GO:1904874]; positive regulation of telomere maintenance via telomerase [GO:0032212]; protein folding [GO:0006457]; protein stabilization [G…	acrosomal vesicle [GO:0001669]; cell body [GO:0044297]; centrosome [GO:0005813]; chaperonin-containing T-complex [GO:0005832]; Golgi apparatus [GO:0005794]; heterochromatin [GO:0000792]; microtubule [GO:0005874]; microtubule organizing center [GO:0005815]; myelin sheath [GO:0043209]; nuclear heterochromatin [GO:0005720]; pericentriolar material [GO:0000242]; zona pellucida receptor complex [GO:00…	ATP binding [GO:0005524]; ubiquitin protein ligase binding [GO:0031625]; unfolded protein binding [GO:0051082]	SUBCELLULAR LOCATION: Cytoplasm, cytosol {ECO:0000250|UniProtKB:P17987}. Cytoplasm, cytoskeleton, microtubule organizing center, centrosome {ECO:0000250|UniProtKB:P17987}.	FUNCTION: Component of the chaperonin-containing T-complex (TRiC), a molecular chaperone complex that assists the folding of proteins upon ATP hydrolysis. The TRiC complex mediates the folding of WRAP53/TCAB1, thereby regulating telomere maintenance. As part of the TRiC complex may play a role in the assembly of BBSome, a complex involved in ciliogenesis regulating transports vesicles to the cili…	ATP-binding;Acetylation;Alternative splicing;Chaperone;Complete proteome;Cytoplasm;Cytoskeleton;Direct protein sequencing;Nucleotide-binding;Phosphoprotein;Reference proteome
P23953	P23953	Ces1c		Carboxylesterase 1C	61.055	19.5	57.3	1528700	++++	lipid catabolic process [GO:0016042]; response to bacterium [GO:0009617]	endoplasmic reticulum lumen [GO:0005788]; extracellular space [GO:0005615]	carboxylic ester hydrolase activity [GO:0052689]; hydrolase activity, acting on ester bonds [GO:0016788]; methyl indole-3-acetate esterase activity [GO:0080030]; sterol esterase activity [GO:0004771]; triglyceride lipase activity [GO:0004806]	SUBCELLULAR LOCATION: Endoplasmic reticulum lumen. Note=Microsomal membrane, lumen of endoplasmic reticulum.	FUNCTION: Involved in the detoxification of xenobiotics and in the activation of ester and amide prodrugs. Involved in the extracellular metabolism of lung surfactant.	Complete proteome;Direct protein sequencing;Disulfide bond;Endoplasmic reticulum;Glycoprotein;Hydrolase;Phosphoprotein;Reference proteome;Serine esterase;Signal
A0A0G2JE32	A0A0G2JE32;Q9D1S1;Q4QQL2;A0A0G2JGL0;P61079;Q9D7F5;Q3U5V6;Q3UT95;P62838	Ube2d3	Ube2d2a;Ube2d2	Ubiquitin-conjugating enzyme E2 D3;Ubiquitin-conjugating enzyme E2 D2	14.731	3	40.2	1523950	++++			ATP binding [GO:0005524]; transferase activity [GO:0016740]			ATP-binding;Complete proteome;Nucleotide-binding;Proteomics identification;Reference proteome;Transferase;Ubl conjugation pathway
P99024	P99024	Tubb5		Tubulin beta-5 chain	49.67	5	73.4	1517650	++++	cellular process [GO:0009987]; microtubule-based process [GO:0007017]; microtubule cytoskeleton organization [GO:0000226]; mitotic cell cycle [GO:0000278]; regulation of synapse organization [GO:0050807]; spindle assembly [GO:0051225]	cell body [GO:0044297]; cytoplasm [GO:0005737]; cytoplasmic ribonucleoprotein granule [GO:0036464]; cytosol [GO:0005829]; membrane raft [GO:0045121]; microtubule [GO:0005874]; nuclear envelope lumen [GO:0005641]; nucleus [GO:0005634]; protein-containing complex [GO:0032991]; tubulin complex [GO:0045298]	GTPase activating protein binding [GO:0032794]; GTPase activity [GO:0003924]; GTP binding [GO:0005525]; MHC class I protein binding [GO:0042288]; protein-containing complex binding [GO:0044877]; protein domain specific binding [GO:0019904]; structural constituent of cytoskeleton [GO:0005200]; ubiquitin protein ligase binding [GO:0031625]	SUBCELLULAR LOCATION: Cytoplasm, cytoskeleton {ECO:0000269|PubMed:26637975}.	FUNCTION: Tubulin is the major constituent of microtubules. It binds two moles of GTP, one at an exchangeable site on the beta chain and one at a non-exchangeable site on the alpha chain.	Acetylation;Complete proteome;Cytoplasm;Cytoskeleton;Direct protein sequencing;GTP-binding;Isopeptide bond;Methylation;Microtubule;Nucleotide-binding;Phosphoprotein;Reference proteome;Ubl conjugation
A6H6H4	A6H6H4;A0A0N4SVF0;Q6ZWY8	Tmsb10		Thymosin beta-10	5.0256	1	31.8	1509700	++++	actin filament organization [GO:0007015]	cytoplasm [GO:0005737]; cytoskeleton [GO:0005856]	actin monomer binding [GO:0003785]	SUBCELLULAR LOCATION: Cytoplasm, cytoskeleton {ECO:0000256|PIRNR:PIRNR001828}.	FUNCTION: Plays an important role in the organization of the cytoskeleton. Binds to and sequesters actin monomers (G actin) and therefore inhibits actin polymerization. {ECO:0000256|PIRNR:PIRNR001828}.	Actin-binding;Cytoplasm;Cytoskeleton
O35969	O35969;O35969-2	Gamt		Guanidinoacetate N-methyltransferase	26.336	9.5	64	1508400	++++	animal organ morphogenesis [GO:0009887]; creatine biosynthetic process [GO:0006601]; regulation of multicellular organism growth [GO:0040014]; S-adenosylhomocysteine metabolic process [GO:0046498]; S-adenosylmethionine metabolic process [GO:0046500]; spermatogenesis [GO:0007283]	cytoplasm [GO:0005737]; cytosol [GO:0005829]; microvillus [GO:0005902]; nucleus [GO:0005634]	guanidinoacetate N-methyltransferase activity [GO:0030731]; protein homodimerization activity [GO:0042803]; S-adenosylmethionine-dependent methyltransferase activity [GO:0008757]	SUBCELLULAR LOCATION: Cell projection, microvillus {ECO:0000269|PubMed:8312439}. Note=Detected in microvilli of the epithelial cells lining the caput epididymis.	FUNCTION: Converts guanidinoacetate to creatine, using S-adenosylmethionine as the methyl donor. Important in nervous system development. {ECO:0000250|UniProtKB:Q14353}.	Acetylation;Alternative splicing;Cell projection;Complete proteome;Methyltransferase;Phosphoprotein;Reference proteome;S-adenosyl-L-methionine;Transferase
O35660	O35660;G5E8M7;Q9D5J8;D3YVP9	Gstm6		Glutathione S-transferase Mu 6	25.621	12	59.85	1495850	++++	glutathione metabolic process [GO:0006749]; xenobiotic catabolic process [GO:0042178]	cytosol [GO:0005829]	glutathione transferase activity [GO:0004364]	SUBCELLULAR LOCATION: Cytoplasm {ECO:0000250}.	FUNCTION: Conjugation of reduced glutathione to a wide number of exogenous and endogenous hydrophobic electrophiles. {ECO:0000250}.	Complete proteome;Cytoplasm;Reference proteome;Transferase
Q58EU7	Q58EU7;Q00915	Rbp1		Retinol-binding protein 1	15.846	9	55.55	1489550	++++	retinoic acid biosynthetic process [GO:0002138]; retinol metabolic process [GO:0042572]; vitamin A metabolic process [GO:0006776]	cell body [GO:0044297]; cytosol [GO:0005829]; nucleoplasm [GO:0005654]	retinol binding [GO:0019841]			Transport
Q3V100	Q3V100;Q924M7;Q921Z9	Mpi		Mannose-6-phosphate isomerase	46.575	14.5	56.4	1485700	++++	carbohydrate metabolic process [GO:0005975]; GDP-mannose biosynthetic process [GO:0009298]		mannose-6-phosphate isomerase activity [GO:0004476]; zinc ion binding [GO:0008270]			Isomerase;Metal-binding;Zinc
Q3YEA4	Q3YEA4;Q8VIG3;Q3YEA6;Q3YEA0	Rsph1		Radial spoke head 1 homolog	34.181	14	58.95	1483400	++++	axoneme assembly [GO:0035082]	motile cilium [GO:0031514]				Repeat
P09041	P09041	Pgk2		Phosphoglycerate kinase 2	44.852	19	62.8	1472850	++++	flagellated sperm motility [GO:0030317]; gluconeogenesis [GO:0006094]; glycolytic process [GO:0006096]; phosphorylation [GO:0016310]; positive regulation of oxidative phosphorylation [GO:1903862]	cilium [GO:0005929]; cytosol [GO:0005829]; sperm fibrous sheath [GO:0035686]	ADP binding [GO:0043531]; ATP binding [GO:0005524]; phosphoglycerate kinase activity [GO:0004618]	SUBCELLULAR LOCATION: Cytoplasm {ECO:0000250}.	FUNCTION: Essential for sperm motility and male fertility but is not required for the completion of spermatogenesis (PubMed:19759366). {ECO:0000269|PubMed:19759366}.	3D-structure;ATP-binding;Acetylation;Complete proteome;Cytoplasm;Glycolysis;Kinase;Nucleotide-binding;Phosphoprotein;Reference proteome;Transferase
Q542X7	Q542X7;P80314;Q9JJD8	Cct2		T-complex protein 1 subunit beta	57.477	25	65.9	1471000	++++	chaperone-mediated protein complex assembly [GO:0051131]; chaperone mediated protein folding independent of cofactor [GO:0051086]; positive regulation of establishment of protein localization to telomere [GO:1904851]; positive regulation of telomerase activity [GO:0051973]; positive regulation of telomerase RNA localization to Cajal body [GO:1904874]; positive regulation of telomere maintenance v…	chaperonin-containing T-complex [GO:0005832]; microtubule [GO:0005874]	ATP binding [GO:0005524]; protein folding chaperone [GO:0044183]; ubiquitin protein ligase binding [GO:0031625]; unfolded protein binding [GO:0051082]	SUBCELLULAR LOCATION: Cytoplasm {ECO:0000256|SAAS:SAAS00901396}.		ATP-binding;Chaperone;Cytoplasm;Nucleotide-binding
Q540D7	Q540D7;Q9JII6;Q80XJ7;Q3UJW9;B1AXW3	Akr1a1		Alcohol dehydrogenase [NADP(+)]	36.586	17	64.75	1468500	++++	cellular detoxification of aldehyde [GO:0110095]; daunorubicin metabolic process [GO:0044597]; D-glucuronate catabolic process [GO:0042840]; doxorubicin metabolic process [GO:0044598]; L-ascorbic acid biosynthetic process [GO:0019853]		glucuronolactone reductase activity [GO:0047941]; L-glucuronate reductase activity [GO:0047939]
D3YW86	D3YW86;Q3UXU0;D3Z0V7;E9QLZ1;P62500-2;P62500-3;P62500;H3BLI9	Tsc22d1		TSC22 domain family protein 1	11.474	4	50	1437900	++++			DNA-binding transcription factor activity [GO:0003700]			Coiled coil;Complete proteome;Proteomics identification;Reference proteome
Q9R0Y5	Q9R0Y5;Q9R0Y5-2	Ak1		Adenylate kinase isoenzyme 1	21.539	10.5	57.45	1418750	++++	ADP biosynthetic process [GO:0006172]; AMP metabolic process [GO:0046033]; ATP metabolic process [GO:0046034]; cell cycle arrest [GO:0007050]; inosine biosynthetic process [GO:0046103]; nucleoside diphosphate phosphorylation [GO:0006165]; nucleoside triphosphate biosynthetic process [GO:0009142]; positive regulation of glucose transmembrane transport [GO:0010828]	cytoplasm [GO:0005737]; cytosol [GO:0005829]; neuron projection [GO:0043005]; outer dense fiber [GO:0001520]; perinuclear region of cytoplasm [GO:0048471]; plasma membrane [GO:0005886]; sarcomere [GO:0030017]; sperm flagellum [GO:0036126]	adenylate kinase activity [GO:0004017]; ATP binding [GO:0005524]; nucleoside diphosphate kinase activity [GO:0004550]	SUBCELLULAR LOCATION: Cytoplasm {ECO:0000255|HAMAP-Rule:MF_03171}.	FUNCTION: Catalyzes the reversible transfer of the terminal phosphate group between ATP and AMP. Also possesses broad nucleoside diphosphate kinase activity. Plays an important role in cellular energy homeostasis and in adenine nucleotide metabolism (By similarity). May provide a mechanism to buffer the adenylate energy charge for sperm motility. {ECO:0000250, ECO:0000269|PubMed:16790685}.	ATP-binding;Acetylation;Alternative splicing;Complete proteome;Cytoplasm;Direct protein sequencing;Kinase;Nucleotide-binding;Phosphoprotein;Reference proteome;Transferase
A2A5N2	A2A5N2;Q9CQV8;Q9CQV8-2;A2A5N1	Ywhab		14-3-3 protein beta/alpha;14-3-3 protein beta/alpha, N-terminally processed	28.086	10	68.7	1407100	++++	cytoplasmic sequestering of protein [GO:0051220]; negative regulation of G protein-coupled receptor signaling pathway [GO:0045744]; negative regulation of protein dephosphorylation [GO:0035308]; negative regulation of transcription, DNA-templated [GO:0045892]; positive regulation of catalytic activity [GO:0043085]; protein heterooligomerization [GO:0051291]	cytosol [GO:0005829]; nucleus [GO:0005634]; perinuclear region of cytoplasm [GO:0048471]; transcriptional repressor complex [GO:0017053]	histone deacetylase binding [GO:0042826]; identical protein binding [GO:0042802]; monooxygenase activity [GO:0004497]; phosphoserine residue binding [GO:0050815]; protein-containing complex binding [GO:0044877]; protein C-terminus binding [GO:0008022]; protein domain specific binding [GO:0019904]			Coiled coil;Monooxygenase;Oxidoreductase
Q9CQZ1	Q9CQZ1	Hsbp1		Heat shock factor-binding protein 1	8.6107	3	65.15	1399150	++++	cellular heat acclimation [GO:0070370]; endodermal cell differentiation [GO:0035987]; muscle contraction [GO:0006936]	cytoplasm [GO:0005737]; cytoskeleton [GO:0005856]; cytosol [GO:0005829]; nucleus [GO:0005634]	identical protein binding [GO:0042802]; transcription corepressor activity [GO:0003714]	SUBCELLULAR LOCATION: Nucleus {ECO:0000250}.	FUNCTION: Negative regulator of the heat shock response. Negatively affects HSF1 DNA-binding activity. May have a role in the suppression of the activation of the stress response during the aging process (By similarity). {ECO:0000250}.	Complete proteome;Nucleus;Reference proteome
G3UYV7	G3UYV7;Q059I1;P62858;J3QNN8	Rps28	Gm10263	40S ribosomal protein S28	6.3442	2	37.5	1387950	++++	translation [GO:0006412]	ribosome [GO:0005840]	structural constituent of ribosome [GO:0003735]			Complete proteome;Proteomics identification;Reference proteome
Q6P5I3	Q6P5I3;P28474	Adh5		S-(hydroxymethyl)glutathione dehydrogenase;Alcohol dehydrogenase class-3	39.547	14	70.6	1385650	++++	ethanol oxidation [GO:0006069]; response to redox state [GO:0051775]		fatty acid binding [GO:0005504]; formaldehyde dehydrogenase activity [GO:0018467]; S-(hydroxymethyl)glutathione dehydrogenase activity [GO:0051903]; zinc ion binding [GO:0008270]			Metal-binding;NAD;Oxidoreductase;Zinc
P37804	P37804	Tagln		Transgelin	22.576	12	59.2	1383400	++++	epithelial cell differentiation [GO:0030855]	cytoplasm [GO:0005737]	actin filament binding [GO:0051015]	SUBCELLULAR LOCATION: Cytoplasm {ECO:0000305}.	FUNCTION: Actin cross-linking/gelling protein. {ECO:0000250}.	3D-structure;Acetylation;Complete proteome;Cytoplasm;Methylation;Muscle protein;Phosphoprotein;Reference proteome
E9QMV2	E9QMV2;C6EQJ5;Q4KML4	Abracl		Costars family protein ABRACL	9.0583	2.5	41.35	1379600	++++						Complete proteome;Proteomics identification;Reference proteome
Q8VC30	Q8VC30;Q3UTZ4	Dak		Bifunctional ATP-dependent dihydroxyacetone kinase/FAD-AMP lyase (cyclizing);ATP-dependent dihydroxyacetone kinase;FAD-AMP lyase (cyclizing)	59.69	22	63.15	1375650	++++	carbohydrate phosphorylation [GO:0046835]; cellular carbohydrate metabolic process [GO:0044262]; fructose catabolic process to hydroxyacetone phosphate and glyceraldehyde-3-phosphate [GO:0061624]; glycerol catabolic process [GO:0019563]; glycolytic process through fructose-1-phosphate [GO:0061625]; negative regulation of MDA-5 signaling pathway [GO:0039534]; regulation of innate immune response […	cytosol [GO:0005829]	ATP binding [GO:0005524]; FAD-AMP lyase (cyclizing) activity [GO:0034012]; glycerone kinase activity [GO:0004371]; metal ion binding [GO:0046872]; triokinase activity [GO:0050354]		FUNCTION: Catalyzes both the phosphorylation of dihydroxyacetone and of glyceraldehyde, and the splitting of ribonucleoside diphosphate-X compounds among which FAD is the best substrate. Represses IFIH1-mediated cellular antiviral response. {ECO:0000250|UniProtKB:F1RKQ4, ECO:0000250|UniProtKB:Q3LXA3, ECO:0000250|UniProtKB:Q4KLZ6}.	ATP-binding;Cobalt;Complete proteome;FAD;Flavoprotein;Kinase;Lyase;Magnesium;Manganese;Metal-binding;Multifunctional enzyme;Nucleotide-binding;Phosphoprotein;Reference proteome;Transferase
A2BE93	A2BE93;Q5U445;Q3T9S3;Q9EQU5;A2BE92;Q9EQU5-3	Set	BC085271	Protein SET	24.923	7	32.1	1362200	++++	nucleosome assembly [GO:0006334]	nucleus [GO:0005634]				Complete proteome;Proteomics identification;Reference proteome
Q3UAZ7	Q3UAZ7;Q9CT19;Q3U566;P30681	Hmgb2		High mobility group protein B2	20.533	5	29.3	1351450	++++		nucleus [GO:0005634]	DNA binding [GO:0003677]			DNA-binding;Nucleus
Q3UI20	Q3UI20;P24815;Q3UJ12	Hsd3b1		3 beta-hydroxysteroid dehydrogenase/Delta 5-->4-isomerase type 1;3-beta-hydroxy-Delta(5)-steroid dehydrogenase;Steroid Delta-isomerase	42.062	10	52.65	1349500	++++	steroid biosynthetic process [GO:0006694]		3-beta-hydroxy-delta5-steroid dehydrogenase activity [GO:0003854]			Oxidoreductase
Q9JHQ5	Q9JHQ5;Q3UHL8;F6VG18;F6VTH5;Q8CDG8	Lztfl1		Leucine zipper transcription factor-like protein 1	34.773	11	44.65	1347550	++++	negative regulation of protein localization to ciliary membrane [GO:1903568]; negative regulation of protein localization to cilium [GO:1903565]	cytosol [GO:0005829]	identical protein binding [GO:0042802]; protein-containing complex binding [GO:0044877]	SUBCELLULAR LOCATION: Cytoplasm {ECO:0000269|PubMed:22072986, ECO:0000269|PubMed:22093827}.	FUNCTION: Regulates ciliary localization of the BBSome complex. Together with the BBSome complex, controls SMO ciliary trafficking and contributes to the sonic hedgehog (SHH) pathway regulation. May play a role in neurite outgrowth. May have tumor suppressor function. {ECO:0000269|PubMed:20233871, ECO:0000269|PubMed:22093827}.	Coiled coil;Complete proteome;Cytoplasm;Reference proteome
Q3UL22	Q3UL22;Q6A0F1;P42932;Q9WVS5;Q8BVY8;Q3UKQ2;H3BL49;Q9CS06;Q9CRW7	Cct8	Cctq	T-complex protein 1 subunit theta	59.555	24.5	50	1343550	++++	positive regulation of establishment of protein localization to telomere [GO:1904851]; positive regulation of telomere maintenance via telomerase [GO:0032212]; protein folding [GO:0006457]; protein stabilization [GO:0050821]	centrosome [GO:0005813]; chaperonin-containing T-complex [GO:0005832]; intermediate filament cytoskeleton [GO:0045111]; microtubule [GO:0005874]; nucleoplasm [GO:0005654]	ATP binding [GO:0005524]; unfolded protein binding [GO:0051082]	SUBCELLULAR LOCATION: Cytoplasm {ECO:0000256|SAAS:SAAS00901396}.		ATP-binding;Chaperone;Cytoplasm;Nucleotide-binding
Q3UPK6	Q3UPK6;Q3TUI9;Q9Z2U1;Q3TUX3;D3YX79	Psma5	Gm8394	Proteasome subunit alpha type;Proteasome subunit alpha type-5	26.411	10	66.2	1343050	++++	proteasome-mediated ubiquitin-dependent protein catabolic process [GO:0043161]	cytosol [GO:0005829]; nucleus [GO:0005634]; proteasome core complex, alpha-subunit complex [GO:0019773]	threonine-type endopeptidase activity [GO:0004298]	SUBCELLULAR LOCATION: Cytoplasm {ECO:0000256|RuleBase:RU000551}. Nucleus {ECO:0000256|RuleBase:RU000551, ECO:0000256|SAAS:SAAS00594407}.		Cytoplasm;Hydrolase;Nucleus;Protease;Proteasome;Threonine protease
A0A1B0GSX0	A0A1B0GSX0;Q564E2;P06151;Q3TI99;Q3TCI7;Q99K20;Q3UDU4;Q3THB4;A0A1B0GSR9;D3YZQ9;A0A1B0GT41;A0A1B0GQX5	Ldha		L-lactate dehydrogenase;L-lactate dehydrogenase A chain	39.758	15.5	67.45	1339800	++++	carbohydrate metabolic process [GO:0005975]; lactate metabolic process [GO:0006089]; NAD metabolic process [GO:0019674]; positive regulation of apoptotic process [GO:0043065]; post-embryonic animal organ development [GO:0048569]; response to cAMP [GO:0051591]; response to estrogen [GO:0043627]; response to glucose [GO:0009749]; response to hydrogen peroxide [GO:0042542]; response to hypoxia [GO:0…	cytoplasm [GO:0005737]	identical protein binding [GO:0042802]; kinase binding [GO:0019900]; L-lactate dehydrogenase activity [GO:0004459]; NAD binding [GO:0051287]			Complete proteome;NAD;Oxidoreductase;Proteomics identification;Reference proteome
Q8R0Y6	Q8R0Y6;Q8CIF2	Aldh1l1		Cytosolic 10-formyltetrahydrofolate dehydrogenase;10-formyltetrahydrofolate dehydrogenase	98.708	48	71.2	1334450	++++	10-formyltetrahydrofolate catabolic process [GO:0009258]; biosynthetic process [GO:0009058]; one-carbon metabolic process [GO:0006730]	cytosol [GO:0005829]; mitochondrion [GO:0005739]; protein-containing complex [GO:0032991]	aldehyde dehydrogenase (NAD) activity [GO:0004029]; aldehyde dehydrogenase (NADP+) activity [GO:0033721]; aldehyde dehydrogenase [NAD(P)+] activity [GO:0004030]; formyltetrahydrofolate dehydrogenase activity [GO:0016155]; hydroxymethyl-, formyl- and related transferase activity [GO:0016742]; protein-containing complex binding [GO:0044877]	SUBCELLULAR LOCATION: Cytoplasm.		Acetylation;Complete proteome;Cytoplasm;NADP;One-carbon metabolism;Oxidoreductase;Phosphopantetheine;Phosphoprotein;Reference proteome
P61971	P61971;Q3U8H8	Nutf2		Nuclear transport factor 2	14.478	5	82.7	1305700	++++	mRNA transport [GO:0051028]; negative regulation of vascular endothelial growth factor production [GO:1904046]; nucleocytoplasmic transport [GO:0006913]; positive regulation of protein import into nucleus [GO:0042307]; protein export from nucleus [GO:0006611]; protein import into nucleus [GO:0006606]; protein localization to nuclear pore [GO:0090204]	cytosol [GO:0005829]; nuclear inner membrane [GO:0005637]; nuclear membrane [GO:0031965]; nuclear outer membrane [GO:0005640]; nuclear pore central transport channel [GO:0044613]; nucleoplasm [GO:0005654]	identical protein binding [GO:0042802]; nuclear import signal receptor activity [GO:0061608]; Ran GTPase binding [GO:0008536]; structural constituent of nuclear pore [GO:0017056]	SUBCELLULAR LOCATION: Cytoplasm, cytosol {ECO:0000250|UniProtKB:P61970}. Nucleus outer membrane {ECO:0000250|UniProtKB:P61972}. Nucleus, nuclear pore complex {ECO:0000250|UniProtKB:P61972}. Nucleus inner membrane {ECO:0000250|UniProtKB:P61972}. Nucleus, nucleoplasm {ECO:0000250|UniProtKB:P61970}. Note=At steady state it is essentially nucleoplasmic, enriched in nucleoplasmic foci. {ECO:0000250|Un…	FUNCTION: Mediates the import of GDP-bound RAN from the cytoplasm into the nucleus which is essential for the function of RAN in cargo receptor-mediated nucleocytoplasmic transport. Thereby, plays indirectly a more general role in cargo receptor-mediated nucleocytoplasmic transport. Interacts with GDP-bound RAN in the cytosol, recruits it to the nuclear pore complex via its interaction with nucle…	Acetylation;Complete proteome;Cytoplasm;Membrane;Nuclear pore complex;Nucleus;Protein transport;Reference proteome;Translocation;Transport;mRNA transport
A2RTT4	A2RTT4;P61089	Ube2n		Ubiquitin-conjugating enzyme E2 N	17.138	7	65.1	1303850	++++			ATP binding [GO:0005524]; transferase activity [GO:0016740]			ATP-binding;Nucleotide-binding;Transferase;Ubl conjugation pathway
Q5FWJ5	Q5FWJ5;P61979-2;Q3TUA1;P61979;Q3TJ38;Q3TG17;H3BLL4;H3BK96	Hnrnpk		Heterogeneous nuclear ribonucleoprotein K	51.028	18	49.05	1303400	++++	negative regulation of apoptotic process [GO:0043066]; positive regulation of low-density lipoprotein particle receptor biosynthetic process [GO:0045716]; positive regulation of receptor-mediated endocytosis [GO:0048260]; regulation of lipid transport by positive regulation of transcription from RNA polymerase II promoter [GO:0072369]; regulation of low-density lipoprotein particle clearance [GO:…	catalytic step 2 spliceosome [GO:0071013]; nuclear chromatin [GO:0000790]; nucleoplasm [GO:0005654]	DNA-binding transcription activator activity, RNA polymerase II-specific [GO:0001228]; identical protein binding [GO:0042802]; protein domain specific binding [GO:0019904]; RNA binding [GO:0003723]; RNA polymerase II proximal promoter sequence-specific DNA binding [GO:0000978]
Q04447	Q04447	Ckb		Creatine kinase B-type	42.713	16	69.6	1300950	++++	cellular chloride ion homeostasis [GO:0030644]; cerebellum development [GO:0021549]; phosphocreatine biosynthetic process [GO:0046314]	cytosol [GO:0005829]; dendrite [GO:0030425]; extracellular space [GO:0005615]; mitochondrion [GO:0005739]; myelin sheath [GO:0043209]; neuronal cell body [GO:0043025]; nucleus [GO:0005634]	ATP binding [GO:0005524]; creatine kinase activity [GO:0004111]; kinase activity [GO:0016301]; ubiquitin protein ligase binding [GO:0031625]	SUBCELLULAR LOCATION: Cytoplasm.	FUNCTION: Reversibly catalyzes the transfer of phosphate between ATP and various phosphogens (e.g. creatine phosphate). Creatine kinase isoenzymes play a central role in energy transduction in tissues with large, fluctuating energy demands, such as skeletal muscle, heart, brain and spermatozoa.	ATP-binding;Complete proteome;Cytoplasm;Direct protein sequencing;Kinase;Nitration;Nucleotide-binding;Phosphoprotein;Reference proteome;Transferase
Q543P7	Q543P7;Q9WUL7	Arl3		ADP-ribosylation factor-like protein 3	20.486	11	71.4	1299800	++++	cilium assembly [GO:0060271]; mitotic cytokinesis [GO:0000281]; post-Golgi vesicle-mediated transport [GO:0006892]; protein localization to cilium [GO:0061512]; small GTPase mediated signal transduction [GO:0007264]	centrosome [GO:0005813]; cytoplasmic microtubule [GO:0005881]; Golgi apparatus [GO:0005794]; midbody [GO:0030496]; nucleus [GO:0005634]; photoreceptor connecting cilium [GO:0032391]; spindle microtubule [GO:0005876]	GDP binding [GO:0019003]; GTP binding [GO:0005525]; microtubule binding [GO:0008017]			GTP-binding;Nucleotide-binding
Q497I3	Q497I3;Q05816;Q3TLH6	Fabp5		Fatty acid-binding protein, epidermal	15.137	6	57.45	1291200	++++		cytoplasm [GO:0005737]; nucleus [GO:0005634]	fatty acid binding [GO:0005504]; identical protein binding [GO:0042802]			Transport
B9EHN0	B9EHN0;Q02053	Uba1		Ubiquitin-like modifier-activating enzyme 1	117.81	40	57.35	1289450	++++	cellular response to DNA damage stimulus [GO:0006974]	cytosol [GO:0005829]; desmosome [GO:0030057]; endosome membrane [GO:0010008]; heterochromatin [GO:0000792]; lysosomal membrane [GO:0005765]; mitochondrion [GO:0005739]; nucleoplasm [GO:0005654]; rough endoplasmic reticulum membrane [GO:0030867]	ATP binding [GO:0005524]; ubiquitin activating enzyme activity [GO:0004839]			ATP-binding;Ligase;Nucleotide-binding;Ubl conjugation pathway
Q3U9A8	Q3U9A8;Q9JJU8	Sh3bgrl		SH3 domain-binding glutamic acid-rich-like protein	12.739	5.5	61.4	1276750	++++
P11031	P11031	Sub1		Activated RNA polymerase II transcriptional coactivator p15	14.427	4	44.1	1271300	++++	positive regulation of transcription initiation from RNA polymerase II promoter [GO:0060261]; protein homooligomerization [GO:0051260]; regulation of transcription by RNA polymerase II [GO:0006357]; SMAD protein signal transduction [GO:0060395]	nucleolus [GO:0005730]; nucleus [GO:0005634]; transcription factor complex [GO:0005667]	activating transcription factor binding [GO:0033613]; DNA-binding transcription activator activity, RNA polymerase II-specific [GO:0001228]; DNA helicase activity [GO:0003678]; identical protein binding [GO:0042802]; sequence-specific double-stranded DNA binding [GO:1990837]; single-stranded DNA binding [GO:0003697]; transcription coactivator activity [GO:0003713]	SUBCELLULAR LOCATION: Nucleus.	FUNCTION: General coactivator that functions cooperatively with TAFs and mediates functional interactions between upstream activators and the general transcriptional machinery. May be involved in stabilizing the multiprotein transcription complex. Binds single-stranded DNA. Also binds, in vitro, non-specifically to double-stranded DNA (ds DNA).	Acetylation;Activator;Complete proteome;DNA-binding;Direct protein sequencing;Isopeptide bond;Nucleus;Phosphoprotein;Reference proteome;Transcription;Transcription regulation;Ubl conjugation
Q61206	Q61206;Q8BTA2	Pafah1b2		Platelet-activating factor acetylhydrolase IB subunit beta	25.581	7.5	65.1	1262750	++++	brain development [GO:0007420]; lipid catabolic process [GO:0016042]; positive regulation of macroautophagy [GO:0016239]; spermatogenesis [GO:0007283]	cytoplasm [GO:0005737]; cytosol [GO:0005829]; fibrillar center [GO:0001650]; nucleolus [GO:0005730]; plasma membrane [GO:0005886]	1-alkyl-2-acetylglycerophosphocholine esterase activity [GO:0003847]; platelet-activating factor acetyltransferase activity [GO:0047179]; protein heterodimerization activity [GO:0046982]; protein homodimerization activity [GO:0042803]	SUBCELLULAR LOCATION: Cytoplasm.	FUNCTION: Inactivates PAF by removing the acetyl group at the sn-2 position. This is a catalytic subunit.	Acetylation;Complete proteome;Cytoplasm;Direct protein sequencing;Hydrolase;Lipid degradation;Lipid metabolism;Phosphoprotein;Reference proteome
O70569	O70569;P62264;D3YVF4;D3Z7I1;Q3UJS5	rps14	Rps14	40S ribosomal protein S14	16.301	6.5	57.6	1248200	++++	translation [GO:0006412]	ribosome [GO:0005840]	structural constituent of ribosome [GO:0003735]			Ribonucleoprotein;Ribosomal protein
Q8VCT4	Q8VCT4	Ces1d		Carboxylesterase 1D	61.787	21	49.7	1247600	++++	acyl-CoA metabolic process [GO:0006637]; acylglycerol catabolic process [GO:0046464]; cholesterol biosynthetic process [GO:0006695]; epithelial cell differentiation [GO:0030855]; lipid catabolic process [GO:0016042]; medium-chain fatty acid metabolic process [GO:0051791]; response to toxic substance [GO:0009636]; short-chain fatty acid catabolic process [GO:0019626]; very-low-density lipoprotein …	cytosol [GO:0005829]; endoplasmic reticulum [GO:0005783]; endoplasmic reticulum lumen [GO:0005788]; extracellular space [GO:0005615]; lipid droplet [GO:0005811]	carboxylic ester hydrolase activity [GO:0052689]; fatty-acyl-ethyl-ester synthase activity [GO:0030339]; methyl indole-3-acetate esterase activity [GO:0080030]; sterol esterase activity [GO:0004771]; triglyceride lipase activity [GO:0004806]	SUBCELLULAR LOCATION: Endoplasmic reticulum lumen {ECO:0000269|PubMed:15220344}. Cytoplasm, cytosol {ECO:0000269|PubMed:15220344}. Lipid droplet {ECO:0000269|PubMed:15220344}.	FUNCTION: Major lipase in white adipose tissue. Involved in the metabolism of xenobiotics and of natural substrates. Hydrolyzes triacylglycerols and monoacylglycerols, with a preference for monoacylglycerols. The susceptibility of the substrate increases with decreasing acyl chain length of the fatty acid moiety. Catalyzes the synthesis of fatty acid ethyl esters. {ECO:0000269|PubMed:15220344}.	Complete proteome;Cytoplasm;Direct protein sequencing;Disulfide bond;Endoplasmic reticulum;Glycoprotein;Hydrolase;Lipid degradation;Lipid droplet;Lipid metabolism;Reference proteome;Serine esterase;Signal
P09813	P09813;Q6LD55;A7YL62	Apoa2		Apolipoprotein A-II;Proapolipoprotein A-II	11.309	2	32.4	1245100	++++	animal organ regeneration [GO:0031100]; beta-glucoside transport [GO:0015759]; cholesterol efflux [GO:0033344]; cholesterol homeostasis [GO:0042632]; cholesterol metabolic process [GO:0008203]; cholesterol transport [GO:0030301]; diacylglycerol catabolic process [GO:0046340]; fatty acid metabolic process [GO:0006631]; high-density lipoprotein particle assembly [GO:0034380]; high-density lipoprote…	chylomicron [GO:0042627]; cytosol [GO:0005829]; extracellular region [GO:0005576]; extracellular space [GO:0005615]; high-density lipoprotein particle [GO:0034364]; spherical high-density lipoprotein particle [GO:0034366]; very-low-density lipoprotein particle [GO:0034361]	apolipoprotein receptor binding [GO:0034190]; cholesterol binding [GO:0015485]; cholesterol transporter activity [GO:0017127]; heat shock protein binding [GO:0031072]; high-density lipoprotein particle binding [GO:0008035]; high-density lipoprotein particle receptor binding [GO:0070653]; lipase inhibitor activity [GO:0055102]; lipid binding [GO:0008289]; lipid transporter activity [GO:0005319]; p…	SUBCELLULAR LOCATION: Secreted {ECO:0000250|UniProtKB:P02652}.	FUNCTION: May stabilize HDL (high density lipoprotein) structure by its association with lipids, and affect the HDL metabolism.	Amyloid;Cleavage on pair of basic residues;Complete proteome;Direct protein sequencing;Disease mutation;HDL;Lipid transport;Oxidation;Reference proteome;Secreted;Signal;Transport
P63087-2	P63087-2;Q6ZWM8;Q3U7K1;P63087;A0A0G2JGC1;A0A0G2JFF1	Ppp1cc		Serine/threonine-protein phosphatase PP1-gamma catalytic subunit;Serine/threonine-protein phosphatase	38.504	18	66.05	1234400	++++	cell cycle [GO:0007049]; cell division [GO:0051301]; circadian regulation of gene expression [GO:0032922]; entrainment of circadian clock by photoperiod [GO:0043153]; glycogen metabolic process [GO:0005977]; neuron differentiation [GO:0030182]; positive regulation of glial cell proliferation [GO:0060252]; protein dephosphorylation [GO:0006470]; regulation of circadian rhythm [GO:0042752]; regulat…	cleavage furrow [GO:0032154]; condensed chromosome kinetochore [GO:0000777]; cytoplasm [GO:0005737]; dendritic spine [GO:0043197]; glutamatergic synapse [GO:0098978]; midbody [GO:0030496]; mitochondrial outer membrane [GO:0005741]; mitochondrion [GO:0005739]; nuclear chromosome, telomeric region [GO:0000784]; nuclear speck [GO:0016607]; nucleolus [GO:0005730]; nucleus [GO:0005634]; postsynapse [G…	lamin binding [GO:0005521]; metal ion binding [GO:0046872]; phosphatase activity [GO:0016791]; protein-containing complex binding [GO:0044877]; protein C-terminus binding [GO:0008022]; protein domain specific binding [GO:0019904]; protein kinase binding [GO:0019901]; protein N-terminus binding [GO:0047485]; protein phosphatase 1 binding [GO:0008157]; protein phosphatase binding [GO:0019903]; prot…	SUBCELLULAR LOCATION: Cytoplasm {ECO:0000250|UniProtKB:P36873}. Nucleus {ECO:0000250|UniProtKB:P36873}. Cleavage furrow {ECO:0000250|UniProtKB:P36873}. Nucleus, nucleolus {ECO:0000250|UniProtKB:P36873}. Nucleus, nucleoplasm {ECO:0000250|UniProtKB:P36873}. Chromosome, centromere, kinetochore {ECO:0000250|UniProtKB:P36873}. Nucleus speckle {ECO:0000250|UniProtKB:P36873}. Midbody {ECO:0000250|UniPro…	FUNCTION: Protein phosphatase that associates with over 200 regulatory proteins to form highly specific holoenzymes which dephosphorylate hundreds of biological targets. Protein phosphatase 1 (PP1) is essential for cell division, and participates in the regulation of glycogen metabolism, muscle contractility and protein synthesis. Dephosphorylates RPS6KB1. Involved in regulation of ionic conducta…	3D-structure;Acetylation;Alternative splicing;Biological rhythms;Carbohydrate metabolism;Cell cycle;Cell division;Centromere;Chromosome;Complete proteome;Cytoplasm;Direct protein sequencing;Glycogen metabolism;Hydrolase;Kinetochore;Manganese;Metal-binding;Mitochondrion;Nucleus;Phosphoprotein;Protein phosphatase;Reference proteome
Q60817	Q60817;P70670;Q3UK68	Naca		Nascent polypeptide-associated complex subunit alpha;Nascent polypeptide-associated complex subunit alpha, muscle-specific form	23.384	4	26.5	1225150	++++	cardiac ventricle development [GO:0003231]; heart trabecula morphogenesis [GO:0061384]; myoblast migration [GO:0051451]; negative regulation of striated muscle cell apoptotic process [GO:0010664]; negative regulation of transcription from RNA polymerase II promoter involved in heart development [GO:1901227]; positive regulation of cell proliferation involved in heart morphogenesis [GO:2000138]; p…	cytoplasm [GO:0005737]; nascent polypeptide-associated complex [GO:0005854]; nucleus [GO:0005634]	DNA binding [GO:0003677]; TBP-class protein binding [GO:0017025]; transcription coactivator activity [GO:0003713]	SUBCELLULAR LOCATION: Cytoplasm. Nucleus. Note=The heterodimer is located mainly in the cytosol, and the homodimer in the nucleus. {ECO:0000250}.	FUNCTION: Prevents inappropriate targeting of non-secretory polypeptides to the endoplasmic reticulum (ER). Binds to nascent polypeptide chains as they emerge from the ribosome and blocks their interaction with the signal recognition particle (SRP), which normally targets nascent secretory peptides to the ER. Also reduces the inherent affinity of ribosomes for protein translocation sites in the E…	Acetylation;Alternative splicing;Chaperone;Complete proteome;Cytoplasm;DNA-binding;Isopeptide bond;Nucleus;Phosphoprotein;Protein transport;Reference proteome;Transcription;Transport;Ubl conjugation
Q8C0M9	Q8C0M9	Asrgl1		Isoaspartyl peptidase/L-asparaginase;Isoaspartyl peptidase/L-asparaginase alpha chain;Isoaspartyl peptidase/L-asparaginase beta chain	33.95	10	42.9	1224200	++++	asparagine catabolic process via L-aspartate [GO:0033345]	cytoplasm [GO:0005737]; photoreceptor inner segment [GO:0001917]	asparaginase activity [GO:0004067]; beta-aspartyl-peptidase activity [GO:0008798]	SUBCELLULAR LOCATION: Cytoplasm {ECO:0000250|UniProtKB:Q7L266}. Note=Midpiece of sperm tail. In retina localizes in photoreceptor inner segment (PubMed:27106100). {ECO:0000250|UniProtKB:Q7L266, ECO:0000269|PubMed:27106100}.	FUNCTION: Has both L-asparaginase and beta-aspartyl peptidase activity. May be involved in the production of L-aspartate, which can act as an excitatory neurotransmitter in some brain regions. Is highly active with L-Asp beta-methyl ester. Besides, has catalytic activity toward beta-aspartyl dipeptides and their methyl esters, including beta-L-Asp-L-Phe, beta-L-Asp-L-Phe methyl ester (aspartame),…	Autocatalytic cleavage;Complete proteome;Cytoplasm;Direct protein sequencing;Hydrolase;Protease;Reference proteome
Q62426	Q62426	Cstb		Cystatin-B	11.045	3.5	61.7	1222400	++++	adult locomotory behavior [GO:0008344]; negative regulation of peptidase activity [GO:0010466]; negative regulation of proteolysis [GO:0045861]	collagen-containing extracellular matrix [GO:0062023]; cytoplasm [GO:0005737]; cytosol [GO:0005829]; extracellular space [GO:0005615]; nucleolus [GO:0005730]; nucleus [GO:0005634]	cysteine-type endopeptidase inhibitor activity [GO:0004869]; endopeptidase inhibitor activity [GO:0004866]; protease binding [GO:0002020]	SUBCELLULAR LOCATION: Cytoplasm.	FUNCTION: This is an intracellular thiol proteinase inhibitor.	Acetylation;Complete proteome;Cytoplasm;Protease inhibitor;Reference proteome;Thiol protease inhibitor
Q3TF14	Q3TF14;P50247;Q3U4D1;Q5M9P0;Q3U5U5;Q8BPI7	Ahcy		Adenosylhomocysteinase	47.688	24	71.6	1216750	++++	one-carbon metabolic process [GO:0006730]		adenosylhomocysteinase activity [GO:0004013]			Hydrolase;NAD;One-carbon metabolism
B5TE76	B5TE76;A2CGB6;A2AKN9;Q9CXU6;A2BIM8;P02762;P04938;A2CEK7;A9C497;A9C496	Mup14	Mup6	Major urinary protein 6;Major urinary proteins 11 and 8	20.39	12	66.9	1211500	++++			small molecule binding [GO:0036094]			Signal
Q6ZWZ4	Q6ZWZ4;Q5M9L1;A0A140T8K6;P47964	Rpl36		60S ribosomal protein L36	12.254	3	28.6	1204700	++++	translation [GO:0006412]	ribosome [GO:0005840]	structural constituent of ribosome [GO:0003735]			Complete proteome;Proteomics identification;Reference proteome;Ribonucleoprotein;Ribosomal protein
Q8BN32	Q8BN32;Q3U8U8;P29341;Q99KL3	Pabpc1		Polyadenylate-binding protein;Polyadenylate-binding protein 1	70.669	28	53.4	1195250	++++		cytoplasm [GO:0005737]	poly(A) binding [GO:0008143]	SUBCELLULAR LOCATION: Cytoplasm {ECO:0000256|RuleBase:RU362004}.	FUNCTION: Binds the poly(A) tail of mRNA. {ECO:0000256|RuleBase:RU362004}.	Cytoplasm;RNA-binding;Repeat
Q9D154	Q9D154;Q8BK60;Z4YK03	Serpinb1a		Leukocyte elastase inhibitor A	42.574	14.5	44.2	1187450	++++	cellular homeostasis [GO:0019725]; inflammatory response [GO:0006954]; negative regulation of endopeptidase activity [GO:0010951]; negative regulation of interleukin-1 beta secretion [GO:0050713]; regulation of innate immune response [GO:0045088]; regulation of protein catabolic process [GO:0042176]; type B pancreatic cell proliferation [GO:0044342]	collagen-containing extracellular matrix [GO:0062023]; cytoplasm [GO:0005737]; extracellular region [GO:0005576]; extracellular space [GO:0005615]	peptidase inhibitor activity [GO:0030414]; serine-type endopeptidase inhibitor activity [GO:0004867]	SUBCELLULAR LOCATION: Secreted {ECO:0000269|PubMed:26701651}. Cytoplasm {ECO:0000250|UniProtKB:P30740}. Cytoplasmic granule {ECO:0000250|UniProtKB:P30740}.	FUNCTION: Neutrophil serine protease inhibitor that plays an essential role in the regulation of the innate immune response, inflammation and cellular homeostasis (PubMed:17664292, PubMed:21683252, PubMed:21248149, PubMed:30692621). Acts primarily to protect the cell from proteases released in the cytoplasm during stress or infection (PubMed:17664292). These proteases are important in killing mic…	Complete proteome;Cytoplasm;Direct protein sequencing;Phosphoprotein;Protease inhibitor;Reference proteome;Secreted;Serine protease inhibitor
Q4VAG4	Q4VAG4;P67984	Rpl22		60S ribosomal protein L22	14.759	3	42.2	1175150	++++	translation [GO:0006412]	nucleus [GO:0005634]; ribosome [GO:0005840]	structural constituent of ribosome [GO:0003735]			Ribonucleoprotein;Ribosomal protein
Q4FJQ6	Q4FJQ6;Q60854;Q3U3L3;F8WIV2;K7E6F1	Serpinb6a	Serpinb6	Serpin B6	42.598	16	53.4	1159800	++++		extracellular space [GO:0005615]
Q497E9	Q497E9;P62242;Q5M9L9;Q3UJU6;Q9CQW4;Q3UA25;Q9CRJ5	Rps8		40S ribosomal protein S8	24.205	7	40.65	1158250	++++	translation [GO:0006412]	cytosolic small ribosomal subunit [GO:0022627]; endoplasmic reticulum [GO:0005783]	structural constituent of ribosome [GO:0003735]			Ribonucleoprotein;Ribosomal protein
Q5M9K1	Q5M9K1;P07309;Q9D6A4	Ttr		Transthyretin	15.776	5	56.1	1155040	++++	retinol metabolic process [GO:0042572]; thyroid hormone transport [GO:0070327]	extracellular space [GO:0005615]; protein-containing complex [GO:0032991]	identical protein binding [GO:0042802]; protein heterodimerization activity [GO:0046982]; thyroid hormone binding [GO:0070324]	SUBCELLULAR LOCATION: Secreted {ECO:0000256|RuleBase:RU361269}.	FUNCTION: Thyroid hormone-binding protein. Probably transports thyroxine from the bloodstream to the brain. {ECO:0000256|RuleBase:RU361269}.	Hormone;Secreted;Signal;Thyroid hormone
Q543J5	Q543J5;P32261	Serpinc1		Antithrombin-III	52.003	21	55.8	1136400	++++	acute inflammatory response to antigenic stimulus [GO:0002438]; lactation [GO:0007595]; regulation of blood coagulation, intrinsic pathway [GO:2000266]; response to nutrient [GO:0007584]	extracellular space [GO:0005615]	heparin binding [GO:0008201]; identical protein binding [GO:0042802]; protease binding [GO:0002020]; serine-type endopeptidase inhibitor activity [GO:0004867]			Signal
Q9JHU9	Q9JHU9	Isyna1		Inositol-3-phosphate synthase 1	60.931	17	45.5	1126450	++++	inositol biosynthetic process [GO:0006021]; phospholipid biosynthetic process [GO:0008654]	cytoplasm [GO:0005737]	inositol-3-phosphate synthase activity [GO:0004512]	SUBCELLULAR LOCATION: Cytoplasm {ECO:0000250}.	FUNCTION: Key enzyme in myo-inositol biosynthesis pathway that catalyzes the conversion of glucose 6-phosphate to 1-myo-inositol 1-phosphate in a NAD-dependent manner. Rate-limiting enzyme in the synthesis of all inositol-containing compounds (By similarity). {ECO:0000250}.	Complete proteome;Cytoplasm;Inositol biosynthesis;Isomerase;Lipid biosynthesis;Lipid metabolism;NAD;Phospholipid biosynthesis;Phospholipid metabolism;Reference proteome
Q93092	Q93092;A0A1B0GR11	Taldo1		Transaldolase	37.387	11	34.7	1121950	++++	carbohydrate metabolic process [GO:0005975]; fructose 6-phosphate metabolic process [GO:0006002]; glyceraldehyde-3-phosphate metabolic process [GO:0019682]; pentose-phosphate shunt [GO:0006098]; pentose-phosphate shunt, non-oxidative branch [GO:0009052]	cytosol [GO:0005829]; intracellular membrane-bounded organelle [GO:0043231]; nucleoplasm [GO:0005654]; nucleus [GO:0005634]	carbohydrate binding [GO:0030246]; monosaccharide binding [GO:0048029]; sedoheptulose-7-phosphate:D-glyceraldehyde-3-phosphate glyceronetransferase activity [GO:0004801]	SUBCELLULAR LOCATION: Cytoplasm {ECO:0000305}.	FUNCTION: Transaldolase is important for the balance of metabolites in the pentose-phosphate pathway. {ECO:0000250}.	3D-structure;Acetylation;Complete proteome;Cytoplasm;Direct protein sequencing;Pentose shunt;Phosphoprotein;Reference proteome;Schiff base;Transferase
Q7TPM5	Q7TPM5;Q7TPM5-2			Uncharacterized protein C9orf9 homolog	19.482	6	59.5	1117950	++++		acrosomal vesicle [GO:0001669]; ciliary basal body [GO:0036064]; ciliary base [GO:0097546]; cytoplasm [GO:0005737]; cytoplasmic microtubule [GO:0005881]; nucleus [GO:0005634]; sperm flagellum [GO:0036126]	calcium-dependent protein binding [GO:0048306]	SUBCELLULAR LOCATION: Cytoplasm {ECO:0000269|PubMed:24256100}. Cytoplasmic vesicle, secretory vesicle, acrosome {ECO:0000269|PubMed:24256100}. Cytoplasm, cytoskeleton, cilium basal body {ECO:0000269|PubMed:27914912}. Cell projection, cilium, flagellum {ECO:0000269|PubMed:27914912}. Nucleus {ECO:0000250|UniProtKB:Q4V8P4}. Note=In caudal sperms localizes onto sperm head. Is also present on midpiece…		Alternative splicing;Cell projection;Cilium;Complete proteome;Cytoplasm;Cytoplasmic vesicle;Cytoskeleton;Flagellum;Nucleus;Reference proteome
P28665	P28665	Mug1		Murinoglobulin-1	165.3	53.5	49.75	1117450	++++	embryo implantation [GO:0007566]	extracellular space [GO:0005615]	endopeptidase inhibitor activity [GO:0004866]; protease binding [GO:0002020]; serine-type endopeptidase inhibitor activity [GO:0004867]	SUBCELLULAR LOCATION: Secreted.	FUNCTION: A proteinase activates the inhibitor by specific proteolysis in the bait region, which, by an unknown mechanism leads to reaction at the cysteinyl-glutamyl internal thiol ester site and to a conformational change, whereby the proteinase is trapped and/or covalently bound to the inhibitor. While in the tetrameric proteinase inhibitors steric inhibition is sufficiently strong, monomeric f…	Bait region;Complete proteome;Direct protein sequencing;Disulfide bond;Glycoprotein;Protease inhibitor;Reference proteome;Secreted;Serine protease inhibitor;Signal;Thioester bond
P80316	P80316	Cct5		T-complex protein 1 subunit epsilon	59.623	27	68.85	1116050	++++	binding of sperm to zona pellucida [GO:0007339]; positive regulation of establishment of protein localization to telomere [GO:1904851]; positive regulation of telomere maintenance via telomerase [GO:0032212]; protein folding [GO:0006457]; protein stabilization [GO:0050821]; response to virus [GO:0009615]; toxin transport [GO:1901998]	cell body [GO:0044297]; centrosome [GO:0005813]; chaperonin-containing T-complex [GO:0005832]; cytosol [GO:0005829]; microtubule [GO:0005874]; myelin sheath [GO:0043209]; nucleolus [GO:0005730]	ATP binding [GO:0005524]; beta-tubulin binding [GO:0048487]; G-protein beta-subunit binding [GO:0031681]; mRNA 3'-UTR binding [GO:0003730]; mRNA 5'-UTR binding [GO:0048027]; unfolded protein binding [GO:0051082]	SUBCELLULAR LOCATION: Cytoplasm {ECO:0000250|UniProtKB:P48643}. Cytoplasm, cytoskeleton, microtubule organizing center, centrosome {ECO:0000250|UniProtKB:P48643}.	FUNCTION: Component of the chaperonin-containing T-complex (TRiC), a molecular chaperone complex that assists the folding of proteins upon ATP hydrolysis. The TRiC complex mediates the folding of WRAP53/TCAB1, thereby regulating telomere maintenance. As part of the TRiC complex may play a role in the assembly of BBSome, a complex involved in ciliogenesis regulating transports vesicles to the cili…	ATP-binding;Acetylation;Chaperone;Complete proteome;Cytoplasm;Cytoskeleton;Direct protein sequencing;Isopeptide bond;Nucleotide-binding;Phosphoprotein;Reference proteome;Ubl conjugation
Q3TJN2	Q3TJN2;Q3TIJ7;P80313;Q3THH8;Q3TET0;Q8C5Q5;Q3UIJ0;A0A0N4SV00;Q3UDB1	Cct7		T-complex protein 1 subunit eta	59.637	23.5	61.2	1109450	++++	protein folding [GO:0006457]	cytoplasm [GO:0005737]	ATP binding [GO:0005524]; unfolded protein binding [GO:0051082]	SUBCELLULAR LOCATION: Cytoplasm {ECO:0000256|RuleBase:RU365042, ECO:0000256|SAAS:SAAS00901396}.	FUNCTION: Molecular chaperone; assists the folding of proteins upon ATP hydrolysis. Known to play a role, in vitro, in the folding of actin and tubulin. {ECO:0000256|RuleBase:RU365042}.	ATP-binding;Chaperone;Cytoplasm;Nucleotide-binding
D3Z1Z8	D3Z1Z8;D3Z5N2;Q545B6;P54227;Q9DCP3;Q91XT3;Q9CYU5;Q9CXQ8;Q8C2H3	Stmn1		Stathmin	11.729	5.5	43.15	1101750	++++	regulation of microtubule polymerization or depolymerization [GO:0031110]					Coiled coil;Complete proteome;Proteomics identification;Reference proteome
P84084	P84084	Arf5		ADP-ribosylation factor 5	20.529	9	62.2	1095100	++++	Golgi to plasma membrane transport [GO:0006893]; intracellular protein transport [GO:0006886]; protein transport [GO:0015031]; retrograde vesicle-mediated transport, Golgi to endoplasmic reticulum [GO:0006890]; vesicle-mediated transport [GO:0016192]	cytoplasm [GO:0005737]; Golgi apparatus [GO:0005794]; perinuclear region of cytoplasm [GO:0048471]; plasma membrane [GO:0005886]	GTP binding [GO:0005525]	SUBCELLULAR LOCATION: Golgi apparatus. Cytoplasm, perinuclear region {ECO:0000250|UniProtKB:P84085}. Membrane {ECO:0000250|UniProtKB:P84085}; Lipid-anchor {ECO:0000250|UniProtKB:P84085}. Golgi apparatus, trans-Golgi network membrane {ECO:0000269|PubMed:11950392}; Lipid-anchor {ECO:0000305}.	FUNCTION: GTP-binding protein involved in protein trafficking; may modulate vesicle budding and uncoating within the Golgi apparatus. {ECO:0000269|PubMed:11950392}.	Complete proteome;Cytoplasm;ER-Golgi transport;GTP-binding;Golgi apparatus;Lipoprotein;Membrane;Myristate;Nucleotide-binding;Protein transport;Reference proteome;Transport
Q8CF17	Q8CF17;Q61845;A2AJG4	Meig1		Meiosis-expressed gene 1 protein	10.66	5	54	1094950	++++		nucleus [GO:0005634]
P09411	P09411;S4R2M7	Pgk1		Phosphoglycerate kinase 1;Phosphoglycerate kinase	44.55	16	64.85	1083700	++++	carbohydrate metabolic process [GO:0005975]; cellular response to hypoxia [GO:0071456]; epithelial cell differentiation [GO:0030855]; gluconeogenesis [GO:0006094]; glycolytic process [GO:0006096]; negative regulation of angiogenesis [GO:0016525]; phosphorylation [GO:0016310]; plasminogen activation [GO:0031639]; positive regulation of oxidative phosphorylation [GO:1903862]	cytosol [GO:0005829]; extracellular space [GO:0005615]; membrane raft [GO:0045121]	ADP binding [GO:0043531]; ATP binding [GO:0005524]; phosphoglycerate kinase activity [GO:0004618]; protein-disulfide reductase activity [GO:0047134]	SUBCELLULAR LOCATION: Cytoplasm {ECO:0000250}.	FUNCTION: In addition to its role as a glycolytic enzyme, it seems that PGK-1 acts as a polymerase alpha cofactor protein (primer recognition protein). May play a role in sperm motility. {ECO:0000250|UniProtKB:P00558}.	3D-structure;ATP-binding;Acetylation;Complete proteome;Cytoplasm;Direct protein sequencing;Glycolysis;Kinase;Nucleotide-binding;Phosphoprotein;Reference proteome;Transferase
P00015	P00015;Q6PBG3;G4XXT0	Cyct	CYCt	Cytochrome c, testis-specific	11.713	4.5	47.6	1072450	++++	apoptotic process [GO:0006915]; hydrogen peroxide metabolic process [GO:0042743]; mitochondrial electron transport, cytochrome c to oxygen [GO:0006123]; mitochondrial electron transport, ubiquinol to cytochrome c [GO:0006122]; positive regulation of intrinsic apoptotic signaling pathway [GO:2001244]	mitochondrial intermembrane space [GO:0005758]; mitochondrion [GO:0005739]; respirasome [GO:0070469]	electron transfer activity [GO:0009055]; heme binding [GO:0020037]; metal ion binding [GO:0046872]	SUBCELLULAR LOCATION: Mitochondrion intermembrane space. Note=Loosely associated with the inner membrane.	FUNCTION: Electron carrier protein. The oxidized form of the cytochrome c heme group can accept an electron from the heme group of the cytochrome c1 subunit of cytochrome reductase. Cytochrome c then transfers this electron to the cytochrome oxidase complex, the final protein carrier in the mitochondrial electron-transport chain.; FUNCTION: Plays a role in apoptosis. Suppression of the anti-apopt…	3D-structure;Acetylation;Apoptosis;Complete proteome;Direct protein sequencing;Electron transport;Heme;Iron;Metal-binding;Mitochondrion;Phosphoprotein;Reference proteome;Respiratory chain;Transport
Q3UI46	Q3UI46;P29595	Nedd8		NEDD8	8.9723	2	17.3	1057250	++++	protein neddylation [GO:0045116]; response to organic cyclic compound [GO:0014070]	cytosol [GO:0005829]; nucleoplasm [GO:0005654]	ubiquitin protein ligase binding [GO:0031625]
Q9QUM9	Q9QUM9;E0CXB1	Psma6		Proteasome subunit alpha type-6	27.372	12.5	62.6	1049600	++++	positive regulation of NF-kappaB transcription factor activity [GO:0051092]; proteasomal protein catabolic process [GO:0010498]; proteasomal ubiquitin-independent protein catabolic process [GO:0010499]; proteasome-mediated ubiquitin-dependent protein catabolic process [GO:0043161]; proteolysis involved in cellular protein catabolic process [GO:0051603]; skeletal muscle tissue development [GO:0007…	cytoplasm [GO:0005737]; cytosol [GO:0005829]; myofibril [GO:0030016]; nuclear matrix [GO:0016363]; nucleoplasm [GO:0005654]; nucleus [GO:0005634]; P-body [GO:0000932]; polysome [GO:0005844]; proteasome complex [GO:0000502]; proteasome core complex [GO:0005839]; proteasome core complex, alpha-subunit complex [GO:0019773]; sarcomere [GO:0030017]	endopeptidase activity [GO:0004175]; NF-kappaB binding [GO:0051059]; RNA binding [GO:0003723]; threonine-type endopeptidase activity [GO:0004298]	SUBCELLULAR LOCATION: Cytoplasm {ECO:0000269|PubMed:22078707}. Nucleus {ECO:0000269|PubMed:22078707}. Note=Colocalizes with TRIM5 in cytoplasmic bodies. {ECO:0000269|PubMed:22078707}.	FUNCTION: Component of the 20S core proteasome complex involved in the proteolytic degradation of most intracellular proteins. This complex plays numerous essential roles within the cell by associating with different regulatory particles. Associated with two 19S regulatory particles, forms the 26S proteasome and thus participates in the ATP-dependent degradation of ubiquitinated proteins. The 26S…	3D-structure;Acetylation;Complete proteome;Cytoplasm;Direct protein sequencing;Glycoprotein;Hydrolase;Nucleus;Phosphoprotein;Protease;Proteasome;Reference proteome;Threonine protease
Q9D0M5	Q9D0M5;D6RIN4	Dynll2		Dynein light chain 2, cytoplasmic	10.35	3	49.4	1041850	++++	microtubule-based process [GO:0007017]; positive regulation of ATP-dependent microtubule motor activity, plus-end-directed [GO:2000582]	centrosome [GO:0005813]; cytoplasm [GO:0005737]; cytoplasmic dynein complex [GO:0005868]; dynein complex [GO:0030286]; glutamatergic synapse [GO:0098978]; microtubule [GO:0005874]; myosin V complex [GO:0031475]; postsynapse [GO:0098794]; postsynaptic density [GO:0014069]	dynein intermediate chain binding [GO:0045505]; dynein light intermediate chain binding [GO:0051959]; motor activity [GO:0003774]; protein heterodimerization activity [GO:0046982]; protein homodimerization activity [GO:0042803]; scaffold protein binding [GO:0097110]	SUBCELLULAR LOCATION: Cytoplasm, cytoskeleton {ECO:0000269|PubMed:14561217}.	FUNCTION: Acts as one of several non-catalytic accessory components of the cytoplasmic dynein 1 complex that are thought to be involved in linking dynein to cargos and to adapter proteins that regulate dynein function. Cytoplasmic dynein 1 acts as a motor for the intracellular retrograde motility of vesicles and organelles along microtubules. May play a role in changing or maintaining the spatial…	3D-structure;Complete proteome;Cytoplasm;Cytoskeleton;Dynein;Microtubule;Motor protein;Reference proteome;Transport
Q9DCY1	Q9DCY1;P24369	Ppib		Peptidyl-prolyl cis-trans isomerase;Peptidyl-prolyl cis-trans isomerase B	23.713	9	41.65	1032950	++++	bone development [GO:0060348]; chaperone-mediated protein folding [GO:0061077]; positive regulation by host of viral genome replication [GO:0044829]; positive regulation of multicellular organism growth [GO:0040018]; protein stabilization [GO:0050821]	nucleus [GO:0005634]; perinuclear region of cytoplasm [GO:0048471]; smooth endoplasmic reticulum [GO:0005790]	cyclosporin A binding [GO:0016018]; peptidyl-prolyl cis-trans isomerase activity [GO:0003755]; RNA polymerase binding [GO:0070063]		FUNCTION: PPIases accelerate the folding of proteins. It catalyzes the cis-trans isomerization of proline imidic peptide bonds in oligopeptides. {ECO:0000256|RuleBase:RU363019}.	Isomerase;Rotamase
A7VJ98	A7VJ98;Q9CQI3;Q80X87	Gmfb		Glia maturation factor beta	16.722	6	53.85	1030850	++++	negative regulation of Arp2/3 complex-mediated actin nucleation [GO:0034316]		actin binding [GO:0003779]; Arp2/3 complex binding [GO:0071933]; growth factor activity [GO:0008083]			Growth factor
A0A1B0GQU8	A0A1B0GQU8;Q0QEW9;Q642K1;Q58EW0;P35980;A0A1B0GSF7;A0A1B0GSS8;A0A1B0GSA8	Rpl18		60S ribosomal protein L18	18.101	3	23.3	1020400	++++	translation [GO:0006412]	ribosome [GO:0005840]	structural constituent of ribosome [GO:0003735]			Complete proteome;Proteomics identification;Reference proteome
Q61990	Q61990;Q61990-2	Pcbp2		Poly(rC)-binding protein 2	38.221	14	59.9	1016400	++++	defense response to virus [GO:0051607]; innate immune response [GO:0045087]; IRES-dependent viral translational initiation [GO:0075522]; negative regulation of defense response to virus [GO:0050687]; proteasome-mediated ubiquitin-dependent protein catabolic process [GO:0043161]; viral RNA genome replication [GO:0039694]	cytoplasm [GO:0005737]; cytosol [GO:0005829]; nucleoplasm [GO:0005654]; nucleus [GO:0005634]; postsynaptic density [GO:0014069]	C-rich single-stranded DNA binding [GO:1990829]; DNA binding [GO:0003677]; enzyme binding [GO:0019899]; RNA binding [GO:0003723]; ubiquitin protein ligase binding [GO:0031625]	SUBCELLULAR LOCATION: Nucleus {ECO:0000250}. Cytoplasm {ECO:0000250}.	FUNCTION: Single-stranded nucleic acid binding protein that binds preferentially to oligo dC. Major cellular poly(rC)-binding protein. Binds also poly(rU). Negatively regulates cellular antiviral responses mediated by MAVS signaling. It acts as an adapter between MAVS and the E3 ubiquitin ligase ITCH, therefore triggering MAVS ubiquitinationa and degradation (By similarity). {ECO:0000250}.	Alternative splicing;Antiviral defense;Complete proteome;Cytoplasm;DNA-binding;Direct protein sequencing;Immunity;Innate immunity;Isopeptide bond;Nucleus;Phosphoprotein;RNA-binding;Reference proteome;Repeat;Ribonucleoprotein;Ubl conjugation
Q91V28	Q91V28;Q9DCD0;Q3UAG2;Q91YT9	Pgd		6-phosphogluconate dehydrogenase, decarboxylating	53.261	17.5	53.3	1006555	++++	D-gluconate metabolic process [GO:0019521]; pentose-phosphate shunt [GO:0006098]		NADP binding [GO:0050661]; phosphogluconate dehydrogenase (decarboxylating) activity [GO:0004616]		FUNCTION: Catalyzes the oxidative decarboxylation of 6-phosphogluconate to ribulose 5-phosphate and CO(2), with concomitant reduction of NADP to NADPH. {ECO:0000256|PIRNR:PIRNR000109}.	Gluconate utilization;NADP;Oxidoreductase;Pentose shunt
H3BKH6	H3BKH6;Q9R0P3;H3BJP2;H3BLJ9;H3BJL6;H3BK43	Esd		S-formylglutathione hydrolase	32.829	12.5	73.55	1006350	++++	formaldehyde catabolic process [GO:0046294]	cytoplasm [GO:0005737]	carboxylic ester hydrolase activity [GO:0052689]; identical protein binding [GO:0042802]; S-formylglutathione hydrolase activity [GO:0018738]	SUBCELLULAR LOCATION: Cytoplasm {ECO:0000256|RuleBase:RU363068}.	FUNCTION: Serine hydrolase involved in the detoxification of formaldehyde. {ECO:0000256|RuleBase:RU363068}.	Complete proteome;Cytoplasm;Hydrolase;Proteomics identification;Reference proteome;Serine esterase
Q642K0	Q642K0;Q60605-2;Q60605;Q3TIG9	Myl6		Myosin light polypeptide 6	16.961	7	47.7	1000765	++++		brush border [GO:0005903]	calcium ion binding [GO:0005509]; structural constituent of muscle [GO:0008307]
P62774	P62774	Mtpn		Myotrophin	12.861	4	51.7	998625	++++	catecholamine metabolic process [GO:0006584]; cellular response to mechanical stimulus [GO:0071260]; cerebellar granule cell differentiation [GO:0021707]; positive regulation of cardiac muscle hypertrophy [GO:0010613]; positive regulation of cell growth [GO:0030307]; positive regulation of macromolecule biosynthetic process [GO:0010557]; positive regulation of NF-kappaB transcription factor activ…	axon [GO:0030424]; cytoplasm [GO:0005737]; cytosol [GO:0005829]; F-actin capping protein complex [GO:0008290]; nucleus [GO:0005634]; perinuclear region of cytoplasm [GO:0048471]	sequence-specific DNA binding [GO:0043565]	SUBCELLULAR LOCATION: Cytoplasm {ECO:0000305}. Nucleus {ECO:0000250}. Cytoplasm, perinuclear region {ECO:0000250}.	FUNCTION: Promotes dimerization of NF-kappa-B subunits and regulates NF-kappa-B transcription factor activity. Promotes growth of cardiomyocytes, but not cardiomyocyte proliferation. Promotes cardiac muscle hypertrophy (By similarity). Plays a role in the regulation of the growth of actin filaments. Inhibits the activity of the F-actin-capping protein complex formed by the CAPZA1 and CAPZB hetero…	3D-structure;ANK repeat;Acetylation;Complete proteome;Cytoplasm;Nucleus;Phosphoprotein;Reference proteome;Repeat
Q4FZK2	Q4FZK2;Q9D8N0;Q8R1N8	Eef1g		Elongation factor 1-gamma	50.06	19.5	63.5	983025	++++	response to virus [GO:0009615]	endoplasmic reticulum [GO:0005783]	translation elongation factor activity [GO:0003746]			Elongation factor;Protein biosynthesis
Q564F4	Q564F4;Q3UJZ8;Q3TII0;P80315;G5E839	Cct4		T-complex protein 1 subunit delta	58.066	23	51.05	969765	++++	positive regulation of establishment of protein localization to telomere [GO:1904851]; positive regulation of telomerase activity [GO:0051973]; positive regulation of telomerase RNA localization to Cajal body [GO:1904874]; positive regulation of telomere maintenance via telomerase [GO:0032212]; protein folding [GO:0006457]; protein stabilization [GO:0050821]; scaRNA localization to Cajal body [GO…	centrosome [GO:0005813]; chaperonin-containing T-complex [GO:0005832]; microtubule [GO:0005874]; nucleoplasm [GO:0005654]	ATP binding [GO:0005524]; unfolded protein binding [GO:0051082]	SUBCELLULAR LOCATION: Cytoplasm {ECO:0000256|SAAS:SAAS00901396}.		ATP-binding;Chaperone;Cytoplasm;Nucleotide-binding
Q6RI64	Q6RI64;O09061	Psmb1		Proteasome subunit beta type;Proteasome subunit beta type-1	26.372	7	43.95	967335	++++	proteolysis involved in cellular protein catabolic process [GO:0051603]	cytoplasm [GO:0005737]; nucleus [GO:0005634]; proteasome core complex [GO:0005839]	threonine-type endopeptidase activity [GO:0004298]	SUBCELLULAR LOCATION: Cytoplasm {ECO:0000256|RuleBase:RU004203}. Nucleus {ECO:0000256|RuleBase:RU004203, ECO:0000256|SAAS:SAAS00551005}.		Cytoplasm;Hydrolase;Nucleus;Protease;Proteasome;Threonine protease
B2RXM2	B2RXM2;Q0VG47;J3QNY1;Q8BG05-2;Q6PFA7	Gm10921 /// Gm10922 /// Gm14345 /// Gm14346 /// Gm14347 /// Gm14351 /// Gm14367 /// Gm14374 /// Gm21608 /// Gm21645 /// Gm21681 /// Gm21699 /// Gm21950 /// Gm21951 /// Gm2777 /// Gm2784 /// Gm2799 /// Gm2825 /// Gm2863 /// Gm2913 /// Gm2927 /// Gm2964 ///	Hnrnpa3;Gm9242	Heterogeneous nuclear ribonucleoprotein A3	36.609	10	32.3	957900	++++		ribonucleoprotein complex [GO:1990904]	mRNA binding [GO:0003729]; RNA binding [GO:0003723]			Complete proteome;Proteomics identification;RNA-binding;Reference proteome
Q3UVJ2	Q3UVJ2;P40124;Q3U0U5;Q3UNQ0;Q3TC53	Cap1		Adenylyl cyclase-associated protein;Adenylyl cyclase-associated protein 1	51.55	17.5	54.6	955950	++++	actin cytoskeleton organization [GO:0030036]; cell morphogenesis [GO:0000902]		actin binding [GO:0003779]			Coiled coil
B2CY77	B2CY77;P14206	Rpsa		40S ribosomal protein SA	32.85	9	41.85	953970	++++	translation [GO:0006412]	small ribosomal subunit [GO:0015935]	laminin receptor activity [GO:0005055]; structural constituent of ribosome [GO:0003735]	SUBCELLULAR LOCATION: Cytoplasm {ECO:0000256|SAAS:SAAS01080644}.	FUNCTION: Required for the assembly and/or stability of the 40S ribosomal subunit. Required for the processing of the 20S rRNA-precursor to mature 18S rRNA in a late step of the maturation of 40S ribosomal subunits. {ECO:0000256|SAAS:SAAS00711328}.	Cytoplasm;Receptor;Ribonucleoprotein;Ribosomal protein
Q4FJX4	Q4FJX4;P97315	Csrp1		Cysteine and glycine-rich protein 1	20.583	7	43.25	950965	++++		nucleus [GO:0005634]	metal ion binding [GO:0046872]			LIM domain;Metal-binding;Zinc
Q91Z05	Q91Z05;Q8R3H6;Q569X1;P01867-2;P01867	Ighg	Igh-3	Ig gamma-2B chain C region	51.945	10.5	30.15	944415	++++						3D-structure;Immunoglobulin domain;Signal
B2RTL5	B2RTL5;O35945	Aldh1a7		Aldehyde dehydrogenase, cytosolic 1	54.587	16	66.4	940815	++++			oxidoreductase activity, acting on the aldehyde or oxo group of donors, NAD or NADP as acceptor [GO:0016620]			Oxidoreductase
Q3T9Z2	Q3T9Z2;Q91Z53;D6REG4	Grhpr		Glyoxylate reductase/hydroxypyruvate reductase	35.328	12.5	58.95	940175	++++	dicarboxylic acid metabolic process [GO:0043648]; excretion [GO:0007588]; glyoxylate metabolic process [GO:0046487]; protein complex oligomerization [GO:0051259]	cytosol [GO:0005829]	carboxylic acid binding [GO:0031406]; glycerate dehydrogenase activity [GO:0008465]; glyoxylate reductase (NADP) activity [GO:0030267]; hydroxypyruvate reductase activity [GO:0016618]; NAD binding [GO:0051287]; NADPH binding [GO:0070402]; protein homodimerization activity [GO:0042803]			Oxidoreductase;Pyruvate
Q7TQI3	Q7TQI3;D3YWF6	Otub1		Ubiquitin thioesterase OTUB1	31.27	13	72	938855	++++	adaptive immune response [GO:0002250]; cellular response to DNA damage stimulus [GO:0006974]; cellular response to interleukin-1 [GO:0071347]; DNA repair [GO:0006281]; negative regulation of double-strand break repair [GO:2000780]; negative regulation of histone H2A K63-linked ubiquitination [GO:1901315]; protein deubiquitination [GO:0016579]; protein K48-linked deubiquitination [GO:0071108]	cytoplasm [GO:0005737]; nucleus [GO:0005634]	NEDD8-specific protease activity [GO:0019784]; thiol-dependent ubiquitin-specific protease activity [GO:0004843]; ubiquitin binding [GO:0043130]; ubiquitin protein ligase binding [GO:0031625]; ubiquitinyl hydrolase activity [GO:0101005]	SUBCELLULAR LOCATION: Cytoplasm {ECO:0000250}.	FUNCTION: Hydrolase that can specifically remove compared to 'Lys-48'-linked conjugated ubiquitin from proteins and plays an important regulatory role at the level of protein turnover by preventing degradation. Regulator of T-cell anergy, a phenomenon that occurs when T-cells are rendered unresponsive to antigen rechallenge and no longer respond to their cognate antigen. Acts via its interaction …	Acetylation;Adaptive immunity;Complete proteome;Cytoplasm;DNA damage;DNA repair;Direct protein sequencing;Hydrolase;Immunity;Phosphoprotein;Protease;Reference proteome;Thiol protease;Ubl conjugation pathway
P68040	P68040	Gnb2l1		Guanine nucleotide-binding protein subunit beta-2-like 1;Guanine nucleotide-binding protein subunit beta-2-like 1, N-terminally processed	35.076	14	62.5	935130	++++	activation of cysteine-type endopeptidase activity involved in apoptotic process [GO:0006919]; cell cycle [GO:0007049]; cellular response to glucose stimulus [GO:0071333]; cellular response to growth factor stimulus [GO:0071363]; gastrulation [GO:0007369]; intracellular signal transduction [GO:0035556]; negative regulation of cell growth [GO:0030308]; negative regulation of gene expression [GO:00…	cell body [GO:0044297]; cytoplasm [GO:0005737]; cytosol [GO:0005829]; cytosolic small ribosomal subunit [GO:0022627]; dendrite [GO:0030425]; IRE1-RACK1-PP2A complex [GO:1990630]; midbody [GO:0030496]; mitochondrion [GO:0005739]; neuronal cell body [GO:0043025]; neuron projection [GO:0043005]; nucleoplasm [GO:0005654]; nucleus [GO:0005634]; perikaryon [GO:0043204]; perinuclear region of cytoplasm …	cyclin binding [GO:0030332]; cysteine-type endopeptidase activator activity involved in apoptotic process [GO:0008656]; enzyme binding [GO:0019899]; ion channel inhibitor activity [GO:0008200]; protein homodimerization activity [GO:0042803]; protein kinase C binding [GO:0005080]; protein phosphatase binding [GO:0019903]; protein tyrosine kinase inhibitor activity [GO:0030292]; receptor tyrosine k…	SUBCELLULAR LOCATION: Cell membrane {ECO:0000250|UniProtKB:P63244}; Peripheral membrane protein {ECO:0000250|UniProtKB:P63244}. Cytoplasm {ECO:0000269|PubMed:20093473}. Cytoplasm, perinuclear region {ECO:0000250|UniProtKB:P63244}. Nucleus {ECO:0000269|PubMed:20093473}. Perikaryon {ECO:0000269|PubMed:16414032}. Cell projection, dendrite {ECO:0000269|PubMed:16414032}. Note=Recruited to the plasma m…	FUNCTION: Scaffolding protein involved in the recruitment, assembly and/or regulation of a variety of signaling molecules. Interacts with a wide variety of proteins and plays a role in many cellular processes. Component of the 40S ribosomal subunit involved in translational repression. Involved in the initiation of the ribosome quality control (RQC), a pathway that takes place when a ribosome has…	Acetylation;Apoptosis;Biological rhythms;Cell cycle;Cell membrane;Cell projection;Complete proteome;Cytoplasm;Developmental protein;Direct protein sequencing;Gastrulation;Growth regulation;Membrane;Nucleus;Phosphoprotein;Reference proteome;Repeat;Ribonucleoprotein;Ribosomal protein;Translation regulation;WD repeat
Q542H2	Q542H2;Q3TN31;Q9Z2U0;Q3UIT9;Q3THL2	Psma7		Proteasome subunit alpha type;Proteasome subunit alpha type-7	27.855	11	58.9	927935	++++	ubiquitin-dependent protein catabolic process [GO:0006511]	cytoplasm [GO:0005737]; nucleus [GO:0005634]; proteasome core complex, alpha-subunit complex [GO:0019773]	identical protein binding [GO:0042802]; threonine-type endopeptidase activity [GO:0004298]	SUBCELLULAR LOCATION: Cytoplasm {ECO:0000256|RuleBase:RU000551}. Nucleus {ECO:0000256|RuleBase:RU000551, ECO:0000256|SAAS:SAAS00594407}.		Coiled coil;Cytoplasm;Hydrolase;Nucleus;Protease;Proteasome;Threonine protease
Q52KG9	Q52KG9;Q3TIX8;Q3TW97;Q3TI62;Q3TI05;P80317;Q8VEI1	Cct6a		T-complex protein 1 subunit zeta	58.076	20	54.7	927780	++++	protein folding [GO:0006457]	cytoplasm [GO:0005737]	ATP binding [GO:0005524]; unfolded protein binding [GO:0051082]	SUBCELLULAR LOCATION: Cytoplasm {ECO:0000256|SAAS:SAAS00901396}.		ATP-binding;Chaperone;Coiled coil;Cytoplasm;Nucleotide-binding
Q3U2G2	Q3U2G2;Q571M2;Q99L75;Q61316	Hspa4		Heat shock 70 kDa protein 4	94.208	35.5	61.1	917260	++++	chaperone-mediated protein complex assembly [GO:0051131]; protein insertion into mitochondrial outer membrane [GO:0045040]	cytosol [GO:0005829]; extracellular exosome [GO:0070062]	ATP binding [GO:0005524]			ATP-binding;Coiled coil;Complete proteome;Nucleotide-binding;Proteomics identification;Reference proteome;Stress response
Q497D7	Q497D7;Q58DZ3;P62889;Q5PR15	Rpl30		60S ribosomal protein L30	12.656	4	48.25	914030	++++		cytosolic large ribosomal subunit [GO:0022625]	RNA binding [GO:0003723]; structural constituent of ribosome [GO:0003735]
E9QLE5	E9QLE5;Q8VIN1;Q8VIN1-2	Pbp2		Phosphatidylethanolamine-binding protein 2	21.195	8	75.4	913870	++++	response to organic cyclic compound [GO:0014070]; response to organonitrogen compound [GO:0010243]					Complete proteome;Reference proteome
Q3UDR2	Q3UDR2;Q3URP6;Q3TWE3;Q3THC3;Q3TF72;P09103;Q3UBY9;Q3UJA8;Q3UA23;Q3TIM0;Q3U738;Q3TGS0;Q3TT76	P4hb		Protein disulfide-isomerase	56.6	17	42.5	910230	++++	cell redox homeostasis [GO:0045454]	cell [GO:0005623]	protein disulfide isomerase activity [GO:0003756]			Disulfide bond;Isomerase;Redox-active center;Repeat;Signal
P60335	P60335	Pcbp1		Poly(rC)-binding protein 1	37.497	12	76.55	906385	++++	mRNA processing [GO:0006397]; positive regulation of transcription by RNA polymerase II [GO:0045944]; viral RNA genome replication [GO:0039694]	cytoplasm [GO:0005737]; cytoplasmic ribonucleoprotein granule [GO:0036464]; cytosol [GO:0005829]; nuclear speck [GO:0016607]; nucleoplasm [GO:0005654]; nucleus [GO:0005634]	DNA-binding transcription factor activity, RNA polymerase II-specific [GO:0000981]; mRNA 3'-UTR binding [GO:0003730]; mRNA binding [GO:0003729]; RNA binding [GO:0003723]; sequence-specific single stranded DNA binding [GO:0098847]; single-stranded DNA binding [GO:0003697]; translation activator activity [GO:0008494]	SUBCELLULAR LOCATION: Nucleus {ECO:0000250}.	FUNCTION: Single-stranded nucleic acid binding protein that binds preferentially to oligo dC. {ECO:0000250}.	Acetylation;Complete proteome;DNA-binding;Direct protein sequencing;Isopeptide bond;Nucleus;Phosphoprotein;RNA-binding;Reference proteome;Repeat;Ribonucleoprotein;Ubl conjugation
Q91YR9	Q91YR9;Q4FJY5	Ptgr1		Prostaglandin reductase 1	35.56	11	47.25	903145	++++	response to antineoplastic agent [GO:0097327]	cytoplasm [GO:0005737]	13-prostaglandin reductase activity [GO:0036132]; 15-oxoprostaglandin 13-oxidase activity [GO:0047522]; 2-alkenal reductase [NAD(P)] activity [GO:0032440]	SUBCELLULAR LOCATION: Cytoplasm {ECO:0000250}.	FUNCTION: Functions as 15-oxo-prostaglandin 13-reductase and acts on 15-oxo-PGE1, 15-oxo-PGE2 and 15-oxo-PGE2-alpha. Has no activity towards PGE1, PGE2 and PGE2-alpha. Catalyzes the conversion of leukotriene B4 into its biologically less active metabolite, 12-oxo-leukotriene B4. This is an initial and key step of metabolic inactivation of leukotriene B4 (By similarity). {ECO:0000250}.	Acetylation;Complete proteome;Cytoplasm;NADP;Oxidoreductase;Phosphoprotein;Reference proteome
Q3V1T9	Q3V1T9;P20918;Q6TCI0	Plg		Plasminogen;Plasmin heavy chain A;Activation peptide;Angiostatin;Plasmin heavy chain A, short form;Plasmin light chain B	90.806	34	59.7	896215	++++	blood coagulation [GO:0007596]; fibrinolysis [GO:0042730]; tissue remodeling [GO:0048771]	extracellular region [GO:0005576]	serine-type endopeptidase activity [GO:0004252]	SUBCELLULAR LOCATION: Secreted {ECO:0000256|PIRNR:PIRNR001150}.	FUNCTION: Plasmin dissolves the fibrin of blood clots and acts as a proteolytic factor in a variety of other processes including embryonic development, tissue remodeling, tumor invasion, and inflammation. In ovulation, weakens the walls of the Graafian follicle. It activates the urokinase-type plasminogen activator, collagenases and several complement zymogens, such as C1 and C5. Cleavage of fibr…	Blood coagulation;Disulfide bond;Fibrinolysis;Hemostasis;Hydrolase;Kringle;Protease;Secreted;Serine protease;Signal;Tissue remodeling
Q8C6E0	Q8C6E0;Q99JR9	Cfap36		Cilia- and flagella-associated protein 36	39.599	13.5	60.9	892010	++++		ciliary base [GO:0097546]; ciliary transition zone [GO:0035869]; cytoplasm [GO:0005737]; motile cilium [GO:0031514]; nucleus [GO:0005634]	protein N-terminus binding [GO:0047485]	SUBCELLULAR LOCATION: Nucleus {ECO:0000250|UniProtKB:Q96G28}. Cytoplasm {ECO:0000250|UniProtKB:Q96G28}. Cell projection, cilium, flagellum {ECO:0000305}.	FUNCTION: May act as an effector for ARL3. {ECO:0000250}.	3D-structure;Cell projection;Cilium;Coiled coil;Complete proteome;Cytoplasm;Flagellum;Nucleus;Phosphoprotein;Reference proteome
Q5M8R8	Q5M8R8;P14869;Q5FWB6;S4R1N1;D3YVM5	Rplp0		60S acidic ribosomal protein P0	34.216	11	47.95	882075	++++	ribosome biogenesis [GO:0042254]	ribosome [GO:0005840]			FUNCTION: Ribosomal protein P0 is the functional equivalent of E.coli protein L10. {ECO:0000256|PIRNR:PIRNR039087}.	Ribonucleoprotein;Ribosomal protein
Q6P1A9	Q6P1A9;Q5EBG5;Q58ET1;Q80UT7;P12970;A0A140T8L1;A0A140T8L3	Rpl7a		60S ribosomal protein L7a	30.024	13	46.6	880225	++++	ribosome biogenesis [GO:0042254]	ribosome [GO:0005840]				Ribonucleoprotein;Ribosomal protein
Q8BKC5	Q8BKC5;Q8BKC5-2;Q3TT04;Q7TN23	Ipo5		Importin-5	123.59	39.5	61.45	876845	++++	cellular response to amino acid stimulus [GO:0071230]; NLS-bearing protein import into nucleus [GO:0006607]; positive regulation of protein import into nucleus [GO:0042307]; ribosomal protein import into nucleus [GO:0006610]	cytoplasm [GO:0005737]; nuclear membrane [GO:0031965]; nuclear periphery [GO:0034399]; nucleus [GO:0005634]	nuclear import signal receptor activity [GO:0061608]; nuclear localization sequence binding [GO:0008139]; Ran GTPase binding [GO:0008536]	SUBCELLULAR LOCATION: Cytoplasm {ECO:0000269|PubMed:17143267}. Nucleus {ECO:0000269|PubMed:17143267}.	FUNCTION: Functions in nuclear protein import as nuclear transport receptor. Serves as receptor for nuclear localization signals (NLS) in cargo substrates. Is thought to mediate docking of the importin/substrate complex to the nuclear pore complex (NPC) through binding to nucleoporin and the complex is subsequently translocated through the pore by an energy requiring, Ran-dependent mechanism. At …	Acetylation;Alternative splicing;Complete proteome;Cytoplasm;Nucleus;Phosphoprotein;Protein transport;Reference proteome;Repeat;Transport
Q543N6	Q543N6;P58389;Q8C0E1;A2AWE9	Ppp2r4		Serine/threonine-protein phosphatase 2A activator	36.71	11	60.35	872850	++++	negative regulation of phosphoprotein phosphatase activity [GO:0032515]; positive regulation of apoptotic process [GO:0043065]; positive regulation of phosphoprotein phosphatase activity [GO:0032516]	calcium channel complex [GO:0034704]; cytoplasm [GO:0005737]; nucleoplasm [GO:0005654]; protein phosphatase type 2A complex [GO:0000159]	ATPase activity [GO:0016887]; ATP binding [GO:0005524]; peptidyl-prolyl cis-trans isomerase activity [GO:0003755]; protein homodimerization activity [GO:0042803]; protein phosphatase 2A binding [GO:0051721]; protein tyrosine phosphatase activator activity [GO:0008160]; signaling receptor binding [GO:0005102]	SUBCELLULAR LOCATION: Cytoplasm {ECO:0000256|RuleBase:RU361210}.	FUNCTION: PPIases accelerate the folding of proteins. It catalyzes the cis-trans isomerization of proline imidic peptide bonds in oligopeptides. {ECO:0000256|RuleBase:RU361210}.	Cytoplasm;Isomerase;Rotamase
Q60I30	Q60I30;Q9D892;Q3U589	Itpa		Inosine triphosphate pyrophosphatase	21.897	7	66.2	871570	++++	deoxyribonucleoside triphosphate catabolic process [GO:0009204]; nucleotide metabolic process [GO:0009117]	cytosol [GO:0005829]	identical protein binding [GO:0042802]; metal ion binding [GO:0046872]; NADH pyrophosphatase activity [GO:0035529]; nucleoside-triphosphate diphosphatase activity [GO:0047429]; nucleotide binding [GO:0000166]	SUBCELLULAR LOCATION: Cytoplasm {ECO:0000256|HAMAP-Rule:MF_03148, ECO:0000256|SAAS:SAAS00721546}.	FUNCTION: Pyrophosphatase that hydrolyzes the non-canonical purine nucleotides inosine triphosphate (ITP), deoxyinosine triphosphate (dITP) as well as 2'-deoxy-N-6-hydroxylaminopurine triposphate (dHAPTP) and xanthosine 5'-triphosphate (XTP) to their respective monophosphate derivatives. The enzyme does not distinguish between the deoxy- and ribose forms. Probably excludes non-canonical purines f…	Acetylation;Cytoplasm;Hydrolase;Magnesium;Manganese;Metal-binding;Nucleotide metabolism;Nucleotide-binding
B1AU75	B1AU75;Q99MD9;B1AU76	Nasp		Nuclear autoantigenic sperm protein	84.012	35.5	60.5	869245	++++	DNA replication-dependent nucleosome assembly [GO:0006335]; DNA replication-independent nucleosome assembly [GO:0006336]; male gonad development [GO:0008584]; response to testosterone [GO:0033574]	nuclear chromatin [GO:0000790]; nucleoplasm [GO:0005654]; protein-containing complex [GO:0032991]	histone binding [GO:0042393]			Coiled coil;Complete proteome;Proteomics identification;Reference proteome;TPR repeat
Q549A5	Q549A5;Q06890;Q9JK98;E9PUU2;E9PXG5;E9Q8Y5	Clu		Clusterin;Clusterin;Clusterin beta chain;Clusterin alpha chain	51.655	13	32.8	868205	++++	cell morphogenesis [GO:0000902]; central nervous system myelin maintenance [GO:0032286]; chaperone-mediated protein complex assembly [GO:0051131]; chaperone-mediated protein folding [GO:0061077]; microglial cell activation [GO:0001774]; microglial cell proliferation [GO:0061518]; negative regulation of amyloid-beta formation [GO:1902430]; negative regulation of amyloid fibril formation [GO:190590…	apical dendrite [GO:0097440]; cell periphery [GO:0071944]; cell surface [GO:0009986]; cytoskeleton [GO:0005856]; cytosol [GO:0005829]; mitochondrial inner membrane [GO:0005743]; neurofibrillary tangle [GO:0097418]; nucleus [GO:0005634]; perinuclear endoplasmic reticulum lumen [GO:0099020]; spherical high-density lipoprotein particle [GO:0034366]	amyloid-beta binding [GO:0001540]; low-density lipoprotein particle receptor binding [GO:0050750]; misfolded protein binding [GO:0051787]; protein-containing complex binding [GO:0044877]; tau protein binding [GO:0048156]; ubiquitin protein ligase binding [GO:0031625]; unfolded protein binding [GO:0051082]	SUBCELLULAR LOCATION: Secreted {ECO:0000256|PIRNR:PIRNR002368}.	FUNCTION: Functions as extracellular chaperone that prevents aggregation of non native proteins. Prevents stress-induced aggregation of blood plasma proteins. {ECO:0000256|PIRNR:PIRNR002368}.	Chaperone;Coiled coil;Secreted;Signal
A0A0R4J052	A0A0R4J052;Q99KB8-2;G5E8T9;Q99KB8;E9Q2H8;E9PYA3;D3YWI0	Hagh		Hydroxyacylglutathione hydrolase, mitochondrial	28.92	7	49.8	866090	++++	methylglyoxal catabolic process to D-lactate via S-lactoyl-glutathione [GO:0019243]		hydroxyacylglutathione hydrolase activity [GO:0004416]			Complete proteome;Proteomics identification;Reference proteome
P01027	P01027	C3		Complement C3;Complement C3 beta chain;C3-beta-c;Complement C3 alpha chain;C3a anaphylatoxin;Acylation stimulating protein;Complement C3b alpha chain;Complement C3c alpha chain fragment 1;Complement C3dg fragment;Complement C3g fragment;Complement C3d fragment;Complement C3f fragment;Complement C3c alpha chain fragment 2	186.48	71.5	57.9	865020	++++	amyloid-beta clearance [GO:0097242]; blood coagulation [GO:0007596]; cell surface receptor signaling pathway involved in cell-cell signaling [GO:1905114]; complement activation [GO:0006956]; complement activation, alternative pathway [GO:0006957]; complement activation, classical pathway [GO:0006958]; complement-dependent cytotoxicity [GO:0097278]; complement-mediated synapse pruning [GO:0150062]…	cell surface [GO:0009986]; extracellular space [GO:0005615]; protein-containing complex [GO:0032991]	C5L2 anaphylatoxin chemotactic receptor binding [GO:0031715]; cofactor binding [GO:0048037]; endopeptidase inhibitor activity [GO:0004866]; lipid binding [GO:0008289]	SUBCELLULAR LOCATION: Secreted.	FUNCTION: C3 plays a central role in the activation of the complement system. Its processing by C3 convertase is the central reaction in both classical and alternative complement pathways. After activation C3b can bind covalently, via its reactive thioester, to cell surface carbohydrates or immune aggregates.; FUNCTION: Derived from proteolytic degradation of complement C3, C3a anaphylatoxin is a…	Alternative initiation;Cleavage on pair of basic residues;Complement alternate pathway;Complement pathway;Complete proteome;Direct protein sequencing;Disulfide bond;Fatty acid metabolism;Glycoprotein;Immunity;Inflammatory response;Innate immunity;Lipid metabolism;Phosphoprotein;Reference proteome;Secreted;Signal;Thioester bond
Q9JJL0	Q9JJL0;F8SGS4;F8SGS3;F8SGT1;F8SGS0;F8SGQ5;F8SGT6;F8SGS1;F8SGR7;F8SGV5;F8SGT0;F8SGS7;F8SGS5;F8SGV9;F8SGV8;F8SGT2;F8SGU8;F8SGT9;F8SGT5;C4IXT6	Tsga8			22.769	3	17.2	859055	++++		cytoplasm [GO:0005737]; nucleoplasm [GO:0005654]; nucleus [GO:0005634]		SUBCELLULAR LOCATION: Cytoplasm {ECO:0000269|PubMed:10993819}. Nucleus, nucleoplasm {ECO:0000269|PubMed:10993819}. Note=Strongly expressed in the nucleus of round spermatids. As spermatids mature, nuclear expression declines and cytoplasmic expression increases. Elongating spermatids have mainly cytoplasmic expression. {ECO:0000269|PubMed:10993819}.		Complete proteome;Cytoplasm;Nucleus;Reference proteome;Repeat
Q9R1P0	Q9R1P0;Q3TL95;Q3UCF0;E9PW69	Psma4		Proteasome subunit alpha type-4;Proteasome subunit alpha type	29.47	10	59.8	854800	++++	proteasomal protein catabolic process [GO:0010498]; proteasomal ubiquitin-independent protein catabolic process [GO:0010499]; proteasome-mediated ubiquitin-dependent protein catabolic process [GO:0043161]	cytoplasm [GO:0005737]; cytosol [GO:0005829]; intracellular membrane-bounded organelle [GO:0043231]; nucleoplasm [GO:0005654]; nucleus [GO:0005634]; P-body [GO:0000932]; proteasome complex [GO:0000502]; proteasome core complex [GO:0005839]; proteasome core complex, alpha-subunit complex [GO:0019773]	endopeptidase activity [GO:0004175]; threonine-type endopeptidase activity [GO:0004298]	SUBCELLULAR LOCATION: Cytoplasm {ECO:0000269|PubMed:22078707}. Nucleus {ECO:0000269|PubMed:22078707}. Note=Colocalizes with TRIM5 in the cytoplasmic bodies. {ECO:0000269|PubMed:22078707}.	FUNCTION: Component of the 20S core proteasome complex involved in the proteolytic degradation of most intracellular proteins. This complex plays numerous essential roles within the cell by associating with different regulatory particles. Associated with two 19S regulatory particles, forms the 26S proteasome and thus participates in the ATP-dependent degradation of ubiquitinated proteins. The 26S…	3D-structure;Acetylation;Complete proteome;Cytoplasm;Direct protein sequencing;Hydrolase;Nucleus;Phosphoprotein;Protease;Proteasome;Reference proteome;Threonine protease
Q91VW3	Q91VW3	Sh3bgrl3		SH3 domain-binding glutamic acid-rich-like protein 3	10.477	4	66.7	853605	++++	cell redox homeostasis [GO:0045454]	cytoplasm [GO:0005737]; nuclear body [GO:0016604]	electron transfer activity [GO:0009055]; protein disulfide oxidoreductase activity [GO:0015035]	SUBCELLULAR LOCATION: Cytoplasm {ECO:0000250}. Nucleus {ECO:0000250}.	FUNCTION: Could act as a modulator of glutaredoxin biological activity. {ECO:0000250}.	3D-structure;Acetylation;Complete proteome;Cytoplasm;Direct protein sequencing;Nucleus;Reference proteome
Q9JLJ2	Q9JLJ2;Q3UDG0;Q3TMT4;Q3THE7;A7VL18;Q3U367;Q3TG52;Q3V1N7	Aldh9a1		4-trimethylaminobutyraldehyde dehydrogenase	53.514	19.5	61.2	853085	++++	carnitine biosynthetic process [GO:0045329]; carnitine metabolic process [GO:0009437]; cellular aldehyde metabolic process [GO:0006081]; neurotransmitter biosynthetic process [GO:0042136]; oxidation-reduction process [GO:0055114]	cytosol [GO:0005829]; mitochondrion [GO:0005739]	4-trimethylammoniobutyraldehyde dehydrogenase activity [GO:0047105]; aldehyde dehydrogenase (NAD) activity [GO:0004029]; amine binding [GO:0043176]; aminobutyraldehyde dehydrogenase activity [GO:0019145]; glyceraldehyde-3-phosphate dehydrogenase (NAD+) (non-phosphorylating) activity [GO:0043878]; NAD binding [GO:0051287]; oxidoreductase activity, acting on the aldehyde or oxo group of donors, NAD…	SUBCELLULAR LOCATION: Cytoplasm, cytosol {ECO:0000250|UniProtKB:Q9JLJ3}.	FUNCTION: Converts gamma-trimethylaminobutyraldehyde into gamma-butyrobetaine with high efficiency (in vitro). Can catalyze the irreversible oxidation of a broad range of aldehydes to the corresponding acids in an NAD-dependent reaction, but with low efficiency. {ECO:0000250|UniProtKB:P49189}.	Acetylation;Complete proteome;Cytoplasm;Direct protein sequencing;NAD;Oxidoreductase;Reference proteome
Q5RKP0	Q5RKP0;Q499X4;Q3TXD3;Q62465;Q3U331	Vat1		Synaptic vesicle membrane protein VAT-1 homolog	42.521	12	47.9	851420	++++			oxidoreductase activity [GO:0016491]; zinc ion binding [GO:0008270]
Q8BT09	Q8BT09;Q5BLK1;P62754;Q3TL53	Rps6		40S ribosomal protein S6	28.667	5	25.7	846890	++++	translation [GO:0006412]	ribosome [GO:0005840]	structural constituent of ribosome [GO:0003735]			Ribonucleoprotein;Ribosomal protein
Q4V9T8	Q4V9T8;P48024;Q3UBT8	Eif1		Eukaryotic translation initiation factor 1	12.746	7	74.75	842285	++++	regulation of translational initiation [GO:0006446]	cytoplasm [GO:0005737]; nucleus [GO:0005634]	translation initiation factor activity [GO:0003743]			Initiation factor;Protein biosynthesis
Q58E70	Q58E70;P21107-2;D3Z2H9;Q3TJ53	Tpm3	Tpm3-rs7		29.02	14.5	43.95	841695	++++						Coiled coil
P13745	P13745;Q6P8Q0;Q8K0V9;E9Q6L7	Gsta1	Gm10639	Glutathione S-transferase A1;Glutathione S-transferase A1, N-terminally processed;Glutathione S-transferase	25.608	6	38.8	837625	++++	glutathione derivative biosynthetic process [GO:1901687]; glutathione metabolic process [GO:0006749]; prostaglandin metabolic process [GO:0006693]; response to bacterium [GO:0009617]; response to stilbenoid [GO:0035634]; xenobiotic metabolic process [GO:0006805]	cytosol [GO:0005829]	glutathione binding [GO:0043295]; glutathione transferase activity [GO:0004364]; peroxidase activity [GO:0004601]; steroid delta-isomerase activity [GO:0004769]		FUNCTION: Glutathione S-transferase that catalyzes the nucleophilic attack of the sulfur atom of glutathione on the electrophilic groups of a wide range of exogenous and endogenous compounds (Probable). Involved in the formation of glutathione conjugates of both prostaglandin A2 (PGA2) and prostaglandin J2 (PGJ2). It also catalyzes the isomerization of D5-androstene-3,17-dione (AD) into D4-andros…	3D-structure;Acetylation;Complete proteome;Direct protein sequencing;Isomerase;Oxidoreductase;Peroxidase;Reference proteome;Transferase
P22599	P22599	Serpina1b		Alpha-1-antitrypsin 1-2	45.974	6	48.9	837125	++++	acute-phase response [GO:0006953]; in utero embryonic development [GO:0001701]; negative regulation of endopeptidase activity [GO:0010951]; protein N-linked glycosylation [GO:0006487]; response to cytokine [GO:0034097]; response to peptide hormone [GO:0043434]	endoplasmic reticulum [GO:0005783]; extracellular region [GO:0005576]; extracellular space [GO:0005615]; Golgi apparatus [GO:0005794]; intracellular membrane-bounded organelle [GO:0043231]	endopeptidase inhibitor activity [GO:0004866]; identical protein binding [GO:0042802]; protease binding [GO:0002020]; serine-type endopeptidase inhibitor activity [GO:0004867]	SUBCELLULAR LOCATION: Secreted {ECO:0000269|PubMed:11961105, ECO:0000269|PubMed:8619829}.	FUNCTION: Inhibitor of serine proteases. Its primary target is elastase, but it also has a moderate affinity for plasmin and thrombin. {ECO:0000269|PubMed:11961105, ECO:0000269|PubMed:8619829}.	Acute phase;Complete proteome;Glycoprotein;Protease inhibitor;Reference proteome;Secreted;Serine protease inhibitor;Signal
O70251	O70251;A0A087WS46	Eef1b	Eef1b2	Elongation factor 1-beta	24.693	7	61.8	836330	++++	response to ethanol [GO:0045471]; translational elongation [GO:0006414]	cytoplasm [GO:0005737]; cytosol [GO:0005829]; endoplasmic reticulum [GO:0005783]; eukaryotic translation elongation factor 1 complex [GO:0005853]	guanyl-nucleotide exchange factor activity [GO:0005085]; translation elongation factor activity [GO:0003746]		FUNCTION: EF-1-beta and EF-1-delta stimulate the exchange of GDP bound to EF-1-alpha to GTP. {ECO:0000250}.	Acetylation;Complete proteome;Direct protein sequencing;Elongation factor;Isopeptide bond;Phosphoprotein;Protein biosynthesis;Reference proteome;Ubl conjugation
Q9D7X8	Q9D7X8;A0A0N4SWE8	Ggct		Gamma-glutamylcyclotransferase	21.166	8	57.4	835700	++++	release of cytochrome c from mitochondria [GO:0001836]	cytosol [GO:0005829]	gamma-glutamylcyclotransferase activity [GO:0003839]; protein homodimerization activity [GO:0042803]		FUNCTION: Catalyzes the formation of 5-oxoproline from gamma-glutamyl dipeptides and may play a significant role in glutathione homeostasis. Induces release of cytochrome c from mitochondria with resultant induction of apoptosis. {ECO:0000250}.	Complete proteome;Lyase;Phosphoprotein;Reference proteome
Q9DBF1-2	Q9DBF1-2;Q9DBF1;G3UYR8	Aldh7a1		Alpha-aminoadipic semialdehyde dehydrogenase	55.644	15	47.75	834675	++++	glycine betaine biosynthetic process from choline [GO:0019285]	cytosol [GO:0005829]; mitochondrion [GO:0005739]; nucleus [GO:0005634]	betaine-aldehyde dehydrogenase activity [GO:0008802]; glyceraldehyde-3-phosphate dehydrogenase (NAD+) (non-phosphorylating) activity [GO:0043878]; L-aminoadipate-semialdehyde dehydrogenase activity [GO:0004043]	SUBCELLULAR LOCATION: Cytoplasm, cytosol {ECO:0000250|UniProtKB:P49419}. Nucleus {ECO:0000250|UniProtKB:P49419}.; SUBCELLULAR LOCATION: Isoform 1: Mitochondrion {ECO:0000250|UniProtKB:P49419}.	FUNCTION: Multifunctional enzyme mediating important protective effects. Metabolizes betaine aldehyde to betaine, an important cellular osmolyte and methyl donor. Protects cells from oxidative stress by metabolizing a number of lipid peroxidation-derived aldehydes. Involved in lysine catabolism (By similarity). {ECO:0000250}.	Acetylation;Alternative splicing;Complete proteome;Cytoplasm;Mitochondrion;NAD;Nucleus;Oxidoreductase;Reference proteome;Transit peptide
Q3TF41	Q3TF41;Q8BSH9;E9PW66;P28656;Q9CSP8	Nap1l1		Nucleosome assembly protein 1-like 1	42.732	11	47.8	831540	++++	nucleosome assembly [GO:0006334]	nucleus [GO:0005634]				Complete proteome;Proteomics identification;Reference proteome
P11352	P11352;A0A0A6YVV2;A0A0A6YY34	Gpx1		Glutathione peroxidase 1;Glutathione peroxidase	22.329	10	70.1	830745	++++	angiogenesis involved in wound healing [GO:0060055]; blood vessel endothelial cell migration [GO:0043534]; cell population proliferation [GO:0008283]; cell redox homeostasis [GO:0045454]; cellular response to glucose stimulus [GO:0071333]; endothelial cell development [GO:0001885]; fat cell differentiation [GO:0045444]; glutathione metabolic process [GO:0006749]; heart contraction [GO:0060047]; h…	cytoplasm [GO:0005737]; cytosol [GO:0005829]; Lewy body [GO:0097413]; mitochondrion [GO:0005739]; nucleus [GO:0005634]	glutathione peroxidase activity [GO:0004602]; peroxidase activity [GO:0004601]; SH3 domain binding [GO:0017124]	SUBCELLULAR LOCATION: Cytoplasm.	FUNCTION: Protects the hemoglobin in erythrocytes from oxidative breakdown.	Acetylation;Complete proteome;Cytoplasm;Oxidoreductase;Peroxidase;Phosphoprotein;Reference proteome;Selenocysteine
P08228	P08228	Sod1		Superoxide dismutase [Cu-Zn]	15.942	4	32.5	827450	++++	activation of MAPK activity [GO:0000187]; aging [GO:0007568]; anterograde axonal transport [GO:0008089]; auditory receptor cell stereocilium organization [GO:0060088]; cell aging [GO:0007569]; cellular iron ion homeostasis [GO:0006879]; cellular response to ATP [GO:0071318]; cellular response to cadmium ion [GO:0071276]; cellular response to potassium ion [GO:0035865]; embryo implantation [GO:000…	axon cytoplasm [GO:1904115]; cytoplasm [GO:0005737]; cytoplasmic vesicle [GO:0031410]; cytosol [GO:0005829]; dendrite cytoplasm [GO:0032839]; dense core granule [GO:0031045]; extracellular region [GO:0005576]; extracellular space [GO:0005615]; lysosome [GO:0005764]; mitochondrial intermembrane space [GO:0005758]; mitochondrion [GO:0005739]; myelin sheath [GO:0043209]; neuronal cell body [GO:00430…	chaperone binding [GO:0051087]; copper ion binding [GO:0005507]; enzyme binding [GO:0019899]; identical protein binding [GO:0042802]; protein phosphatase 2B binding [GO:0030346]; Rac GTPase binding [GO:0048365]; superoxide dismutase activity [GO:0004784]; zinc ion binding [GO:0008270]	SUBCELLULAR LOCATION: Cytoplasm. Nucleus {ECO:0000250}.	FUNCTION: Destroys radicals which are normally produced within the cells and which are toxic to biological systems.	3D-structure;Acetylation;Antioxidant;Complete proteome;Copper;Cytoplasm;Direct protein sequencing;Disulfide bond;Lipoprotein;Metal-binding;Nucleus;Oxidoreductase;Palmitate;Phosphoprotein;Reference proteome;Zinc
P14115	P14115	Rpl27a		60S ribosomal protein L27a	16.605	3.5	22.3	826835	++++	translation [GO:0006412]	cytosol [GO:0005829]; cytosolic large ribosomal subunit [GO:0022625]; endoplasmic reticulum [GO:0005783]	structural constituent of ribosome [GO:0003735]			Acetylation;Complete proteome;Hydroxylation;Phosphoprotein;Reference proteome;Ribonucleoprotein;Ribosomal protein
Q923G3	Q923G3;P47757-2;A2AMW0;P47757-4;Q3TRH8;Q3TVK4	Capzb		F-actin-capping protein subunit beta	30.628	11	54	825515	++++	actin cytoskeleton organization [GO:0030036]; barbed-end actin filament capping [GO:0051016]	cytoplasm [GO:0005737]; F-actin capping protein complex [GO:0008290]	actin binding [GO:0003779]	SUBCELLULAR LOCATION: Cytoplasm, cytoskeleton {ECO:0000256|RuleBase:RU365078}.	FUNCTION: F-actin-capping proteins bind in a Ca(2+)-independent manner to the fast growing ends of actin filaments (barbed end) thereby blocking the exchange of subunits at these ends. Unlike other capping proteins (such as gelsolin and severin), these proteins do not sever actin filaments. {ECO:0000256|RuleBase:RU365078, ECO:0000256|SAAS:SAAS01187389}.	Actin capping;Actin-binding;Coiled coil;Cytoplasm;Cytoskeleton
Q9CXW3	Q9CXW3	Cacybp		Calcyclin-binding protein	26.51	9.5	55.2	824555	++++	aging [GO:0007568]; cardiac muscle cell differentiation [GO:0055007]; cellular response to calcium ion [GO:0071277]; cellular response to leukemia inhibitory factor [GO:1990830]; heart development [GO:0007507]; negative regulation of cell death [GO:0060548]; positive regulation of DNA replication [GO:0045740]; response to growth hormone [GO:0060416]	beta-catenin destruction complex [GO:0030877]; cell body [GO:0044297]; cytoplasm [GO:0005737]; cytosol [GO:0005829]; neuron projection [GO:0043005]; nuclear envelope lumen [GO:0005641]; nucleoplasm [GO:0005654]; nucleus [GO:0005634]; SCF ubiquitin ligase complex [GO:0019005]	protein domain specific binding [GO:0019904]; protein homodimerization activity [GO:0042803]; S100 protein binding [GO:0044548]; tubulin binding [GO:0015631]; ubiquitin protein ligase binding [GO:0031625]	SUBCELLULAR LOCATION: Nucleus {ECO:0000269|PubMed:11927578}. Cytoplasm {ECO:0000269|PubMed:11927578}. Note=Cytoplasmic in unstimulated cultured neurons. Upon increase of calcium, it localizes to a ring around the nucleus. In neuroblastoma cells, after a Retinoic acid (RA) induction and calcium increase, it localizes in both the nucleus and cytoplasm. The nuclear and perinuclear fractions may be p…	FUNCTION: May be involved in calcium-dependent ubiquitination and subsequent proteasomal degradation of target proteins. Probably serves as a molecular bridge in ubiquitin E3 complexes. Participates in the ubiquitin-mediated degradation of beta-catenin (CTNNB1) (By similarity). {ECO:0000250}.	3D-structure;Acetylation;Complete proteome;Cytoplasm;Direct protein sequencing;Nucleus;Phosphoprotein;Reference proteome;Ubl conjugation pathway
Q4VAI2	Q4VAI2;Q9D358	Acp1		Low molecular weight phosphotyrosine protein phosphatase	18.192	6	58.2	821735	++++		cytoplasm [GO:0005737]	acid phosphatase activity [GO:0003993]; non-membrane spanning protein tyrosine phosphatase activity [GO:0004726]
Q3THQ5	Q3THQ5;Q60864	Stip1		Stress-induced-phosphoprotein 1	62.5	24.5	48.9	819990	++++						TPR repeat
Q4VBX4	Q4VBX4;Q9D2M8;A6X925;Q9D2M8-2	Ube2v2		Ubiquitin-conjugating enzyme E2 variant 2	16.367	5.5	45.5	816230	++++	DNA double-strand break processing [GO:0000729]; negative regulation of neuron apoptotic process [GO:0043524]; positive regulation of DNA repair [GO:0045739]; positive regulation of neuron projection development [GO:0010976]; positive regulation of proteasomal ubiquitin-dependent protein catabolic process [GO:0032436]; positive regulation of synapse assembly [GO:0051965]	nucleoplasm [GO:0005654]; UBC13-MMS2 complex [GO:0031372]
P62869	P62869	Tceb2		Transcription elongation factor B polypeptide 2	13.17	9	78	815950	++++	positive regulation of transcription by RNA polymerase II [GO:0045944]; protein ubiquitination [GO:0016567]; transcription elongation from RNA polymerase II promoter [GO:0006368]	Cul2-RING ubiquitin ligase complex [GO:0031462]; Cul5-RING ubiquitin ligase complex [GO:0031466]; elongin complex [GO:0070449]; transcription factor complex [GO:0005667]; VCB complex [GO:0030891]	protein-containing complex binding [GO:0044877]; transcription coactivator activity [GO:0003713]; ubiquitin protein ligase binding [GO:0031625]	SUBCELLULAR LOCATION: Nucleus {ECO:0000305}.	FUNCTION: SIII, also known as elongin, is a general transcription elongation factor that increases the RNA polymerase II transcription elongation past template-encoded arresting sites. Subunit A is transcriptionally active and its transcription activity is strongly enhanced by binding to the dimeric complex of the SIII regulatory subunits B and C (elongin BC complex) (By similarity). In embryonic…	3D-structure;Acetylation;Complete proteome;Nucleus;Phosphoprotein;Reference proteome;Transcription;Transcription regulation;Ubl conjugation pathway
Q91V76	Q91V76			Ester hydrolase C11orf54 homolog	34.995	12	56.35	813520	++++		nuclear body [GO:0016604]; nucleoplasm [GO:0005654]; nucleus [GO:0005634]	hydrolase activity, acting on ester bonds [GO:0016788]; zinc ion binding [GO:0008270]	SUBCELLULAR LOCATION: Nucleus {ECO:0000250}.	FUNCTION: Exhibits ester hydrolase activity on the substrate p-nitrophenyl acetate. {ECO:0000250}.	Complete proteome;Hydrolase;Metal-binding;Nucleus;Reference proteome;Zinc
Q5M9P7	Q5M9P7;Q9CR86;Q3UD53;Q3U434	Carhsp1		Calcium-regulated heat stable protein 1	16.062	5	66.9	813425	++++		cytoplasm [GO:0005737]	mRNA 3'-UTR binding [GO:0003730]
P13020	P13020;Q6PAC1;P13020-2;Q3U9Q8;Q3UCW8;Q3TGJ9;A0A0J9YUQ8	Gsn		Gelsolin	85.941	27	48.45	813280	++++	actin filament capping [GO:0051693]; actin filament polymerization [GO:0030041]; actin filament reorganization [GO:0090527]; actin filament severing [GO:0051014]; actin nucleation [GO:0045010]; actin polymerization or depolymerization [GO:0008154]; aging [GO:0007568]; amyloid fibril formation [GO:1990000]; apoptotic process [GO:0006915]; barbed-end actin filament capping [GO:0051016]; cellular re…	actin cap [GO:0030478]; actin cytoskeleton [GO:0015629]; cortical actin cytoskeleton [GO:0030864]; cytoplasm [GO:0005737]; cytosol [GO:0005829]; extracellular region [GO:0005576]; extracellular space [GO:0005615]; lamellipodium [GO:0030027]; myelin sheath [GO:0043209]; nucleus [GO:0005634]; perinuclear region of cytoplasm [GO:0048471]; phagocytic vesicle [GO:0045335]; plasma membrane [GO:0005886]…	actin binding [GO:0003779]; actin filament binding [GO:0051015]; calcium ion binding [GO:0005509]; myosin II binding [GO:0045159]	SUBCELLULAR LOCATION: Isoform 2: Cytoplasm, cytoskeleton.; SUBCELLULAR LOCATION: Isoform 1: Secreted.	FUNCTION: Calcium-regulated, actin-modulating protein that binds to the plus (or barbed) ends of actin monomers or filaments, preventing monomer exchange (end-blocking or capping). It can promote the assembly of monomers into filaments (nucleation) as well as sever filaments already formed. Plays a role in ciliogenesis.	3D-structure;Acetylation;Actin capping;Actin-binding;Alternative initiation;Calcium;Cilium biogenesis/degradation;Complete proteome;Cytoplasm;Cytoskeleton;Direct protein sequencing;Disulfide bond;Metal-binding;Phosphoprotein;Reference proteome;Repeat;Secreted;Signal
Q9ERD7	Q9ERD7;Q9CRT0	Tubb3		Tubulin beta-3 chain	50.418	9.5	58.65	809860	++++	axon guidance [GO:0007411]; dorsal root ganglion development [GO:1990791]; microtubule-based process [GO:0007017]; microtubule cytoskeleton organization [GO:0000226]; mitotic cell cycle [GO:0000278]; netrin-activated signaling pathway [GO:0038007]; neuron differentiation [GO:0030182]	axon [GO:0030424]; cell periphery [GO:0071944]; cytoplasm [GO:0005737]; dendrite [GO:0030425]; filopodium [GO:0030175]; growth cone [GO:0030426]; lamellipodium [GO:0030027]; microtubule [GO:0005874]; microtubule cytoskeleton [GO:0015630]; neuronal cell body [GO:0043025]	GTPase activity [GO:0003924]; GTP binding [GO:0005525]; netrin receptor binding [GO:1990890]; peptide binding [GO:0042277]; structural constituent of cytoskeleton [GO:0005200]	SUBCELLULAR LOCATION: Cytoplasm, cytoskeleton {ECO:0000269|PubMed:20074521}. Cell projection, growth cone {ECO:0000269|PubMed:28483977}. Cell projection, lamellipodium {ECO:0000269|PubMed:28483977}. Cell projection, filopodium {ECO:0000269|PubMed:28483977}.	FUNCTION: Tubulin is the major constituent of microtubules. It binds two moles of GTP, one at an exchangeable site on the beta chain and one at a non-exchangeable site on the alpha chain. TUBB3 plays a critical role in proper axon guidance and mantainance. Binding of NTN1/Netrin-1 to its receptor UNC5C might cause dissociation of UNC5C from polymerized TUBB3 in microtubules and thereby lead to in…	Cell projection;Complete proteome;Cytoplasm;Cytoskeleton;Direct protein sequencing;GTP-binding;Isopeptide bond;Microtubule;Nucleotide-binding;Phosphoprotein;Reference proteome
Q9Z1N5	Q9Z1N5;Q3TB18	Ddx39b		Spliceosome RNA helicase Ddx39b	49.035	15	50.9	803025	++++	liver development [GO:0001889]; mRNA export from nucleus [GO:0006406]; mRNA splicing, via spliceosome [GO:0000398]; negative regulation of DNA damage checkpoint [GO:2000002]; positive regulation of cell growth involved in cardiac muscle cell development [GO:0061051]; positive regulation of DNA biosynthetic process [GO:2000573]; positive regulation of DNA-templated transcription, elongation [GO:00…	cytoplasm [GO:0005737]; nuclear matrix [GO:0016363]; nuclear speck [GO:0016607]; nucleus [GO:0005634]; protein-containing complex [GO:0032991]; spliceosomal complex [GO:0005681]; transcription export complex [GO:0000346]; U4 snRNP [GO:0005687]; U6 snRNP [GO:0005688]	ATPase activity [GO:0016887]; ATP binding [GO:0005524]; ATP-dependent protein binding [GO:0043008]; ATP-dependent RNA helicase activity [GO:0004004]; identical protein binding [GO:0042802]; protein-containing complex binding [GO:0044877]; RNA-dependent ATPase activity [GO:0008186]; U4 snRNA binding [GO:0030621]; U6 snRNA binding [GO:0017070]	SUBCELLULAR LOCATION: Nucleus {ECO:0000250}. Nucleus speckle {ECO:0000250}. Cytoplasm {ECO:0000250}. Note=Can translocate to the cytoplasm in the presence of MX1. {ECO:0000250}.	FUNCTION: Involved in nuclear export of spliced and unspliced mRNA. Assembling component of the TREX complex which is thought to couple mRNA transcription, processing and nuclear export, and specifically associates with spliced mRNA and not with unspliced pre-mRNA. TREX is recruited to spliced mRNAs by a transcription-independent mechanism, binds to mRNA upstream of the exon-junction complex (EJC…	ATP-binding;Acetylation;Complete proteome;Cytoplasm;Direct protein sequencing;Helicase;Hydrolase;Isopeptide bond;Nucleotide-binding;Nucleus;Phosphoprotein;RNA-binding;Reference proteome;Spliceosome;Transport;Ubl conjugation;mRNA processing;mRNA splicing;mRNA transport
Q9CQ60	Q9CQ60;Q8CBG6;D3Z4X1	Pgls		6-phosphogluconolactonase	27.254	12	81.5	801525	++++	carbohydrate metabolic process [GO:0005975]; pentose-phosphate shunt [GO:0006098]; pentose-phosphate shunt, oxidative branch [GO:0009051]	cytoplasm [GO:0005737]	6-phosphogluconolactonase activity [GO:0017057]; monosaccharide binding [GO:0048029]	SUBCELLULAR LOCATION: Cytoplasm {ECO:0000250}.	FUNCTION: Hydrolysis of 6-phosphogluconolactone to 6-phosphogluconate. {ECO:0000250}.	Acetylation;Complete proteome;Cytoplasm;Hydrolase;Phosphoprotein;Reference proteome
Q545E6	Q545E6;Q62348	Tsn		Translin	26.201	11	56.8	798580	++++	RNA metabolic process [GO:0016070]		identical protein binding [GO:0042802]; protein-containing complex binding [GO:0044877]; RNA binding [GO:0003723]; sequence-specific DNA binding [GO:0043565]; single-stranded DNA binding [GO:0003697]			Coiled coil
O88958	O88958;Q6A0D9;Q3TKA0;Q8BK00	Gnpda1		Glucosamine-6-phosphate isomerase 1;Glucosamine-6-phosphate isomerase	32.549	13	68.7	797415	++++	acrosome reaction [GO:0007340]; fructose 6-phosphate metabolic process [GO:0006002]; fructose biosynthetic process [GO:0046370]; generation of precursor metabolites and energy [GO:0006091]; glucosamine catabolic process [GO:0006043]; glucosamine metabolic process [GO:0006041]; N-acetylglucosamine catabolic process [GO:0006046]; N-acetylneuraminate catabolic process [GO:0019262]; UDP-N-acetylgluco…	cytoplasm [GO:0005737]	glucosamine-6-phosphate deaminase activity [GO:0004342]; identical protein binding [GO:0042802]	SUBCELLULAR LOCATION: Cytoplasm {ECO:0000269|PubMed:10481053}.	FUNCTION: Seems to trigger calcium oscillations in mammalian eggs. These oscillations serve as the essential trigger for egg activation and early development of the embryo (By similarity). {ECO:0000250}.	Carbohydrate metabolism;Complete proteome;Cytoplasm;Hydrolase;Phosphoprotein;Reference proteome
Q5EBP9	Q5EBP9;Q62318;Q3UDN8;Q62318-2	Trim28		Transcription intermediary factor 1-beta	88.846	22	51.65	769375	++++	DNA repair [GO:0006281]; innate immune response [GO:0045087]; negative regulation of transcription, DNA-templated [GO:0045892]; negative regulation of viral release from host cell [GO:1902187]; positive regulation of DNA repair [GO:0045739]; positive regulation of methylation-dependent chromatin silencing [GO:0090309]; positive regulation of protein import into nucleus [GO:0042307]; protein compl…	nucleoplasm [GO:0005654]	chromo shadow domain binding [GO:0070087]; DNA binding [GO:0003677]; Krueppel-associated box domain binding [GO:0035851]; promoter-specific chromatin binding [GO:1990841]; transcription corepressor activity [GO:0003714]; ubiquitin protein ligase binding [GO:0031625]; ubiquitin-protein transferase activity [GO:0004842]; zinc ion binding [GO:0008270]			Metal-binding;Zinc;Zinc-finger
Q542F1	Q542F1;Q9Z1Q5;Q3TIP8	Clic1		Chloride intracellular channel protein;Chloride intracellular channel protein 1	27.013	11	68	768640	++++	regulation of cell cycle [GO:0051726]; regulation of ion transmembrane transport [GO:0034765]	chloride channel complex [GO:0034707]; extracellular exosome [GO:0070062]; nuclear envelope [GO:0005635]; perinuclear region of cytoplasm [GO:0048471]	chloride channel activity [GO:0005254]; voltage-gated ion channel activity [GO:0005244]	SUBCELLULAR LOCATION: Membrane {ECO:0000256|RuleBase:RU362009}; Single-pass membrane protein {ECO:0000256|RuleBase:RU362009}. Cytoplasm {ECO:0000256|RuleBase:RU362009}.		Chloride;Chloride channel;Cytoplasm;Ion channel;Ion transport;Transport;Voltage-gated channel
E9QN99	E9QN99;A0A087WPF8;A0A087WQN8;A0A087WSR2;Q8VCR7;A0A087WRJ2;A0A087WP24	Abhd14b		Alpha/beta hydrolase domain-containing protein 14B	22.45	9	54.05	767790	++++	positive regulation of transcription by RNA polymerase II [GO:0045944]	cytosol [GO:0005829]; nucleolus [GO:0005730]	hydrolase activity [GO:0016787]			Complete proteome;Proteomics identification;Reference proteome
Q564F6	Q564F6;P56812;D3Z7Q5	Pdcd5		Programmed cell death protein 5	14.275	6	53.2	766505	++++	cellular response to transforming growth factor beta stimulus [GO:0071560]; negative regulation of cell population proliferation [GO:0008285]; negative regulation of chaperone-mediated protein folding [GO:1903645]; positive regulation of cysteine-type endopeptidase activity involved in apoptotic process [GO:0043280]; positive regulation of gene expression [GO:0010628]; positive regulation of prot…	nucleus [GO:0005634]	acetyltransferase activator activity [GO:0010698]; beta-tubulin binding [GO:0048487]; DNA binding [GO:0003677]; heparin binding [GO:0008201]
Q3V424	Q3V424;P62309	Snrpg		Small nuclear ribonucleoprotein G	7.1013	2	20.3	764190	++++	spliceosomal snRNP assembly [GO:0000387]	cytosol [GO:0005829]; spliceosomal complex [GO:0005681]	RNA binding [GO:0003723]	SUBCELLULAR LOCATION: Cytoplasm, cytosol {ECO:0000256|RuleBase:RU365052}. Nucleus {ECO:0000256|RuleBase:RU365052}. Note=SMN-mediated assembly into core snRNPs occurs in the cytosol before SMN-mediated transport to the nucleus to be included in spliceosomes. {ECO:0000256|RuleBase:RU365052}.	FUNCTION: Plays role in pre-mRNA splicing as core component of the SMN-Sm complex that mediates spliceosomal snRNP assembly and as component of the spliceosomal U1, U2, U4 and U5 small nuclear ribonucleoproteins (snRNPs), the building blocks of the spliceosome. Component of both the pre-catalytic spliceosome B complex and activated spliceosome C complexes. Is also a component of the minor U12 spl…	Cytoplasm;Nucleus;RNA-binding;Ribonucleoprotein;Spliceosome;mRNA processing;mRNA splicing
P30416	P30416;F6S2D5	Fkbp4		Peptidyl-prolyl cis-trans isomerase FKBP4;Peptidyl-prolyl cis-trans isomerase FKBP4, N-terminally processed;Peptidyl-prolyl cis-trans isomerase	51.572	22	58.05	759610	++++	androgen receptor signaling pathway [GO:0030521]; chaperone-mediated protein folding [GO:0061077]; copper ion transport [GO:0006825]; embryo implantation [GO:0007566]; male sex differentiation [GO:0046661]; negative regulation of microtubule polymerization [GO:0031115]; negative regulation of microtubule polymerization or depolymerization [GO:0031111]; negative regulation of neuron projection dev…	axonal growth cone [GO:0044295]; cytoplasm [GO:0005737]; cytosol [GO:0005829]; microtubule [GO:0005874]; mitochondrion [GO:0005739]; neuronal cell body [GO:0043025]; neuron projection [GO:0043005]; nucleoplasm [GO:0005654]; nucleus [GO:0005634]; perinuclear region of cytoplasm [GO:0048471]; protein-containing complex [GO:0032991]	ATP binding [GO:0005524]; copper-dependent protein binding [GO:0032767]; FK506 binding [GO:0005528]; glucocorticoid receptor binding [GO:0035259]; GTP binding [GO:0005525]; heat shock protein binding [GO:0031072]; peptidyl-prolyl cis-trans isomerase activity [GO:0003755]; phosphoprotein binding [GO:0051219]; tau protein binding [GO:0048156]	SUBCELLULAR LOCATION: Cytoplasm, cytosol {ECO:0000269|PubMed:11751894}. Mitochondrion {ECO:0000250|UniProtKB:Q02790}. Nucleus {ECO:0000269|PubMed:11751894, ECO:0000269|PubMed:8341706}. Cytoplasm, cytoskeleton {ECO:0000250}. Note=Shuttles from mitochondria to nucleus; co-localizes in mitochondria with the glucocorticoid receptor. Colocalized with MAPT/TAU in the distal part of the primary cortical…	FUNCTION: Immunophilin protein with PPIase and co-chaperone activities. Component of steroid receptors heterocomplexes through interaction with heat-shock protein 90 (HSP90). May play a role in the intracellular trafficking of heterooligomeric forms of steroid hormone receptors between cytoplasm and nuclear compartments. The isomerase activity controls neuronal growth cones via regulation of TRPC…	Acetylation;Chaperone;Complete proteome;Cytoplasm;Cytoskeleton;Direct protein sequencing;Isomerase;Isopeptide bond;Methylation;Microtubule;Mitochondrion;Nucleus;Phosphoprotein;Reference proteome;Repeat;Rotamase;TPR repeat;Ubl conjugation
Q3TND1	Q3TND1;P45878;Q3UND3	Fkbp2		Peptidyl-prolyl cis-trans isomerase;Peptidyl-prolyl cis-trans isomerase FKBP2	15.344	5	50	757225	++++			peptidyl-prolyl cis-trans isomerase activity [GO:0003755]			Isomerase;Rotamase;Signal
Q61838	Q61838	A2m		Alpha-2-macroglobulin;Alpha-2-macroglobulin 165 kDa subunit;Alpha-2-macroglobulin 35 kDa subunit	165.85	47.5	50.35	754795	++++	embryo implantation [GO:0007566]	collagen-containing extracellular matrix [GO:0062023]; extracellular region [GO:0005576]; extracellular space [GO:0005615]	brain-derived neurotrophic factor binding [GO:0048403]; endopeptidase inhibitor activity [GO:0004866]; nerve growth factor binding [GO:0048406]; protease binding [GO:0002020]; protein-containing complex binding [GO:0044877]; serine-type endopeptidase inhibitor activity [GO:0004867]	SUBCELLULAR LOCATION: Secreted.	FUNCTION: Is able to inhibit all four classes of proteinases by a unique 'trapping' mechanism. This protein has a peptide stretch, called the 'bait region' which contains specific cleavage sites for different proteinases. When a proteinase cleaves the bait region, a conformational change is induced in the protein which traps the proteinase. The entrapped enzyme remains active against low molecula…	Bait region;Complete proteome;Direct protein sequencing;Disulfide bond;Glycoprotein;Protease inhibitor;Reference proteome;Secreted;Serine protease inhibitor;Signal;Thioester bond
Q9DAK9	Q9DAK9	Phpt1		14 kDa phosphohistidine phosphatase	13.996	6	65.3	753205	++++	negative regulation of ATP citrate synthase activity [GO:2000984]; negative regulation of lyase activity [GO:0051350]; negative regulation of T cell receptor signaling pathway [GO:0050860]; peptidyl-histidine dephosphorylation [GO:0035971]; positive regulation of cell motility [GO:2000147]; positive regulation of insulin secretion involved in cellular response to glucose stimulus [GO:0035774]; pr…	cytosol [GO:0005829]	calcium channel inhibitor activity [GO:0019855]; ion channel binding [GO:0044325]; protein histidine phosphatase activity [GO:0101006]	SUBCELLULAR LOCATION: Cytoplasm {ECO:0000250}.	FUNCTION: Exhibits phosphohistidine phosphatase activity. {ECO:0000250|UniProtKB:Q9NRX4}.	Complete proteome;Cytoplasm;Hydrolase;Protein phosphatase;Reference proteome
Q9R1P3	Q9R1P3;Q8BJX0	Psmb2		Proteasome subunit beta type-2;Proteasome subunit beta type	22.906	8	58.45	752250	++++	proteasomal protein catabolic process [GO:0010498]; proteasomal ubiquitin-independent protein catabolic process [GO:0010499]; proteasome-mediated ubiquitin-dependent protein catabolic process [GO:0043161]; response to organic cyclic compound [GO:0014070]; response to organonitrogen compound [GO:0010243]	cytoplasm [GO:0005737]; cytosol [GO:0005829]; nucleoplasm [GO:0005654]; nucleus [GO:0005634]; proteasome complex [GO:0000502]; proteasome core complex [GO:0005839]; proteasome core complex, beta-subunit complex [GO:0019774]	endopeptidase activity [GO:0004175]; threonine-type endopeptidase activity [GO:0004298]	SUBCELLULAR LOCATION: Cytoplasm {ECO:0000250|UniProtKB:P49721}. Nucleus {ECO:0000250|UniProtKB:P49721}.	FUNCTION: Component of the 20S core proteasome complex involved in the proteolytic degradation of most intracellular proteins. This complex plays numerous essential roles within the cell by associating with different regulatory particles. Associated with two 19S regulatory particles, forms the 26S proteasome and thus participates in the ATP-dependent degradation of ubiquitinated proteins. The 26S…	3D-structure;Acetylation;Complete proteome;Cytoplasm;Direct protein sequencing;Hydrolase;Nucleus;Protease;Proteasome;Reference proteome;Threonine protease
Q9CQ19	Q9CQ19	Myl9		Myosin regulatory light polypeptide 9	19.854	7	55.8	751650	++++		myosin II complex [GO:0016460]; stress fiber [GO:0001725]; Z disc [GO:0030018]	calcium ion binding [GO:0005509]; myosin heavy chain binding [GO:0032036]		FUNCTION: Myosin regulatory subunit that plays an important role in regulation of both smooth muscle and nonmuscle cell contractile activity via its phosphorylation. Implicated in cytokinesis, receptor capping, and cell locomotion. {ECO:0000250|UniProtKB:P24844}.	Acetylation;Calcium;Complete proteome;Metal-binding;Motor protein;Muscle protein;Myosin;Phosphoprotein;Reference proteome;Repeat
A6H630	A6H630;A6H630-2	Armt1		Protein-glutamate O-methyltransferase	50.548	17	50.55	749355	++++	cellular response to DNA damage stimulus [GO:0006974]; methylation [GO:0032259]; regulation of response to DNA damage stimulus [GO:2001020]		enzyme binding [GO:0019899]; protein carboxyl O-methyltransferase activity [GO:0051998]; S-adenosylmethionine-dependent methyltransferase activity [GO:0008757]		FUNCTION: Metal-dependent phosphatase that shows phosphatase activity against several substrates, including fructose-1-phosphate and fructose-6-phosphate (By similarity). Its preference for fructose-1-phosphate, a strong glycating agent that causes DNA damage rather than a canonical yeast metabolite, suggests a damage-control function in hexose phosphate metabolism (By similarity). Has also been …	Acetylation;Alternative splicing;Complete proteome;DNA damage;Hydrolase;Manganese;Metal-binding;Methyltransferase;Nickel;Phosphoprotein;Reference proteome;S-adenosyl-L-methionine;Transferase
Q6PJ91	Q6PJ91	Gstm7			25.68	1	58.5	747515	++++			glutathione transferase activity [GO:0004364]
P63280	P63280;Q8CFZ0;G3UYP0	Ube2i		SUMO-conjugating enzyme UBC9	18.007	7	68.35	746210	++++	cell cycle [GO:0007049]; cell division [GO:0051301]; cellular protein modification process [GO:0006464]; chromosome segregation [GO:0007059]; multicellular organism development [GO:0007275]; negative regulation of transcription, DNA-templated [GO:0045892]; negative regulation of transcription by RNA polymerase II [GO:0000122]; positive regulation of DNA-binding transcription factor activity [GO:0…	cytoplasm [GO:0005737]; cytosol [GO:0005829]; dendrite [GO:0030425]; fibrillar center [GO:0001650]; nuclear body [GO:0016604]; nuclear envelope [GO:0005635]; nucleoplasm [GO:0005654]; nucleus [GO:0005634]; PML body [GO:0016605]; sumoylated E2 ligase complex [GO:1990356]; synapse [GO:0045202]; transferase complex [GO:1990234]	ATP binding [GO:0005524]; bHLH transcription factor binding [GO:0043425]; enzyme binding [GO:0019899]; HLH domain binding [GO:0043398]; protein C-terminus binding [GO:0008022]; RING-like zinc finger domain binding [GO:0071535]; small protein activating enzyme binding [GO:0044388]; SUMO conjugating enzyme activity [GO:0061656]; SUMO transferase activity [GO:0019789]; transcription factor binding […	SUBCELLULAR LOCATION: Nucleus. Cytoplasm. Note=Mainly nuclear. In spermatocytes, localizes in synaptonemal complexes. Recruited by BCL11A into the nuclear body.	FUNCTION: Accepts the ubiquitin-like proteins SUMO1, SUMO2 and SUMO3 from the UBLE1A-UBLE1B E1 complex and catalyzes their covalent attachment to other proteins with the help of an E3 ligase such as RANBP2, CBX4 and ZNF451. Can catalyze the formation of poly-SUMO chains. Essential for nuclear architecture, chromosome segregation and embryonic viability. Necessary for sumoylation of FOXL2 and KAT5…	3D-structure;ATP-binding;Acetylation;Cell cycle;Cell division;Chromosome partition;Complete proteome;Cytoplasm;Developmental protein;Host-virus interaction;Isopeptide bond;Mitosis;Nucleotide-binding;Nucleus;Phosphoprotein;Reference proteome;Transferase;Ubl conjugation;Ubl conjugation pathway
G3UXZ5	G3UXZ5;Q5HZK3;P97371;G3UXY0;G3X9K9;G3UWN9	Psme1		Proteasome activator complex subunit 1	27.411	12	52.9	739335	++++		proteasome activator complex [GO:0008537]				Complete proteome;Proteomics identification;Reference proteome
Q62148	Q62148	Aldh1a2		Retinal dehydrogenase 2	56.625	21	61.8	739025	++++	9-cis-retinoic acid biosynthetic process [GO:0042904]; anterior/posterior pattern specification [GO:0009952]; blood vessel development [GO:0001568]; camera-type eye development [GO:0043010]; cardiac muscle tissue development [GO:0048738]; cellular response to retinoic acid [GO:0071300]; determination of bilateral symmetry [GO:0009855]; embryonic camera-type eye development [GO:0031076]; embryonic…	cytoplasm [GO:0005737]; cytosol [GO:0005829]; perinuclear region of cytoplasm [GO:0048471]	3-chloroallyl aldehyde dehydrogenase activity [GO:0004028]; aldehyde dehydrogenase (NAD) activity [GO:0004029]; retinal binding [GO:0016918]; retinal dehydrogenase activity [GO:0001758]	SUBCELLULAR LOCATION: Cytoplasm.	FUNCTION: Converts retinaldehyde to retinoic acid (PubMed:8797830). Recognizes as substrates free retinal and cellular retinol-binding protein-bound retinal (By similarity). Lacks activity with benzaldehyde, acetaldehyde and octanal (PubMed:8797830). Displays complete lack of activity with citral (By similarity). {ECO:0000250|UniProtKB:Q63639, ECO:0000269|PubMed:8797830}.	Complete proteome;Cytoplasm;NAD;Oxidoreductase;Phosphoprotein;Reference proteome
Q01756	Q01756;Q5FWA2;B2KF25;Q01755;B2KF24	Tcp11		T-complex protein 11	48.992	10	33.55	738330	++++
Q9D566	Q9D566;Q8JZX7;P49891	Sult1e1		Sulfotransferase;Estrogen sulfotransferase, testis isoform	35.576	12	45.75	736855	++++			sulfotransferase activity [GO:0008146]			Complete proteome;Reference proteome;Transferase
Q3V086	Q3V086;Q61496	Ddx4		Probable ATP-dependent RNA helicase DDX4	79.282	28.5	52.45	736780	++++	flagellated sperm motility [GO:0030317]	cytoplasm [GO:0005737]	ATP binding [GO:0005524]; helicase activity [GO:0004386]; nucleic acid binding [GO:0003676]			ATP-binding;Complete proteome;Helicase;Hydrolase;Nucleotide-binding;Proteomics identification;Reference proteome
D3YV69	D3YV69;Q3U4W5;Q0PD54;P35279-2;P35279	Rab6a		Ras-related protein Rab-6A	19.961	3	20	735020	++++			GTPase activity [GO:0003924]; GTP binding [GO:0005525]			Complete proteome;Proteomics identification;Reference proteome
Q5FW91	Q5FW91;P05214;Q9D9Y2	Tuba3a		Tubulin alpha-3 chain	49.959	7	86.9	731420	++++	microtubule-based process [GO:0007017]	cytoplasm [GO:0005737]; microtubule [GO:0005874]	GTPase activity [GO:0003924]; GTP binding [GO:0005525]; structural constituent of cytoskeleton [GO:0005200]	SUBCELLULAR LOCATION: Cytoplasm, cytoskeleton {ECO:0000256|SAAS:SAAS00392180}.	FUNCTION: Tubulin is the major constituent of microtubules. It binds two moles of GTP, one at an exchangeable site on the beta chain and one at a non-exchangeable site on the alpha chain. {ECO:0000256|RuleBase:RU000352, ECO:0000256|SAAS:SAAS00392176}.	Coiled coil;Cytoplasm;Cytoskeleton;GTP-binding;Microtubule;Nucleotide-binding
Q9D2R9	Q9D2R9;A2AEH9	Tmsb15a			5.296	1.5	36.65	726180	++++	actin filament organization [GO:0007015]; regulation of cell migration [GO:0030334]; sequestering of actin monomers [GO:0042989]	cytoplasm [GO:0005737]; cytoskeleton [GO:0005856]	actin monomer binding [GO:0003785]	SUBCELLULAR LOCATION: Cytoplasm, cytoskeleton {ECO:0000256|PIRNR:PIRNR001828}.	FUNCTION: Plays an important role in the organization of the cytoskeleton. Binds to and sequesters actin monomers (G actin) and therefore inhibits actin polymerization. {ECO:0000256|PIRNR:PIRNR001828}.	Actin-binding;Complete proteome;Cytoplasm;Cytoskeleton;Reference proteome
A0A0R4IZY0	A0A0R4IZY0;Q8C1A5	Thop1		Thimet oligopeptidase	78.026	23	41.7	725910	++++			metal ion binding [GO:0046872]; metalloendopeptidase activity [GO:0004222]; peptide binding [GO:0042277]			Complete proteome;Hydrolase;Metal-binding;Metalloprotease;Protease;Proteomics identification;Reference proteome;Zinc
Q9CPV4	Q9CPV4;E9Q197;Q9CPV4-3;Q9CPV4-2;F6ZTG3	Glod4		Glyoxalase domain-containing protein 4	33.316	14	67.4	722595	++++		mitochondrion [GO:0005739]		SUBCELLULAR LOCATION: Mitochondrion {ECO:0000250}.		Alternative splicing;Complete proteome;Mitochondrion;Phosphoprotein;Reference proteome;Repeat
Q3TEL0	Q3TEL0;Q3UB92;Q3U6W3;Q3U6J9;Q8VBX5;O88531;Q3TAR8;B1B0P8;Q3UFT5;B1B0P9	Ppt1		Palmitoyl-protein thioesterase 1	34.154	9	40.4	720135	++++	protein depalmitoylation [GO:0002084]		palmitoyl-(protein) hydrolase activity [GO:0008474]			Signal
Q3U6E4	Q3U6E4;Q0VGU2;P26350;A0A087WP98;A0A087WPN6;A0A087WQN2;Q8C2T3;Q3U8X6;Q3UA54	Ptma		Prothymosin alpha;Prothymosin alpha, N-terminally processed;Thymosin alpha	12.325	3	33.3	718185	++++
Q3TGR2	Q3TGR2;Q8K0E8	Fgb		Fibrinogen beta chain;Fibrinopeptide B;Fibrinogen beta chain	54.752	23	60.1	716350	++++	blood coagulation, fibrin clot formation [GO:0072378]; cell-matrix adhesion [GO:0007160]; cellular response to interleukin-1 [GO:0071347]; cellular response to leptin stimulus [GO:0044320]; fibrinolysis [GO:0042730]; induction of bacterial agglutination [GO:0043152]; negative regulation of endothelial cell apoptotic process [GO:2000352]; negative regulation of extrinsic apoptotic signaling pathwa…	blood microparticle [GO:0072562]; endoplasmic reticulum [GO:0005783]; external side of plasma membrane [GO:0009897]; fibrinogen complex [GO:0005577]; platelet alpha granule [GO:0031091]	cell adhesion molecule binding [GO:0050839]; chaperone binding [GO:0051087]; signaling receptor binding [GO:0005102]; structural molecule activity [GO:0005198]			Coiled coil;Disulfide bond;Signal
Q14AQ1	Q14AQ1;P62334;Q8QZS9	Psmc6		26S protease regulatory subunit 10B	44.172	13	49.35	712715	++++	positive regulation of inclusion body assembly [GO:0090261]; ubiquitin-dependent ERAD pathway [GO:0030433]	cytosolic proteasome complex [GO:0031597]; inclusion body [GO:0016234]; proteasome regulatory particle, base subcomplex [GO:0008540]	ATPase activity [GO:0016887]; ATP binding [GO:0005524]			ATP-binding;Coiled coil;Nucleotide-binding;Proteasome
Q3UUH0	Q3UUH0;Q91YI0;E0CY49	Asl		Argininosuccinate lyase	51.769	20	58.6	712455	++++	arginine biosynthetic process via ornithine [GO:0042450]		argininosuccinate lyase activity [GO:0004056]
Q545G0	Q545G0;Q9R1P1	Psmb3		Proteasome subunit beta type;Proteasome subunit beta type-3	22.965	7	40.5	706865	++++	proteasome-mediated ubiquitin-dependent protein catabolic process [GO:0043161]	cytoplasm [GO:0005737]; nucleus [GO:0005634]; proteasome core complex, beta-subunit complex [GO:0019774]	threonine-type endopeptidase activity [GO:0004298]	SUBCELLULAR LOCATION: Cytoplasm {ECO:0000256|RuleBase:RU004203}. Nucleus {ECO:0000256|RuleBase:RU004203, ECO:0000256|SAAS:SAAS00551005}.		Cytoplasm;Hydrolase;Nucleus;Protease;Proteasome;Threonine protease
Q9JKB3	Q9JKB3;Q8BPG0	Ybx3		Y-box-binding protein 3	38.813	9	56.8	706200	++++	cellular hyperosmotic response [GO:0071474]; cellular response to tumor necrosis factor [GO:0071356]; fertilization [GO:0009566]; in utero embryonic development [GO:0001701]; male gonad development [GO:0008584]; negative regulation of apoptotic process [GO:0043066]; negative regulation of intrinsic apoptotic signaling pathway in response to osmotic stress [GO:1902219]; negative regulation of necr…	cytoplasm [GO:0005737]; cytosol [GO:0005829]; gap junction [GO:0005921]; nucleus [GO:0005634]	DNA binding [GO:0003677]; DNA-binding transcription repressor activity, RNA polymerase II-specific [GO:0001227]; mRNA 3'-UTR binding [GO:0003730]; polysome binding [GO:1905538]; RNA polymerase II regulatory region sequence-specific DNA binding [GO:0000977]; single-stranded DNA binding [GO:0003697]	SUBCELLULAR LOCATION: Cytoplasm {ECO:0000269|PubMed:10772793}. Nucleus {ECO:0000250}.	FUNCTION: Binds to the GM-CSF promoter. Seems to act as a repressor (By similarity). Binds also to full-length mRNA and to short RNA sequences containing the consensus site 5'-UCCAUCA-3'. May have a role in translation repression. {ECO:0000250, ECO:0000269|PubMed:12117816}.	Acetylation;Alternative splicing;Complete proteome;Cytoplasm;DNA-binding;Methylation;Nucleus;Phosphoprotein;RNA-binding;Reference proteome;Repressor;Transcription;Transcription regulation
Q58EU6	Q58EU6;Q3U850;P47962;Q3TKR5;Q3THE1;D3YYV8	Rpl5		60S ribosomal protein L5	34.4	9	35.4	704580	++++	cellular response to inorganic substance [GO:0071241]; positive regulation of isoleucine-tRNA ligase activity [GO:1905017]; positive regulation of methionine-tRNA ligase activity [GO:1905020]; positive regulation of phosphatase activity [GO:0010922]; positive regulation of threonine-tRNA ligase activity [GO:1905023]; translation [GO:0006412]	aminoacyl-tRNA synthetase multienzyme complex [GO:0017101]; cytosolic large ribosomal subunit [GO:0022625]; postsynaptic density [GO:0014069]	5S rRNA binding [GO:0008097]; mRNA binding [GO:0003729]; structural constituent of ribosome [GO:0003735]			Ribonucleoprotein;Ribosomal protein
Q61133	Q61133	Gstt2		Glutathione S-transferase theta-2	27.634	9	54.5	703255	++++	cellular response to leukemia inhibitory factor [GO:1990830]; glutathione metabolic process [GO:0006749]	cytosol [GO:0005829]; nucleoplasm [GO:0005654]; nucleus [GO:0005634]	glutathione peroxidase activity [GO:0004602]; glutathione transferase activity [GO:0004364]	SUBCELLULAR LOCATION: Cytoplasm. Nucleus.	FUNCTION: Conjugation of reduced glutathione to a wide number of exogenous and endogenous hydrophobic electrophiles.	Complete proteome;Cytoplasm;Nucleus;Reference proteome;Transferase
Q9Z2X1	Q9Z2X1;Q9Z2X1-2;J3QM80;J3QMT0	Hnrnpf		Heterogeneous nuclear ribonucleoprotein F;Heterogeneous nuclear ribonucleoprotein F, N-terminally processed	45.729	13	56.5	700625	++++	mRNA processing [GO:0006397]; regulation of RNA splicing [GO:0043484]; RNA splicing [GO:0008380]	catalytic step 2 spliceosome [GO:0071013]; cytosol [GO:0005829]; nucleoplasm [GO:0005654]; nucleus [GO:0005634]	single-stranded RNA binding [GO:0003727]; TBP-class protein binding [GO:0017025]; transcription factor binding [GO:0008134]	SUBCELLULAR LOCATION: Nucleus, nucleoplasm {ECO:0000250}.	FUNCTION: Component of the heterogeneous nuclear ribonucleoprotein (hnRNP) complexes which provide the substrate for the processing events that pre-mRNAs undergo before becoming functional, translatable mRNAs in the cytoplasm. Plays a role in the regulation of alternative splicing events. Binds G-rich sequences in pre-mRNAs and keeps target RNA in an unfolded state (By similarity). {ECO:0000250}.	3D-structure;Acetylation;Alternative splicing;Complete proteome;Isopeptide bond;Nucleus;Phosphoprotein;RNA-binding;Reference proteome;Repeat;Ribonucleoprotein;Spliceosome;Ubl conjugation;mRNA processing;mRNA splicing
Q5YLW3	Q5YLW3;P62908;Q9D0A2;Q9CZP6;Q3UCL7;Q3UK56;D3YV43;A0A140LI77	Rps3		40S ribosomal protein S3	26.674	11.5	58.65	699925	++++	cellular response to hydrogen peroxide [GO:0070301]; cellular response to tumor necrosis factor [GO:0071356]; chromosome segregation [GO:0007059]; DNA damage response, detection of DNA damage [GO:0042769]; negative regulation of DNA repair [GO:0045738]; negative regulation of protein ubiquitination [GO:0031397]; negative regulation of translation [GO:0017148]; positive regulation of activated T c…	cytosolic small ribosomal subunit [GO:0022627]; endoplasmic reticulum [GO:0005783]; mitochondrial inner membrane [GO:0005743]; mitochondrial matrix [GO:0005759]; mitotic spindle [GO:0072686]; NF-kappaB complex [GO:0071159]; nucleolus [GO:0005730]; polysome [GO:0005844]; postsynaptic density [GO:0014069]; ruffle membrane [GO:0032587]	DNA-(apurinic or apyrimidinic site) endonuclease activity [GO:0003906]; endodeoxyribonuclease activity [GO:0004520]; Hsp70 protein binding [GO:0030544]; Hsp90 protein binding [GO:0051879]; microtubule binding [GO:0008017]; mRNA binding [GO:0003729]; oxidized purine DNA binding [GO:0032357]; oxidized pyrimidine DNA binding [GO:0032358]; protein-containing complex binding [GO:0044877]; protein kina…			RNA-binding;Ribonucleoprotein;Ribosomal protein
Q3UGB5	Q3UGB5;Q9JII5-2;Q9JII5;Q3U878;D3Z4J1	Dazap1		DAZ-associated protein 1	43.157	6	21.9	695695	++++	germ cell development [GO:0007281]		mRNA binding [GO:0003729]			Complete proteome;Proteomics identification;RNA-binding;Reference proteome
Q91V12-2	Q91V12-2;E9PYH2;Q91V12;Q91V12-3	Acot7		Cytosolic acyl coenzyme A thioester hydrolase	37.555	11	42.15	695300	++++	#N/A	#N/A	#N/A	#N/A	#N/A	#N/A
Q9D1A2	Q9D1A2;Q6KAT3;Q3TG71	Cndp2		Cytosolic non-specific dipeptidase	52.767	22	61.9	695230	++++	proteolysis [GO:0006508]	cytosol [GO:0005829]; nucleoplasm [GO:0005654]	alanylglutamate dipeptidase activity [GO:0103046]; carboxypeptidase activity [GO:0004180]; cytosolic dipeptidase activity [GO:0102008]; dipeptidase activity [GO:0016805]; metal ion binding [GO:0046872]; metallopeptidase activity [GO:0008237]; peptidase activity [GO:0008233]	SUBCELLULAR LOCATION: Cytoplasm {ECO:0000250|UniProtKB:Q96KP4}.	FUNCTION: Hydrolyzes a variety of dipeptides including L-carnosine but has a strong preference for Cys-Gly. Catalyzes the production of N-lactoyl-amino acids from lactate and amino acids by reverse proteolysis. {ECO:0000250|UniProtKB:Q96KP4}.	3D-structure;Carboxypeptidase;Complete proteome;Cytoplasm;Direct protein sequencing;Hydrolase;Manganese;Metal-binding;Metalloprotease;Phosphoprotein;Protease;Reference proteome
O88569	O88569;B7ZP22;O88569-3;O88569-2	Hnrnpa2b1		Heterogeneous nuclear ribonucleoproteins A2/B1	37.402	11.5	38.25	692990	++++	G-quadruplex DNA unwinding [GO:0044806]; miRNA transport [GO:1990428]; mRNA export from nucleus [GO:0006406]; mRNA processing [GO:0006397]; mRNA splicing, via spliceosome [GO:0000398]; negative regulation of mRNA splicing, via spliceosome [GO:0048025]; negative regulation of transcription by RNA polymerase II [GO:0000122]; positive regulation of telomerase RNA reverse transcriptase activity [GO:1…	Cajal body [GO:0015030]; catalytic step 2 spliceosome [GO:0071013]; chromatin [GO:0000785]; chromosome, telomeric region [GO:0000781]; cytoplasm [GO:0005737]; extracellular exosome [GO:0070062]; glutamatergic synapse [GO:0098978]; neuronal cell body [GO:0043025]; neuronal ribonucleoprotein granule [GO:0071598]; neuron projection [GO:0043005]; nuclear matrix [GO:0016363]; nucleoplasm [GO:0005654];…	DNA polymerase binding [GO:0070182]; G-rich strand telomeric DNA binding [GO:0098505]; identical protein binding [GO:0042802]; miRNA binding [GO:0035198]; mRNA 3'-UTR binding [GO:0003730]; mRNA binding [GO:0003729]; mRNA CDS binding [GO:1990715]; N6-methyladenosine-containing RNA binding [GO:1990247]; pre-mRNA intronic binding [GO:0097157]; regulatory region RNA binding [GO:0001069]; RNA binding …	SUBCELLULAR LOCATION: Nucleus, nucleoplasm {ECO:0000250|UniProtKB:P22626}. Cytoplasmic granule {ECO:0000250|UniProtKB:P22626}. Secreted, exosome {ECO:0000250|UniProtKB:P22626}. Note=Localized in cytoplasmic mRNP granules containing untranslated mRNAs. Component of ribonucleosomes. Not found in the nucleolus. Found in exosomes follwong sumoylation. {ECO:0000250|UniProtKB:P22626}.	FUNCTION: Heterogeneous nuclear ribonucleoprotein (hnRNP) that associates with nascent pre-mRNAs, packaging them into hnRNP particles. The hnRNP particle arrangement on nascent hnRNA is non-random and sequence-dependent and serves to condense and stabilize the transcripts and minimize tangling and knotting. Packaging plays a role in various processes such as transcription, pre-mRNA processing, RN…	Acetylation;Alternative splicing;Complete proteome;Direct protein sequencing;Isopeptide bond;Methylation;Nucleus;Phosphoprotein;RNA-binding;Reference proteome;Repeat;Ribonucleoprotein;Secreted;Spliceosome;Transport;Ubl conjugation;mRNA processing;mRNA splicing;mRNA transport
Q8CAY6	Q8CAY6;G3XA25	Acat2		Acetyl-CoA acetyltransferase, cytosolic	41.297	8.5	42.8	691385	++++	fatty acid beta-oxidation [GO:0006635]; positive regulation of intestinal cholesterol absorption [GO:0045797]	cytoplasm [GO:0005737]; cytosol [GO:0005829]; mitochondrion [GO:0005739]; nucleolus [GO:0005730]; nucleus [GO:0005634]	acetyl-CoA C-acetyltransferase activity [GO:0003985]; acetyl-CoA C-acyltransferase activity [GO:0003988]	SUBCELLULAR LOCATION: Cytoplasm, cytosol {ECO:0000250|UniProtKB:Q9BWD1}.	FUNCTION: Involved in the biosynthetic pathway of cholesterol. {ECO:0000250|UniProtKB:Q9BWD1}.	Acetylation;Acyltransferase;Complete proteome;Cytoplasm;Direct protein sequencing;Reference proteome;Transferase
Q9DBP5	Q9DBP5;A0A0R4J093	Cmpk1		UMP-CMP kinase	22.165	8.5	55.1	689730	++++	'de novo' pyrimidine nucleobase biosynthetic process [GO:0006207]; CDP biosynthetic process [GO:0046705]; dCDP biosynthetic process [GO:0006240]; dUDP biosynthetic process [GO:0006227]; nucleoside diphosphate phosphorylation [GO:0006165]; nucleoside triphosphate biosynthetic process [GO:0009142]; UDP biosynthetic process [GO:0006225]	cytoplasm [GO:0005737]; nucleolus [GO:0005730]; nucleus [GO:0005634]	ATP binding [GO:0005524]; CMP kinase activity [GO:0036430]; nucleoside diphosphate kinase activity [GO:0004550]; uridylate kinase activity [GO:0009041]	SUBCELLULAR LOCATION: Nucleus {ECO:0000255|HAMAP-Rule:MF_03172}. Cytoplasm {ECO:0000255|HAMAP-Rule:MF_03172}. Note=Predominantly nuclear. {ECO:0000255|HAMAP-Rule:MF_03172}.	FUNCTION: Catalyzes the phosphorylation of pyrimidine nucleoside monophosphates at the expense of ATP. Plays an important role in de novo pyrimidine nucleotide biosynthesis. Has preference for UMP and CMP as phosphate acceptors. Also displays broad nucleoside diphosphate kinase activity. {ECO:0000255|HAMAP-Rule:MF_03172}.	ATP-binding;Acetylation;Complete proteome;Cytoplasm;Direct protein sequencing;Isopeptide bond;Kinase;Nucleotide-binding;Nucleus;Phosphoprotein;Pyrimidine biosynthesis;Reference proteome;Transferase;Ubl conjugation
A0A087WQE6	A0A087WQE6;A0A087WNT1;P83940;A0A087WPE4	Tceb1		Transcription elongation factor B polypeptide 1	10.657	5	66.3	688895	++++	ubiquitin-dependent protein catabolic process [GO:0006511]					Complete proteome;Proteomics identification;Reference proteome
Q64442	Q64442	Sord		Sorbitol dehydrogenase	38.249	12	50.7	688770	++++	flagellated sperm motility [GO:0030317]; fructose biosynthetic process [GO:0046370]; L-xylitol catabolic process [GO:0051160]; L-xylitol metabolic process [GO:0051164]; response to cadmium ion [GO:0046686]; response to copper ion [GO:0046688]; response to drug [GO:0042493]; response to hormone [GO:0009725]; response to nutrient levels [GO:0031667]; response to osmotic stress [GO:0006970]; sorbito…	extracellular exosome [GO:0070062]; membrane [GO:0016020]; mitochondrial membrane [GO:0031966]; mitochondrion [GO:0005739]; motile cilium [GO:0031514]	D-xylulose reductase activity [GO:0046526]; identical protein binding [GO:0042802]; L-iditol 2-dehydrogenase activity [GO:0003939]; NAD binding [GO:0051287]; zinc ion binding [GO:0008270]	SUBCELLULAR LOCATION: Mitochondrion membrane {ECO:0000269|PubMed:18799757}; Peripheral membrane protein {ECO:0000269|PubMed:18799757}. Cell projection, cilium, flagellum {ECO:0000269|PubMed:18799757}. Note=Associated with mitochondria of the midpiece and near the plasma membrane in the principal piece of the flagellum. Also found in the epididymosome, secreted by the epididymal epithelium and tha…	FUNCTION: Polyol dehydrogenase that catalyzes the reversible NAD(+)-dependent oxidation of various sugar alcohols (By similarity). Is active with D-sorbitol (D-glucitol) leading to the C2-oxidized product D-fructose (PubMed:6852349). Is a key enzyme in the polyol pathway that interconverts glucose and fructose via sorbitol, which constitutes an important alternate route for glucose metabolism (By…	Acetylation;Cell projection;Cilium;Complete proteome;Flagellum;Membrane;Metal-binding;Mitochondrion;NAD;Oxidoreductase;Phosphoprotein;Reference proteome;Zinc
Q6ZWX2	Q6ZWX2;P20065-2;P20065	Tmsb4x		Thymosin beta-4;Hematopoietic system regulatory peptide	5.0526	2	67.05	685195	++++	actin filament organization [GO:0007015]; osteoblast differentiation [GO:0001649]	cytoplasm [GO:0005737]; cytoskeleton [GO:0005856]	actin monomer binding [GO:0003785]	SUBCELLULAR LOCATION: Cytoplasm, cytoskeleton {ECO:0000256|PIRNR:PIRNR001828}.	FUNCTION: Plays an important role in the organization of the cytoskeleton. Binds to and sequesters actin monomers (G actin) and therefore inhibits actin polymerization. {ECO:0000256|PIRNR:PIRNR001828}.	Actin-binding;Cytoplasm;Cytoskeleton
Q3TFP8	Q3TFP8;Q3TXU8;Q3TH84;O55022	Pgrmc1		Membrane-associated progesterone receptor component 1	19.746	8	63.15	684540	++++						Signal
B2RXY7	B2RXY7;P48758	Cbr1		Carbonyl reductase [NADPH] 1	30.641	9	46.2	684130	++++			oxidoreductase activity [GO:0016491]
Q3UEM7	Q3UEM7;Q3UER8;Q8VCM7	Fgg		Fibrinogen gamma chain	49.391	15	46.2	683430	++++	platelet activation [GO:0030168]; protein polymerization [GO:0051258]	fibrinogen complex [GO:0005577]	signaling receptor binding [GO:0005102]			Coiled coil;Disulfide bond;Signal
Q8BVI4	Q8BVI4;D3YWR7;A0A0G2JGJ1;A0A0G2JGY0	Qdpr		Dihydropteridine reductase	25.57	10	60.2	682240	++++	cellular response to drug [GO:0035690]; liver development [GO:0001889]; L-phenylalanine catabolic process [GO:0006559]; response to aluminum ion [GO:0010044]; response to glucagon [GO:0033762]; response to lead ion [GO:0010288]; tetrahydrobiopterin biosynthetic process [GO:0006729]	cytoplasm [GO:0005737]; cytosol [GO:0005829]; mitochondrion [GO:0005739]; neuron projection [GO:0043005]	6,7-dihydropteridine reductase activity [GO:0004155]; NADH binding [GO:0070404]; NADPH binding [GO:0070402]; protein homodimerization activity [GO:0042803]		FUNCTION: The product of this enzyme, tetrahydrobiopterin (BH-4), is an essential cofactor for phenylalanine, tyrosine, and tryptophan hydroxylases. {ECO:0000250}.	Complete proteome;Direct protein sequencing;NADP;Oxidoreductase;Reference proteome;Tetrahydrobiopterin biosynthesis
Q14AF6	Q14AF6;P62317;D3Z5N9	Snrpd2	Gm5449	Small nuclear ribonucleoprotein Sm D2	13.527	5	47.05	680135	++++	spliceosomal snRNP assembly [GO:0000387]	cytosol [GO:0005829]; methylosome [GO:0034709]; pICln-Sm protein complex [GO:0034715]; SMN-Sm protein complex [GO:0034719]; U12-type spliceosomal complex [GO:0005689]; U1 snRNP [GO:0005685]; U2-type catalytic step 2 spliceosome [GO:0071007]; U2-type precatalytic spliceosome [GO:0071005]; U4/U6 x U5 tri-snRNP complex [GO:0046540]; U4 snRNP [GO:0005687]	U1 snRNP binding [GO:1990446]	SUBCELLULAR LOCATION: Cytoplasm, cytosol {ECO:0000256|RuleBase:RU365051}. Nucleus {ECO:0000256|RuleBase:RU365051}. Note=SMN-mediated assembly into core snRNPs occurs in the cytosol before SMN-mediated transport to the nucleus to be included in spliceosomes. {ECO:0000256|RuleBase:RU365051}.	FUNCTION: Plays role in pre-mRNA splicing as core component of the SMN-Sm complex that mediates spliceosomal snRNP assembly and as component of the spliceosomal U1, U2, U4 and U5 small nuclear ribonucleoproteins (snRNPs), the building blocks of the spliceosome. Component of both the pre-catalytic spliceosome B complex and activated spliceosome C complexes. Is also a component of the minor U12 spl…	Cytoplasm;Nucleus;Ribonucleoprotein;Viral nucleoprotein;Virion;mRNA processing;mRNA splicing
Q56A15	Q56A15;P62897	Cycs		Cytochrome c, somatic	11.605	6	45.7	679220	++++		mitochondrion [GO:0005739]; respirasome [GO:0070469]	electron transfer activity [GO:0009055]; heme binding [GO:0020037]; metal ion binding [GO:0046872]		FUNCTION: Electron carrier protein. The oxidized form of the cytochrome c heme group can accept an electron from the heme group of the cytochrome c1 subunit of cytochrome reductase. Cytochrome c then transfers this electron to the cytochrome oxidase complex, the final protein carrier in the mitochondrial electron-transport chain. {ECO:0000256|RuleBase:RU004427}.	Electron transport;Heme;Iron;Metal-binding;Mitochondrion;Respiratory chain;Transport
Q9DD05	Q9DD05;P10518	Alad		Delta-aminolevulinic acid dehydratase	36.039	12	52.4	674740	++++	porphyrin-containing compound biosynthetic process [GO:0006779]		metal ion binding [GO:0046872]; porphobilinogen synthase activity [GO:0004655]			Lyase;Porphyrin biosynthesis
F6ZV59	F6ZV59;G5E8G0;G3X9W0;Q60668-4;Q60668-3;Q60668-2;Q60668;E9Q5B6;F6SHF3	Hnrnpd		Heterogeneous nuclear ribonucleoprotein D0	24.611	7	35.9	668410	++++			RNA binding [GO:0003723]			Complete proteome;Proteomics identification;RNA-binding;Reference proteome
A2RSB1	A2RSB1;B7ZNL2;Q8C1W9;Q78ZA7;A0A140LJB5	Nap1l4		Nucleosome assembly protein 1-like 4	42.679	12	54.8	667020	++++	nucleosome assembly [GO:0006334]	nucleus [GO:0005634]
O89112	O89112;B2KGR2	Lancl1		LanC-like protein 1	45.341	11	40.45	666485	++++	regulation of neuron apoptotic process [GO:0043523]; regulation of oxidative stress-induced neuron death [GO:1903203]	cytoplasm [GO:0005737]; plasma membrane [GO:0005886]	glutathione binding [GO:0043295]; glutathione transferase activity [GO:0004364]; low-density lipoprotein particle receptor binding [GO:0050750]; SH3 domain binding [GO:0017124]; zinc ion binding [GO:0008270]	SUBCELLULAR LOCATION: Cytoplasm {ECO:0000250|UniProtKB:O43813}. Cell membrane {ECO:0000250|UniProtKB:O43813}; Peripheral membrane protein {ECO:0000250|UniProtKB:O43813}.	FUNCTION: Functions as glutathione transferase (PubMed:25158856). Catalyzes conjugation of the glutathione (GSH) to artificial substrates 1-chloro-2,4-dinitrobenzene (CDNB) and p-nitrophenyl acetate (PubMed:25158856). Mitigates neuronal oxidative stress during normal postnatal development and in response to oxidative stresses probably through GSH antioxidant defense mechanism (PubMed:25158856). M…	Acetylation;Cell membrane;Complete proteome;Cytoplasm;Membrane;Metal-binding;Reference proteome;Transferase;Zinc
Q5BLJ9	Q5BLJ9;P61358;Q9CSM4;A2A4Q0	Rpl27		60S ribosomal protein L27	15.798	3	30.1	665520	++++	rRNA processing [GO:0006364]; translation [GO:0006412]	ribosome [GO:0005840]	structural constituent of ribosome [GO:0003735]			Ribonucleoprotein;Ribosomal protein
O55234	O55234	Psmb5		Proteasome subunit beta type-5	28.532	10.5	47.7	664630	++++	proteasomal protein catabolic process [GO:0010498]; proteasomal ubiquitin-independent protein catabolic process [GO:0010499]; proteasome-mediated ubiquitin-dependent protein catabolic process [GO:0043161]; proteolysis [GO:0006508]; response to oxidative stress [GO:0006979]	centrosome [GO:0005813]; cytoplasm [GO:0005737]; cytosol [GO:0005829]; nucleoplasm [GO:0005654]; nucleus [GO:0005634]; proteasome complex [GO:0000502]; proteasome core complex [GO:0005839]; proteasome core complex, beta-subunit complex [GO:0019774]	endopeptidase activity [GO:0004175]; peptidase activity [GO:0008233]; threonine-type endopeptidase activity [GO:0004298]	SUBCELLULAR LOCATION: Cytoplasm {ECO:0000250|UniProtKB:P28074}. Nucleus {ECO:0000250|UniProtKB:P28074}.	FUNCTION: Component of the 20S core proteasome complex involved in the proteolytic degradation of most intracellular proteins. This complex plays numerous essential roles within the cell by associating with different regulatory particles. Associated with two 19S regulatory particles, forms the 26S proteasome and thus participates in the ATP-dependent degradation of ubiquitinated proteins. The 26S…	3D-structure;Complete proteome;Cytoplasm;Direct protein sequencing;Hydrolase;Nucleus;Protease;Proteasome;Reference proteome;Threonine protease;Zymogen
Q5SXR6	Q5SXR6;Q80U89;Q68FD5;Q3UPJ3	Cltc	mKIAA0034	Clathrin heavy chain;Clathrin heavy chain 1	191.98	64.5	54.2	661025	++++	intracellular protein transport [GO:0006886]; vesicle-mediated transport [GO:0016192]	clathrin coat of coated pit [GO:0030132]; clathrin coat of trans-Golgi network vesicle [GO:0030130]; clathrin complex [GO:0071439]	clathrin light chain binding [GO:0032051]; structural molecule activity [GO:0005198]	SUBCELLULAR LOCATION: Cytoplasmic vesicle membrane {ECO:0000256|PIRNR:PIRNR002290}; Peripheral membrane protein {ECO:0000256|PIRNR:PIRNR002290}; Cytoplasmic side {ECO:0000256|PIRNR:PIRNR002290}. Membrane, coated pit {ECO:0000256|PIRNR:PIRNR002290}; Peripheral membrane protein {ECO:0000256|PIRNR:PIRNR002290}; Cytoplasmic side {ECO:0000256|PIRNR:PIRNR002290}.	FUNCTION: Clathrin is the major protein of the polyhedral coat of coated pits and vesicles. {ECO:0000256|PIRNR:PIRNR002290}.	Coated pit;Complete proteome;Cytoplasmic vesicle;Membrane;Proteomics identification;Reference proteome
A0A1B0GRV0	A0A1B0GRV0;Q3U449	Bpnt1			34.973	13	59.25	659975	++++	phosphatidylinositol phosphorylation [GO:0046854]					Complete proteome;Proteomics identification;Reference proteome
Q3V117	Q3V117;Q3TED3;Q91V92;Q8VDM8	Acly		ATP-citrate synthase	120.79	35	46.65	658735	++++	acetyl-CoA biosynthetic process [GO:0006085]; citrate metabolic process [GO:0006101]; lipid biosynthetic process [GO:0008610]; oxaloacetate metabolic process [GO:0006107]	cytosol [GO:0005829]; nucleoplasm [GO:0005654]; plasma membrane [GO:0005886]	ATP binding [GO:0005524]; ATP citrate synthase activity [GO:0003878]; cofactor binding [GO:0048037]; metal ion binding [GO:0046872]	SUBCELLULAR LOCATION: Cytoplasm {ECO:0000256|PIRNR:PIRNR036511}.	FUNCTION: ATP-citrate synthase is the primary enzyme responsible for the synthesis of cytosolic acetyl-CoA in many tissues. {ECO:0000256|PIRNR:PIRNR036511}.	ATP-binding;Complete proteome;Cytoplasm;Lipid biosynthesis;Lipid metabolism;Magnesium;Metal-binding;Nucleotide-binding;Proteomics identification;Reference proteome;Transferase
Q3UWQ9	Q3UWQ9;Q8JZK9;Q3UJ70;Q8K0I5;Q3UKE7	Hmgcs1		Hydroxymethylglutaryl-CoA synthase, cytoplasmic	57.582	19	51.25	655045	++++	isoprenoid biosynthetic process [GO:0008299]; sterol biosynthetic process [GO:0016126]		hydroxymethylglutaryl-CoA synthase activity [GO:0004421]		FUNCTION: This enzyme condenses acetyl-CoA with acetoacetyl-CoA to form HMG-CoA, which is the substrate for HMG-CoA reductase. {ECO:0000256|RuleBase:RU364071}.	Lipid biosynthesis;Lipid metabolism;Steroid biosynthesis;Steroid metabolism;Sterol biosynthesis;Sterol metabolism;Transferase
Q76CU3	Q76CU3;O35469;Q7TPU0;Q541Q1	Hsd3b6		3 beta-hydroxysteroid dehydrogenase/Delta 5-->4-isomerase type 6;3-beta-hydroxy-Delta(5)-steroid dehydrogenase;Steroid Delta-isomerase	41.949	13	52.4	654610	++++	steroid biosynthetic process [GO:0006694]		3-beta-hydroxy-delta5-steroid dehydrogenase activity [GO:0003854]			Oxidoreductase
Q3U8R9	Q3U8R9;Q8CDN6;Q3UNH3;Q3UBF4	Txnl1		Thioredoxin-like protein 1	32.179	11.5	59	654335	++++	cell redox homeostasis [GO:0045454]	cell [GO:0005623]
Q3URU9	Q3URU9;Q3TDQ8;O55057;M0QWG6	Pde6d		Retinal rod rhodopsin-sensitive cGMP 3,5-cyclic phosphodiesterase subunit delta	17.349	3	27	652775	++++	response to stimulus [GO:0050896]; visual perception [GO:0007601]	cytoplasmic vesicle membrane [GO:0030659]; cytoskeleton [GO:0005856]; cytosol [GO:0005829]	3',5'-cyclic-nucleotide phosphodiesterase activity [GO:0004114]	SUBCELLULAR LOCATION: Cytoplasm, cytosol {ECO:0000256|PIRNR:PIRNR037825}. Cytoplasmic vesicle membrane {ECO:0000256|PIRNR:PIRNR037825}; Peripheral membrane protein {ECO:0000256|PIRNR:PIRNR037825}. Cytoplasm, cytoskeleton, cilium basal body {ECO:0000256|PIRNR:PIRNR037825}.	FUNCTION: Promotes the release of prenylated target proteins from cellular membranes. Modulates the activity of prenylated or palmitoylated Ras family members by regulating their subcellular location. Required for normal ciliary targeting of farnesylated target proteins, such as INPP5E. Modulates the subcellular location of target proteins by acting as a GTP specific dissociation inhibitor (GDI).…	Cytoplasm;Cytoplasmic vesicle;Cytoskeleton;Membrane;Sensory transduction;Vision;cGMP
Q9CYG7	Q9CYG7	Tomm34		Mitochondrial import receptor subunit TOM34	34.278	11	47.25	651535	++++	#N/A	#N/A	#N/A	#N/A	#N/A	#N/A
K7Q7T7	K7Q7T7;P63001;Q9D859;Q8BPG5;Q3TLP8;Q8C4N8;Q14A12;P60764;A2AC13;Q8QZS2	Rac1	Rac3	Ras-related C3 botulinum toxin substrate 1;Ras-related C3 botulinum toxin substrate 3	21.45	7	41.7	651485	++++	small GTPase mediated signal transduction [GO:0007264]		GTPase activity [GO:0003924]; GTP binding [GO:0005525]			GTP-binding;Nucleotide-binding
Q3TS44	Q3TS44;Q9R1P4;A0A1B0GS70;Q8BTU5	Psma1		Proteasome subunit alpha type;Proteasome subunit alpha type-1	29.546	10	57	648190	++++	ubiquitin-dependent protein catabolic process [GO:0006511]	centrosome [GO:0005813]; cytoplasm [GO:0005737]; nucleoplasm [GO:0005654]; proteasome core complex, alpha-subunit complex [GO:0019773]	threonine-type endopeptidase activity [GO:0004298]	SUBCELLULAR LOCATION: Cytoplasm {ECO:0000256|RuleBase:RU000551}. Nucleus {ECO:0000256|RuleBase:RU000551, ECO:0000256|SAAS:SAAS00594407}.		Cytoplasm;Hydrolase;Nucleus;Protease;Proteasome;Threonine protease
D3Z3X9	D3Z3X9;Q8BMY7	Spink2		Serine protease inhibitor Kazal-type 2	6.7516	3	88.1	646940	++++	spermatid development [GO:0007286]		serine-type endopeptidase inhibitor activity [GO:0004867]			Complete proteome;Proteomics identification;Reference proteome
Q9CQM9	Q9CQM9;A0A1B0GS58	Glrx3		Glutaredoxin-3	37.778	14	55.8	645570	++++	[2Fe-2S] cluster assembly [GO:0044571]; cell redox homeostasis [GO:0045454]; cellular iron ion homeostasis [GO:0006879]; negative regulation of cardiac muscle hypertrophy [GO:0010614]; protein maturation by iron-sulfur cluster transfer [GO:0097428]; regulation of the force of heart contraction [GO:0002026]	cell cortex [GO:0005938]; cytosol [GO:0005829]; dendrite [GO:0030425]; nucleus [GO:0005634]; Z disc [GO:0030018]	electron transfer activity [GO:0009055]; glutathione disulfide oxidoreductase activity [GO:0015038]; identical protein binding [GO:0042802]; iron-sulfur cluster binding [GO:0051536]; metal ion binding [GO:0046872]; protein disulfide oxidoreductase activity [GO:0015035]; protein kinase C binding [GO:0005080]	SUBCELLULAR LOCATION: Cytoplasm, cytosol {ECO:0000250|UniProtKB:O76003}. Cytoplasm, cell cortex {ECO:0000269|PubMed:18258855}. Cytoplasm, myofibril, sarcomere, Z line {ECO:0000269|PubMed:18258855}. Note=Under the plasma membrane (PubMed:18258855). After PMA stimulation, GLRX3 and PRKCQ/PKC-theta translocate to a more extended submembrane area (PubMed:18258855). In the Z line, found associated wit…	FUNCTION: Together with BOLA2, acts as a cytosolic iron-sulfur (Fe-S) cluster assembly factor that facilitates [2Fe-2S] cluster insertion into a subset of cytosolic proteins (By similarity). Acts as a critical negative regulator of cardiac hypertrophy and a positive inotropic regulator (PubMed:16809552, PubMed:18258855, PubMed:18929570). Required for hemoglobin maturation. Does not possess any th…	3D-structure;Acetylation;Complete proteome;Cytoplasm;Direct protein sequencing;Iron;Iron-sulfur;Metal-binding;Phosphoprotein;Reference proteome;Repeat
A0A0R4J1E7	A0A0R4J1E7;Q9EQ00-2;Q9EQ00	Ropn1l		Ropporin-1-like protein	24.515	7	44.5	643020	++++
Q921H8	Q921H8;Q3UPU8;H3BKL5;H3BJZ9;Q8BLD7	Acaa1a		3-ketoacyl-CoA thiolase A, peroxisomal	43.953	17.5	62.25	642365	++++	bile acid metabolic process [GO:0008206]; fatty acid beta-oxidation [GO:0006635]; fatty acid metabolic process [GO:0006631]; phenylacetate catabolic process [GO:0010124]; very long-chain fatty acid metabolic process [GO:0000038]	intracellular membrane-bounded organelle [GO:0043231]; mitochondrion [GO:0005739]; peroxisomal matrix [GO:0005782]; peroxisome [GO:0005777]	acetate CoA-transferase activity [GO:0008775]; acetyl-CoA C-acetyltransferase activity [GO:0003985]; acetyl-CoA C-acyltransferase activity [GO:0003988]; palmitoyl-CoA oxidase activity [GO:0016401]	SUBCELLULAR LOCATION: Peroxisome {ECO:0000250}.		Acetylation;Acyltransferase;Complete proteome;Fatty acid metabolism;Lipid metabolism;Peroxisome;Reference proteome;Transferase;Transit peptide
Q5HZI6	Q5HZI6;P23591	Tsta3		GDP-L-fucose synthase	35.877	11	54.5	639575	++++	'de novo' GDP-L-fucose biosynthetic process [GO:0042351]; GDP-mannose metabolic process [GO:0019673]		coenzyme binding [GO:0050662]; GDP-L-fucose synthase activity [GO:0050577]; GDP-mannose 3,5-epimerase activity [GO:0047918]; identical protein binding [GO:0042802]
Q8BHG2	Q8BHG2;Q8BHG2-3;A2A8E2;B7ZC72;B7ZC71;Q8BHG2-2	0610037L13Rik		UPF0587 protein C1orf123 homolog	18.02	6	42.2	638850	++++			zinc ion binding [GO:0008270]			Alternative splicing;Complete proteome;Metal-binding;Phosphoprotein;Reference proteome;Zinc
Q3U6L3	Q3U6L3;Q9QUH0;Q9D6F8	Glrx		Glutaredoxin-1	11.871	6	76.6	637770	++++	cell redox homeostasis [GO:0045454]; positive regulation of membrane potential [GO:0045838]; positive regulation of sodium ion transmembrane transporter activity [GO:2000651]	cell [GO:0005623]	electron transfer activity [GO:0009055]; protein disulfide oxidoreductase activity [GO:0015035]; protein N-terminus binding [GO:0047485]
Q8K183	Q8K183;D3Z7R1	Pdxk		Pyridoxal kinase	35.015	14	65.4	637725	++++	cell population proliferation [GO:0008283]; negative regulation of apoptotic process [GO:0043066]; pyridoxal 5'-phosphate salvage [GO:0009443]; pyridoxal phosphate biosynthetic process [GO:0042823]	cytosol [GO:0005829]; nucleoplasm [GO:0005654]	ATP binding [GO:0005524]; drug binding [GO:0008144]; lithium ion binding [GO:0031403]; magnesium ion binding [GO:0000287]; potassium ion binding [GO:0030955]; protein homodimerization activity [GO:0042803]; pyridoxal binding [GO:0070280]; pyridoxal kinase activity [GO:0008478]; pyridoxal phosphate binding [GO:0030170]; sodium ion binding [GO:0031402]; zinc ion binding [GO:0008270]	SUBCELLULAR LOCATION: Cytoplasm {ECO:0000250}.	FUNCTION: Required for synthesis of pyridoxal-5-phosphate from vitamin B6. {ECO:0000250}.	ATP-binding;Acetylation;Complete proteome;Cytoplasm;Direct protein sequencing;Kinase;Metal-binding;Nucleotide-binding;Phosphoprotein;Reference proteome;Transferase;Zinc
P63330	P63330	Ppp2ca		Serine/threonine-protein phosphatase 2A catalytic subunit alpha isoform	35.608	10	47.6	636740	++++	cellular response to glucose stimulus [GO:0071333]; meiotic cell cycle [GO:0051321]; mesoderm development [GO:0007498]; negative regulation of calcium ion transmembrane transporter activity [GO:1901020]; negative regulation of epithelial to mesenchymal transition [GO:0010719]; negative regulation of protein import into nucleus [GO:0042308]; negative regulation of protein phosphorylation [GO:00019…	chromosome, centromeric region [GO:0000775]; cytoplasm [GO:0005737]; cytosol [GO:0005829]; membrane raft [GO:0045121]; neuron projection [GO:0043005]; nucleus [GO:0005634]; plasma membrane [GO:0005886]; postsynaptic density [GO:0014069]; protein phosphatase type 2A complex [GO:0000159]; spindle pole [GO:0000922]; synapse [GO:0045202]; terminal bouton [GO:0043195]	beta-2 adrenergic receptor binding [GO:0031698]; enzyme binding [GO:0019899]; GABA receptor binding [GO:0050811]; ion channel binding [GO:0044325]; metal ion binding [GO:0046872]; protein antigen binding [GO:1990405]; protein-containing complex binding [GO:0044877]; protein C-terminus binding [GO:0008022]; protein dimerization activity [GO:0046983]; protein domain specific binding [GO:0019904]; p…	SUBCELLULAR LOCATION: Cytoplasm {ECO:0000269|PubMed:18084284}. Nucleus {ECO:0000250}. Chromosome, centromere {ECO:0000269|PubMed:18084284}. Cytoplasm, cytoskeleton, spindle pole {ECO:0000250}. Note=In prometaphase cells, but not in anaphase cells, localizes at centromeres. During mitosis, also found at spindle poles (By similarity). Centromeric localization requires the presence of SGO2. {ECO:000…	FUNCTION: PP2A is the major phosphatase for microtubule-associated proteins (MAPs). PP2A can modulate the activity of phosphorylase B kinase casein kinase 2, mitogen-stimulated S6 kinase, and MAP-2 kinase. Cooperates with SGO2 to protect centromeric cohesin from separase-mediated cleavage in oocytes specifically during meiosis I. Activates RAF1 by dephosphorylating it at 'Ser-259' (By similarity)…	Centromere;Chromosome;Complete proteome;Cytoplasm;Cytoskeleton;Hydrolase;Manganese;Meiosis;Metal-binding;Methylation;Nucleus;Phosphoprotein;Protein phosphatase;Reference proteome;Ubl conjugation
Q9QZ83	Q9QZ83	Actg1			43.6	2	52.3	636625	++++		cytoplasm [GO:0005737]; cytoskeleton [GO:0005856]	ATP binding [GO:0005524]	SUBCELLULAR LOCATION: Cytoplasm, cytoskeleton {ECO:0000256|SAAS:SAAS00092513}.		ATP-binding;Cytoplasm;Cytoskeleton;Nucleotide-binding
Q4VAE6	Q4VAE6;Q9QUI0;A0A0A6YXF6;Q3TN61	Rhoa		Transforming protein RhoA	21.782	7	56	636580	++++	actin cytoskeleton reorganization [GO:0031532]; apical junction assembly [GO:0043297]; apolipoprotein A-I-mediated signaling pathway [GO:0038027]; cellular response to chemokine [GO:1990869]; cellular response to lipopolysaccharide [GO:0071222]; endothelial cell migration [GO:0043542]; endothelial tube lumen extension [GO:0097498]; establishment of epithelial cell apical/basal polarity [GO:004519…	apical junction complex [GO:0043296]; axon [GO:0030424]; cell cortex [GO:0005938]; cleavage furrow [GO:0032154]; cytosol [GO:0005829]; dendritic spine [GO:0043197]; endosome [GO:0005768]; extrinsic component of cytoplasmic side of plasma membrane [GO:0031234]; glutamatergic synapse [GO:0098978]	GDP binding [GO:0019003]; GTPase activity [GO:0003924]; GTP binding [GO:0005525]; myosin binding [GO:0017022]; protein domain specific binding [GO:0019904]; Rho GDP-dissociation inhibitor binding [GO:0051022]			GTP-binding;Nucleotide-binding
P61082	P61082;F7CDT0;F6WMC0	Ube2m		NEDD8-conjugating enzyme Ubc12	20.9	4	25.7	635670	++++	cellular protein modification process [GO:0006464]; positive regulation of neuron apoptotic process [GO:0043525]; protein neddylation [GO:0045116]		ATP binding [GO:0005524]; NEDD8 transferase activity [GO:0019788]; ubiquitin-protein transferase activity [GO:0004842]		FUNCTION: Accepts the ubiquitin-like protein NEDD8 from the UBA3-NAE1 E1 complex and catalyzes its covalent attachment to other proteins. The specific interaction with the E3 ubiquitin ligase RBX1, but not RBX2, suggests that the RBX1-UBE2M complex neddylates specific target proteins, such as CUL1, CUL2, CUL3 and CUL4. Involved in cell proliferation (By similarity). {ECO:0000250}.	ATP-binding;Acetylation;Complete proteome;Methylation;Nucleotide-binding;Phosphoprotein;Reference proteome;Transferase;Ubl conjugation pathway
D3Z7P2	D3Z7P2;D3Z3Z2;D3YX08;D3Z0I8;Q3UBX0	Tmem109		Transmembrane protein 109	8.0252	1	16.4	634970	++++	cellular response to gamma radiation [GO:0071480]; negative regulation of cell death [GO:0060548]					Complete proteome;Proteomics identification;Reference proteome;Signal
Q64435	Q64435	Ugt1a6		UDP-glucuronosyltransferase 1-6	60.438	10	44.45	630555	++++	flavonoid glucuronidation [GO:0052696]; glucuronate metabolic process [GO:0019585]; xenobiotic glucuronidation [GO:0052697]	endoplasmic reticulum [GO:0005783]; endoplasmic reticulum membrane [GO:0005789]; integral component of membrane [GO:0016021]; intracellular membrane-bounded organelle [GO:0043231]; mitochondrial inner membrane [GO:0005743]; protein-containing complex [GO:0032991]	enzyme binding [GO:0019899]; glucuronosyltransferase activity [GO:0015020]; protein-containing complex binding [GO:0044877]; protein heterodimerization activity [GO:0046982]; protein homodimerization activity [GO:0042803]; UDP-glycosyltransferase activity [GO:0008194]	SUBCELLULAR LOCATION: Microsome. Endoplasmic reticulum membrane {ECO:0000305}; Single-pass membrane protein {ECO:0000305}.	FUNCTION: UDPGT is of major importance in the conjugation and subsequent elimination of potentially toxic xenobiotics and endogenous compounds. Conjugates small planar phenolic molecules such as 4-nitrophenol, 1-naphthol, and 4-methylumbelliferone. The bulky phenol 4-hydroxybiphenyl, androgens and estrogens are not substrates. 2-hydroxybiphenyl is an excellent substrate.	Alternative splicing;Complete proteome;Endoplasmic reticulum;Glycoprotein;Glycosyltransferase;Membrane;Microsome;Reference proteome;Signal;Transferase;Transmembrane;Transmembrane helix
Q3UW32	Q3UW32;Q9EST5;Q9EST5-2	Anp32b		Acidic leucine-rich nuclear phosphoprotein 32 family member B	28.285	2.5	18.35	630500	++++
P62305	P62305;E9Q4F4	Snrpe		Small nuclear ribonucleoprotein E	10.803	2	39.1	629720	++++	hair cycle [GO:0042633]; mRNA splicing, via spliceosome [GO:0000398]; spliceosomal snRNP assembly [GO:0000387]	cytosol [GO:0005829]; methylosome [GO:0034709]; nucleus [GO:0005634]; pICln-Sm protein complex [GO:0034715]; SMN-Sm protein complex [GO:0034719]; telomerase holoenzyme complex [GO:0005697]; U12-type spliceosomal complex [GO:0005689]; U1 snRNP [GO:0005685]; U2 snRNP [GO:0005686]; U2-type catalytic step 2 spliceosome [GO:0071007]; U2-type precatalytic spliceosome [GO:0071005]; U4/U6 x U5 tri-snRNP …	RNA binding [GO:0003723]; U1 snRNP binding [GO:1990446]	SUBCELLULAR LOCATION: Cytoplasm, cytosol {ECO:0000250|UniProtKB:P62304}. Nucleus {ECO:0000250|UniProtKB:P62304}. Note=SMN-mediated assembly into core snRNPs occurs in the cytosol before SMN-mediated transport to the nucleus to be included in spliceosomes. {ECO:0000250|UniProtKB:P62304}.	FUNCTION: Plays role in pre-mRNA splicing as core component of the SMN-Sm complex that mediates spliceosomal snRNP assembly and as component of the spliceosomal U1, U2, U4 and U5 small nuclear ribonucleoproteins (snRNPs), the building blocks of the spliceosome. Component of both the pre-catalytic spliceosome B complex and activated spliceosome C complexes. Is also a component of the minor U12 spl…	Complete proteome;Cytoplasm;Nucleus;RNA-binding;Reference proteome;Ribonucleoprotein;Spliceosome;mRNA processing;mRNA splicing
Q91VC7	Q91VC7	Ppp1r14a		Protein phosphatase 1 regulatory subunit 14A	16.649	4	42.9	629600	++++	cellular response to drug [GO:0035690]; regulation of phosphorylation [GO:0042325]	cytoplasm [GO:0005737]	protein serine/threonine phosphatase inhibitor activity [GO:0004865]	SUBCELLULAR LOCATION: Cytoplasm {ECO:0000250}.	FUNCTION: Inhibitor of PPP1CA. Has over 1000-fold higher inhibitory activity when phosphorylated, creating a molecular switch for regulating the phosphorylation status of PPP1CA substrates and smooth muscle contraction (By similarity). {ECO:0000250}.	Complete proteome;Cytoplasm;Phosphoprotein;Protein phosphatase inhibitor;Reference proteome
Q6ZWZ6	Q6ZWZ6;P63323	Rps12		40S ribosomal protein S12	14.515	7	70.1	627725	++++	translation [GO:0006412]	ribosome [GO:0005840]	structural constituent of ribosome [GO:0003735]			Complete proteome;Proteomics identification;Reference proteome;Ribonucleoprotein;Ribosomal protein
S4R1E5	S4R1E5;Q3TI34;Q5XJZ8;Q76LV0;F7A8H6;O70325-2;O70325;Q3TIF2;Q91XR9;Q8K4U7	Gpx4	PHGPx	Glutathione peroxidase;Phospholipid hydroperoxide glutathione peroxidase, mitochondrial;Phospholipid hydroperoxide glutathione peroxidase, nuclear	17.937	5	36.9	627340	++++	response to oxidative stress [GO:0006979]		glutathione peroxidase activity [GO:0004602]			Complete proteome;Oxidoreductase;Peroxidase;Proteomics identification;Reference proteome
Q6ZQ38	Q6ZQ38;Q3UMI9	Cand1		Cullin-associated NEDD8-dissociated protein 1	136.33	42.5	45.7	625385	++++	cell differentiation [GO:0030154]; negative regulation of catalytic activity [GO:0043086]; positive regulation of RNA polymerase II transcriptional preinitiation complex assembly [GO:0045899]; positive regulation of transcription, DNA-templated [GO:0045893]; protein ubiquitination [GO:0016567]; SCF complex assembly [GO:0010265]	cullin-RING ubiquitin ligase complex [GO:0031461]; cytoplasm [GO:0005737]; cytosol [GO:0005829]; Golgi apparatus [GO:0005794]; nucleoplasm [GO:0005654]; nucleus [GO:0005634]; ubiquitin ligase complex [GO:0000151]	TBP-class protein binding [GO:0017025]	SUBCELLULAR LOCATION: Cytoplasm {ECO:0000250}. Nucleus {ECO:0000250}. Note=Predominantly cytoplasmic. {ECO:0000250}.	FUNCTION: Key assembly factor of SCF (SKP1-CUL1-F-box protein) E3 ubiquitin ligase complexes that promotes the exchange of the substrate-recognition F-box subunit in SCF complexes, thereby playing a key role in the cellular repertoire of SCF complexes. Acts as a F-box protein exchange factor. The exchange activity of CAND1 is coupled with cycles of neddylation conjugation: in the deneddylated sta…	Acetylation;Complete proteome;Cytoplasm;Nucleus;Phosphoprotein;Reference proteome;Repeat;Ubl conjugation pathway
P68510	P68510	Ywhah		14-3-3 protein eta	28.211	11	50.8	624460	++++	cytoskeleton organization [GO:0007010]; glucocorticoid catabolic process [GO:0006713]; glucocorticoid receptor signaling pathway [GO:0042921]; intracellular protein transport [GO:0006886]; membrane depolarization during action potential [GO:0086010]; negative regulation of apoptotic process [GO:0043066]; negative regulation of dendrite morphogenesis [GO:0050774]; positive regulation of transcript…	cytoplasm [GO:0005737]; cytosol [GO:0005829]; intercalated disc [GO:0014704]; plasma membrane [GO:0005886]; synapse [GO:0045202]	actin binding [GO:0003779]; enzyme binding [GO:0019899]; glucocorticoid receptor binding [GO:0035259]; identical protein binding [GO:0042802]; ion channel binding [GO:0044325]; protein domain specific binding [GO:0019904]; protein heterodimerization activity [GO:0046982]; sodium channel regulator activity [GO:0017080]	SUBCELLULAR LOCATION: Cytoplasm.	FUNCTION: Adapter protein implicated in the regulation of a large spectrum of both general and specialized signaling pathways. Binds to a large number of partners, usually by recognition of a phosphoserine or phosphothreonine motif. Binding generally results in the modulation of the activity of the binding partner. Negatively regulates the kinase activity of PDPK1 (By similarity). {ECO:0000250}.	3D-structure;Acetylation;Complete proteome;Cytoplasm;Direct protein sequencing;Phosphoprotein;Reference proteome
Q561N5	Q561N5;F6YVP7;P62270;S4R1N6;Q3TW65;A0A140T8T3	Rps18	Gm10260	40S ribosomal protein S18	17.718	6	32.9	624190	++++	translation [GO:0006412]	cytosolic small ribosomal subunit [GO:0022627]; nucleus [GO:0005634]; postsynaptic density [GO:0014069]	RNA binding [GO:0003723]; structural constituent of ribosome [GO:0003735]			Ribonucleoprotein;Ribosomal protein
P50289	P50289	Acrv1		Acrosomal protein SP-10	27.948	4	20.7	621410	++++		acrosomal vesicle [GO:0001669]				Complete proteome;Direct protein sequencing;Reference proteome;Repeat;Signal
Q9JJ44	Q9JJ44;Q9CQ43;Q8VCG1	Dut			17.414	6	53.7	618170	++++	dUMP biosynthetic process [GO:0006226]; dUTP catabolic process [GO:0046081]; protein homotrimerization [GO:0070207]; regulation of protein heterodimerization activity [GO:0043497]	cytoplasm [GO:0005737]; cytosol [GO:0005829]; mitochondrion [GO:0005739]; nucleoplasm [GO:0005654]; nucleus [GO:0005634]	dUTP diphosphatase activity [GO:0004170]; magnesium ion binding [GO:0000287]; peroxisome proliferator activated receptor binding [GO:0042975]; pyrimidine deoxyribonucleotide binding [GO:0032556]; receptor inhibitor activity [GO:0030547]
O08716	O08716	Fabp9		Fatty acid-binding protein 9	15.017	1	76.5	617555	++++		acrosomal vesicle [GO:0001669]	lipid binding [GO:0008289]	SUBCELLULAR LOCATION: Cytoplasm {ECO:0000305}.		Complete proteome;Cytoplasm;Lipid-binding;Phosphoprotein;Reference proteome;Transport
Q5RL10	Q5RL10;O09107	Insl3		Insulin-like 3;Insulin-like 3 B chain;Insulin-like 3 A chain	13.543	3.5	44.3	616765	++++	adenylate cyclase-inhibiting G protein-coupled receptor signaling pathway [GO:0007193]; male gonad development [GO:0008584]; negative regulation of apoptotic process [GO:0043066]; negative regulation of cell population proliferation [GO:0008285]; oocyte maturation [GO:0001556]; positive regulation of cAMP-mediated signaling [GO:0043950]; positive regulation of cell population proliferation [GO:00…	extracellular space [GO:0005615]; perinuclear region of cytoplasm [GO:0048471]	G protein-coupled receptor binding [GO:0001664]; hormone activity [GO:0005179]	SUBCELLULAR LOCATION: Secreted {ECO:0000256|RuleBase:RU000406, ECO:0000256|SAAS:SAAS00822014}.		Complete proteome;Reference proteome;Secreted;Signal
P24527	P24527	Lta4h		Leukotriene A-4 hydrolase	69.05	20	43.95	615680	++++	cellular lipid metabolic process [GO:0044255]; cellular protein metabolic process [GO:0044267]; leukotriene biosynthetic process [GO:0019370]; leukotriene metabolic process [GO:0006691]; peptide catabolic process [GO:0043171]	cytoplasm [GO:0005737]; cytosol [GO:0005829]; nucleoplasm [GO:0005654]; nucleus [GO:0005634]	aminopeptidase activity [GO:0004177]; epoxide hydrolase activity [GO:0004301]; leukotriene-A4 hydrolase activity [GO:0004463]; metalloaminopeptidase activity [GO:0070006]; zinc ion binding [GO:0008270]	SUBCELLULAR LOCATION: Cytoplasm.	FUNCTION: Epoxide hydrolase that catalyzes the final step in the biosynthesis of the proinflammatory mediator leukotriene B4. Has also aminopeptidase activity. {ECO:0000269|PubMed:9287304}.	Acetylation;Complete proteome;Cytoplasm;Hydrolase;Leukotriene biosynthesis;Metal-binding;Metalloprotease;Phosphoprotein;Protease;Reference proteome;Zinc
Q4FZH7	Q4FZH7;P84089;G3UW85	Erh		Enhancer of rudimentary homolog	12.259	4	41.3	610305	++++	cell cycle [GO:0007049]; positive regulation of Notch signaling pathway [GO:0045747]; pyrimidine nucleotide biosynthetic process [GO:0006221]				FUNCTION: May have a role in the cell cycle. {ECO:0000256|PIRNR:PIRNR016393}.	Cell cycle
P47739	P47739;Q3UNF5;B7ZN13	Aldh3a1		Aldehyde dehydrogenase, dimeric NADP-preferring;Aldehyde dehydrogenase	50.48	14	39.85	609260	++++	aging [GO:0007568]; cellular aldehyde metabolic process [GO:0006081]; oxidation-reduction process [GO:0055114]; positive regulation of cell population proliferation [GO:0008284]; response to cAMP [GO:0051591]; response to drug [GO:0042493]; response to glucocorticoid [GO:0051384]; response to hypoxia [GO:0001666]; response to nutrient [GO:0007584]; response to organic cyclic compound [GO:0014070]	cytoplasm [GO:0005737]; cytosol [GO:0005829]; endoplasmic reticulum [GO:0005783]; integral component of membrane [GO:0016021]; plasma membrane [GO:0005886]	3-chloroallyl aldehyde dehydrogenase activity [GO:0004028]; alcohol dehydrogenase (NADP+) activity [GO:0008106]; aldehyde dehydrogenase (NAD) activity [GO:0004029]; aldehyde dehydrogenase [NAD(P)+] activity [GO:0004030]; benzaldehyde dehydrogenase (NAD+) activity [GO:0018479]; oxidoreductase activity, acting on the aldehyde or oxo group of donors, NAD or NADP as acceptor [GO:0016620]	SUBCELLULAR LOCATION: Cytoplasm {ECO:0000269|PubMed:25286108}.	FUNCTION: ALDHs play a major role in the detoxification of alcohol-derived acetaldehyde (Probable). They are involved in the metabolism of corticosteroids, biogenic amines, neurotransmitters, and lipid peroxidation (Probable). Oxidizes medium and long chain aldehydes into non-toxic fatty acids (PubMed:25286108). Preferentially oxidizes aromatic aldehyde substrates (PubMed:11784860). Comprises abo…	Acetylation;Complete proteome;Cytoplasm;NAD;NADP;Oxidoreductase;Polymorphism;Reference proteome
Q544B1	Q544B1;Q3UJW1;Q3U9J7;Q3TVM2;P47738;Q3U6I3;A0A0G2JEU1	Aldh2		Aldehyde dehydrogenase, mitochondrial	56.537	17.5	50.7	607920	++++			oxidoreductase activity, acting on the aldehyde or oxo group of donors, NAD or NADP as acceptor [GO:0016620]			Oxidoreductase
A8IP69	A8IP69;P61982	Ywhag		14-3-3 protein gamma;14-3-3 protein gamma, N-terminally processed	28.302	8	55.9	605395	++++	cellular response to insulin stimulus [GO:0032869]; regulation of neuron differentiation [GO:0045664]; regulation of synaptic plasticity [GO:0048167]	presynapse [GO:0098793]; vesicle [GO:0031982]	identical protein binding [GO:0042802]; insulin-like growth factor receptor binding [GO:0005159]; monooxygenase activity [GO:0004497]; protein domain specific binding [GO:0019904]; protein kinase C binding [GO:0005080]; receptor tyrosine kinase binding [GO:0030971]			Monooxygenase;Oxidoreductase
B2RRH9	B2RRH9;Q3THK7	Gmps		GMP synthase [glutamine-hydrolyzing]	76.723	25	54.2	604560	++++	glutamine metabolic process [GO:0006541]	cytosol [GO:0005829]	ATP binding [GO:0005524]; GMP synthase (glutamine-hydrolyzing) activity [GO:0003922]; pyrophosphatase activity [GO:0016462]			ATP-binding;GMP biosynthesis;Glutamine amidotransferase;Nucleotide-binding;Purine biosynthesis
Q3TF87	Q3TF87;Q922B2;Q8BK18;Q3UJQ3;Q3TMC5	Dars		Aspartate--tRNA ligase, cytoplasmic	57.103	22	53.1	599450	++++	aspartyl-tRNA aminoacylation [GO:0006422]	cytoplasm [GO:0005737]	aspartate-tRNA ligase activity [GO:0004815]; ATP binding [GO:0005524]; nucleic acid binding [GO:0003676]
Q9CWK0	Q9CWK0;Q9CR57;Q569Z0	Rpl14	Rpl14-ps1	60S ribosomal protein L14	26.316	4.5	22.5	595750	++++	translation [GO:0006412]	ribosome [GO:0005840]	RNA binding [GO:0003723]; structural constituent of ribosome [GO:0003735]
Q9DCM2	Q9DCM2	Gstk1		Glutathione S-transferase kappa 1	25.704	11	55.75	594995	++++	epithelial cell differentiation [GO:0030855]; glutathione metabolic process [GO:0006749]	mitochondrial inner membrane [GO:0005743]; mitochondrial matrix [GO:0005759]; mitochondrion [GO:0005739]; peroxisome [GO:0005777]	glutathione peroxidase activity [GO:0004602]; glutathione transferase activity [GO:0004364]; protein disulfide oxidoreductase activity [GO:0015035]; signaling receptor binding [GO:0005102]	SUBCELLULAR LOCATION: Mitochondrion {ECO:0000269|PubMed:12720545}.		Acetylation;Complete proteome;Direct protein sequencing;Mitochondrion;Reference proteome;Transferase
Q5RKP3	Q5RKP3;P47963;A0A140T8K8	Rpl13		60S ribosomal protein L13	24.597	4	19.05	590520	++++	translation [GO:0006412]	ribosome [GO:0005840]	structural constituent of ribosome [GO:0003735]			Ribonucleoprotein;Ribosomal protein
Q9JMC3	Q9JMC3;D3Z1U5;Q8R1X2	Dnaja4		DnaJ homolog subfamily A member 4	44.901	11.5	44.95	588550	++++	negative regulation of endothelial cell migration [GO:0010596]; negative regulation of inclusion body assembly [GO:0090084]; positive regulation of gene expression [GO:0010628]; protein refolding [GO:0042026]; response to heat [GO:0009408]	cytosol [GO:0005829]; membrane [GO:0016020]	ATP binding [GO:0005524]; chaperone binding [GO:0051087]; heat shock protein binding [GO:0031072]; metal ion binding [GO:0046872]; unfolded protein binding [GO:0051082]	SUBCELLULAR LOCATION: Membrane {ECO:0000305}; Lipid-anchor {ECO:0000305}.		Chaperone;Complete proteome;Lipoprotein;Membrane;Metal-binding;Methylation;Phosphoprotein;Prenylation;Reference proteome;Repeat;Zinc;Zinc-finger
Q91YK6	Q91YK6;Q4V9X9;Q5M9M5;A0A140T8M7;P62751	Rpl23a		60S ribosomal protein L23a	16.94	3.5	23.85	588255	++++	translation [GO:0006412]	ribosome [GO:0005840]	structural constituent of ribosome [GO:0003735]			Ribonucleoprotein;Ribosomal protein
Q9JKR6	Q9JKR6;Q8VCI2	Hyou1		Hypoxia up-regulated protein 1	111.18	29	47.05	587990	++++	cellular response to hypoxia [GO:0071456]; endoplasmic reticulum to Golgi vesicle-mediated transport [GO:0006888]; negative regulation of apoptotic process [GO:0043066]; negative regulation of endoplasmic reticulum stress-induced neuron intrinsic apoptotic signaling pathway [GO:1903382]; negative regulation of hypoxia-induced intrinsic apoptotic signaling pathway [GO:1903298]; response to endopla…	endoplasmic reticulum [GO:0005783]; endoplasmic reticulum chaperone complex [GO:0034663]; endoplasmic reticulum lumen [GO:0005788]; extracellular region [GO:0005576]; smooth endoplasmic reticulum [GO:0005790]	ATP binding [GO:0005524]	SUBCELLULAR LOCATION: Endoplasmic reticulum lumen {ECO:0000269|PubMed:7641295}.	FUNCTION: Has a pivotal role in cytoprotective cellular mechanisms triggered by oxygen deprivation. May play a role as a molecular chaperone and participate in protein folding (By similarity). {ECO:0000250}.	ATP-binding;Acetylation;Chaperone;Complete proteome;Direct protein sequencing;Endoplasmic reticulum;Glycoprotein;Nucleotide-binding;Phosphoprotein;Reference proteome;Signal;Stress response
Q9D066	Q9D066;Q924B0;Q3U5R8;Q3TME6;O55023;Q80ZJ2;A0A0A6YW07	Impa1		Inositol monophosphatase 1	30.395	10.5	44.95	586620	++++	inositol biosynthetic process [GO:0006021]; inositol phosphate dephosphorylation [GO:0046855]; phosphatidylinositol phosphorylation [GO:0046854]		inositol monophosphate 1-phosphatase activity [GO:0008934]; inositol monophosphate 3-phosphatase activity [GO:0052832]; inositol monophosphate 4-phosphatase activity [GO:0052833]; metal ion binding [GO:0046872]			Hydrolase;Magnesium;Metal-binding
Q5I0U7	Q5I0U7;P48428	Tbca		Tubulin-specific chaperone A	12.758	6	58.3	584005	++++	post-chaperonin tubulin folding pathway [GO:0007023]; tubulin complex assembly [GO:0007021]	cytoplasm [GO:0005737]; microtubule [GO:0005874]; nucleolus [GO:0005730]	beta-tubulin binding [GO:0048487]	SUBCELLULAR LOCATION: Cytoplasm, cytoskeleton {ECO:0000256|RuleBase:RU364030}.		Chaperone;Coiled coil;Cytoplasm;Cytoskeleton;Microtubule
Q4FZE6	Q4FZE6;P62082;F6SVV1	Rps7	Gm9493	40S ribosomal protein S7	22.127	7	50.5	583700	++++	negative regulation of ubiquitin-dependent protein catabolic process [GO:2000059]; positive regulation of gene expression [GO:0010628]; positive regulation of intrinsic apoptotic signaling pathway by p53 class mediator [GO:1902255]; protein stabilization [GO:0050821]; ribosomal small subunit biogenesis [GO:0042274]; rRNA processing [GO:0006364]; translation [GO:0006412]	centrosome [GO:0005813]; cytosolic small ribosomal subunit [GO:0022627]; nucleolus [GO:0005730]	mRNA 3'-UTR binding [GO:0003730]; mRNA 5'-UTR binding [GO:0048027]; poly(U) RNA binding [GO:0008266]; protein kinase binding [GO:0019901]; structural constituent of ribosome [GO:0003735]; ubiquitin ligase inhibitor activity [GO:1990948]			Ribonucleoprotein;Ribosomal protein
E0CXN5	E0CXN5;P13707	Gpd1		Glycerol-3-phosphate dehydrogenase [NAD(+)];Glycerol-3-phosphate dehydrogenase [NAD(+)], cytoplasmic	35.231	16	52.15	581905	++++	carbohydrate metabolic process [GO:0005975]; glycerol-3-phosphate catabolic process [GO:0046168]	glycerol-3-phosphate dehydrogenase complex [GO:0009331]	glycerol-3-phosphate dehydrogenase [NAD+] activity [GO:0004367]; NAD binding [GO:0051287]; protein homodimerization activity [GO:0042803]			Complete proteome;NAD;Oxidoreductase;Proteomics identification;Reference proteome
A1E5T5	A1E5T5;P51807;Q9DAS3;Q9CT63;Q5EBK8	Dynlt1		Dynein light chain Tctex-type 1	12.482	4	60.2	575950	++++
Q9CYA0	Q9CYA0	Creld2		Cysteine-rich with EGF-like domain protein 2	38.219	8	29	575285	++++		endoplasmic reticulum [GO:0005783]; extracellular space [GO:0005615]; Golgi apparatus [GO:0005794]	calcium ion binding [GO:0005509]	SUBCELLULAR LOCATION: Secreted. Endoplasmic reticulum {ECO:0000250}.	FUNCTION: May regulate transport of alpha4-beta2 neuronal acetylcholine receptor. {ECO:0000250}.	Calcium;Complete proteome;Disulfide bond;EGF-like domain;Endoplasmic reticulum;Glycoprotein;Reference proteome;Repeat;Secreted;Signal
Q6ZWQ6	Q6ZWQ6;P61087;A0A0J9YUI1;A0A0J9YU07;Q3TL77;Q3V3R8;D3Z4U3	Ube2k		Ubiquitin-conjugating enzyme E2 K	22.406	10	65.75	573890	++++	cellular response to interferon-beta [GO:0035458]; free ubiquitin chain polymerization [GO:0010994]; intrinsic apoptotic signaling pathway in response to endoplasmic reticulum stress [GO:0070059]; positive regulation of peptidyl-threonine phosphorylation [GO:0010800]; positive regulation of type I interferon-mediated signaling pathway [GO:0060340]; protein K48-linked ubiquitination [GO:0070936]	cell [GO:0005623]	ATP binding [GO:0005524]; ubiquitin protein ligase binding [GO:0031625]; ubiquitin-ubiquitin ligase activity [GO:0034450]			ATP-binding;Nucleotide-binding;Transferase;Ubl conjugation pathway
Q5BLK0	Q5BLK0;P35979;Q8C2K0;Q3TIQ2	Rpl12		60S ribosomal protein L12	17.804	5	47.3	569920	++++	translation [GO:0006412]	postsynaptic density [GO:0014069]; ribosome [GO:0005840]	structural constituent of ribosome [GO:0003735]			Ribonucleoprotein;Ribosomal protein
Q5SUR3	Q5SUR3;Q9WTX5;Q3TL58	Skp1a	Skp1	S-phase kinase-associated protein 1	18.672	6.5	60.1	569325	++++	histone H2A monoubiquitination [GO:0035518]; maintenance of protein location in nucleus [GO:0051457]; SCF-dependent proteasomal ubiquitin-dependent protein catabolic process [GO:0031146]	Cul7-RING ubiquitin ligase complex [GO:0031467]; cytoplasm [GO:0005737]; PcG protein complex [GO:0031519]; SCF ubiquitin ligase complex [GO:0019005]	beta-catenin binding [GO:0008013]; cullin family protein binding [GO:0097602]; protein domain specific binding [GO:0019904]; ubiquitin protein ligase activity [GO:0061630]			Ubl conjugation pathway
G3X8P6	G3X8P6;Q99MD6;D3Z0H7;Q3UY43	Txnrd3		Thioredoxin reductase 3	67.504	18	47.95	568665	++++	cell redox homeostasis [GO:0045454]	cytosol [GO:0005829]; nucleoplasm [GO:0005654]	electron transfer activity [GO:0009055]; flavin adenine dinucleotide binding [GO:0050660]; protein disulfide oxidoreductase activity [GO:0015035]; thioredoxin-disulfide reductase activity [GO:0004791]			Complete proteome;FAD;Flavoprotein;NAD;Nucleotide-binding;Oxidoreductase;Proteomics identification;Redox-active center;Reference proteome
P51859	P51859;E0CXA0	Hdgf		Hepatoma-derived growth factor	26.268	10	62.9	568650	++++	cellular process [GO:0009987]; cellular response to interleukin-7 [GO:0098761]; negative regulation of transcription by RNA polymerase II [GO:0000122]; positive regulation of transcription by RNA polymerase II [GO:0045944]; protein localization to nucleus [GO:0034504]	cytoplasm [GO:0005737]; extracellular space [GO:0005615]; nucleoplasm [GO:0005654]; nucleus [GO:0005634]; transcriptional repressor complex [GO:0017053]	DNA-binding transcription repressor activity, RNA polymerase II-specific [GO:0001227]; growth factor activity [GO:0008083]; heparin binding [GO:0008201]; nucleotide binding [GO:0000166]; RNA polymerase II proximal promoter sequence-specific DNA binding [GO:0000978]; transcription corepressor activity [GO:0003714]; transcription corepressor binding [GO:0001222]	SUBCELLULAR LOCATION: Cytoplasm {ECO:0000250}. Nucleus {ECO:0000250}.	FUNCTION: Heparin-binding protein, with mitogenic activity for fibroblasts. Acts as a transcriptional repressor (By similarity). {ECO:0000250}.	Acetylation;Complete proteome;Cytoplasm;DNA-binding;Growth factor;Heparin-binding;Isopeptide bond;Nucleotide-binding;Nucleus;Phosphoprotein;Reference proteome;Repressor;Transcription;Transcription regulation;Ubl conjugation
Q564E8	Q564E8;Q9D8E6;Q9CSM5	Rpl4		60S ribosomal protein L4	47.153	14.5	36.75	567500	++++	translation [GO:0006412]	nucleus [GO:0005634]; ribosome [GO:0005840]; rough endoplasmic reticulum [GO:0005791]	structural constituent of ribosome [GO:0003735]			Ribonucleoprotein;Ribosomal protein
Q8K354	Q8K354	Cbr3		Carbonyl reductase [NADPH] 3	30.953	10	51.8	565520	++++	cognition [GO:0050890]; phylloquinone catabolic process [GO:0042376]	cytosol [GO:0005829]; nucleoplasm [GO:0005654]	3-keto sterol reductase activity [GO:0000253]; carbonyl reductase (NADPH) activity [GO:0004090]; NADPH binding [GO:0070402]	SUBCELLULAR LOCATION: Cytoplasm {ECO:0000250}.	FUNCTION: Has low NADPH-dependent oxidoreductase activity towards 4-benzoylpyridine and menadione (in vitro). {ECO:0000250}.	Acetylation;Complete proteome;Cytoplasm;NADP;Oxidoreductase;Phosphoprotein;Reference proteome
Q3TT11	Q3TT11;P51660;Q3UHW2	Hsd17b4		Peroxisomal multifunctional enzyme type 2;(3R)-hydroxyacyl-CoA dehydrogenase;Enoyl-CoA hydratase 2	79.49	25	49.65	565065	++++			oxidoreductase activity [GO:0016491]
Q76MZ3	Q76MZ3;Q8C2E1;Q7TMX2	Ppp2r1a		Serine/threonine-protein phosphatase 2A 65 kDa regulatory subunit A alpha isoform	65.322	25	53.15	563260	++++	chromosome segregation [GO:0007059]; female meiotic nuclear division [GO:0007143]; meiotic sister chromatid cohesion, centromeric [GO:0051754]; meiotic spindle elongation [GO:0051232]; mitotic sister chromatid separation [GO:0051306]; peptidyl-serine dephosphorylation [GO:0070262]; positive regulation of extrinsic apoptotic signaling pathway in absence of ligand [GO:2001241]; protein-containing c…	chromosome, centromeric region [GO:0000775]; cytoplasm [GO:0005737]; cytosol [GO:0005829]; dendrite [GO:0030425]; glutamatergic synapse [GO:0098978]; lateral plasma membrane [GO:0016328]; nucleus [GO:0005634]; protein phosphatase type 2A complex [GO:0000159]; synapse [GO:0045202]	protein antigen binding [GO:1990405]; protein heterodimerization activity [GO:0046982]; protein phosphatase regulator activity [GO:0019888]; protein serine/threonine phosphatase activity [GO:0004722]	SUBCELLULAR LOCATION: Cytoplasm {ECO:0000250|UniProtKB:Q32PI5}. Nucleus {ECO:0000250|UniProtKB:P30153}. Chromosome, centromere {ECO:0000250|UniProtKB:P30153}. Lateral cell membrane {ECO:0000250|UniProtKB:P30153}. Cell projection, dendrite {ECO:0000250|UniProtKB:P30153}. Note=Centromeric localization requires the presence of BUB1. {ECO:0000250|UniProtKB:P30153}.	FUNCTION: The PR65 subunit of protein phosphatase 2A serves as a scaffolding molecule to coordinate the assembly of the catalytic subunit and a variable regulatory B subunit (PubMed:10100624). Upon interaction with GNA12 promotes dephosphorylation of microtubule associated protein TAU/MAPT (By similarity). Required for proper chromosome segregation and for centromeric localization of SGO1 in mito…	3D-structure;Acetylation;Cell membrane;Cell projection;Centromere;Chromosome;Chromosome partition;Complete proteome;Cytoplasm;Membrane;Nucleus;Reference proteome;Repeat
Q545L9	Q545L9;F7D432;E9PWE0;E0CYV0;P23506;P23506-2;Q8BPI6	Pcmt1		Protein-L-isoaspartate O-methyltransferase;Protein-L-isoaspartate(D-aspartate) O-methyltransferase	24.634	8	52.4	561640	++++			protein-L-isoaspartate (D-aspartate) O-methyltransferase activity [GO:0004719]			Methyltransferase;S-adenosyl-L-methionine;Transferase
Q01339	Q01339;Q6LAL7;Q9CY42	Apoh		Beta-2-glycoprotein 1	38.618	14	42.9	561510	++++	animal organ regeneration [GO:0031100]; blood coagulation [GO:0007596]; blood coagulation, intrinsic pathway [GO:0007597]; negative regulation of angiogenesis [GO:0016525]; negative regulation of blood coagulation [GO:0030195]; negative regulation of endothelial cell migration [GO:0010596]; negative regulation of endothelial cell proliferation [GO:0001937]; negative regulation of fibrinolysis [GO…	cell surface [GO:0009986]; chylomicron [GO:0042627]; cytoplasm [GO:0005737]; extracellular space [GO:0005615]; high-density lipoprotein particle [GO:0034364]; plasma membrane [GO:0005886]; very-low-density lipoprotein particle [GO:0034361]	heparin binding [GO:0008201]; identical protein binding [GO:0042802]; lipid binding [GO:0008289]; lipoprotein lipase activator activity [GO:0060230]; phospholipid binding [GO:0005543]	SUBCELLULAR LOCATION: Secreted.	FUNCTION: Binds to various kinds of negatively charged substances such as heparin, phospholipids, and dextran sulfate. May prevent activation of the intrinsic blood coagulation cascade by binding to phospholipids on the surface of damaged cells.	Complete proteome;Disulfide bond;Glycoprotein;Heparin-binding;Reference proteome;Repeat;Secreted;Signal;Sushi
Q8C6E3	Q8C6E3;P24270;Q3UZE7;Q3UF58;Q542K4;Q3TVZ1;Q91XI2	Cat		Catalase	59.835	20.5	53.7	559455	++++	hydrogen peroxide catabolic process [GO:0042744]; response to oxidative stress [GO:0006979]		catalase activity [GO:0004096]; heme binding [GO:0020037]; metal ion binding [GO:0046872]		FUNCTION: Occurs in almost all aerobically respiring organisms and serves to protect cells from the toxic effects of hydrogen peroxide. {ECO:0000256|RuleBase:RU004142}.	Heme;Hydrogen peroxide;Iron;Metal-binding;Oxidoreductase;Peroxidase
A5GZX3	A5GZX3;Q9CPU0	Glo1		Lactoylglutathione lyase	20.809	8.5	63.85	558640	++++	carbohydrate metabolic process [GO:0005975]; glutathione metabolic process [GO:0006749]; methylglyoxal metabolic process [GO:0009438]; negative regulation of apoptotic process [GO:0043066]	cytosol [GO:0005829]; nucleus [GO:0005634]; plasma membrane [GO:0005886]	lactoylglutathione lyase activity [GO:0004462]; zinc ion binding [GO:0008270]		FUNCTION: Catalyzes the conversion of hemimercaptal, formed from methylglyoxal and glutathione, to S-lactoylglutathione. {ECO:0000256|RuleBase:RU361179}.	Lyase;Metal-binding;Zinc
Q3ULF7	Q3ULF7;Q3TWJ4;Q3TGW0;Q99JY9;Q3TGE1	Actr3		Actin-related protein 3	47.357	14.5	49.75	555775	++++	Arp2/3 complex-mediated actin nucleation [GO:0034314]; cilium assembly [GO:0060271]; positive regulation of transcription by RNA polymerase II [GO:0045944]	Arp2/3 protein complex [GO:0005885]; cytoplasm [GO:0005737]; lamellipodium [GO:0030027]; nucleus [GO:0005634]	actin filament binding [GO:0051015]; ATP binding [GO:0005524]; structural constituent of cytoskeleton [GO:0005200]
O08553	O08553	Dpysl2		Dihydropyrimidinase-related protein 2	62.277	17	57.8	555415	++++	axon guidance [GO:0007411]; cytoskeleton organization [GO:0007010]; endocytosis [GO:0006897]; olfactory bulb development [GO:0021772]; positive regulation of glutamate secretion [GO:0014049]; regulation of axon extension [GO:0030516]; regulation of neuron differentiation [GO:0045664]; regulation of neuron projection development [GO:0010975]; response to amphetamine [GO:0001975]; response to cocai…	axon [GO:0030424]; cytoskeleton [GO:0005856]; cytosol [GO:0005829]; dendrite [GO:0030425]; growth cone [GO:0030426]; mitochondrion [GO:0005739]; myelin sheath [GO:0043209]; neuronal cell body [GO:0043025]; neuron projection [GO:0043005]; plasma membrane [GO:0005886]; presynapse [GO:0098793]; protein-containing complex [GO:0032991]; terminal bouton [GO:0043195]	hydrolase activity, acting on carbon-nitrogen (but not peptide) bonds [GO:0016810]; identical protein binding [GO:0042802]; microtubule binding [GO:0008017]; protein kinase binding [GO:0019901]	SUBCELLULAR LOCATION: Cytoplasm, cytosol {ECO:0000250}. Cytoplasm, cytoskeleton {ECO:0000250}. Membrane {ECO:0000250}. Note=Tightly but non-covalently associated with membranes. {ECO:0000250}.	FUNCTION: Plays a role in neuronal development and polarity, as well as in axon growth and guidance, neuronal growth cone collapse and cell migration. Necessary for signaling by class 3 semaphorins and subsequent remodeling of the cytoskeleton. May play a role in endocytosis. {ECO:0000269|PubMed:22057101}.	3D-structure;Complete proteome;Cytoplasm;Cytoskeleton;Developmental protein;Differentiation;Direct protein sequencing;Membrane;Methylation;Neurogenesis;Phosphoprotein;Reference proteome;S-nitrosylation
P16045	P16045	Lgals1		Galectin-1	14.866	6	69.65	551325	++++	apoptotic process [GO:0006915]; cellular response to glucose stimulus [GO:0071333]; cellular response to organic cyclic compound [GO:0071407]; heterophilic cell-cell adhesion via plasma membrane cell adhesion molecules [GO:0007157]; myoblast differentiation [GO:0045445]; negative regulation of cell-substrate adhesion [GO:0010812]; negative regulation of neuron projection development [GO:0010977];…	cell surface [GO:0009986]; collagen-containing extracellular matrix [GO:0062023]; cytoplasm [GO:0005737]; cytosol [GO:0005829]; extracellular region [GO:0005576]; extracellular space [GO:0005615]; nucleus [GO:0005634]	carbohydrate binding [GO:0030246]; galactose binding [GO:0005534]; lactose binding [GO:0030395]; laminin binding [GO:0043236]; protein homodimerization activity [GO:0042803]	SUBCELLULAR LOCATION: Secreted, extracellular space, extracellular matrix {ECO:0000250|UniProtKB:P09382}.	FUNCTION: Lectin that binds beta-galactoside and a wide array of complex carbohydrates. Plays a role in regulating apoptosis, cell proliferation and cell differentiation. Inhibits CD45 protein phosphatase activity and therefore the dephosphorylation of Lyn kinase. Strong inducer of T-cell apoptosis. {ECO:0000250|UniProtKB:P09382, ECO:0000269|PubMed:1986871}.	3D-structure;Acetylation;Apoptosis;Complete proteome;Extracellular matrix;Lectin;Phosphoprotein;Reference proteome;Secreted
P99026	P99026	Psmb4		Proteasome subunit beta type-4	29.116	7	42.8	550200	++++	negative regulation of inflammatory response to antigenic stimulus [GO:0002862]; proteasomal protein catabolic process [GO:0010498]; proteasomal ubiquitin-independent protein catabolic process [GO:0010499]; proteasome-mediated ubiquitin-dependent protein catabolic process [GO:0043161]	cytoplasm [GO:0005737]; cytosol [GO:0005829]; nucleoplasm [GO:0005654]; nucleus [GO:0005634]; proteasome complex [GO:0000502]; proteasome core complex [GO:0005839]; proteasome core complex, beta-subunit complex [GO:0019774]	endopeptidase activity [GO:0004175]; lipopolysaccharide binding [GO:0001530]; threonine-type endopeptidase activity [GO:0004298]	SUBCELLULAR LOCATION: Cytoplasm {ECO:0000250|UniProtKB:P28070}. Nucleus {ECO:0000250|UniProtKB:P28070}.	FUNCTION: Component of the 20S core proteasome complex involved in the proteolytic degradation of most intracellular proteins. This complex plays numerous essential roles within the cell by associating with different regulatory particles. Associated with two 19S regulatory particles, forms the 26S proteasome and thus participates in the ATP-dependent degradation of ubiquitinated proteins. The 26S…	3D-structure;Acetylation;Complete proteome;Cytoplasm;Direct protein sequencing;Hydrolase;Nucleus;Phosphoprotein;Protease;Proteasome;Reference proteome;Threonine protease;Zymogen
Q3UW40	Q3UW40;Q8BP67;Q8BT08;Q9CS31	Rpl24		60S ribosomal protein L24	18.252	4	23.8	549400	++++
Q9JMB7	Q9JMB7;Q9JMB7-2;A0A0G2JEK6	Piwil1		Piwi-like protein 1	98.573	38.5	56.7	546920	++++	gene silencing by RNA [GO:0031047]; meiotic cell cycle [GO:0051321]; multicellular organism development [GO:0007275]; negative regulation of transposition [GO:0010529]; piRNA metabolic process [GO:0034587]; regulation of translation [GO:0006417]; spermatid development [GO:0007286]; spermatogenesis [GO:0007283]; spermatogenesis, exchange of chromosomal proteins [GO:0035093]	chromatoid body [GO:0033391]; cytoplasm [GO:0005737]; cytosol [GO:0005829]; dense body [GO:0097433]; nucleus [GO:0005634]; P granule [GO:0043186]	endoribonuclease activity [GO:0004521]; metal ion binding [GO:0046872]; mRNA binding [GO:0003729]; mRNA cap binding complex binding [GO:0140262]; piRNA binding [GO:0034584]; polysome binding [GO:1905538]; protein kinase binding [GO:0019901]; single-stranded RNA binding [GO:0003727]	SUBCELLULAR LOCATION: Cytoplasm {ECO:0000269|PubMed:11578866, ECO:0000269|PubMed:12062093, ECO:0000269|PubMed:16787948, ECO:0000269|PubMed:16938833, ECO:0000269|PubMed:19020299, ECO:0000269|PubMed:19584108}. Note=Component of the meiotic nuage, also named P granule, a germ-cell-specific organelle required to repress transposon activity during meiosis. Also present in chromatoid body.	FUNCTION: Endoribonuclease that plays a central role in postnatal germ cells by repressing transposable elements and preventing their mobilization, which is essential for the germline integrity (PubMed:11578866, PubMed:22121019, PubMed:21237665). Acts via the piRNA metabolic process, which mediates the repression of transposable elements during meiosis by forming complexes composed of piRNAs and …	3D-structure;Alternative splicing;Complete proteome;Cytoplasm;Developmental protein;Differentiation;Endonuclease;Hydrolase;Magnesium;Meiosis;Metal-binding;Methylation;Nuclease;RNA-binding;RNA-mediated gene silencing;Reference proteome;Spermatogenesis;Translation regulation;Ubl conjugation
Q3U4W8	Q3U4W8;P56399	Usp5		Ubiquitin carboxyl-terminal hydrolase;Ubiquitin carboxyl-terminal hydrolase 5	93.354	26	49.25	545765	++++	protein deubiquitination [GO:0016579]; ubiquitin-dependent protein catabolic process [GO:0006511]		thiol-dependent ubiquitin-specific protease activity [GO:0004843]; zinc ion binding [GO:0008270]		FUNCTION: Deubiquitinating enzyme that removes conjugated ubiquitin from specific proteins to regulate different cellular processes. {ECO:0000256|RuleBase:RU366025}.	Coiled coil;Complete proteome;Disulfide bond;Hydrolase;Metal-binding;Protease;Proteomics identification;Reference proteome;Thiol protease;Ubl conjugation pathway;Zinc;Zinc-finger
E9PXX7	E9PXX7;Q3TEE8;Q91W90;Q3UBW8;A0A0R4J1Y7;Q3UWX1	Txndc5		Thioredoxin domain-containing protein 5	38.532	12	57.55	545620	++++	cell redox homeostasis [GO:0045454]	cell [GO:0005623]	isomerase activity [GO:0016853]			Complete proteome;Disulfide bond;Proteomics identification;Redox-active center;Reference proteome;Repeat
Q3TJ94	Q3TJ94;P19221;H7BX99	F2		Prothrombin;Prothrombin;Activation peptide fragment 1;Activation peptide fragment 2;Thrombin light chain;Thrombin heavy chain	70.268	21	40.75	544645	++++	acute-phase response [GO:0006953]; antimicrobial humoral immune response mediated by antimicrobial peptide [GO:0061844]; cell surface receptor signaling pathway [GO:0007166]; cytolysis by host of symbiont cells [GO:0051838]; fibrinolysis [GO:0042730]; negative regulation of astrocyte differentiation [GO:0048712]; negative regulation of cytokine production involved in inflammatory response [GO:190…	external side of plasma membrane [GO:0009897]; extracellular space [GO:0005615]	calcium ion binding [GO:0005509]; heparin binding [GO:0008201]; lipopolysaccharide binding [GO:0001530]; serine-type endopeptidase activity [GO:0004252]; signaling receptor binding [GO:0005102]; thrombospondin receptor activity [GO:0070053]		FUNCTION: Thrombin, which cleaves bonds after Arg and Lys, converts fibrinogen to fibrin and activates factors V, VII, VIII, XIII, and, in complex with thrombomodulin, protein C. Functions in blood homeostasis, inflammation and wound healing. {ECO:0000256|PIRNR:PIRNR001149}.	Acute phase;Blood coagulation;Disulfide bond;Hemostasis;Hydrolase;Kringle;Protease;Serine protease;Signal
A0A075B5M7	A0A075B5M7;A0A0M4KPD8;A0A0G2JDV4	Igkv5-39			10.345	2.5	39.5	540795	++++	immune response [GO:0006955]; immunoglobulin production [GO:0002377]	extracellular space [GO:0005615]				Complete proteome;Proteomics identification;Reference proteome
Q3KQQ1	Q3KQQ1;Q3UVN5;Q9CZ44;Q9CZ44-3;A2AT02;Q9CZ44-2	Nsfl1c		NSFL1 cofactor p47	40.594	10	39.3	537880	++++
Q60692	Q60692	Psmb6		Proteasome subunit beta type-6	25.378	7	42.45	536455	++++	proteasomal protein catabolic process [GO:0010498]; proteasomal ubiquitin-independent protein catabolic process [GO:0010499]; proteasome-mediated ubiquitin-dependent protein catabolic process [GO:0043161]	cytoplasm [GO:0005737]; cytosol [GO:0005829]; nucleoplasm [GO:0005654]; nucleus [GO:0005634]; proteasome complex [GO:0000502]; proteasome core complex [GO:0005839]; proteasome core complex, beta-subunit complex [GO:0019774]	endopeptidase activity [GO:0004175]; threonine-type endopeptidase activity [GO:0004298]	SUBCELLULAR LOCATION: Cytoplasm {ECO:0000250|UniProtKB:P28072}. Nucleus {ECO:0000250|UniProtKB:P28072}.	FUNCTION: Component of the 20S core proteasome complex involved in the proteolytic degradation of most intracellular proteins. This complex plays numerous essential roles within the cell by associating with different regulatory particles. Associated with two 19S regulatory particles, forms the 26S proteasome and thus participates in the ATP-dependent degradation of ubiquitinated proteins. The 26S…	3D-structure;Acetylation;Complete proteome;Cytoplasm;Direct protein sequencing;Hydrolase;Nucleus;Phosphoprotein;Polymorphism;Protease;Proteasome;Reference proteome;Threonine protease;Zymogen
Q9D515	Q9D515;A6X8J1;B7ZN82	Slxl1	Gm16405;4930527E24Rik		18.02	4	43.2	533435	++++	binding of sperm to zona pellucida [GO:0007339]; meiotic cell cycle [GO:0051321]; regulation of gene expression [GO:0010468]; sex determination [GO:0007530]; single fertilization [GO:0007338]; spermatid development [GO:0007286]; spermatid differentiation [GO:0048515]; spermatogenesis [GO:0007283]	acrosomal vesicle [GO:0001669]; cytoplasm [GO:0005737]; synaptonemal complex [GO:0000795]				Complete proteome;Reference proteome
Q8CDC8	Q8CDC8;Q9DAH0;Q6P8P1;O70403	Fhl4			31.896	10.5	60	532705	++++			metal ion binding [GO:0046872]			Complete proteome;LIM domain;Metal-binding;Proteomics identification;Reference proteome;Zinc
A2NHM3	A2NHM3	Igkc			24.165	6	37	531200	++++			metal ion binding [GO:0046872]			3D-structure;Metal-binding;Zinc
D3Z3A0	D3Z3A0;Q9DCL8;Q9CT86	Ppp1r2		Protein phosphatase inhibitor 2	21.919	7	56.4	530195	++++	regulation of signal transduction [GO:0009966]		protein phosphatase inhibitor activity [GO:0004864]			Complete proteome;Proteomics identification;Reference proteome
Q80UL3	Q80UL3;Q9R0N0;Q9CXZ9;Q9CWW5	Galk1		Galactokinase	42.309	9	33.65	528780	++++	galactose metabolic process [GO:0006012]	cytoplasm [GO:0005737]	ATP binding [GO:0005524]; galactokinase activity [GO:0004335]; galactose binding [GO:0005534]			Kinase;Transferase
Q9DCD8	Q9DCD8;Q58EV4;O70435	Psma3		Proteasome subunit alpha type;Proteasome subunit alpha type-3	28.49	8	32.2	527445	++++	ubiquitin-dependent protein catabolic process [GO:0006511]	cytoplasm [GO:0005737]; nucleus [GO:0005634]; proteasome core complex, alpha-subunit complex [GO:0019773]	threonine-type endopeptidase activity [GO:0004298]	SUBCELLULAR LOCATION: Cytoplasm {ECO:0000256|RuleBase:RU000551}. Nucleus {ECO:0000256|RuleBase:RU000551, ECO:0000256|SAAS:SAAS00594407}.		Cytoplasm;Hydrolase;Nucleus;Protease;Proteasome;Threonine protease
G5E850	G5E850;Q544Z9;P56395	Cyb5a		Cytochrome b5	11.142	3	43.9	525720	++++			heme binding [GO:0020037]; metal ion binding [GO:0046872]			Complete proteome;Heme;Iron;Metal-binding;Proteomics identification;Reference proteome
Q3UE92	Q3UE92;Q3UKF5;Q6P1B1;S4R1I3;Q3TL27;Q8VDK8;Q8BKH1;Q8BV43	Xpnpep1		Xaa-Pro aminopeptidase 1	74.559	23.5	52.7	523680	++++	bradykinin catabolic process [GO:0010815]	cytosol [GO:0005829]	manganese ion binding [GO:0030145]; metalloaminopeptidase activity [GO:0070006]; protein homodimerization activity [GO:0042803]			Aminopeptidase;Complete proteome;Hydrolase;Metal-binding;Protease;Proteomics identification;Reference proteome
Q6ZQM8	Q6ZQM8	Ugt1a7c		UDP-glucuronosyltransferase 1-7C	59.757	16	47.1	520965	++++	aromatic compound catabolic process [GO:0019439]; coumarin catabolic process [GO:0046226]; estrogen catabolic process [GO:0006711]; flavonoid glucuronidation [GO:0052696]; xenobiotic glucuronidation [GO:0052697]	endoplasmic reticulum membrane [GO:0005789]; integral component of membrane [GO:0016021]; intracellular membrane-bounded organelle [GO:0043231]; membrane [GO:0016020]	glucuronosyltransferase activity [GO:0015020]; UDP-glycosyltransferase activity [GO:0008194]	SUBCELLULAR LOCATION: Microsome. Endoplasmic reticulum membrane {ECO:0000305}; Single-pass membrane protein {ECO:0000305}.	FUNCTION: UDPGT is of major importance in the conjugation and subsequent elimination of potentially toxic xenobiotics and endogenous compounds. This isoform has specificity for phenols.	Alternative splicing;Complete proteome;Endoplasmic reticulum;Glycoprotein;Glycosyltransferase;Membrane;Microsome;Reference proteome;Signal;Transferase;Transmembrane;Transmembrane helix
Q9CWJ9	Q9CWJ9	Atic		Bifunctional purine biosynthesis protein PURH;Phosphoribosylaminoimidazolecarboxamide formyltransferase;IMP cyclohydrolase	64.217	22	57.1	520205	++++	'de novo' IMP biosynthetic process [GO:0006189]; animal organ regeneration [GO:0031100]; brainstem development [GO:0003360]; cellular response to interleukin-7 [GO:0098761]; cerebellum development [GO:0021549]; cerebral cortex development [GO:0021987]; dihydrofolate metabolic process [GO:0046452]; nucleoside metabolic process [GO:0009116]; response to inorganic substance [GO:0010035]; ribonucleot…	cytosol [GO:0005829]; mitochondrion [GO:0005739]; plasma membrane [GO:0005886]	IMP cyclohydrolase activity [GO:0003937]; phosphoribosylaminoimidazolecarboxamide formyltransferase activity [GO:0004643]; protein homodimerization activity [GO:0042803]		FUNCTION: Bifunctional enzyme that catalyzes 2 steps in purine biosynthesis. {ECO:0000250}.; FUNCTION: Promotes insulin receptor/INSR autophosphorylation and is involved in INSR internalization. {ECO:0000250|UniProtKB:P31939}.	Acetylation;Complete proteome;Direct protein sequencing;Hydrolase;Multifunctional enzyme;Purine biosynthesis;Reference proteome;Transferase
Q3U8Y7	Q3U8Y7;Q3TKG4;O88685;A2AGN7;Q3THI5;Q3TKC2;B7ZCF1;Q8BUP7;A0A087WPH7;Q3UD94	Psmc3		26S protease regulatory subunit 6A	47.338	15	47.65	519855	++++	protein catabolic process [GO:0030163]	cytoplasm [GO:0005737]	ATP binding [GO:0005524]; hydrolase activity [GO:0016787]			ATP-binding;Nucleotide-binding
O08795-2	O08795-2;Q3U518;O08795;Q3TWG2	Prkcsh		Glucosidase 2 subunit beta	59.559	10	29.8	516010	++++	in utero embryonic development [GO:0001701]; liver development [GO:0001889]; negative regulation of neuron projection development [GO:0010977]; N-glycan processing [GO:0006491]; nitrogen compound metabolic process [GO:0006807]; protein heterooligomerization [GO:0051291]	endoplasmic reticulum [GO:0005783]; glucosidase II complex [GO:0017177]; intracellular membrane-bounded organelle [GO:0043231]	calcium ion binding [GO:0005509]; ion channel binding [GO:0044325]; phosphoprotein binding [GO:0051219]; protein kinase C binding [GO:0005080]; RNA binding [GO:0003723]	SUBCELLULAR LOCATION: Endoplasmic reticulum {ECO:0000255|PROSITE-ProRule:PRU10138}.	FUNCTION: Regulatory subunit of glucosidase II that cleaves sequentially the 2 innermost alpha-1,3-linked glucose residues from the Glc(2)Man(9)GlcNAc(2) oligosaccharide precursor of immature glycoproteins (PubMed:27462106, PubMed:9148925). Required for efficient PKD1/Polycystin-1 biogenesis and trafficking to the plasma membrane of the primary cilia (PubMed:21685914). {ECO:0000269|PubMed:2168591…	3D-structure;Alternative splicing;Calcium;Complete proteome;Direct protein sequencing;Disulfide bond;Endoplasmic reticulum;Glycoprotein;Metal-binding;Phosphoprotein;Reference proteome;Repeat;Signal
Q3UW53	Q3UW53;E9PYV4;Q3TDH5	Fam129a		Protein Niban	102.65	23.5	34.85	515805	++++	negative regulation of protein phosphorylation [GO:0001933]; positive regulation of protein phosphorylation [GO:0001934]; positive regulation of translation [GO:0045727]; response to endoplasmic reticulum stress [GO:0034976]	cytoplasm [GO:0005737]; cytosol [GO:0005829]; plasma membrane [GO:0005886]		SUBCELLULAR LOCATION: Cytoplasm {ECO:0000250|UniProtKB:Q9ESN0}. Membrane {ECO:0000250|UniProtKB:Q9BZQ8}; Lipid-anchor {ECO:0000250|UniProtKB:Q9BZQ8}.	FUNCTION: Regulates phosphorylation of a number of proteins involved in translation regulation including EIF2A, EIF4EBP1 and RPS6KB1. May be involved in the endoplasmic reticulum stress response. {ECO:0000269|PubMed:17588536}.	Complete proteome;Cytoplasm;Lipoprotein;Membrane;Myristate;Phosphoprotein;Reference proteome;Stress response;Translation regulation
Q3TTP0	Q3TTP0;J3QQ47	Shcbp1l		SHC SH2 domain-binding protein 1-like protein	70.947	19	41.2	515385	++++	cell differentiation [GO:0030154]; positive regulation of chromosome organization [GO:2001252]; spermatogenesis [GO:0007283]	cytoplasm [GO:0005737]; meiotic spindle [GO:0072687]		SUBCELLULAR LOCATION: Cytoplasm, cytoskeleton, spindle {ECO:0000269|PubMed:24557841}. Note=Colocalizes with alpha tubulin during meiosis (PubMed:24557841). Colocalizes with HSPA2 at spindle during the meiosis process (PubMed:24557841). {ECO:0000269|PubMed:24557841}.	FUNCTION: Testis-specific spindle-associated factor that plays a role in spermatogenesis (PubMed:24557841). In association with HSPA2, participates in the maintenance of spindle integrity during meiosis in male germ cells (PubMed:24557841). {ECO:0000269|PubMed:24557841}.	Acetylation;Coiled coil;Complete proteome;Cytoplasm;Cytoskeleton;Differentiation;Phosphoprotein;Reference proteome;Repeat;Spermatogenesis
Q3TMB8	Q3TMB8;P54822;E9Q242;E9Q3T7	Adsl		Adenylosuccinate lyase	54.865	18	51.25	513715	++++	'de novo' AMP biosynthetic process [GO:0044208]; 'de novo' IMP biosynthetic process [GO:0006189]		(S)-2-(5-amino-1-(5-phospho-D-ribosyl)imidazole-4-carboxamido)succinate AMP-lyase (fumarate-forming) activity [GO:0070626]; N6-(1,2-dicarboxyethyl)AMP AMP-lyase (fumarate-forming) activity [GO:0004018]			Coiled coil;Lyase;Purine biosynthesis
Q3TGU7	Q3TGU7;P50580;Q05BN2;Q3UMW2;P50580-2;D3YVH7	Pa2g4		Proliferation-associated protein 2G4	43.698	15.5	49.2	513440	++++	negative regulation of apoptotic process [GO:0043066]; positive regulation of cell differentiation [GO:0045597]	cytoplasm [GO:0005737]; nucleolus [GO:0005730]		SUBCELLULAR LOCATION: Cytoplasm {ECO:0000256|SAAS:SAAS00546213}.		Complete proteome;Cytoplasm;Proteomics identification;Reference proteome
Q3U5V2	Q3U5V2;Q5QJQ9;P53996;Q3U935;Q3ULK8;P53996-2;P53996-3;A0A0N4SVS6	Cnbp		Cellular nucleic acid-binding protein	18.871	5	33.3	513430	++++			nucleic acid binding [GO:0003676]; zinc ion binding [GO:0008270]			Metal-binding;Zinc;Zinc-finger
Q3UJN2	Q3UJN2;Q3U1C2;P60122	Ruvbl1		RuvB-like 1	50.213	15.5	53.4	512770	++++	DNA recombination [GO:0006310]; DNA repair [GO:0006281]	Ino80 complex [GO:0031011]; NuA4 histone acetyltransferase complex [GO:0035267]; R2TP complex [GO:0097255]	ATP binding [GO:0005524]; ATP-dependent 5'-3' DNA helicase activity [GO:0043141]	SUBCELLULAR LOCATION: Nucleus {ECO:0000256|RuleBase:RU363048, ECO:0000256|SAAS:SAAS00005491}.	FUNCTION: Proposed core component of the chromatin remodeling INO80 complex which is involved in transcriptional regulation, DNA replication and probably DNA repair. {ECO:0000256|RuleBase:RU363048}.	ATP-binding;DNA damage;DNA recombination;DNA repair;Helicase;Hydrolase;Nucleotide-binding;Nucleus;Transcription;Transcription regulation
Q3UDF3	Q3UDF3;Q99KK7;Q6NXZ0;Q3UDD5;Q8BU29;Q3THP1;Q3UDY7;Q8BYF3	Dpp3		Dipeptidyl peptidase 3	82.883	24.5	51.2	512030	++++		cytoplasm [GO:0005737]	dipeptidyl-peptidase activity [GO:0008239]; metal ion binding [GO:0046872]; metallopeptidase activity [GO:0008237]			Aminopeptidase;Cytoplasm;Hydrolase;Metal-binding;Metalloprotease;Protease;Zinc
P62196	P62196;Q99KR1;Q8K1K2	Psmc5		26S protease regulatory subunit 8	45.626	17	47.65	511085	++++	modulation of chemical synaptic transmission [GO:0050804]; negative regulation of transcription, DNA-templated [GO:0045892]; positive regulation of inclusion body assembly [GO:0090261]; positive regulation of RNA polymerase II transcriptional preinitiation complex assembly [GO:0045899]; proteasome-mediated ubiquitin-dependent protein catabolic process [GO:0043161]; regulation of transcription by …	cytoplasm [GO:0005737]; cytoplasmic vesicle [GO:0031410]; cytosolic proteasome complex [GO:0031597]; inclusion body [GO:0016234]; nuclear proteasome complex [GO:0031595]; nucleus [GO:0005634]; postsynapse [GO:0098794]; proteasome accessory complex [GO:0022624]; proteasome complex [GO:0000502]; proteasome regulatory particle [GO:0005838]; proteasome regulatory particle, base subcomplex [GO:0008540…	ATPase activity [GO:0016887]; ATP binding [GO:0005524]; signaling receptor binding [GO:0005102]; TBP-class protein binding [GO:0017025]; thyrotropin-releasing hormone receptor binding [GO:0031531]; transcription factor binding [GO:0008134]	SUBCELLULAR LOCATION: Cytoplasm {ECO:0000250|UniProtKB:P62195}. Nucleus {ECO:0000250|UniProtKB:P62195}.	FUNCTION: Component of the 26S proteasome, a multiprotein complex involved in the ATP-dependent degradation of ubiquitinated proteins. This complex plays a key role in the maintenance of protein homeostasis by removing misfolded or damaged proteins, which could impair cellular functions, and by removing proteins whose functions are no longer required. Therefore, the proteasome participates in num…	ATP-binding;Acetylation;Complete proteome;Cytoplasm;Nucleotide-binding;Nucleus;Phosphoprotein;Proteasome;Reference proteome
B2CSK2	B2CSK2;A1L347;P16627;Q9QWU1;Q91ZU4	Hspa1l	Hsc70t	Heat shock 70 kDa protein 1-like	70.606	17.5	45.95	510970	++++			ATP binding [GO:0005524]			ATP-binding;Coiled coil;Nucleotide-binding;Stress response
Q9DB29	Q9DB29	Iah1		Isoamyl acetate-hydrolyzing esterase 1 homolog	27.974	8	57	510630	++++	lipid catabolic process [GO:0016042]		hydrolase activity, acting on ester bonds [GO:0016788]		FUNCTION: Probable lipase. {ECO:0000250}.	Complete proteome;Hydrolase;Lipid degradation;Lipid metabolism;Reference proteome
Q5M9L7	Q5M9L7;Q8BT90;P63276;Q3TK12	Rps17		40S ribosomal protein S17	15.524	5	48.9	505335	++++	erythrocyte homeostasis [GO:0034101]; ribosomal small subunit biogenesis [GO:0042274]; rRNA processing [GO:0006364]; translation [GO:0006412]	cytosolic small ribosomal subunit [GO:0022627]	structural constituent of ribosome [GO:0003735]			Ribonucleoprotein;Ribosomal protein
Q5SW18	Q5SW18;P63005;Q3UHM0;Q3UGR6;Q3TJG1;Q3UH92;P63005-2;Q3TIK0	Pafah1b1		Platelet-activating factor acetylhydrolase IB subunit alpha	46.67	14	48.15	503865	++++	adult locomotory behavior [GO:0008344]; brain morphogenesis [GO:0048854]; cerebral cortex development [GO:0021987]; cerebral cortex neuron differentiation [GO:0021895]; corpus callosum morphogenesis [GO:0021540]; establishment of centrosome localization [GO:0051660]; establishment of mitotic spindle orientation [GO:0000132]; lipid catabolic process [GO:0016042]; microtubule organizing center orga…	astral microtubule [GO:0000235]; cell cortex [GO:0005938]; central region of growth cone [GO:0090724]; centrosome [GO:0005813]; cytosol [GO:0005829]; kinesin complex [GO:0005871]; kinetochore [GO:0000776]; neuronal cell body [GO:0043025]; nuclear membrane [GO:0031965]; vesicle [GO:0031982]	dynein complex binding [GO:0070840]; dynein intermediate chain binding [GO:0045505]	SUBCELLULAR LOCATION: Cytoplasm, cytoskeleton {ECO:0000256|HAMAP-Rule:MF_03141}. Cytoplasm, cytoskeleton, microtubule organizing center, centrosome {ECO:0000256|HAMAP-Rule:MF_03141}. Cytoplasm, cytoskeleton, spindle {ECO:0000256|HAMAP-Rule:MF_03141}. Nucleus membrane {ECO:0000256|HAMAP-Rule:MF_03141}. Note=Localizes to the plus end of microtubules and to the centrosome. May localize to the nuclea…	FUNCTION: Positively regulates the activity of the minus-end directed microtubule motor protein dynein. May enhance dynein-mediated microtubule sliding by targeting dynein to the microtubule plus end. Required for several dynein- and microtubule-dependent processes such as the maintenance of Golgi integrity, the peripheral transport of microtubule fragments and the coupling of the nucleus and cen…	Cell cycle;Cell division;Coiled coil;Cytoplasm;Cytoskeleton;Developmental protein;Differentiation;Lipid degradation;Lipid metabolism;Membrane;Microtubule;Mitosis;Neurogenesis;Nucleus;Repeat;Transport;WD repeat
O35405	O35405	Pld3		Phospholipase D3	54.388	6	18.85	503715	++++	lipid catabolic process [GO:0016042]	endoplasmic reticulum membrane [GO:0005789]; integral component of membrane [GO:0016021]	N-acylphosphatidylethanolamine-specific phospholipase D activity [GO:0070290]; phospholipase D activity [GO:0004630]	SUBCELLULAR LOCATION: Endoplasmic reticulum membrane {ECO:0000250}; Single-pass type II membrane protein {ECO:0000250}.	FUNCTION: May be involved in APP processing. {ECO:0000250}.	Complete proteome;Endoplasmic reticulum;Glycoprotein;Hydrolase;Lipid degradation;Lipid metabolism;Membrane;Reference proteome;Repeat;Signal-anchor;Transmembrane;Transmembrane helix
Q5DQJ3	Q5DQJ3;P47754;Q3UBZ3;Q3UCD2;D6RCW7;Q3U7G3;A0A0N4SVM0	Capza2		F-actin-capping protein subunit alpha-2	32.967	8	48.6	502135	++++	barbed-end actin filament capping [GO:0051016]	F-actin capping protein complex [GO:0008290]	actin binding [GO:0003779]		FUNCTION: F-actin-capping proteins bind in a Ca(2+)-independent manner to the fast growing ends of actin filaments (barbed end) thereby blocking the exchange of subunits at these ends. Unlike other capping proteins (such as gelsolin and severin), these proteins do not sever actin filaments. {ECO:0000256|RuleBase:RU365077, ECO:0000256|SAAS:SAAS01187389}.	Actin capping;Actin-binding;Coiled coil
Q99KF5	Q99KF5;P00493	Hprt	Hprt1	Hypoxanthine-guanine phosphoribosyltransferase	24.544	7	44.5	502110	++++	IMP salvage [GO:0032264]; purine ribonucleoside salvage [GO:0006166]	cytoplasm [GO:0005737]	guanine phosphoribosyltransferase activity [GO:0052657]; hypoxanthine phosphoribosyltransferase activity [GO:0004422]; metal ion binding [GO:0046872]; nucleotide binding [GO:0000166]	SUBCELLULAR LOCATION: Cytoplasm {ECO:0000256|RuleBase:RU364099}.		Cytoplasm;Glycosyltransferase;Magnesium;Metal-binding;Nucleotide-binding;Purine salvage;Transferase
A0A075B5P5	A0A075B5P5;P03987-2;P03987;Q6KAM2	Ighg3		Ig gamma-3 chain C region	36.198	9	41.95	501035	++++	B cell receptor signaling pathway [GO:0050853]; complement activation, classical pathway [GO:0006958]; defense response to bacterium [GO:0042742]; innate immune response [GO:0045087]; phagocytosis, engulfment [GO:0006911]; phagocytosis, recognition [GO:0006910]; positive regulation of B cell activation [GO:0050871]	external side of plasma membrane [GO:0009897]; extracellular space [GO:0005615]; immunoglobulin complex, circulating [GO:0042571]	antigen binding [GO:0003823]; immunoglobulin receptor binding [GO:0034987]			Complete proteome;Reference proteome
Q5EBQ6	Q5EBQ6;A0A140T8T4;P51410;A0A0G2JES3;Q5M9J5;D3Z629	Rpl9		60S ribosomal protein L9	21.881	6.5	54.45	500660	++++	translation [GO:0006412]	ribosome [GO:0005840]	rRNA binding [GO:0019843]; structural constituent of ribosome [GO:0003735]			Ribonucleoprotein;Ribosomal protein
Q78ZJ8	Q78ZJ8;A0A068BFR3;P46638;G3UY29;E9Q3P9;F8WGS1;G3UZD3;Q0PD45;P62492;Q3UZ37;G3UZL4	Rab11b	Rab11a	Ras-related protein Rab-11B;Ras-related protein Rab-11A	24.489	10.5	53.2	500475	++++	amyloid-beta clearance by transcytosis [GO:0150093]; cellular response to acidic pH [GO:0071468]; constitutive secretory pathway [GO:0045054]; establishment of protein localization to membrane [GO:0090150]; regulated exocytosis [GO:0045055]; regulation of anion transport [GO:0044070]; regulation of protein localization to cell surface [GO:2000008]; retrograde transport, endosome to plasma membran…	anchored component of synaptic vesicle membrane [GO:0098993]; phagocytic vesicle [GO:0045335]	GDP binding [GO:0019003]; GTPase activity [GO:0003924]; GTP binding [GO:0005525]; myosin V binding [GO:0031489]
Q5SQB0	Q5SQB0;Q5U438;Q5SQB7;Q61937;Q9DAY9;Q5SQB5;Q3U536;Q3UDA7;Q8BSZ3;Q5BL09;E9Q5T3	Npm1	Gm5611	Nucleophosmin	29.524	6	35.25	500465	++++			nucleic acid binding [GO:0003676]			Complete proteome;Proteomics identification;Reference proteome
Q3UKA4	Q3UKA4;P00329	Adh1		Alcohol dehydrogenase 1	39.771	11.5	50.1	500435	++++			oxidoreductase activity [GO:0016491]; zinc ion binding [GO:0008270]			Metal-binding;Zinc
Q545L5	Q545L5;O09035	Dbil5		Diazepam-binding inhibitor-like 5	9.8645	4	50.55	500235	++++	spermatogenesis [GO:0007283]		fatty-acyl-CoA binding [GO:0000062]
A0A0R4J1E2	A0A0R4J1E2;P57776-3	Eef1d		Elongation factor 1-delta	72.93	12.5	33.5	499055	++++	cellular response to ionizing radiation [GO:0071479]	cytosol [GO:0005829]; endoplasmic reticulum [GO:0005783]; eukaryotic translation elongation factor 1 complex [GO:0005853]; fibrillar center [GO:0001650]	translation elongation factor activity [GO:0003746]			Complete proteome;Elongation factor;Protein biosynthesis;Proteomics identification;Reference proteome
Q545K5	Q545K5;O89086;Q8BG13;Q5RJV3	Rbm3		RNA-binding protein 3	16.604	5	48.4	498235	++++			RNA binding [GO:0003723]			RNA-binding
S4R2G5	S4R2G5;Q64467;A0A0R4J0X7;Q3V2I5	Gapdhs		Glyceraldehyde-3-phosphate dehydrogenase;Glyceraldehyde-3-phosphate dehydrogenase, testis-specific	47.642	13	51.5	496915	++++	glucose metabolic process [GO:0006006]; glycolytic process [GO:0006096]		glyceraldehyde-3-phosphate dehydrogenase (NAD+) (phosphorylating) activity [GO:0004365]; NAD binding [GO:0051287]; NADP binding [GO:0050661]			Complete proteome;Glycolysis;NAD;Oxidoreductase;Reference proteome
Q9CWR5	Q9CWR5;P50431;G3UZ26;G3UYY1	Shmt1		Serine hydroxymethyltransferase;Serine hydroxymethyltransferase, cytosolic	52.63	15	50.3	493875	++++	glycine biosynthetic process from serine [GO:0019264]; tetrahydrofolate interconversion [GO:0035999]		glycine hydroxymethyltransferase activity [GO:0004372]; pyridoxal phosphate binding [GO:0030170]		FUNCTION: Interconversion of serine and glycine. {ECO:0000256|RuleBase:RU000585}.	One-carbon metabolism;Pyridoxal phosphate;Transferase
Q3UTI7	Q3UTI7;Q9QUR7	Pin1		Peptidyl-prolyl cis-trans isomerase NIMA-interacting 1	18.374	4	41.8	493825	++++			peptidyl-prolyl cis-trans isomerase activity [GO:0003755]			Isomerase;Rotamase
Q9JM14	Q9JM14;A2A9X5	Nt5c		5(3)-deoxyribonucleotidase, cytosolic type	23.076	6	52.5	493535	++++	deoxyribonucleotide catabolic process [GO:0009264]; dephosphorylation [GO:0016311]; pyrimidine deoxyribonucleotide catabolic process [GO:0009223]	cytoplasm [GO:0005737]; cytosol [GO:0005829]; mitochondrion [GO:0005739]; nucleus [GO:0005634]	5'-nucleotidase activity [GO:0008253]; metal ion binding [GO:0046872]; nucleotidase activity [GO:0008252]; phosphatase activity [GO:0016791]; pyrimidine nucleotide binding [GO:0019103]	SUBCELLULAR LOCATION: Cytoplasm.	FUNCTION: Dephosphorylates the 5' and 2'(3')-phosphates of deoxyribonucleotides, with a preference for dUMP and dTMP, intermediate activity towards dGMP, and low activity towards dCMP and dAMP. {ECO:0000269|PubMed:10681516}.	3D-structure;Complete proteome;Cytoplasm;Hydrolase;Magnesium;Metal-binding;Nucleotide metabolism;Nucleotide-binding;Phosphoprotein;Reference proteome
Q3TKV1	Q3TKV1;Q8VDM4;Q3TXV1;Q3TW71;Q3U9Y8;Q3TWL6;Q3TIP0;Q3TI61;Q80V77;J3KMQ2	Psmd2	Gm5422	26S proteasome non-ATPase regulatory subunit 2	100.2	33.5	55.65	493155	++++	regulation of protein catabolic process [GO:0042176]	proteasome regulatory particle, base subcomplex [GO:0008540]	enzyme regulator activity [GO:0030234]		FUNCTION: Component of the 26S proteasome, a multiprotein complex involved in the ATP-dependent degradation of ubiquitinated proteins. This complex plays a key role in the maintenance of protein homeostasis by removing misfolded or damaged proteins, which could impair cellular functions, and by removing proteins whose functions are no longer required. Therefore, the proteasome participates in num…	Proteasome
Q9D7P1	Q9D7P1;Q9CY61;Q5M9M7;Q3TIF8;Q9CQK2;P62849-2;P62849-3;P62849;Q9DCA4	Rps24		40S ribosomal protein S24	15.325	2	20.5	493035	++++	translation [GO:0006412]	ribosome [GO:0005840]	structural constituent of ribosome [GO:0003735]			Ribonucleoprotein;Ribosomal protein
A5A4Z2	A5A4Z2;G3UZ30;A5A4Y9;A5A4Z1;A5A4Z0;Q8K1L5	Ppp1r11		Protein phosphatase 1 regulatory subunit 11	10.99	4	54.6	490735	++++			protein serine/threonine phosphatase inhibitor activity [GO:0004865]
Q4FK49	Q4FK49;Q9D819;Q8BTY3;Q3UA53	Ppa1		Inorganic pyrophosphatase	32.667	10	50.85	487995	++++	phosphate-containing compound metabolic process [GO:0006796]	cytoplasm [GO:0005737]	inorganic diphosphatase activity [GO:0004427]; magnesium ion binding [GO:0000287]
Q542H7	Q542H7;P04117	Fabp4		Fatty acid-binding protein, adipocyte	14.65	5	44.7	486685	++++	regulation of inflammatory response [GO:0050727]		fatty acid binding [GO:0005504]			Transport
Q9QYG0	Q9QYG0;Q9QYG0-2	Ndrg2		Protein NDRG2	40.789	11.5	58.1	485505	++++	cell differentiation [GO:0030154]; negative regulation of cytokine production [GO:0001818]; negative regulation of ERK1 and ERK2 cascade [GO:0070373]; negative regulation of smooth muscle cell proliferation [GO:0048662]; nervous system development [GO:0007399]; postsynapse organization [GO:0099173]; regulation of platelet-derived growth factor production [GO:0090361]; regulation of vascular endot…	cytoplasm [GO:0005737]; glutamatergic synapse [GO:0098978]; Golgi apparatus [GO:0005794]; growth cone [GO:0030426]; nucleus [GO:0005634]; perinuclear region of cytoplasm [GO:0048471]		SUBCELLULAR LOCATION: Cytoplasm {ECO:0000269|PubMed:14985363, ECO:0000269|PubMed:16520977}. Cytoplasm, perinuclear region {ECO:0000250}. Cell projection, growth cone {ECO:0000250}. Note=In neurons, seems to concentrate at axonal growth cone. Perinuclear in neurons (By similarity). {ECO:0000250}.	FUNCTION: Contributes to the regulation of the Wnt signaling pathway. Down-regulates CTNNB1-mediated transcriptional activation of target genes, such as CCND1, and may thereby act as tumor suppressor. May be involved in dendritic cell and neuron differentiation (By similarity). {ECO:0000250}.	3D-structure;Acetylation;Alternative splicing;Cell projection;Complete proteome;Cytoplasm;Developmental protein;Differentiation;Direct protein sequencing;Neurogenesis;Phosphoprotein;Reference proteome;Tumor suppressor;Wnt signaling pathway
Q9CR00	Q9CR00;Q3THC1;Q3ULI3;Q9CZZ4;A0A0G2JGN6	Psmd9		26S proteasome non-ATPase regulatory subunit 9	24.72	7	38.05	483370	++++	negative regulation of insulin secretion [GO:0046676]; positive regulation of insulin secretion [GO:0032024]; positive regulation of transcription, DNA-templated [GO:0045893]; positive regulation of transcription by RNA polymerase II [GO:0045944]; proteasome regulatory particle assembly [GO:0070682]; type B pancreatic cell apoptotic process [GO:0097050]	cytoplasm [GO:0005737]; nucleus [GO:0005634]; proteasome regulatory particle, base subcomplex [GO:0008540]	bHLH transcription factor binding [GO:0043425]; protein C-terminus binding [GO:0008022]; transcription coactivator activity [GO:0003713]		FUNCTION: Acts as a chaperone during the assembly of the 26S proteasome, specifically of the base subcomplex of the PA700/19S regulatory complex (RC). During the base subcomplex assembly is part of an intermediate PSMD9:PSMC6:PSMC3 module, also known as modulator trimer complex; PSMD9 is released during the further base assembly process (By similarity). {ECO:0000250}.	Chaperone;Complete proteome;Phosphoprotein;Reference proteome
Q3UM45	Q3UM45	Ppp1r7		Protein phosphatase 1 regulatory subunit 7	41.291	15	60.4	483215	++++	chromosome segregation [GO:0007059]; positive regulation of protein dephosphorylation [GO:0035307]	chromosome [GO:0005694]; nucleus [GO:0005634]		SUBCELLULAR LOCATION: Nucleus {ECO:0000250}.	FUNCTION: Regulatory subunit of protein phosphatase 1. {ECO:0000250}.	Acetylation;Complete proteome;Direct protein sequencing;Leucine-rich repeat;Nucleus;Phosphoprotein;Reference proteome;Repeat
Q543N3	Q543N3;Q61792;A2A6H0;A2A6G9	Lasp1		LIM and SH3 domain protein 1	29.994	8	45.6	482400	++++		cortical actin cytoskeleton [GO:0030864]	ion transmembrane transporter activity [GO:0015075]; metal ion binding [GO:0046872]			LIM domain;Metal-binding;SH3 domain;Zinc
Q545M2	Q545M2;Q62252	Spa17		Sperm surface protein Sp17	17.296	4	41.6	482285	++++	binding of sperm to zona pellucida [GO:0007339]	cytoplasm [GO:0005737]; membrane [GO:0016020]; sperm fibrous sheath [GO:0035686]; sperm principal piece [GO:0097228]			FUNCTION: Sperm surface zona pellucida binding protein. Helps to bind spermatozoa to the zona pellucida with high affinity. Might function in binding zona pellucida and carbohydrates. {ECO:0000256|PIRNR:PIRNR016533}.	Coiled coil
Q9DCN2-2	Q9DCN2-2;Q9DCN2;Q9CY59;F2Z456;A0A0A0MQM3	Cyb5r3		NADH-cytochrome b5 reductase 3;NADH-cytochrome b5 reductase 3 membrane-bound form;NADH-cytochrome b5 reductase 3 soluble form;NADH-cytochrome b5 reductase	31.549	10	62.6	479410	++++	cholesterol biosynthetic process [GO:0006695]	endoplasmic reticulum membrane [GO:0005789]; lipid droplet [GO:0005811]; mitochondrial inner membrane [GO:0005743]; mitochondrial outer membrane [GO:0005741]	ADP binding [GO:0043531]; AMP binding [GO:0016208]; cytochrome-b5 reductase activity, acting on NAD(P)H [GO:0004128]; FAD binding [GO:0071949]; flavin adenine dinucleotide binding [GO:0050660]; NAD binding [GO:0051287]	SUBCELLULAR LOCATION: Isoform 1: Endoplasmic reticulum membrane {ECO:0000250|UniProtKB:P00387}; Lipid-anchor {ECO:0000250|UniProtKB:P00387}; Cytoplasmic side {ECO:0000250|UniProtKB:P00387}. Mitochondrion outer membrane {ECO:0000250|UniProtKB:P00387}; Lipid-anchor {ECO:0000250|UniProtKB:P00387}; Cytoplasmic side {ECO:0000250|UniProtKB:P00387}.; SUBCELLULAR LOCATION: Isoform 2: Cytoplasm. Note=Prod…	FUNCTION: Desaturation and elongation of fatty acids, cholesterol biosynthesis, drug metabolism, and, in erythrocyte, methemoglobin reduction. {ECO:0000250}.	Acetylation;Alternative promoter usage;Cholesterol biosynthesis;Cholesterol metabolism;Complete proteome;Cytoplasm;Direct protein sequencing;Endoplasmic reticulum;FAD;Flavoprotein;Lipid biosynthesis;Lipid metabolism;Lipoprotein;Membrane;Mitochondrion;Mitochondrion outer membrane;Myristate;NAD;Oxidoreductase;Phosphoprotein;Reference proteome;Steroid biosynthesis;Steroid metabolism;Sterol biosynthe…
G3XA48	G3XA48;P58044	Idi1		Isopentenyl-diphosphate Delta-isomerase 1	32.477	8	39.9	478125	++++	isoprenoid biosynthetic process [GO:0008299]	peroxisome [GO:0005777]	hydrolase activity [GO:0016787]; isopentenyl-diphosphate delta-isomerase activity [GO:0004452]			Complete proteome;Isomerase;Proteomics identification;Reference proteome
P51885	P51885	Lum		Lumican	38.265	7	29.45	478075	++++	cartilage development [GO:0051216]; collagen fibril organization [GO:0030199]; positive regulation of transcription by RNA polymerase II [GO:0045944]; positive regulation of transforming growth factor beta1 production [GO:0032914]; response to growth factor [GO:0070848]; response to organic cyclic compound [GO:0014070]; visual perception [GO:0007601]	collagen-containing extracellular matrix [GO:0062023]; extracellular matrix [GO:0031012]; extracellular space [GO:0005615]; fibrillar collagen trimer [GO:0005583]	collagen binding [GO:0005518]	SUBCELLULAR LOCATION: Secreted, extracellular space, extracellular matrix {ECO:0000250}.		Complete proteome;Direct protein sequencing;Disulfide bond;Extracellular matrix;Glycoprotein;Leucine-rich repeat;Phosphoprotein;Proteoglycan;Pyrrolidone carboxylic acid;Reference proteome;Repeat;Secreted;Signal;Sulfation
P05063	P05063	Aldoc		Fructose-bisphosphate aldolase C	39.394	11	47.65	477785	++++	aging [GO:0007568]; apoptotic process [GO:0006915]; epithelial cell differentiation [GO:0030855]; fructose 1,6-bisphosphate metabolic process [GO:0030388]; glycolytic process [GO:0006096]; protein heterotetramerization [GO:0051290]; protein homotetramerization [GO:0051289]	axon [GO:0030424]; cytoplasm [GO:0005737]; cytosol [GO:0005829]; mitochondrion [GO:0005739]; postsynaptic cytosol [GO:0099524]	cytoskeletal protein binding [GO:0008092]; fructose-bisphosphate aldolase activity [GO:0004332]			Acetylation;Complete proteome;Direct protein sequencing;Glycolysis;Lyase;Phosphoprotein;Reference proteome;Schiff base
Q5RJV4	Q5RJV4;Q7TNU0;Q66JR7;Q9D0F9;Q3U6X6;A2CEK3	Pgm2	Pgm1	Phosphoglucomutase-1	61.383	19	53.45	476490	++++	carbohydrate metabolic process [GO:0005975]		intramolecular transferase activity, phosphotransferases [GO:0016868]; magnesium ion binding [GO:0000287]			Magnesium;Metal-binding
A0A0E4B366	A0A0E4B366;A0A0A6YY53;F6TQW2	Ighg2c			51.819	8	25.75	476350	++++						Immunoglobulin domain;Signal
Q2VPR5	Q2VPR5;Q9ESF6;O35539	Hdgfl1			31.682	8	38.35	475820	++++						Complete proteome;Proteomics identification;Reference proteome
G3X9T8	G3X9T8;G3X8Q5;E9PZD8;Q61147	Cp		Ceruloplasmin	121.08	30	39.3	475785	++++	cellular iron ion homeostasis [GO:0006879]; iron ion transport [GO:0006826]	cell [GO:0005623]; extracellular space [GO:0005615]	copper ion binding [GO:0005507]; ferroxidase activity [GO:0004322]			Complete proteome;Copper;Disulfide bond;Metal-binding;Oxidoreductase;Proteomics identification;Reference proteome;Signal
Q80YT5	Q80YT5	Spata20		Spermatogenesis-associated protein 20	88.471	24	42.15	474325	++++	cell differentiation [GO:0030154]; multicellular organism development [GO:0007275]; spermatogenesis [GO:0007283]	extracellular region [GO:0005576]	catalytic activity [GO:0003824]	SUBCELLULAR LOCATION: Secreted {ECO:0000305}.	FUNCTION: May play a role in fertility regulation. {ECO:0000250}.	Complete proteome;Developmental protein;Differentiation;Phosphoprotein;Reference proteome;Secreted;Spermatogenesis
Q9DB93	Q9DB93;Q64327	Mea1		Male-enhanced antigen 1	18.597	2	17.2	473920	++++	spermatogenesis [GO:0007283]
O35685	O35685	Nudc		Nuclear migration protein nudC	38.358	12	39.5	472330	++++	cell cycle [GO:0007049]; cell division [GO:0051301]; developmental process [GO:0032502]; nuclear migration [GO:0007097]; protein folding [GO:0006457]	cytoplasm [GO:0005737]; cytosol [GO:0005829]; Golgi apparatus [GO:0005794]; microtubule [GO:0005874]; nucleus [GO:0005634]	unfolded protein binding [GO:0051082]	SUBCELLULAR LOCATION: Cytoplasm, cytoskeleton {ECO:0000250}. Nucleus {ECO:0000250}. Note=A small proportion is nuclear, in a punctate pattern (By similarity). In a filamentous pattern adjacent to the nucleus of migrating cerebellar granule cells. Colocalizes with tubulin and dynein and with the microtubule organizing center. Distributed throughout the cytoplasm of non-migrating cells (By similari…	FUNCTION: Plays a role in neurogenesis and neuronal migration. Necessary for correct formation of mitotic spindles and chromosome separation during mitosis (By similarity). {ECO:0000250, ECO:0000269|PubMed:11734602}.	3D-structure;Acetylation;Cell cycle;Cell division;Coiled coil;Complete proteome;Cytoplasm;Cytoskeleton;Microtubule;Mitosis;Nucleus;Phosphoprotein;Reference proteome
Q9D6G1	Q9D6G1;Q544Z3;Q80XR6;Q3TMZ8;Q20BD0;Q99020	Hnrnpab		Heterogeneous nuclear ribonucleoprotein A/B	29.922	6	25.55	472075	++++			RNA binding [GO:0003723]			RNA-binding;Ribonucleoprotein;Viral nucleoprotein;Virion
D3YU60	D3YU60;Q53ZD4;E9QJW0;Q91VS7	Mgst1		Microsomal glutathione S-transferase 1	11.687	2	24.5	471105	++++		integral component of membrane [GO:0016021]				Complete proteome;Membrane;Proteomics identification;Reference proteome;Transmembrane;Transmembrane helix
D3YWS3	D3YWS3;Q9JJV2;Q9JJV2-2;Q9JJV2-3	Pfn2		Profilin;Profilin-2	11.776	5	85.5	469855	++++	actin cytoskeleton organization [GO:0030036]; regulation of actin filament polymerization [GO:0030833]		actin binding [GO:0003779]			Actin-binding;Complete proteome;Proteomics identification;Reference proteome
Q544F6	Q544F6;Q9CQI6	Cotl1		Coactosin-like protein	15.944	6	56.3	468950	++++			actin binding [GO:0003779]; enzyme binding [GO:0019899]
Q8K4Z3	Q8K4Z3	Apoa1bp		NAD(P)H-hydrate epimerase	30.972	6	34.05	468905	++++	nicotinamide nucleotide metabolic process [GO:0046496]; protein homotetramerization [GO:0051289]	cell body [GO:0044297]; cilium [GO:0005929]; cytosol [GO:0005829]; extracellular region [GO:0005576]; extracellular space [GO:0005615]; intracellular membrane-bounded organelle [GO:0043231]; mitochondrion [GO:0005739]; nucleoplasm [GO:0005654]	metal ion binding [GO:0046872]; NADHX epimerase activity [GO:0052856]; NADPHX epimerase activity [GO:0052857]; nucleotide binding [GO:0000166]; protein homodimerization activity [GO:0042803]	SUBCELLULAR LOCATION: Mitochondrion {ECO:0000255|HAMAP-Rule:MF_03159}. Secreted {ECO:0000255|HAMAP-Rule:MF_03159, ECO:0000269|PubMed:18202122, ECO:0000269|PubMed:18614015}. Note=In sperm, secretion gradually increases during capacitation.	FUNCTION: Catalyzes the epimerization of the S- and R-forms of NAD(P)HX, a damaged form of NAD(P)H that is a result of enzymatic or heat-dependent hydration. This is a prerequisite for the S-specific NAD(P)H-hydrate dehydratase to allow the repair of both epimers of NAD(P)HX. {ECO:0000250|UniProtKB:Q8NCW5, ECO:0000255|HAMAP-Rule:MF_03159}.	3D-structure;Complete proteome;Isomerase;Metal-binding;Mitochondrion;NAD;NADP;Nucleotide-binding;Phosphoprotein;Potassium;Reference proteome;Secreted;Transit peptide
Q8R317	Q8R317;Q66K07	Ubqln1		Ubiquilin-1	61.976	8.5	23.55	468085	++++	aggrephagy [GO:0035973]; autophagosome assembly [GO:0000045]; autophagosome maturation [GO:0097352]; cellular response to hypoxia [GO:0071456]; macroautophagy [GO:0016236]; negative regulation of store-operated calcium channel activity [GO:1901340]; negative regulation of toll-like receptor 3 signaling pathway [GO:0034140]; positive regulation of ER-associated ubiquitin-dependent protein cataboli…	aggresome [GO:0016235]; autophagosome [GO:0005776]; cytoplasm [GO:0005737]; cytoplasmic vesicle [GO:0031410]; cytosol [GO:0005829]; endoplasmic reticulum [GO:0005783]; nucleoplasm [GO:0005654]; perinuclear region of cytoplasm [GO:0048471]; plasma membrane [GO:0005886]; proteasome complex [GO:0000502]; protein-containing complex [GO:0032991]	identical protein binding [GO:0042802]; intermediate filament binding [GO:0019215]; kinase binding [GO:0019900]; polyubiquitin modification-dependent protein binding [GO:0031593]; protein domain specific binding [GO:0019904]; signaling receptor binding [GO:0005102]	SUBCELLULAR LOCATION: Nucleus {ECO:0000250|UniProtKB:Q9UMX0}. Cytoplasm {ECO:0000269|PubMed:10549293}. Endoplasmic reticulum {ECO:0000250|UniProtKB:Q9UMX0}. Cytoplasmic vesicle, autophagosome {ECO:0000269|PubMed:20529957}. Cell membrane {ECO:0000250|UniProtKB:Q9UMX0}. Note=Detected in neuronal processes and at synapses. Recruited to the ER during ER-associated protein degradation (ERAD). Colocali…	FUNCTION: Plays an important role in the regulation of different protein degradation mechanisms and pathways including ubiquitin-proteasome system (UPS), autophagy and endoplasmic reticulum-associated protein degradation (ERAD) pathway. Mediates the proteasomal targeting of misfolded or accumulated proteins for degradation by binding (via UBA domain) to their polyubiquitin chains and by interacti…	Acetylation;Alternative splicing;Autophagy;Cell membrane;Complete proteome;Cytoplasm;Cytoplasmic vesicle;Direct protein sequencing;Endoplasmic reticulum;Membrane;Nucleus;Proteasome;Reference proteome;Ubl conjugation
Q8R1G2	Q8R1G2	Cmbl		Carboxymethylenebutenolidase homolog	27.902	10	50.4	466900	++++		cytosol [GO:0005829]	hydrolase activity [GO:0016787]	SUBCELLULAR LOCATION: Cytoplasm, cytosol {ECO:0000250}.	FUNCTION: Cysteine hydrolase. {ECO:0000250}.	Acetylation;Complete proteome;Cytoplasm;Hydrolase;Phosphoprotein;Reference proteome
D3YYE1	D3YYE1;D3Z7M9;O35381;F6UFG6	Anp32a		Acidic leucine-rich nuclear phosphoprotein 32 family member A	22.954	5.5	28.05	466195	++++						Complete proteome;Proteomics identification;Reference proteome
Q5SW83	Q5SW83;P61161;Q8BMA4	Actr2		Actin-related protein 2	44.76	7	26.6	465710	++++	Arp2/3 complex-mediated actin nucleation [GO:0034314]; associative learning [GO:0008306]; cellular response to trichostatin A [GO:0035984]; cilium assembly [GO:0060271]; positive regulation of dendritic spine morphogenesis [GO:0061003]; positive regulation of double-strand break repair via homologous recombination [GO:1905168]; positive regulation of transcription by RNA polymerase II [GO:0045944…	Arp2/3 protein complex [GO:0005885]; cytoplasm [GO:0005737]; invadopodium [GO:0071437]; lamellipodium [GO:0030027]; nucleus [GO:0005634]; podosome core [GO:0061825]; postsynaptic density [GO:0014069]; site of double-strand break [GO:0035861]	actin filament binding [GO:0051015]; ATP binding [GO:0005524]; structural constituent of cytoskeleton [GO:0005200]	SUBCELLULAR LOCATION: Cytoplasm, cytoskeleton {ECO:0000256|RuleBase:RU365080}.	FUNCTION: ATP-binding component of the Arp2/3 complex, a multiprotein complex that mediates actin polymerization upon stimulation by nucleation-promoting factor (NPF). The Arp2/3 complex mediates the formation of branched actin networks in the cytoplasm, providing the force for cell motility. Seems to contact the pointed end of the daughter actin filament. {ECO:0000256|RuleBase:RU365080}.	ATP-binding;Actin-binding;Cytoplasm;Cytoskeleton;Nucleotide-binding
E9PVG8	E9PVG8	9530053A07Rik			280.23	62	40.5	464550	++++						Complete proteome;Proteomics identification;Reference proteome;Signal
Q3UCH0	Q3UCH0;P47911;E9PUX4;Q3UFI4	Rpl6	Gm5428	60S ribosomal protein L6	33.509	10.5	32.25	464540	++++	cytoplasmic translation [GO:0002181]	cytoplasmic ribonucleoprotein granule [GO:0036464]; cytosolic large ribosomal subunit [GO:0022625]; nucleus [GO:0005634]; polysomal ribosome [GO:0042788]	structural constituent of ribosome [GO:0003735]			Ribonucleoprotein;Ribosomal protein
Q5XJF6	Q5XJF6;Q3U561;P53026;Q99JL6	Rpl10a		Ribosomal protein;60S ribosomal protein L10a	24.831	5.5	30	462880	++++	cytoplasmic translation [GO:0002181]	cytosolic large ribosomal subunit [GO:0022625]; polysomal ribosome [GO:0042788]	RNA binding [GO:0003723]; structural constituent of ribosome [GO:0003735]			Complete proteome;Proteomics identification;Reference proteome;Ribonucleoprotein;Ribosomal protein
Q5BKQ9	Q5BKQ9;Q8BG32;Q7TMI0;Q3UWW9;Q8BK73;Q3THG2;Q497E8;Q8C0Z6;Q8K2N7	Psmd11		26S proteasome non-ATPase regulatory subunit 11	47.436	16	47.6	462865	++++	proteasome assembly [GO:0043248]; stem cell differentiation [GO:0048863]; ubiquitin-dependent protein catabolic process [GO:0006511]	proteasome accessory complex [GO:0022624]				Proteasome
Q3UXP2	Q3UXP2;Q3TXT7;Q9WTM5	Ruvbl2		RuvB-like 2	51.143	17	45.7	459760	++++	DNA recombination [GO:0006310]; DNA repair [GO:0006281]	Ino80 complex [GO:0031011]; NuA4 histone acetyltransferase complex [GO:0035267]; R2TP complex [GO:0097255]	ATP binding [GO:0005524]; ATP-dependent 5'-3' DNA helicase activity [GO:0043141]	SUBCELLULAR LOCATION: Nucleus {ECO:0000256|RuleBase:RU363048, ECO:0000256|SAAS:SAAS00005491}.	FUNCTION: Proposed core component of the chromatin remodeling INO80 complex which is involved in transcriptional regulation, DNA replication and probably DNA repair. {ECO:0000256|RuleBase:RU363048}.	ATP-binding;DNA damage;DNA recombination;DNA repair;Helicase;Hydrolase;Nucleotide-binding;Nucleus;Transcription;Transcription regulation
Q8BNF3	Q8BNF3;Q3U2Z6;Q3TDY6;O89023	Tpp1		Tripeptidyl-peptidase 1	34.522	5	37.2	458465	++++			metal ion binding [GO:0046872]; serine-type endopeptidase activity [GO:0004252]			Calcium;Hydrolase;Metal-binding;Protease;Serine protease
F8WIU1	F8WIU1;Q9D1K7;H7BXB9	1700037H04Rik		UPF0687 protein C20orf27 homolog	19.811	6	52.85	457890	++++						Complete proteome;Proteomics identification;Reference proteome
Q61599	Q61599;D3YWL7	Arhgdib		Rho GDP-dissociation inhibitor 2	22.851	5	48.5	457250	++++	cellular response to redox state [GO:0071461]; negative regulation of trophoblast cell migration [GO:1901164]; regulation of actin cytoskeleton reorganization [GO:2000249]; regulation of Rho protein signal transduction [GO:0035023]; Rho protein signal transduction [GO:0007266]	cytosol [GO:0005829]; membrane [GO:0016020]	GTPase activator activity [GO:0005096]; GTPase activity [GO:0003924]; Rac GTPase binding [GO:0048365]; Rho GDP-dissociation inhibitor activity [GO:0005094]	SUBCELLULAR LOCATION: Cytoplasm, cytosol {ECO:0000250|UniProtKB:P52566}.	FUNCTION: Regulates the GDP/GTP exchange reaction of the Rho proteins by inhibiting the dissociation of GDP from them, and the subsequent binding of GTP to them. Regulates reorganization of the actin cytoskeleton mediated by Rho family members. {ECO:0000250|UniProtKB:P52566}.	Acetylation;Complete proteome;Cytoplasm;GTPase activation;Phosphoprotein;Reference proteome
Q9WTP6-2	Q9WTP6-2;Q9WTP6	Ak2		Adenylate kinase 2, mitochondrial;Adenylate kinase 2, mitochondrial, N-terminally processed	25.605	7	46.75	456360	++++	ADP biosynthetic process [GO:0006172]; AMP metabolic process [GO:0046033]; ATP metabolic process [GO:0046034]; dATP metabolic process [GO:0046060]	cytoplasm [GO:0005737]; cytosol [GO:0005829]; mitochondrial inner membrane [GO:0005743]; mitochondrial intermembrane space [GO:0005758]; mitochondrion [GO:0005739]; nucleus [GO:0005634]; sperm flagellum [GO:0036126]; sperm mitochondrial sheath [GO:0097226]	adenylate kinase activity [GO:0004017]; ATP binding [GO:0005524]	SUBCELLULAR LOCATION: Mitochondrion intermembrane space {ECO:0000255|HAMAP-Rule:MF_03168}.	FUNCTION: Catalyzes the reversible transfer of the terminal phosphate group between ATP and AMP. Plays an important role in cellular energy homeostasis and in adenine nucleotide metabolism. Adenylate kinase activity is critical for regulation of the phosphate utilization and the AMP de novo biosynthesis pathways. Plays a key role in hematopoiesis. {ECO:0000255|HAMAP-Rule:MF_03168}.	ATP-binding;Acetylation;Alternative splicing;Complete proteome;Direct protein sequencing;Disulfide bond;Kinase;Mitochondrion;Nucleotide-binding;Phosphoprotein;Reference proteome;Transferase
Q78P93	Q78P93;Q3U646;Q9WV54;Q3U8A7;Q3TWT5	Asah1		Acid ceramidase;Acid ceramidase subunit alpha;Acid ceramidase subunit beta	44.669	11	30.55	456185	++++	ceramide biosynthetic process [GO:0046513]; ceramide catabolic process [GO:0046514]; keratinocyte differentiation [GO:0030216]; regulation of steroid biosynthetic process [GO:0050810]; sphingosine biosynthetic process [GO:0046512]	extracellular space [GO:0005615]; lysosome [GO:0005764]	N-acylsphingosine amidohydrolase activity [GO:0017040]	SUBCELLULAR LOCATION: Lysosome {ECO:0000256|PIRNR:PIRNR017632}.		Hydrolase;Lipid metabolism;Lysosome;Signal
Q9WVA4	Q9WVA4	Tagln2		Transgelin-2	22.395	9	61.8	454965	++++	epithelial cell differentiation [GO:0030855]					Acetylation;Complete proteome;Direct protein sequencing;Isopeptide bond;Methylation;Phosphoprotein;Reference proteome;Ubl conjugation
Q58EU3	Q58EU3;Q3TXS9;P25444;Q3TXR5;A0A140T8L5;Q9DC49;E9Q1N8;Q3TI78;Q3UB36;D3YVC1;Q3TLE5;Q3TL20;D3YWJ3;F6YTZ4;J3QMG5;O89072	Rps2	Gm18025;Gm6576;Gm5786	40S ribosomal protein S2	31.231	8	32.75	454820	++++	positive regulation of ubiquitin-protein transferase activity [GO:0051443]; translation [GO:0006412]	cytosolic small ribosomal subunit [GO:0022627]; nucleoplasm [GO:0005654]	enzyme binding [GO:0019899]; fibroblast growth factor binding [GO:0017134]; mRNA binding [GO:0003729]; structural constituent of ribosome [GO:0003735]			Ribonucleoprotein;Ribosomal protein
Q8C605	Q8C605;Q9WUA3;Q9WUA3-2	Pfkp		ATP-dependent 6-phosphofructokinase;ATP-dependent 6-phosphofructokinase, platelet type	85.546	16.5	37.5	454795	++++	fructose 6-phosphate metabolic process [GO:0006002]	cytoplasm [GO:0005737]	6-phosphofructokinase activity [GO:0003872]; ATP binding [GO:0005524]; metal ion binding [GO:0046872]	SUBCELLULAR LOCATION: Cytoplasm {ECO:0000256|HAMAP-Rule:MF_03184}.	FUNCTION: Catalyzes the phosphorylation of D-fructose 6-phosphate to fructose 1,6-bisphosphate by ATP, the first committing step of glycolysis. {ECO:0000256|HAMAP-Rule:MF_03184}.	ATP-binding;Allosteric enzyme;Complete proteome;Cytoplasm;Glycolysis;Kinase;Magnesium;Metal-binding;Nucleotide-binding;Proteomics identification;Reference proteome;Transferase
P08249	P08249	Mdh2		Malate dehydrogenase, mitochondrial	35.611	10.5	43.65	454325	++++	aerobic respiration [GO:0009060]; carbohydrate metabolic process [GO:0005975]; internal protein amino acid acetylation [GO:0006475]; malate metabolic process [GO:0006108]; NADH metabolic process [GO:0006734]; oxaloacetate metabolic process [GO:0006107]; tricarboxylic acid cycle [GO:0006099]	cytoplasm [GO:0005737]; membrane [GO:0016020]; mitochondrial inner membrane [GO:0005743]; mitochondrial matrix [GO:0005759]; mitochondrion [GO:0005739]; myelin sheath [GO:0043209]	L-malate dehydrogenase activity [GO:0030060]; malate dehydrogenase (NADP+) activity [GO:0046554]; malate dehydrogenase activity [GO:0016615]; protein homodimerization activity [GO:0042803]; protein self-association [GO:0043621]	SUBCELLULAR LOCATION: Mitochondrion matrix {ECO:0000250|UniProtKB:P04636}.		Acetylation;Complete proteome;Direct protein sequencing;Glycoprotein;Mitochondrion;NAD;Oxidoreductase;Phosphoprotein;Reference proteome;Transit peptide;Tricarboxylic acid cycle
Q3UBU9	Q3UBU9;Q62446	Fkbp3		Peptidyl-prolyl cis-trans isomerase;Peptidyl-prolyl cis-trans isomerase FKBP3	25.147	5.5	37.3	453335	++++			peptidyl-prolyl cis-trans isomerase activity [GO:0003755]			Isomerase;Rotamase
Q9DAN1	Q9DAN1	Pdilt		Protein disulfide-isomerase-like protein of the testis	67.758	20	36.55	452885	++++	cell migration [GO:0016477]; cell redox homeostasis [GO:0045454]; multicellular organism development [GO:0007275]; protein folding [GO:0006457]; spermatid development [GO:0007286]	endoplasmic reticulum [GO:0005783]	protein disulfide isomerase activity [GO:0003756]	SUBCELLULAR LOCATION: Endoplasmic reticulum {ECO:0000255|PROSITE-ProRule:PRU10138}.	FUNCTION: Probable redox-inactive chaperone involved in spermatogenesis. {ECO:0000250}.	Chaperone;Complete proteome;Developmental protein;Differentiation;Disulfide bond;Endoplasmic reticulum;Glycoprotein;Isomerase;Reference proteome;Signal;Spermatogenesis
P63168	P63168;Q9D6F6	Dynll1		Dynein light chain 1, cytoplasmic	10.366	1	49.4	451070	++++	apoptotic process [GO:0006915]; intraciliary retrograde transport [GO:0035721]; motile cilium assembly [GO:0044458]; negative regulation of nitric oxide biosynthetic process [GO:0045019]; negative regulation of phosphorylation [GO:0042326]; positive regulation of ATP-dependent microtubule motor activity, plus-end-directed [GO:2000582]; positive regulation of insulin secretion involved in cellular…	axon cytoplasm [GO:1904115]; centrosome [GO:0005813]; cilium [GO:0005929]; cytoplasm [GO:0005737]; cytoplasmic dynein complex [GO:0005868]; cytoskeleton [GO:0005856]; cytosol [GO:0005829]; dynein complex [GO:0030286]; kinetochore [GO:0000776]; membrane [GO:0016020]; microtubule [GO:0005874]; mitochondrion [GO:0005739]; mitotic spindle [GO:0072686]; nucleus [GO:0005634]; secretory granule [GO:0030…	dynein intermediate chain binding [GO:0045505]; dynein light intermediate chain binding [GO:0051959]; enzyme binding [GO:0019899]; enzyme inhibitor activity [GO:0004857]; motor activity [GO:0003774]; nitric-oxide synthase regulator activity [GO:0030235]; protein C-terminus binding [GO:0008022]; protein domain specific binding [GO:0019904]; protein heterodimerization activity [GO:0046982]; protein…	SUBCELLULAR LOCATION: Cytoplasm, cytoskeleton {ECO:0000250}. Nucleus {ECO:0000250}. Mitochondrion {ECO:0000250}.	FUNCTION: Acts as one of several non-catalytic accessory components of the cytoplasmic dynein 1 complex that are thought to be involved in linking dynein to cargos and to adapter proteins that regulate dynein function. Cytoplasmic dynein 1 acts as a motor for the intracellular retrograde motility of vesicles and organelles along microtubules. May play a role in changing or maintaining the spatial…	Acetylation;Activator;Apoptosis;Complete proteome;Cytoplasm;Cytoskeleton;Dynein;Isopeptide bond;Microtubule;Mitochondrion;Motor protein;Nucleus;Phosphoprotein;Reference proteome;Transcription;Transcription regulation;Transport;Ubl conjugation
Q60662-2	Q60662-2;A1L3T6;Q60662;Q9D3Z3	Akap4		A-kinase anchor protein 4	92.853	27.5	47.1	449275	++++	establishment of protein localization [GO:0045184]; flagellated sperm motility [GO:0030317]; motile cilium assembly [GO:0044458]; protein localization [GO:0008104]; transmembrane receptor protein serine/threonine kinase signaling pathway [GO:0007178]	cilium [GO:0005929]; cytoplasm [GO:0005737]; motile cilium [GO:0031514]; perinuclear region of cytoplasm [GO:0048471]; sperm fibrous sheath [GO:0035686]; sperm principal piece [GO:0097228]; Z disc [GO:0030018]	protein kinase A binding [GO:0051018]	SUBCELLULAR LOCATION: Cell projection, cilium, flagellum {ECO:0000250|UniProtKB:Q5JQC9}. Note=Localizes to the principle piece of the sperm flagellum. {ECO:0000250|UniProtKB:Q5JQC9}.	FUNCTION: Major structural component of sperm fibrous sheath. Plays a role in sperm motility (PubMed:12167408). {ECO:0000269|PubMed:12167408}.	Alternative splicing;Cell projection;Cilium;Cilium biogenesis/degradation;Complete proteome;Direct protein sequencing;Flagellum;Phosphoprotein;Reference proteome
O09114	O09114;O09114-2	Ptgds		Prostaglandin-H2 D-isomerase	21.066	3	16.9	449060	++++	negative regulation of male germ cell proliferation [GO:2000255]; prostaglandin biosynthetic process [GO:0001516]; regulation of circadian sleep/wake cycle, sleep [GO:0045187]; response to glucocorticoid [GO:0051384]	extracellular region [GO:0005576]; extracellular space [GO:0005615]; Golgi apparatus [GO:0005794]; nuclear membrane [GO:0031965]; perinuclear region of cytoplasm [GO:0048471]; rough endoplasmic reticulum [GO:0005791]	fatty acid binding [GO:0005504]; prostaglandin-D synthase activity [GO:0004667]; retinoid binding [GO:0005501]	SUBCELLULAR LOCATION: Rough endoplasmic reticulum {ECO:0000250}. Nucleus membrane {ECO:0000250}. Golgi apparatus {ECO:0000250}. Cytoplasm, perinuclear region {ECO:0000250}. Secreted {ECO:0000250}. Note=Detected on rough endoplasmic reticulum of arachnoid and menigioma cells. Localized to the nuclear envelope, Golgi apparatus, secretory vesicles and spherical cytoplasmic structures in arachnoid tr…	FUNCTION: Catalyzes the conversion of PGH2 to PGD2, a prostaglandin involved in smooth muscle contraction/relaxation and a potent inhibitor of platelet aggregation. Involved in a variety of CNS functions, such as sedation, NREM sleep and PGE2-induced allodynia, and may have an anti-apoptotic role in oligodendrocytes. Binds small non-substrate lipophilic molecules, including biliverdin, bilirubin,…	3D-structure;Alternative splicing;Complete proteome;Cytoplasm;Disulfide bond;Endoplasmic reticulum;Fatty acid biosynthesis;Fatty acid metabolism;Glycoprotein;Golgi apparatus;Isomerase;Lipid biosynthesis;Lipid metabolism;Membrane;Nucleus;Prostaglandin biosynthesis;Prostaglandin metabolism;Pyrrolidone carboxylic acid;Reference proteome;Secreted;Signal;Transport
Q8CG76	Q8CG76	Akr7a2		Aflatoxin B1 aldehyde reductase member 2	40.612	6.5	25.9	448425	++++	daunorubicin metabolic process [GO:0044597]; doxorubicin metabolic process [GO:0044598]	cytoplasm [GO:0005737]; cytosol [GO:0005829]; Golgi apparatus [GO:0005794]; mitochondrion [GO:0005739]; nuclear envelope [GO:0005635]	alditol:NADP+ 1-oxidoreductase activity [GO:0004032]; phenanthrene-9,10-epoxide hydrolase activity [GO:0019119]	SUBCELLULAR LOCATION: Golgi apparatus {ECO:0000250}. Cytoplasm {ECO:0000250}.	FUNCTION: Catalyzes the NADPH-dependent reduction of succinic semialdehyde to gamma-hydroxybutyrate. May have an important role in producing the neuromodulator gamma-hydroxybutyrate (GHB). Has broad substrate specificity. Can reduce the dialdehyde protein-binding form of aflatoxin B1 (AFB1) to the non-binding AFB1 dialcohol. May be involved in protection of liver against the toxic and carcinogeni…	3D-structure;Acetylation;Complete proteome;Cytoplasm;Golgi apparatus;NADP;Oxidoreductase;Phosphoprotein;Reference proteome
P57759	P57759	Erp29		Endoplasmic reticulum resident protein 29	28.823	7.5	34.95	446365	++++	activation of MAPK activity [GO:0000187]; endoplasmic reticulum to Golgi vesicle-mediated transport [GO:0006888]; negative regulation of gene expression [GO:0010629]; negative regulation of protein secretion [GO:0050709]; positive regulation of gene expression [GO:0010628]; positive regulation of protein phosphorylation [GO:0001934]; protein secretion [GO:0009306]; regulation of endoplasmic retic…	cell surface [GO:0009986]; endoplasmic reticulum [GO:0005783]; endoplasmic reticulum lumen [GO:0005788]; melanosome [GO:0042470]; smooth endoplasmic reticulum [GO:0005790]; transport vesicle [GO:0030133]	chaperone binding [GO:0051087]; protein homodimerization activity [GO:0042803]	SUBCELLULAR LOCATION: Endoplasmic reticulum lumen {ECO:0000255|PROSITE-ProRule:PRU10138}. Melanosome {ECO:0000250}.	FUNCTION: Does not seem to be a disulfide isomerase. Plays an important role in the processing of secretory proteins within the endoplasmic reticulum (ER), possibly by participating in the folding of proteins in the ER.	Complete proteome;Direct protein sequencing;Endoplasmic reticulum;Phosphoprotein;Reference proteome;Signal
Q9JHW2	Q9JHW2	Nit2		Omega-amidase NIT2	30.501	11.5	66.3	446025	++++	asparagine metabolic process [GO:0006528]; glutamine metabolic process [GO:0006541]; oxaloacetate metabolic process [GO:0006107]	centrosome [GO:0005813]; cytosol [GO:0005829]; mitochondrion [GO:0005739]	omega-amidase activity [GO:0050152]	SUBCELLULAR LOCATION: Cytoplasm {ECO:0000250}.	FUNCTION: Has a omega-amidase activity. The role of omega-amidase is to remove potentially toxic intermediates by converting 2-oxoglutaramate and 2-oxosuccinamate to biologically useful 2-oxoglutarate and oxaloacetate, respectively. {ECO:0000269|PubMed:19596042}.	3D-structure;Acetylation;Complete proteome;Cytoplasm;Hydrolase;Phosphoprotein;Reference proteome
A2AP78	A2AP78;Q544R9;O54879	Hmgb3		High mobility group protein B3	18.311	3	24.2	443270	++++		nucleus [GO:0005634]	DNA binding [GO:0003677]			Complete proteome;DNA-binding;Nucleus;Proteomics identification;Reference proteome
D3Z0F5	D3Z0F5;Q3UIT2;O88545	Cops6		COP9 signalosome complex subunit 6	33.591	10	50	442475	++++	protein deneddylation [GO:0000338]	COP9 signalosome [GO:0008180]				Complete proteome;Proteomics identification;Reference proteome
Q9JIQ3	Q9JIQ3;Q7TPS3;A0A0G2JGS0;Q8R1D8;D3Z3K5;D3Z2Q3	Diablo		Diablo homolog, mitochondrial	26.82	7	45.1	442365	++++	activation of cysteine-type endopeptidase activity involved in apoptotic process [GO:0006919]; activation of cysteine-type endopeptidase activity involved in apoptotic process by cytochrome c [GO:0008635]; intrinsic apoptotic signaling pathway [GO:0097193]; intrinsic apoptotic signaling pathway in response to oxidative stress [GO:0008631]; neuron apoptotic process [GO:0051402]; positive regulatio…	CD40 receptor complex [GO:0035631]; cytoplasm [GO:0005737]; cytoplasmic side of plasma membrane [GO:0009898]; mitochondrial intermembrane space [GO:0005758]; mitochondrion [GO:0005739]		SUBCELLULAR LOCATION: Mitochondrion {ECO:0000269|PubMed:10929712}. Note=Released into the cytosol when cells undergo apoptosis.	FUNCTION: Promotes apoptosis by activating caspases in the cytochrome c/Apaf-1/caspase-9 pathway. Acts by opposing the inhibitory activity of inhibitor of apoptosis proteins (IAP). Inhibits the activity of BIRC6/bruce by inhibiting its binding to caspases (By similarity). {ECO:0000250, ECO:0000269|PubMed:10929712}.	Apoptosis;Complete proteome;Mitochondrion;Phosphoprotein;Reference proteome;Transit peptide;Ubl conjugation
P32020	P32020;P32020-2	Scp2		Non-specific lipid-transfer protein	59.125	10.5	18.5	442055	++++	acyl-CoA metabolic process [GO:0006637]; aging [GO:0007568]; inositol trisphosphate biosynthetic process [GO:0032959]; lipid hydroperoxide transport [GO:1901373]; peroxisome organization [GO:0007031]; phospholipid transport [GO:0015914]; positive regulation of apoptotic process [GO:0043065]; positive regulation of cholesterol biosynthetic process [GO:0045542]; positive regulation of cholesterol i…	cytosol [GO:0005829]; endoplasmic reticulum [GO:0005783]; extrinsic component of membrane [GO:0019898]; extrinsic component of mitochondrial outer membrane [GO:0031315]; intracellular membrane-bounded organelle [GO:0043231]; membrane [GO:0016020]; mitochondrion [GO:0005739]; nucleoplasm [GO:0005654]; nucleus [GO:0005634]; peroxisomal matrix [GO:0005782]; peroxisome [GO:0005777]; protein-containin…	acetyl-CoA C-acyltransferase activity [GO:0003988]; cholesterol binding [GO:0015485]; cholesterol transporter activity [GO:0017127]; fatty-acyl-CoA binding [GO:0000062]; long-chain fatty acyl-CoA binding [GO:0036042]; oleic acid binding [GO:0070538]; phosphatidylcholine transporter activity [GO:0008525]; phosphatidylethanolamine transporter activity [GO:1904121]; phosphatidylinositol transporter …	SUBCELLULAR LOCATION: Cytoplasm. Note=Cytoplasmic in the liver and also associated with mitochondria especially in steroidogenic tissues.; SUBCELLULAR LOCATION: Isoform SCP2: Mitochondrion.; SUBCELLULAR LOCATION: Isoform SCPx: Peroxisome. Note=Interaction with PEX5 is essential for peroxisomal import. {ECO:0000250}.	FUNCTION: Mediates in vitro the transfer of all common phospholipids, cholesterol and gangliosides between membranes. May play a role in regulating steroidogenesis.	Acetylation;Acyltransferase;Alternative initiation;Complete proteome;Cytoplasm;Direct protein sequencing;Lipid transport;Lipid-binding;Mitochondrion;Peroxisome;Phosphoprotein;Reference proteome;Transferase;Transport
Q9DBD0	Q9DBD0;Q8VC96;D3YY36	Ica	1300017J02Rik	Inhibitor of carbonic anhydrase	76.765	24.5	51.7	440680	++++		extracellular space [GO:0005615]	enzyme inhibitor activity [GO:0004857]	SUBCELLULAR LOCATION: Secreted {ECO:0000269|PubMed:17511619}.	FUNCTION: Inhibitor for carbonic anhydrase 2 (CA2). Does not bind iron ions. {ECO:0000269|PubMed:17511619, ECO:0000269|PubMed:18712936}.	3D-structure;Complete proteome;Disulfide bond;Glycoprotein;Reference proteome;Repeat;Secreted;Signal
Q3U125	Q3U125;Q9CYH2;D3Z252;D3YYG8;D3Z398	Fam213a		Redox-regulatory protein FAM213A	25.682	7	31.9	440570	++++	oxidation-reduction process [GO:0055114]; regulation of osteoclast differentiation [GO:0045670]	cytoplasm [GO:0005737]; integral component of membrane [GO:0016021]	antioxidant activity [GO:0016209]			Complete proteome;Membrane;Proteomics identification;Reference proteome;Transmembrane;Transmembrane helix
Q3U6G1	Q3U6G1;Q923D2;E9PZC3;E9PZC4;A0A0U1RPU7	Blvrb		Flavin reductase (NADPH)	22.197	10	72.1	440015	++++	heme catabolic process [GO:0042167]	cytosol [GO:0005829]; nucleoplasm [GO:0005654]; plasma membrane [GO:0005886]; terminal bouton [GO:0043195]	biliverdin reductase activity [GO:0004074]; riboflavin reductase (NADPH) activity [GO:0042602]
Q3UJS0	Q3UJS0;P62918;Q9Z237;Q3THC7	Rpl8		60S ribosomal protein L8	28.066	5	25.7	439055	++++	translation [GO:0006412]	large ribosomal subunit [GO:0015934]	RNA binding [GO:0003723]; structural constituent of ribosome [GO:0003735]
P46412	P46412	Gpx3		Glutathione peroxidase 3	25.424	5	22.6	438020	++++	glutathione metabolic process [GO:0006749]; hydrogen peroxide catabolic process [GO:0042744]; protein homotetramerization [GO:0051289]; response to oxidative stress [GO:0006979]	extracellular space [GO:0005615]	glutathione peroxidase activity [GO:0004602]; peroxidase activity [GO:0004601]; selenium binding [GO:0008430]	SUBCELLULAR LOCATION: Secreted.	FUNCTION: Protects cells and enzymes from oxidative damage, by catalyzing the reduction of hydrogen peroxide, lipid peroxides and organic hydroperoxide, by glutathione.	Complete proteome;Oxidoreductase;Peroxidase;Reference proteome;Secreted;Selenocysteine;Signal
P46471	P46471;Q3UIH5;Q8BVQ9;Q3U5V3	Psmc2		26S protease regulatory subunit 7	48.647	17	51.85	436075	++++	positive regulation of RNA polymerase II transcriptional preinitiation complex assembly [GO:0045899]; ubiquitin-dependent protein catabolic process [GO:0006511]	cytoplasmic ribonucleoprotein granule [GO:0036464]; cytosol [GO:0005829]; dendritic spine [GO:0043197]; nucleus [GO:0005634]; P-body [GO:0000932]; proteasome accessory complex [GO:0022624]; proteasome complex [GO:0000502]; proteasome regulatory particle, base subcomplex [GO:0008540]	ATPase activity [GO:0016887]; ATP binding [GO:0005524]; proteasome-activating ATPase activity [GO:0036402]; TBP-class protein binding [GO:0017025]; transcription factor binding [GO:0008134]	SUBCELLULAR LOCATION: Cytoplasm {ECO:0000250|UniProtKB:P35998}. Note=Colocalizes with TRIM5 in cytoplasmic bodies. {ECO:0000250|UniProtKB:P35998}.	FUNCTION: Component of the 26S proteasome, a multiprotein complex involved in the ATP-dependent degradation of ubiquitinated proteins. This complex plays a key role in the maintenance of protein homeostasis by removing misfolded or damaged proteins, which could impair cellular functions, and by removing proteins whose functions are no longer required. Therefore, the proteasome participates in num…	ATP-binding;Acetylation;Complete proteome;Cytoplasm;Direct protein sequencing;Nucleotide-binding;Proteasome;Reference proteome
A2AF33	A2AF33;A2AF31;Q8C0W0	Tmsb15b1	Tmsb15b2;Tmsb15l		5.2487	1.5	33.3	435300	++++	actin filament organization [GO:0007015]; regulation of cell migration [GO:0030334]; sequestering of actin monomers [GO:0042989]	cytoplasm [GO:0005737]; cytoskeleton [GO:0005856]	actin monomer binding [GO:0003785]	SUBCELLULAR LOCATION: Cytoplasm, cytoskeleton {ECO:0000256|PIRNR:PIRNR001828}.	FUNCTION: Plays an important role in the organization of the cytoskeleton. Binds to and sequesters actin monomers (G actin) and therefore inhibits actin polymerization. {ECO:0000256|PIRNR:PIRNR001828}.	Actin-binding;Complete proteome;Cytoplasm;Cytoskeleton;Proteomics identification;Reference proteome
Q3TAW7	Q3TAW7;P23780;Q8K131;Q8C659;Q8C847;Q99KV2	Glb1		Beta-galactosidase	73.12	16.5	35.95	434090	++++	cellular carbohydrate metabolic process [GO:0044262]; galactose catabolic process [GO:0019388]; response to cortisone [GO:0051413]; response to Thyroglobulin triiodothyronine [GO:1904016]	Golgi apparatus [GO:0005794]; lysosome [GO:0005764]	beta-galactosidase activity [GO:0004565]; galactoside binding [GO:0016936]; protein homodimerization activity [GO:0042803]			Glycosidase;Hydrolase;Signal
Q8VDQ1	Q8VDQ1;Q3TXN1;Q8VDQ1-2	Ptgr2		Prostaglandin reductase 2	38.015	9	41.45	433525	++++	prostaglandin metabolic process [GO:0006693]	cytosol [GO:0005829]; mitochondrion [GO:0005739]	13-prostaglandin reductase activity [GO:0036132]; 15-oxoprostaglandin 13-oxidase activity [GO:0047522]	SUBCELLULAR LOCATION: Cytoplasm {ECO:0000250}.	FUNCTION: Functions as 15-oxo-prostaglandin 13-reductase and acts on 15-keto-PGE1, 15-keto-PGE2, 15-keto-PGE1-alpha and 15-keto-PGE2-alpha with highest activity towards 15-keto-PGE2. Overexpression represses transcriptional activity of PPARG and inhibits adipocyte differentiation. {ECO:0000269|PubMed:17449869}.	3D-structure;Alternative splicing;Complete proteome;Cytoplasm;NADP;Oxidoreductase;Reference proteome
P54869	P54869;Q8N7N8	Hmgcs2		Hydroxymethylglutaryl-CoA synthase, mitochondrial	56.822	15	41.3	432445	++++	acetyl-CoA metabolic process [GO:0006084]; cholesterol biosynthetic process [GO:0006695]; farnesyl diphosphate biosynthetic process, mevalonate pathway [GO:0010142]	mitochondrial inner membrane [GO:0005743]; mitochondrial matrix [GO:0005759]; mitochondrion [GO:0005739]	hydroxymethylglutaryl-CoA synthase activity [GO:0004421]	SUBCELLULAR LOCATION: Mitochondrion.	FUNCTION: This enzyme condenses acetyl-CoA with acetoacetyl-CoA to form HMG-CoA, which is the substrate for HMG-CoA reductase. {ECO:0000269|PubMed:24315375}.	Acetylation;Cholesterol biosynthesis;Cholesterol metabolism;Complete proteome;Lipid biosynthesis;Lipid metabolism;Mitochondrion;Phosphoprotein;Reference proteome;Steroid biosynthesis;Steroid metabolism;Sterol biosynthesis;Sterol metabolism;Transferase;Transit peptide
Q3UAF7	Q3UAF7;Q3UAF6;Q3U5R4;B2RRX1;P60710;Q3UGS0;Q3UAA9;Q3UA89;Q3U939;Q3U804;Q61276;Q3TIJ9;E9Q1F2;Q3UCF8;E9Q5F4;G3UZ07	Actb	Actg1	Actin, cytoplasmic 1;Actin, cytoplasmic 1, N-terminally processed	41.75	1	60	428480	++++		cytoskeleton [GO:0005856]; dense body [GO:0097433]; focal adhesion [GO:0005925]; plasma membrane [GO:0005886]	ATP binding [GO:0005524]	SUBCELLULAR LOCATION: Cytoplasm, cytoskeleton {ECO:0000256|SAAS:SAAS00092513}.		ATP-binding;Cytoplasm;Cytoskeleton;Nucleotide-binding
Q5PR09	Q5PR09;P62911	Rpl32		60S ribosomal protein L32	15.874	4	33.3	427755	++++	translation [GO:0006412]	ribosome [GO:0005840]	structural constituent of ribosome [GO:0003735]			Ribonucleoprotein;Ribosomal protein
P16015	P16015	Ca3		Carbonic anhydrase 3	29.366	11	50.2	424195	++++	response to bacterium [GO:0009617]; response to ethanol [GO:0045471]; response to oxidative stress [GO:0006979]	cytosol [GO:0005829]	carbonate dehydratase activity [GO:0004089]; nickel cation binding [GO:0016151]; phosphatase activity [GO:0016791]; zinc ion binding [GO:0008270]	SUBCELLULAR LOCATION: Cytoplasm.	FUNCTION: Reversible hydration of carbon dioxide.	Acetylation;Complete proteome;Cytoplasm;Direct protein sequencing;Glutathionylation;Lyase;Metal-binding;Phosphoprotein;Reference proteome;Zinc
Q99LF4	Q99LF4;Q3TJ01	Rtcb		tRNA-splicing ligase RtcB homolog	55.249	14	38.6	423535	++++	in utero embryonic development [GO:0001701]; placenta development [GO:0001890]; tRNA exon ligation utilizing 2',3' cyclic phosphate of 5'-exon as source of linkage phosphate [GO:0000971]; tRNA splicing, via endonucleolytic cleavage and ligation [GO:0006388]	cytoplasm [GO:0005737]; cytosol [GO:0005829]; endoplasmic reticulum membrane [GO:0005789]; intracellular membrane-bounded organelle [GO:0043231]; nuclear envelope [GO:0005635]; nucleoplasm [GO:0005654]; nucleus [GO:0005634]; tRNA-splicing ligase complex [GO:0072669]	ATP binding [GO:0005524]; metal ion binding [GO:0046872]; RNA ligase (ATP) activity [GO:0003972]; vinculin binding [GO:0017166]	SUBCELLULAR LOCATION: Nucleus {ECO:0000250}. Cytoplasm {ECO:0000255|HAMAP-Rule:MF_03144, ECO:0000269|PubMed:18508721}. Note=Enters into the nucleus in case of active transcription while it accumulates in cytosol when transcription level is low. {ECO:0000250}.	FUNCTION: Catalytic subunit of the tRNA-splicing ligase complex that acts by directly joining spliced tRNA halves to mature-sized tRNAs by incorporating the precursor-derived splice junction phosphate into the mature tRNA as a canonical 3',5'-phosphodiester. May act as an RNA ligase with broad substrate specificity, and may function toward other RNAs (By similarity). Essential during post-implant…	ATP-binding;Complete proteome;Cytoplasm;Isopeptide bond;Ligase;Manganese;Metal-binding;Nucleotide-binding;Nucleus;Phosphoprotein;Reference proteome;Ubl conjugation;tRNA processing
Q9ESG2	Q9ESG2;D3Z184	Ropn1		Ropporin-1	24.002	9	61.8	419830	++++	cilium organization [GO:0044782]; flagellated sperm motility [GO:0030317]; protein localization to cilium [GO:0061512]; regulation of protein phosphorylation [GO:0001932]; sperm capacitation [GO:0048240]	cytoplasm [GO:0005737]; cytosol [GO:0005829]; sperm cytoplasmic droplet [GO:0097598]; sperm principal piece [GO:0097228]	identical protein binding [GO:0042802]	SUBCELLULAR LOCATION: Cell projection, cilium, flagellum {ECO:0000269|PubMed:11278869, ECO:0000269|PubMed:23303679}. Note=In the sperm tail, found in the principal piece and in the cytoplasmic droplet located at the distal end of the midpiece. Inner surface of the fibrous sheath.	FUNCTION: Important for male fertility. With ROPN1L, involved in fibrous sheath integrity and sperm motility, plays a role in PKA-dependent signaling processes required for spermatozoa capacitation. {ECO:0000269|PubMed:23303679}.	Cell projection;Cilium;Complete proteome;Flagellum;Phosphoprotein;Reference proteome;Ubl conjugation
P26041	P26041;Q3TZQ2;Q05DU4	Msn		Moesin	67.766	22	45	419715	++++	cellular response to testosterone stimulus [GO:0071394]; establishment of endothelial barrier [GO:0061028]; establishment of epithelial cell apical/basal polarity [GO:0045198]; gland morphogenesis [GO:0022612]; immunological synapse formation [GO:0001771]; membrane to membrane docking [GO:0022614]; positive regulation of cellular protein catabolic process [GO:1903364]; positive regulation of earl…	apical part of cell [GO:0045177]; apical plasma membrane [GO:0016324]; basolateral plasma membrane [GO:0016323]; cell periphery [GO:0071944]; cell surface [GO:0009986]; cell tip [GO:0051286]; cytoplasmic side of plasma membrane [GO:0009898]; cytoskeleton [GO:0005856]; cytosol [GO:0005829]; filopodium [GO:0030175]; filopodium membrane [GO:0031527]; focal adhesion [GO:0005925]; invadopodium [GO:007…	actin binding [GO:0003779]; cell adhesion molecule binding [GO:0050839]; double-stranded RNA binding [GO:0003725]; enzyme binding [GO:0019899]; protein kinase binding [GO:0019901]; signaling receptor binding [GO:0005102]	SUBCELLULAR LOCATION: Cell membrane {ECO:0000269|PubMed:9856983}; Peripheral membrane protein {ECO:0000269|PubMed:9856983}; Cytoplasmic side {ECO:0000269|PubMed:9856983}. Cytoplasm, cytoskeleton {ECO:0000269|PubMed:9856983}. Apical cell membrane {ECO:0000269|PubMed:9856983}; Peripheral membrane protein {ECO:0000269|PubMed:9856983}; Cytoplasmic side {ECO:0000269|PubMed:9856983}. Cell projection, m…	FUNCTION: Ezrin-radixin-moesin (ERM) family protein that connects the actin cytoskeleton to the plasma membrane and thereby regulates the structure and function of specific domains of the cell cortex. Tethers actin filaments by oscillating between a resting and an activated state providing transient interactions between moesin and the actin cytoskeleton (By similarity). Once phosphorylated on its…	3D-structure;Acetylation;Cell membrane;Cell projection;Complete proteome;Cytoplasm;Cytoskeleton;Membrane;Phosphoprotein;Reference proteome;S-nitrosylation
Q60590	Q60590;Q91X23;Q61613	Orm1		Alpha-1-acid glycoprotein 1;Alpha-1-acid glycoprotein	23.895	5	28	418735	++++	acute-phase response [GO:0006953]; regulation of immune system process [GO:0002682]	extracellular space [GO:0005615]		SUBCELLULAR LOCATION: Secreted.	FUNCTION: Functions as transport protein in the blood stream. Binds various ligands in the interior of its beta-barrel domain (By similarity). Appears to function in modulating the activity of the immune system during the acute-phase reaction. {ECO:0000250}.	Acute phase;Complete proteome;Disulfide bond;Glycoprotein;Pyrrolidone carboxylic acid;Reference proteome;Secreted;Signal;Transport
Q497N1	Q497N1;P62855	Rps26		40S ribosomal protein S26	13.015	2	20.9	417700	++++	translation [GO:0006412]	ribosome [GO:0005840]	structural constituent of ribosome [GO:0003735]			Ribonucleoprotein;Ribosomal protein
Q9D3M4	Q9D3M4;Q91V77;Q9JL08;P56565	S100a1	S100A1	Protein S100;Protein S100-A1	10.487	3	41.5	416830	++++	regulation of heart contraction [GO:0008016]		calcium ion binding [GO:0005509]			Calcium;Metal-binding;Repeat
Q7M084	Q7M084				10.544	1	30.5	416370	++++						Direct protein sequencing
Q921M7	Q921M7	Fam49b		Protein FAM49B	36.776	12	53.1	416195	++++	positive regulation of interferon-gamma production [GO:0032729]; positive regulation of memory T cell activation [GO:2000568]; positive regulation of T cell activation [GO:0050870]; positive regulation of T cell mediated cytotoxicity [GO:0001916]	cilium [GO:0005929]; membrane [GO:0016020]	MHC class Ib protein binding, via antigen binding groove [GO:0023030]	SUBCELLULAR LOCATION: Membrane {ECO:0000250|UniProtKB:Q9NUQ9}; Lipid-anchor {ECO:0000250|UniProtKB:Q9NUQ9}.		Complete proteome;Lipoprotein;Membrane;Myristate;Reference proteome
Q3TE06	Q3TE06;Q3TJY2;O88342;Q9DC08;Q9DBM8;Q80ZI9;Q3TNK2;Q3U136	Wdr1		WD repeat-containing protein 1	63.42	18	53.8	415970	++++						WD repeat
Q99JZ4	Q99JZ4;Q3TXJ4;P36536	Sar1a		GTP-binding protein SAR1a	22.399	4	41.4	413895	++++	COPII-coated vesicle cargo loading [GO:0090110]; intracellular protein transport [GO:0006886]	COPII vesicle coat [GO:0030127]; endoplasmic reticulum [GO:0005783]; Golgi membrane [GO:0000139]	GTP binding [GO:0005525]			Complete proteome;ER-Golgi transport;Endoplasmic reticulum;GTP-binding;Golgi apparatus;Nucleotide-binding;Protein transport;Proteomics identification;Reference proteome;Transport
F6T9K1	F6T9K1;Q4FJW2;D3YY09;Q9D6N5;D3YYC2;G3UXH5	Drap1		Dr1-associated corepressor	19.971	4.5	35.75	412675	++++		nucleus [GO:0005634]	protein heterodimerization activity [GO:0046982]	SUBCELLULAR LOCATION: Nucleus {ECO:0000256|SAAS:SAAS01000636}.		Complete proteome;Nucleus;Proteomics identification;Reference proteome
Q497K3	Q497K3;Q6NZQ3;P62307;Q3UX80	Snrpf		Small nuclear ribonucleoprotein F	9.7251	2	24.4	409115	++++	spliceosomal snRNP assembly [GO:0000387]	cytosol [GO:0005829]; methylosome [GO:0034709]; pICln-Sm protein complex [GO:0034715]; small nucleolar ribonucleoprotein complex [GO:0005732]; SMN-Sm protein complex [GO:0034719]; U12-type spliceosomal complex [GO:0005689]; U1 snRNP [GO:0005685]; U2-type catalytic step 2 spliceosome [GO:0071007]; U2-type precatalytic spliceosome [GO:0071005]; U4/U6 x U5 tri-snRNP complex [GO:0046540]; U4 snRNP [G…	RNA binding [GO:0003723]	SUBCELLULAR LOCATION: Nucleus {ECO:0000256|PIRNR:PIRNR006609}.		Nucleus;RNA-binding;Ribonucleoprotein;Spliceosome;mRNA processing;mRNA splicing
Q60972	Q60972	Rbbp4		Histone-binding protein RBBP4	47.655	10	41.5	409075	++++	cell cycle [GO:0007049]; chromatin assembly [GO:0031497]; chromatin remodeling [GO:0006338]; DNA replication [GO:0006260]; DNA replication-dependent nucleosome assembly [GO:0006335]; DNA replication-independent nucleosome assembly [GO:0006336]; response to growth hormone [GO:0060416]	CAF-1 complex [GO:0033186]; cytosol [GO:0005829]; ESC/E(Z) complex [GO:0035098]; nuclear chromatin [GO:0000790]; nucleoplasm [GO:0005654]; nucleus [GO:0005634]; NuRD complex [GO:0016581]; NURF complex [GO:0016589]; protein-containing complex [GO:0032991]	histone deacetylase binding [GO:0042826]; RNA polymerase II proximal promoter sequence-specific DNA binding [GO:0000978]	SUBCELLULAR LOCATION: Nucleus.	FUNCTION: Core histone-binding subunit that may target chromatin assembly factors, chromatin remodeling factors and histone deacetylases to their histone substrates in a manner that is regulated by nucleosomal DNA. Component of several complexes which regulate chromatin metabolism. These include the chromatin assembly factor 1 (CAF-1) complex, which is required for chromatin assembly following DN…	Acetylation;Cell cycle;Chromatin regulator;Complete proteome;DNA replication;Isopeptide bond;Nucleus;Phosphoprotein;Reference proteome;Repeat;Repressor;Transcription;Transcription regulation;Ubl conjugation;WD repeat
Q3TVS6	Q3TVS6;P10605;Q3TC17;Q6LAF6	Ctsb		Cathepsin B;Cathepsin B light chain;Cathepsin B heavy chain	37.319	8	35.4	407830	++++	regulation of catalytic activity [GO:0050790]		cysteine-type endopeptidase activity [GO:0004197]			Hydrolase;Protease;Signal;Thiol protease
Q6ZWV7	Q6ZWV7;G3UWD7	Rpl35	Gm10269	60S ribosomal protein L35	14.552	2	18.7	407090	++++	maturation of LSU-rRNA from tricistronic rRNA transcript (SSU-rRNA, 5.8S rRNA, LSU-rRNA) [GO:0000463]; translation [GO:0006412]	cytosolic large ribosomal subunit [GO:0022625]	mRNA binding [GO:0003729]; ribonucleoprotein complex binding [GO:0043021]; structural constituent of ribosome [GO:0003735]		FUNCTION: Component of the large ribosomal subunit. {ECO:0000250|UniProtKB:P42766}.	Acetylation;Complete proteome;Isopeptide bond;Phosphoprotein;Reference proteome;Ribonucleoprotein;Ribosomal protein;Ubl conjugation
Q790Y8	Q790Y8;Q00612;A3KG36	G6pdx		Glucose-6-phosphate 1-dehydrogenase;Glucose-6-phosphate 1-dehydrogenase X	59.262	18	48.95	405505	++++	glucose metabolic process [GO:0006006]; pentose-phosphate shunt [GO:0006098]		glucose-6-phosphate dehydrogenase activity [GO:0004345]; NADP binding [GO:0050661]		FUNCTION: Catalyzes the rate-limiting step of the oxidative pentose-phosphate pathway, which represents a route for the dissimilation of carbohydrates besides glycolysis. {ECO:0000256|RuleBase:RU362120}.	Carbohydrate metabolism;Glucose metabolism;NADP;Oxidoreductase
Q8BP47	Q8BP47	Nars		Asparagine--tRNA ligase, cytoplasmic	64.279	14	36.4	404395	++++	asparaginyl-tRNA aminoacylation [GO:0006421]	cytosol [GO:0005829]; mitochondrion [GO:0005739]	asparagine-tRNA ligase activity [GO:0004816]; ATP binding [GO:0005524]; nucleic acid binding [GO:0003676]	SUBCELLULAR LOCATION: Cytoplasm.		ATP-binding;Acetylation;Aminoacyl-tRNA synthetase;Complete proteome;Cytoplasm;Ligase;Nucleotide-binding;Phosphoprotein;Protein biosynthesis;Reference proteome
Q8C845	Q8C845;Q9D8Y0	Efhd2		EF-hand domain-containing protein D2	26.8	9	41	403100	++++			calcium ion binding [GO:0005509]			Coiled coil;Complete proteome;Proteomics identification;Reference proteome
Q0PD65	Q0PD65;P53994;Q8BXY4;Q6PDZ3;Q3TEG7	Rab2a	Rab2b	Ras-related protein Rab-2A	23.547	9	49.75	401730	++++	Golgi organization [GO:0007030]		GDP binding [GO:0019003]; GTPase activity [GO:0003924]; GTP binding [GO:0005525]
Q3UWT6	Q3UWT6;P49722;Q9CZ58;Q8BKE0	Psma2		Proteasome subunit alpha type;Proteasome subunit alpha type-2	27.509	8.5	49	400000	++++	ubiquitin-dependent protein catabolic process [GO:0006511]	cytoplasm [GO:0005737]; nucleus [GO:0005634]; proteasome core complex, alpha-subunit complex [GO:0019773]	threonine-type endopeptidase activity [GO:0004298]	SUBCELLULAR LOCATION: Cytoplasm {ECO:0000256|RuleBase:RU000551}. Nucleus {ECO:0000256|RuleBase:RU000551, ECO:0000256|SAAS:SAAS00594407}.		Cytoplasm;Hydrolase;Nucleus;Protease;Proteasome;Threonine protease
Q3TUF3	Q3TUF3;O35887;Q3UG11;Q3TQD1;G3V004;G3UWV3;G3UWR0	Calu		Calumenin	37.063	11	50.95	399050	++++		endoplasmic reticulum [GO:0005783]	calcium ion binding [GO:0005509]			Calcium;Signal
Q8BGB7	Q8BGB7;Q8BGB7-2	Enoph1		Enolase-phosphatase E1	28.6	7	47.45	398695	++++	L-methionine salvage from methylthioadenosine [GO:0019509]; L-methionine salvage from S-adenosylmethionine [GO:0019284]	cytoplasm [GO:0005737]; nucleus [GO:0005634]	2,3-diketo-5-methylthiopentyl-1-phosphate enolase activity [GO:0043715]; 2-hydroxy-3-keto-5-methylthiopentenyl-1-phosphate phosphatase activity [GO:0043716]; acireductone synthase activity [GO:0043874]; magnesium ion binding [GO:0000287]	SUBCELLULAR LOCATION: Cytoplasm {ECO:0000255|HAMAP-Rule:MF_03117}. Nucleus {ECO:0000255|HAMAP-Rule:MF_03117}.	FUNCTION: Bifunctional enzyme that catalyzes the enolization of 2,3-diketo-5-methylthiopentyl-1-phosphate (DK-MTP-1-P) into the intermediate 2-hydroxy-3-keto-5-methylthiopentenyl-1-phosphate (HK-MTPenyl-1-P), which is then dephosphorylated to form the acireductone 1,2-dihydroxy-3-keto-5-methylthiopentene (DHK-MTPene). {ECO:0000255|HAMAP-Rule:MF_03117}.	Alternative splicing;Amino-acid biosynthesis;Complete proteome;Cytoplasm;Hydrolase;Magnesium;Metal-binding;Methionine biosynthesis;Nucleus;Reference proteome
E9PV24	E9PV24;E9PV24-2;Q08284	Fga		Fibrinogen alpha chain;Fibrinopeptide A;Fibrinogen alpha chain	87.428	18	27.8	397685	++++	adaptive immune response [GO:0002250]; blood coagulation [GO:0007596]; blood coagulation, common pathway [GO:0072377]; blood coagulation, fibrin clot formation [GO:0072378]; cell-matrix adhesion [GO:0007160]; cellular protein-containing complex assembly [GO:0034622]; fibrinolysis [GO:0042730]; induction of bacterial agglutination [GO:0043152]; innate immune response [GO:0045087]; negative regulat…	blood microparticle [GO:0072562]; cell cortex [GO:0005938]; cell surface [GO:0009986]; collagen-containing extracellular matrix [GO:0062023]; cytoplasm [GO:0005737]; external side of plasma membrane [GO:0009897]; extracellular space [GO:0005615]; fibrinogen complex [GO:0005577]; platelet alpha granule [GO:0031091]; rough endoplasmic reticulum [GO:0005791]; synapse [GO:0045202]	cell adhesion molecule binding [GO:0050839]; metal ion binding [GO:0046872]; signaling receptor binding [GO:0005102]; structural molecule activity [GO:0005198]	SUBCELLULAR LOCATION: Secreted {ECO:0000269|PubMed:7649481}.	FUNCTION: Cleaved by the protease thrombin to yield monomers which, together with fibrinogen beta (FGB) and fibrinogen gamma (FGG), polymerize to form an insoluble fibrin matrix. Fibrin has a major function in hemostasis as one of the primary components of blood clots (PubMed:7649481). In addition, functions during the early stages of wound repair to stabilize the lesion and guide cell migration …	Adaptive immunity;Alternative splicing;Blood coagulation;Calcium;Coiled coil;Complete proteome;Disulfide bond;Glycoprotein;Hemostasis;Hydroxylation;Immunity;Innate immunity;Metal-binding;Phosphoprotein;Reference proteome;Secreted;Signal
Q9D0I9	Q9D0I9;Q3TVC5;Q3UAZ3	Rars		Arginine--tRNA ligase, cytoplasmic	75.673	23	45	397645	++++	arginyl-tRNA aminoacylation [GO:0006420]	aminoacyl-tRNA synthetase multienzyme complex [GO:0017101]; cytoplasm [GO:0005737]; cytosol [GO:0005829]; mitochondrion [GO:0005739]; nucleoplasm [GO:0005654]; nucleus [GO:0005634]	arginine binding [GO:0034618]; arginine-tRNA ligase activity [GO:0004814]; ATP binding [GO:0005524]; tRNA binding [GO:0000049]	SUBCELLULAR LOCATION: Cytoplasm {ECO:0000250|UniProtKB:P54136}. Cytoplasm, cytosol {ECO:0000250|UniProtKB:P54136}.	FUNCTION: Forms part of a macromolecular complex that catalyzes the attachment of specific amino acids to cognate tRNAs during protein synthesis (PubMed:12060739). Modulates the secretion of AIMP1 and may be involved in generation of the inflammatory cytokine EMAP2 from AIMP1. {ECO:0000250|UniProtKB:P54136, ECO:0000269|PubMed:12060739}.	ATP-binding;Acetylation;Aminoacyl-tRNA synthetase;Complete proteome;Cytoplasm;Ligase;Nucleotide-binding;Protein biosynthesis;Reference proteome
Q52KC1	Q52KC1;P10630;P10630-2;Q8BTU6;E9Q561	Eif4a2		Eukaryotic initiation factor 4A-II;Eukaryotic initiation factor 4A-II, N-terminally processed	46.402	11.5	64.9	394755	++++			ATP binding [GO:0005524]; helicase activity [GO:0004386]; translation initiation factor activity [GO:0003743]			ATP-binding;Helicase;Hydrolase;Initiation factor;Nucleotide-binding;Protein biosynthesis
Q9DBC7	Q9DBC7;Q3TYK4;Q8C3Z4;Q3UBA7;Q9CS50	Prkar1a		cAMP-dependent protein kinase type I-alpha regulatory subunit;cAMP-dependent protein kinase type I-alpha regulatory subunit, N-terminally processed	43.185	13.5	38.2	394690	++++	animal organ morphogenesis [GO:0009887]; cardiac muscle cell proliferation [GO:0060038]; cell population proliferation [GO:0008283]; cGMP-mediated signaling [GO:0019934]; female meiotic nuclear division [GO:0007143]; heart development [GO:0007507]; mesoderm formation [GO:0001707]; negative regulation of activated T cell proliferation [GO:0046007]; negative regulation of cAMP-dependent protein kin…	axoneme [GO:0005930]; cAMP-dependent protein kinase complex [GO:0005952]; cytoplasm [GO:0005737]; cytosol [GO:0005829]; glutamatergic synapse [GO:0098978]; immunological synapse [GO:0001772]; neuromuscular junction [GO:0031594]; nucleotide-activated protein kinase complex [GO:0031588]; plasma membrane raft [GO:0044853]; protein-containing complex [GO:0032991]; synapse [GO:0045202]	3',5'-cyclic-GMP phosphodiesterase activity [GO:0047555]; cAMP binding [GO:0030552]; cAMP-dependent protein kinase inhibitor activity [GO:0004862]; cAMP-dependent protein kinase regulator activity [GO:0008603]; protein domain specific binding [GO:0019904]; protein kinase A catalytic subunit binding [GO:0034236]; ubiquitin protein ligase binding [GO:0031625]	SUBCELLULAR LOCATION: Cell membrane {ECO:0000250}.	FUNCTION: Regulatory subunit of the cAMP-dependent protein kinases involved in cAMP signaling in cells. {ECO:0000250}.	Acetylation;Cell membrane;Complete proteome;Disulfide bond;Membrane;Nucleotide-binding;Phosphoprotein;Reference proteome;Repeat;cAMP;cAMP-binding
Q3UIG8	Q3UIG8;Q9JIF0-2;A0A171KXD3;Q3TPF5;Q80WB1;Q80WV6;Q9JIF0;A0A140LHF7;A0A140LJ70;A0A140LJF4;Q9CX58	Prmt1		Protein arginine N-methyltransferase 1	40.522	13	49.3	394650	++++	protein methylation [GO:0006479]		methyltransferase activity [GO:0008168]			Methyltransferase;S-adenosyl-L-methionine;Transferase
Q99JI4	Q99JI4;Q8C1T2	Psmd6		26S proteasome non-ATPase regulatory subunit 6	45.536	16	42.4	394350	++++	proteasome-mediated ubiquitin-dependent protein catabolic process [GO:0043161]	proteasome accessory complex [GO:0022624]; proteasome complex [GO:0000502]; proteasome regulatory particle [GO:0005838]	enzyme regulator activity [GO:0030234]		FUNCTION: Component of the 26S proteasome, a multiprotein complex involved in the ATP-dependent degradation of ubiquitinated proteins. This complex plays a key role in the maintenance of protein homeostasis by removing misfolded or damaged proteins, which could impair cellular functions, and by removing proteins whose functions are no longer required. Therefore, the proteasome participates in num…	Complete proteome;Proteasome;Reference proteome
A0A075B5V1	A0A075B5V1;Q9QXF0;Q9QXE9;A0A0M4LB22;P01757;P01756	Ighv1-31		Ig heavy chain V region J558;Ig heavy chain V region MOPC 104E	10.966	1	43.9	393330	++++	B cell receptor signaling pathway [GO:0050853]; complement activation, classical pathway [GO:0006958]; defense response to bacterium [GO:0042742]; innate immune response [GO:0045087]; phagocytosis, engulfment [GO:0006911]; phagocytosis, recognition [GO:0006910]; positive regulation of B cell activation [GO:0050871]	external side of plasma membrane [GO:0009897]; immunoglobulin complex, circulating [GO:0042571]	antigen binding [GO:0003823]; immunoglobulin receptor binding [GO:0034987]			Complete proteome;Reference proteome
[truncated: 3,372 more rows]

## Sheet: Supp Dataset 1B
Supplemental Dataset 1B. N=3551 proteins quantified in TIF from control (n=12) and DTX mice (n=11)
[truncated: 3,552 more rows]
