# Supplementary material for: Sperm proteins and cancer‐testis antigens are released by the seminiferous tubules in mice and men
Source: FASEB J. 2021 Feb 10;35(3):e21397. doi: 10.1096/fj.202002484R (PMC7898903; doi:10.1096/fj.202002484R)
Supplement: Supplementary file 3 — Supplementary Material [file FSB2-35-e21397-s006.xlsx]

## Sheet: Supp Dataset 2 details
Supplemental Dataset 2.	Mouse TIF proteins significantly altered by DTX-induced Sertoli cell ablation
Supplemental Dataset 2A.	N=1433 proteins were significantly down-regulated (p<0.05) in TIF from DTX-treated mice vs controls
Proteins that were significantly decreased (p<0.05) in TIF from DTX mice (n=11) vs control mice (n=12)
Supplemental Dataset 2B.	N=379 proteins were significantly up-regulated (p<0.05) in TIF from DTX-treated mice vs controls
Proteins that were significantly increased (p<0.05) in TIF from DTX mice (n=11) vs control mice (n=12)
Column explanations
Leading protein ID:	First, or leading, protein ID annotation in UniProtKB/Swiss-Prot Mus musculus database (October 2016)
Majority protein IDs:	All protein ID annotations in UniProtKB/Swiss-Prot Mus musculus database (October 2016)
Gene symbol:	Leading gene symbol in UniProtKB/Swiss-Prot Mus musculus database (October 2016)
Other gene symbols:	Other gene symbol annotations from the UniProtKB/Swiss-Prot Mus musculus database (October 2016).
Protein name:	Protein name from the UniProtKB/Swiss-Prot Mus musculus database (October 2016).
Median iBAQ:	Median iBAQ values across the replicates in each group. Values calculated by MaxQuant are the (raw) intensities divided by the number of theoretical peptides. Thus, iBAQ values are proportional to the molar quantities of the proteins. The iBAQ algorithm can roughly estimate the relative abundance of the proteins within each sample
DTX/Control Log2 FC	Log2 ratio of protein abundance in DTX mice/control mice
DTX/Control Linear FC	Linear ratio of protein abundance in DTX mice/control mice
DTX/Control_adj.P.Val	Adjusted p value of difference in protein abundance between DTX and control mice
DTX/Control_significant:	Whether the Log2FC is statistically significant with the adjusted P value
DTX/Control_mean:	The Log2 transformed mean intensity value for each group
DTX/Control_ngood:	The number of replicates the protein was identified in each group
Relative abundance (controls):	Relative abundance score in controls (20 fold ranges), based on top most abundant protein iBAQ score in controls

## Sheet: Supp Dataset 2A
Supplemental Dataset 2A. N=1433 proteins were significantly down-regulated (p<0.05) in TIF from DTX-treated mice vs controls
Leading Protein ID	Gene symbol	Alternate gene symbols	Protein names	DTX/Control Log FC	DTX/Control Linear FC	DTX/Control adj.P.Val	DTX/Control significant	DTX/Control_mean_Control	DTX/Control_mean_DTX	DTX/Control_ngood_Control	DTX/Control_ngood_DTX	Median iBAQ (Control)	Median iBAQ (DTX)	Relative abundance (controls)
P10649	Gstm1		Glutathione S-transferase Mu 1	-0.50279	0.70574	0.0187	TRUE	26.5547	26.0519	12	11	46303000	13591000	+++++
Q548Z6	Ldhc	LDH-C	L-lactate dehydrogenase;L-lactate dehydrogenase C chain	-1.34946	0.392438	5.06e-08	TRUE	25.4744	24.125	12	11	18518000	3301700	+++++
Q5EBQ2	Pebp1		Phosphatidylethanolamine-binding protein 1;Hippocampal cholinergic neurostimulating peptide	-0.611639	0.654453	0.025	TRUE	24.307	23.6954	12	11	16676000	3065900	+++++
Q4KL81	NA		NA	-0.683894	0.622483	0.000165	TRUE	24.9039	24.22	12	11	10857500	2144000	+++++
P68372	Tubb4b		Tubulin beta-4B chain	-0.836497	0.560001	1.62e-06	TRUE	24.612	23.7755	12	11	9162000	2720000	+++++
Q80Y52	Hsp90aa1		Heat shock protein HSP 90-alpha	-0.906362	0.533529	1.73e-05	TRUE	24.715	23.8086	12	11	8676800	1679800	+++++
O35490	Bhmt	Bhmt2	Betaine--homocysteine S-methyltransferase 1;S-methylmethionine--homocysteine S-methyltransferase BHMT2	-0.575459	0.671073	0.0106	TRUE	24.8172	24.2418	12	11	8548950	2021400	+++++
D2KHZ9	GAPDH	Gm3839;Gm7293	Glyceraldehyde-3-phosphate dehydrogenase	-0.666694	0.629949	8.42e-06	TRUE	23.9612	23.2945	12	11	7510950	2025000	+++++
P48774	Gstm5		Glutathione S-transferase Mu 5	-1.41208	0.375769	4.46e-10	TRUE	23.7946	22.3825	12	11	6320850	1121900	+++++
P68369	NA		NA	-0.3491	0.785074	0.00519	TRUE	23.8422	23.4931	12	11	6211100	2231300	+++++
Q3UBA6	Hspa8		Heat shock cognate 71 kDa protein	-1.12854	0.457378	2.81e-07	TRUE	24.4189	23.2904	12	11	6012500	1492000	+++++
Q5SS40	Ywhae		14-3-3 protein epsilon	-0.602352	0.658679	0.00025	TRUE	23.6336	23.0312	12	11	5291550	1685900	+++++
Q3UNI8	Ddt		D-dopachrome decarboxylase	-0.52824	0.6934	0.00169	TRUE	22.984	22.4557	12	11	5174950	1333100	+++++
P26883	Fkbp1a		Peptidyl-prolyl cis-trans isomerase FKBP1A;Peptidyl-prolyl cis-trans isomerase	-1.06892	0.476675	2.94e-06	TRUE	21.7814	20.7124	12	11	4927950	1069200	+++++
P63101	Ywhaz		14-3-3 protein zeta/delta	-0.739889	0.598785	0.000636	TRUE	23.3256	22.5857	12	11	4811550	1303100	+++++
Q3UDY1	Akr1b3	Akr1b1	Aldose reductase	-0.77704	0.583563	0.00194	TRUE	23.2315	22.4544	12	11	4691600	1097900	+++++
A0A0A6YXI2	Fabp9	Gm37389		-1.53044	0.346173	2.45e-06	TRUE	22.9298	21.3993	12	11	4621400	789910	+++++
P17156	Hspa2		Heat shock-related 70 kDa protein 2	-1.24898	0.420746	2.07e-07	TRUE	23.9517	22.7027	12	11	4619250	652120	+++++
P62827	Ran		GTP-binding nuclear protein Ran	-0.597333	0.660975	0.0373	TRUE	23.0574	22.4601	12	11	4461000	1205300	+++++
Q3U7Z6	Pgam1		Phosphoglycerate mutase 1	-0.373178	0.77208	0.00451	TRUE	22.6857	22.3125	12	11	4112900	1307700	+++++
Q91V38	Hsp90b1		Endoplasmin	-0.734575	0.600995	6.74e-05	TRUE	23.4294	22.6948	12	11	3609500	898870	+++++
Q3UJ34	Ass1	Gm5424	Argininosuccinate synthase	-0.702548	0.614486	0.000196	TRUE	23.1622	22.4596	12	11	3368750	748710	+++++
P16125	Ldhb		L-lactate dehydrogenase B chain;L-lactate dehydrogenase	-1.08005	0.473013	9.96e-08	TRUE	22.7387	21.6587	12	11	3314950	555740	+++++
P19157	Gstp1	Gstp2	Glutathione S-transferase P 1;Glutathione S-transferase P 2	-0.50129	0.706475	0.0045	TRUE	22.5784	22.0772	12	11	3307550	893320	+++++
Q5FW97	EG433182	Eno1	Alpha-enolase;Enolase;Gamma-enolase;Beta-enolase	-0.682995	0.622871	1.4e-06	TRUE	22.9452	22.2622	12	11	3009850	751800	+++++
P14152	Mdh1		Malate dehydrogenase, cytoplasmic	-0.370129	0.773713	0.000289	TRUE	22.6511	22.281	12	11	2973850	907270	+++++
Q6GT24	Prdx6		Peroxiredoxin-6	-0.898085	0.536599	6.17e-07	TRUE	22.6192	21.7211	12	11	2913000	847030	+++++
P52480	Pkm		Pyruvate kinase PKM	-0.426917	0.74385	0.0015	TRUE	23.0119	22.5849	12	11	2899950	886070	+++++
Q5NCI4	Pgam2		Phosphoglycerate mutase 2	-1.14756	0.451388	7.86e-06	TRUE	22.4023	21.2547	12	11	2881450	542050	+++++
Q6P200	Cyp17a1		Steroid 17-alpha-hydroxylase/17,20 lyase	-1.20011	0.435242	2.54e-06	TRUE	22.8733	21.6731	12	11	2736400	400180	+++++
Q71LX8	Hsp90ab1		Heat shock protein HSP 90-beta	-0.520336	0.69721	0.0281	TRUE	23.364	22.8437	12	11	2543250	896680	+++++
Q8CHP8	Pgp	Jag2	Phosphoglycolate phosphatase	-0.880007	0.543365	5.24e-06	TRUE	22.5718	21.6918	12	11	2400850	630250	+++++
Q9R0Q7	Ptges3		Prostaglandin E synthase 3	-0.668961	0.628959	0.0076	TRUE	22.2436	21.5746	12	11	2361350	726030	+++++
Q3U6M5	Ranbp1	Htf9-a/RanBP1	Ran-specific GTPase-activating protein	-0.700341	0.615427	0.000494	TRUE	21.7824	21.0821	12	11	2344550	606310	+++++
Q4FK36	Dstn		Destrin	-0.560597	0.678022	0.0183	TRUE	22.0384	21.4778	12	11	2121000	617290	++++
A3KML3	Ywhaq		14-3-3 protein theta	-0.518296	0.698196	0.000322	TRUE	22.2372	21.7189	12	11	2058700	598680	++++
Q9R0P9	Uchl1		Ubiquitin carboxyl-terminal hydrolase isozyme L1;Ubiquitin carboxyl-terminal hydrolase	-1.15117	0.45026	2.31e-07	TRUE	22.3342	21.1831	12	11	1971650	382640	++++
Q3U4U6	Cct3	Cctg	T-complex protein 1 subunit gamma	-1.1675	0.445192	7.08e-08	TRUE	21.9719	20.8044	12	11	1903900	328640	++++
P24472	Gsta4		Glutathione S-transferase A4	-1.34338	0.394095	1.03e-05	TRUE	21.7679	20.4245	12	11	1883250	300530	++++
Q01853	Vcp		Transitional endoplasmic reticulum ATPase	-0.294981	0.815083	0.0195	TRUE	22.5391	22.2441	12	11	1864850	810500	++++
F8WJK8	St13		Hsc70-interacting protein	-0.480509	0.716725	0.000415	TRUE	21.7269	21.2464	12	11	1850800	503430	++++
O08807	Prdx4		Peroxiredoxin-4	-1.72055	0.303433	0.00449	TRUE	22.3594	20.6389	12	11	1843100	129490	++++
Q3UM23	Rnh1		Ribonuclease inhibitor	-0.309609	0.80686	0.0109	TRUE	21.4669	21.1573	12	11	1842750	598680	++++
P48036	Anxa5		Annexin A5	-1.59457	0.331121	9.24e-05	TRUE	22.2253	20.6307	12	11	1833600	203260	++++
Q8CAJ7	Dnpep		Aspartyl aminopeptidase	-0.677456	0.625267	6.03e-07	TRUE	21.8579	21.1804	12	11	1823450	485100	++++
P17751	Tpi1		Triosephosphate isomerase	-0.701013	0.61514	6.86e-06	TRUE	22.5103	21.8093	12	11	1800050	481360	++++
Q80ZP8	Manf		Mesencephalic astrocyte-derived neurotrophic factor	-0.619897	0.650718	5.05e-05	TRUE	21.2887	20.6688	12	11	1776900	449210	++++
Q4FZL1	Eif4a1		Eukaryotic initiation factor 4A-I	-0.444268	0.734957	0.000332	TRUE	22.224	21.7798	12	11	1745400	520190	++++
Q3UDC8	Eef2		Elongation factor 2	-0.443118	0.735543	0.000403	TRUE	22.0544	21.6112	12	11	1695500	526080	++++
Q80W21	Gstm7		Glutathione S-transferase Mu 7	-1.69899	0.308001	5.05e-13	TRUE	21.8609	20.1619	12	11	1690950	213720	++++
P48722	Hspa4l		Heat shock 70 kDa protein 4L	-0.957254	0.515036	4.71e-07	TRUE	22.2648	21.3075	12	11	1681000	293770	++++
Q9JKB1	Uchl3	Uchl4	Ubiquitin carboxyl-terminal hydrolase isozyme L3;Ubiquitin carboxyl-terminal hydrolase;Ubiquitin carboxyl-terminal hydrolase isozyme L4	-0.331165	0.794894	0.0025	TRUE	21.4581	21.1269	12	11	1670700	465360	++++
Q9QXD6	Fbp1	FBP1	Fructose-1,6-bisphosphatase 1	-0.925838	0.526375	5.02e-07	TRUE	22.1562	21.2304	12	11	1637700	361100	++++
P45377	Akr1b8		Aldose reductase-related protein 2	-0.640038	0.641696	1.76e-05	TRUE	22.0594	21.4193	12	11	1598400	457560	++++
P06745	Gpi	Gpi1	Glucose-6-phosphate isomerase	-0.533287	0.690978	1.17e-05	TRUE	22.2568	21.7235	12	11	1587900	526410	++++
Q8C633	Cabs1		Calcium-binding and spermatid-specific protein 1	-3.02971	0.122452	9.05e-12	TRUE	21.405	18.3753	12	11	1583350	51430	++++
Q3UC72	Gdi2		Rab GDP dissociation inhibitor beta	-0.278503	0.824446	0.0187	TRUE	21.6775	21.399	12	11	1575300	515350	++++
B2RUF0	Ybx2		Y-box-binding protein 2	-1.654	0.317759	6.35e-08	TRUE	21.9245	20.2705	12	11	1570150	177950	++++
P11983	Tcp1	Tcp-1	T-complex protein 1 subunit alpha	-0.973496	0.50927	1.82e-07	TRUE	21.5423	20.5688	12	11	1548700	242380	++++
P99024	Tubb5		Tubulin beta-5 chain	-0.66625	0.630142	0.000326	TRUE	22.5571	21.8909	12	11	1517650	453670	++++
O35969	Gamt		Guanidinoacetate N-methyltransferase	-0.678553	0.624792	4.15e-06	TRUE	20.8521	20.1736	12	11	1508400	328960	++++
O35660	Gstm6		Glutathione S-transferase Mu 6	-2.09324	0.234353	2.61e-12	TRUE	21.7841	19.6909	12	11	1495850	122640	++++
Q3V100	Mpi		Mannose-6-phosphate isomerase	-0.944742	0.519522	2.02e-07	TRUE	21.7737	20.8289	12	11	1485700	267380	++++
Q3YEA4	Rsph1		Radial spoke head 1 homolog	-0.972961	0.509459	0.000159	TRUE	21.4149	20.442	12	11	1483400	300370	++++
P09041	Pgk2		Phosphoglycerate kinase 2	-1.60131	0.329578	7.79e-08	TRUE	22.1326	20.5313	12	11	1472850	131130	++++
Q542X7	Cct2		T-complex protein 1 subunit beta	-1.31287	0.402518	1.73e-09	TRUE	21.9345	20.6217	12	11	1471000	218010	++++
Q540D7	Akr1a1		Alcohol dehydrogenase [NADP(+)]	-0.544005	0.685864	1.03e-05	TRUE	22.0778	21.5338	12	11	1468500	466400	++++
D3YW86	Tsc22d1		TSC22 domain family protein 1	-0.610903	0.654787	0.000105	TRUE	20.8114	20.2005	12	11	1437900	406470	++++
Q9R0Y5	Ak1		Adenylate kinase isoenzyme 1	-1.69061	0.309795	9.05e-12	TRUE	21.0226	19.332	12	11	1418750	139300	++++
A2A5N2	Ywhab		14-3-3 protein beta/alpha;14-3-3 protein beta/alpha, N-terminally processed	-0.692505	0.618778	0.00103	TRUE	21.619	20.9265	12	11	1407100	329190	++++
P37804	Tagln		Transgelin	-0.72022	0.607005	0.000205	TRUE	21.7525	21.0322	12	11	1383400	384040	++++
E9QMV2	Abracl		Costars family protein ABRACL	-1.18463	0.439937	0.0306	TRUE	20.4143	19.2296	12	10	1379600	206625	++++
Q8VC30	Dak		Bifunctional ATP-dependent dihydroxyacetone kinase/FAD-AMP lyase (cyclizing);ATP-dependent dihydroxyacetone kinase;FAD-AMP lyase (cyclizing)	-0.384484	0.766053	0.0386	TRUE	21.6159	21.2314	12	11	1375650	278100	++++
A2BE93	Set	BC85271	Protein SET	-0.739139	0.599097	0.000717	TRUE	21.1361	20.397	12	11	1362200	308010	++++
Q3UAZ7	Hmgb2		High mobility group protein B2	-0.646208	0.638958	0.00269	TRUE	20.6635	20.0173	12	11	1351450	389390	++++
Q9JHQ5	Lztfl1		Leucine zipper transcription factor-like protein 1	-0.678602	0.62477	0.00107	TRUE	21.2389	20.5603	12	11	1347550	339810	++++
Q3UL22	Cct8	Cctq	T-complex protein 1 subunit theta	-1.17937	0.441544	1.55e-08	TRUE	21.8297	20.6504	12	11	1343550	176120	++++
A0A1B0GSX0	Ldha		L-lactate dehydrogenase;L-lactate dehydrogenase A chain	-0.699594	0.615746	4.92e-05	TRUE	21.7204	21.0208	12	11	1339800	398320	++++
P61971	Nutf2		Nuclear transport factor 2	-0.40169	0.756971	0.0422	TRUE	20.7839	20.3822	12	11	1305700	383840	++++
Q5FWJ5	Hnrnpk		Heterogeneous nuclear ribonucleoprotein K	-0.345877	0.78683	0.0286	TRUE	21.7432	21.3973	12	11	1303400	354090	++++
Q543P7	Arl3		ADP-ribosylation factor-like protein 3	-0.660614	0.632609	1.01e-05	TRUE	21.5558	20.8952	12	11	1299800	380030	++++
Q497I3	Fabp5		Fatty acid-binding protein, epidermal	-1.85381	0.27666	1.05e-05	TRUE	20.165	18.3112	12	11	1291200	80642	++++
B9EHN0	Uba1		Ubiquitin-like modifier-activating enzyme 1	-0.217948	0.859787	0.0446	TRUE	22.1298	21.9119	12	11	1289450	382470	++++
Q3U9A8	Sh3bgrl		SH3 domain-binding glutamic acid-rich-like protein	-0.526265	0.69435	0.00332	TRUE	20.8035	20.2772	12	11	1276750	308650	++++
P09813	Apoa2		Apolipoprotein A-II;Proapolipoprotein A-II	-2.03482	0.244038	0.00542	TRUE	21.171	19.1362	12	11	1245100	218790	++++
P63087-2	Ppp1cc		Serine/threonine-protein phosphatase PP1-gamma catalytic subunit;Serine/threonine-protein phosphatase	-0.88075	0.543085	2.34e-08	TRUE	21.222	20.3413	12	11	1234400	239740	++++
Q8C0M9	Asrgl1		Isoaspartyl peptidase/L-asparaginase;Isoaspartyl peptidase/L-asparaginase alpha chain;Isoaspartyl peptidase/L-asparaginase beta chain	-1.25035	0.420346	4.86e-09	TRUE	21.5507	20.3004	12	11	1224200	196890	++++
Q3TF14	Ahcy		Adenosylhomocysteinase	-0.33247	0.794176	0.0136	TRUE	21.6798	21.3473	12	11	1216750	450360	++++
Q8BN32	Pabpc1	PABPC5	Polyadenylate-binding protein;Polyadenylate-binding protein 1	-0.718485	0.607735	4.7e-05	TRUE	21.5651	20.8466	12	11	1195250	219360	++++
Q4FJQ6	Serpinb6a	Serpinb6	Serpin B6	-0.267521	0.830746	0.00886	TRUE	21.6711	21.4036	12	11	1159800	392420	++++
Q7TPM5			Uncharacterized protein C9orf9 homolog	-3.34248	0.0985855	3.69e-07	TRUE	20.7916	17.4491	12	10	1117950	42431	++++
P80316	Cct5		T-complex protein 1 subunit epsilon	-1.10045	0.466372	1.35e-08	TRUE	21.6709	20.5705	12	11	1116050	157970	++++
Q3TJN2	Cct7		T-complex protein 1 subunit eta	-1.54389	0.34296	8.14e-11	TRUE	21.7741	20.2302	12	11	1109450	136690	++++
P84084	Arf5		ADP-ribosylation factor 5	-1.11668	0.461155	1.04e-05	TRUE	21.1851	20.0684	12	11	1095100	238550	++++
Q8CF17	Meig1		Meiosis-expressed gene 1 protein	-1.08736	0.47062	0.00044	TRUE	20.4012	19.3139	12	11	1094950	114080	++++
Q9D0M5	Dynll2		Dynein light chain 2, cytoplasmic	-1.04701	0.483972	3.94e-08	TRUE	20.2661	19.2191	12	11	1041850	210480	++++
Q61990	Pcbp2		Poly(rC)-binding protein 2	-0.455623	0.729195	0.0189	TRUE	21.4219	20.9663	12	11	1016400	324860	++++
Q91V28	Pgd		6-phosphogluconate dehydrogenase, decarboxylating	-0.43398	0.740217	0.000431	TRUE	21.3647	20.9307	12	11	1006555	345250	++++
H3BKH6	Esd		S-formylglutathione hydrolase	-0.564797	0.676051	2.62e-05	TRUE	21.081	20.5162	12	11	1006350	252230	++++
Q4FZK2	Eef1g		Elongation factor 1-gamma	-0.431449	0.741517	0.000106	TRUE	21.2908	20.8593	12	11	983025	312680	++++
Q564F4	Cct4		T-complex protein 1 subunit delta	-1.33581	0.39617	3.43e-08	TRUE	21.374	20.0382	12	11	969765	124120	++++
Q7TQI3	Otub1		Ubiquitin thioesterase OTUB1	-0.86259	0.549964	2.01e-08	TRUE	20.6899	19.8274	12	11	938855	199240	++++
Q52KG9	Cct6a		T-complex protein 1 subunit zeta	-1.04522	0.484572	8.08e-07	TRUE	21.3036	20.2584	12	11	927780	159850	++++
Q3U2G2	Hspa4		Heat shock 70 kDa protein 4	-0.399741	0.757994	0.000526	TRUE	21.3324	20.9327	12	11	917260	238560	++++
E9QLE5	Pbp2		Phosphatidylethanolamine-binding protein 2	-0.451086	0.731492	0.0174	TRUE	19.9126	19.4615	12	11	913870	196370	++++
Q91YR9	Ptgr1		Prostaglandin reductase 1	-1.52466	0.34756	1.62e-06	TRUE	21.4948	19.9701	12	11	903145	141270	++++
Q8C6E0	Cfap36		Cilia- and flagella-associated protein 36	-1.22882	0.426667	1.24e-07	TRUE	20.8149	19.5861	12	11	892010	126770	++++
Q8BKC5	Ipo5	Ranbp6	Importin-5;Ran-binding protein 6	-0.777271	0.583469	1.92e-07	TRUE	21.1427	20.3654	12	11	876845	160140	++++
B1AU75	Nasp		Nuclear autoantigenic sperm protein	-0.766819	0.587712	3.04e-06	TRUE	21.4573	20.6904	12	11	869245	177080	++++
Q549A5	Clu		Clusterin;Clusterin beta chain;Clusterin alpha chain	-1.03896	0.486677	1.45e-06	TRUE	21.083	20.0441	12	11	868205	114990	++++
A0A0R4J052	Hagh		Hydroxyacylglutathione hydrolase, mitochondrial	-0.867925	0.547934	5.82e-05	TRUE	20.9853	20.1174	12	11	866090	189900	++++
Q9JJL0	Tsga8			-1.96095	0.256859	1.35e-07	TRUE	19.6347	17.6737	12	11	859055	71287	++++
Q9R1P0	Psma4		Proteasome subunit alpha type-4;Proteasome subunit alpha type	-0.49104	0.711512	0.0396	TRUE	20.8764	20.3854	12	11	854800	236610	++++
Q9JLJ2	Aldh9a1		4-trimethylaminobutyraldehyde dehydrogenase	-0.367044	0.775369	0.00204	TRUE	21.0754	20.7084	12	11	853085	237740	++++
Q4V9T8	Eif1		Eukaryotic translation initiation factor 1	-0.720175	0.607024	5.2e-05	TRUE	19.3234	18.6032	12	11	842285	191080	++++
Q9D7X8	Ggct		Gamma-glutamylcyclotransferase	-0.892102	0.538829	3.1e-08	TRUE	20.4763	19.5842	12	11	835700	150320	++++
Q9DBF1-2	Aldh7a1		Alpha-aminoadipic semialdehyde dehydrogenase	-0.339783	0.79016	0.00147	TRUE	20.9044	20.5647	12	11	834675	247040	++++
Q3TF41	Nap1l1		Nucleosome assembly protein 1-like 1	-0.255328	0.837797	0.0491	TRUE	20.9595	20.7042	12	11	831540	275730	++++
P08228	Sod1		Superoxide dismutase [Cu-Zn]	-0.889087	0.539956	0.0128	TRUE	20.7834	19.8944	12	11	827450	211760	++++
Q9CXW3	Cacybp		Calcyclin-binding protein	-0.312456	0.80527	0.0113	TRUE	20.4374	20.1249	12	11	824555	221970	++++
Q4VAI2	Acp1		Low molecular weight phosphotyrosine protein phosphatase	-0.455077	0.729471	0.0365	TRUE	20.3084	19.8533	12	11	821735	239200	++++
Q3THQ5	Stip1		Stress-induced-phosphoprotein 1	-0.585586	0.666379	2.09e-06	TRUE	21.3314	20.7458	12	11	819990	220470	++++
Q4VBX4	Ube2v2		Ubiquitin-conjugating enzyme E2 variant 2	-0.603284	0.658254	0.000194	TRUE	20.8209	20.2176	12	11	816230	252120	++++
P62869	Tceb2	Gm15698	Transcription elongation factor B polypeptide 2	-0.832431	0.561582	1.21e-05	TRUE	20.3739	19.5414	12	11	815950	180900	++++
Q91V76			Ester hydrolase C11orf54 homolog	-0.26432	0.832591	0.0217	TRUE	20.8502	20.5858	12	11	813520	211510	++++
Q5M9P7	Carhsp1		Calcium-regulated heat stable protein 1	-0.555311	0.68051	0.00925	TRUE	20.1483	19.593	12	11	813425	219110	++++
Q9ERD7	Tubb3		Tubulin beta-3 chain	-2.44809	0.183253	2.61e-12	TRUE	21.3881	18.94	12	11	809860	53727	++++
O88958	Gnpda1		Glucosamine-6-phosphate isomerase 1;Glucosamine-6-phosphate isomerase	-0.276425	0.825635	0.0214	TRUE	20.5694	20.293	12	11	797415	220040	++++
Q5EBP9	Trim28		Transcription intermediary factor 1-beta	-1.04698	0.48398	3.64e-08	TRUE	21.0837	20.0367	12	11	769375	113700	++++
Q542F1	Clic1		Chloride intracellular channel protein;Chloride intracellular channel protein 1	-0.585867	0.666249	1.31e-05	TRUE	20.7553	20.1695	12	11	768640	196070	++++
E9QN99	Abhd14b		Alpha/beta hydrolase domain-containing protein 14B	-0.43953	0.737375	0.0159	TRUE	20.244	19.8045	12	11	767790	207300	++++
Q564F6	Pdcd5		Programmed cell death protein 5	-0.719029	0.607506	2.37e-05	TRUE	20.6814	19.9623	12	11	766505	171350	++++
P30416	Fkbp4		Peptidyl-prolyl cis-trans isomerase FKBP4;Peptidyl-prolyl cis-trans isomerase FKBP4, N-terminally processed;Peptidyl-prolyl cis-trans isomerase	-1.02153	0.492594	9.26e-07	TRUE	21.2012	20.1797	12	11	759610	146210	++++
Q9DAK9	Phpt1		14 kDa phosphohistidine phosphatase	-0.519438	0.697644	0.00267	TRUE	20.359	19.8396	12	11	753205	186330	++++
A6H630	Armt1	1700052N19Rik	Protein-glutamate O-methyltransferase	-0.267044	0.831021	0.0254	TRUE	21.0232	20.7562	12	11	749355	221680	++++
P63280	Ube2i		SUMO-conjugating enzyme UBC9	-0.527326	0.69384	0.0194	TRUE	19.5197	18.9923	12	11	746210	172890	++++
Q62148	Aldh1a2		Retinal dehydrogenase 2	-0.725028	0.604985	0.00127	TRUE	20.9044	20.1794	12	11	739025	188560	++++
Q01756	Tcp11		T-complex protein 11	-2.15027	0.225271	4.6e-11	TRUE	20.3741	18.2239	12	11	738330	52480	++++
Q9D566	Sult1e1		Sulfotransferase;Estrogen sulfotransferase, testis isoform	-1.2278	0.426969	0.000224	TRUE	20.8763	19.6485	12	11	736855	103050	++++
Q3V086	Ddx4		Probable ATP-dependent RNA helicase DDX4	-0.75227	0.593669	7.99e-06	TRUE	21.2134	20.4612	12	11	736780	148000	++++
Q9D2R9	Tmsb15a			-4.0297	0.0612264	9.34e-09	TRUE	19.1074	15.0777	12	0	726180	0	++++
A0A0R4IZY0	Thop1		Thimet oligopeptidase	-0.835207	0.560502	8.65e-07	TRUE	20.9977	20.1625	12	11	725910	153350	++++
Q3U6E4	Ptma	Gm12504	Prothymosin alpha;Prothymosin alpha, N-terminally processed;Thymosin alpha	-1.37175	0.386423	0.000108	TRUE	19.8733	18.5016	12	11	718185	122320	++++
Q14AQ1	Psmc6		26S protease regulatory subunit 10B	-0.470518	0.721705	8.16e-06	TRUE	20.5102	20.0397	12	11	712715	189840	++++
Q3UUH0	Asl		Argininosuccinate lyase	-0.457561	0.728216	0.00232	TRUE	20.9611	20.5036	12	11	712455	187810	++++
Q9JKB3	Ybx3		Y-box-binding protein 3	-1.4533	0.365185	5.21e-07	TRUE	20.4382	18.9849	12	11	706200	90159	++++
Q9Z2X1	Hnrnpf		Heterogeneous nuclear ribonucleoprotein F;Heterogeneous nuclear ribonucleoprotein F, N-terminally processed	-0.437128	0.738604	0.02	TRUE	20.5208	20.0836	12	11	700625	180250	++++
Q9D1A2	Cndp2		Cytosolic non-specific dipeptidase	-0.273046	0.82757	0.0146	TRUE	20.6117	20.3386	12	11	695230	180010	++++
Q9DBP5	Cmpk1		UMP-CMP kinase	-0.589883	0.664397	4.57e-05	TRUE	20.1555	19.5657	12	11	689730	140660	++++
A0A087WQE6	Tceb1		Transcription elongation factor B polypeptide 1	-1.13609	0.454991	2.89e-07	TRUE	20.081	18.9449	12	11	688895	113420	++++
Q64442	Sord		Sorbitol dehydrogenase	-1.31345	0.402356	2.41e-10	TRUE	20.8179	19.5045	12	11	688770	91524	++++
B2RXY7	Cbr1		Carbonyl reductase [NADPH] 1	-0.41884	0.748026	0.00176	TRUE	20.4949	20.0761	12	11	684130	168720	++++
Q8BVI4	Qdpr		Dihydropteridine reductase	-0.583272	0.667448	0.000216	TRUE	20.7499	20.1666	12	11	682240	183880	++++
Q14AF6	Snrpd2	Gm5449	Small nuclear ribonucleoprotein Sm D2	-0.670098	0.628464	0.024	TRUE	20.0148	19.3447	12	11	680135	160730	++++
Q9DD05	Alad		Delta-aminolevulinic acid dehydratase	-0.560486	0.678074	4.5e-05	TRUE	20.359	19.7985	12	11	674740	137280	++++
A2RSB1	Nap1l4		Nucleosome assembly protein 1-like 4	-0.408085	0.753623	0.00491	TRUE	20.4567	20.0487	12	11	667020	178380	++++
O89112	Lancl1		LanC-like protein 1	-1.33225	0.397149	1.69e-08	TRUE	20.687	19.3547	12	11	666485	82584	++++
O55234	Psmb5		Proteasome subunit beta type-5	-0.739462	0.598963	0.00674	TRUE	20.4882	19.7487	12	11	664630	170520	++++
A0A1B0GRV0	Bpnt1		3'(2'),5'-bisphosphate nucleotidase 1	-0.475521	0.719207	0.00129	TRUE	20.7718	20.2963	12	11	659975	186830	++++
Q3U8R9	Txnl1		Thioredoxin-like protein 1	-0.845013	0.556706	3.93e-07	TRUE	20.4478	19.6028	12	11	654335	156810	++++
Q9CYG7	Tomm34		Mitochondrial import receptor subunit TOM34	-1.50513	0.352298	2.3e-09	TRUE	20.4723	18.9671	12	11	651535	59049	++++
Q3TS44	Psma1		Proteasome subunit alpha type;Proteasome subunit alpha type-1	-0.506516	0.70392	0.00107	TRUE	20.837	20.3305	12	11	648190	184270	++++
D3Z3X9	Spink2		Serine protease inhibitor Kazal-type 2	-3.0677	0.119269	2.92e-07	TRUE	19.0735	16.0058	12	8	646940	29305.5	++++
Q9CQM9	Glrx3		Glutaredoxin-3	-0.521851	0.696477	0.000943	TRUE	20.7112	20.1893	12	11	645570	197740	++++
A0A0R4J1E7	Ropn1l		Ropporin-1-like protein	-1.79248	0.288676	3.96e-10	TRUE	20.567	18.7745	12	11	643020	41542	++++
Q5HZI6	Tsta3		GDP-L-fucose synthase	-0.576556	0.670563	9.63e-06	TRUE	20.3164	19.7399	12	11	639575	166090	++++
Q8BHG2	0610037L13Rik		UPF0587 protein C1orf123 homolog	-0.405616	0.754914	0.0161	TRUE	20.4644	20.0587	12	11	638850	189810	++++
Q8K183	Pdxk		Pyridoxal kinase	-0.610737	0.654862	0.000526	TRUE	20.0474	19.4367	12	11	637725	147160	++++
P63330	Ppp2ca		Serine/threonine-protein phosphatase 2A catalytic subunit alpha isoform	-0.287652	0.819234	0.0386	TRUE	20.3501	20.0624	12	11	636740	184690	++++
P61082	Ube2m		NEDD8-conjugating enzyme Ubc12	-0.454602	0.729711	0.00146	TRUE	20.5479	20.0933	12	11	635670	189550	++++
Q91VC7	Ppp1r14a		Protein phosphatase 1 regulatory subunit 14A	-0.687771	0.620812	0.0472	TRUE	19.0385	18.3507	12	11	629600	132300	++++
S4R1E5	Gpx4	PHGPx	Glutathione peroxidase;Phospholipid hydroperoxide glutathione peroxidase, mitochondrial;Phospholipid hydroperoxide glutathione peroxidase, nuclear	-0.632362	0.645119	0.00723	TRUE	20.6366	20.0042	12	11	627340	165820	++++
P68510	Ywhah		14-3-3 protein eta	-0.770369	0.586268	4.29e-06	TRUE	20.4527	19.6823	12	11	624460	172760	++++
Q561N5	Rps18	Gm126	40S ribosomal protein S18	-0.911417	0.531663	5.18e-05	TRUE	20.0381	19.1267	12	11	624190	93840	++++
P50289	Acrv1		Acrosomal protein SP-10	-1.62852	0.323421	1.24e-07	TRUE	19.109	17.4805	12	11	621410	42575	++++
P24527	Lta4h		Leukotriene A-4 hydrolase	-0.359554	0.779406	0.000133	TRUE	20.6415	20.282	12	11	615680	169190	++++
Q4FZH7	Erh		Enhancer of rudimentary homolog	-0.409199	0.753042	0.0228	TRUE	19.3589	18.9497	12	11	610305	182300	++++
A8IP69	Ywhag		14-3-3 protein gamma;14-3-3 protein gamma, N-terminally processed	-0.627366	0.647357	0.0031	TRUE	20.6709	20.0435	12	11	605395	149690	++++
B2RRH9	Gmps		GMP synthase [glutamine-hydrolyzing]	-0.9433	0.520042	5.12e-07	TRUE	20.8454	19.9021	12	11	604560	92711	++++
Q3TF87	Dars		Aspartate--tRNA ligase, cytoplasmic	-0.595788	0.661683	0.0155	TRUE	20.6052	20.0094	12	11	599450	141410	++++
Q9JMC3	Dnaja4		DnaJ homolog subfamily A member 4	-2.88646	0.135235	9.05e-12	TRUE	20.8849	17.9984	12	11	588550	21443	++++
Q91YK6	Rpl23a	Gm6096	60S ribosomal protein L23a	-0.892398	0.538718	0.0201	TRUE	19.6197	18.7273	12	11	588255	114910	++++
Q9JKR6	Hyou1		Hypoxia up-regulated protein 1	-0.979368	0.507202	9.63e-06	TRUE	20.9082	19.9289	12	11	587990	105650	++++
Q9D066	Impa1	IMPA1	Inositol monophosphatase 1	-0.859435	0.551168	3.8e-05	TRUE	20.7384	19.879	12	11	586620	155490	++++
Q4FZE6	Rps7	Gm9493	40S ribosomal protein S7	-0.388969	0.763675	0.0185	TRUE	20.1108	19.7218	12	11	583700	182860	++++
E0CXN5	Gpd1		Glycerol-3-phosphate dehydrogenase [NAD(+)];Glycerol-3-phosphate dehydrogenase [NAD(+)], cytoplasmic	-0.842027	0.557859	3.78e-06	TRUE	20.526	19.684	12	11	581905	79415	++++
A1E5T5	Dynlt1		Dynein light chain Tctex-type 1	-1.61643	0.326141	2.06e-07	TRUE	19.4912	17.8748	12	11	575950	45616	++++
Q9CYA0	Creld2		Cysteine-rich with EGF-like domain protein 2	-1.11498	0.461699	1.51e-07	TRUE	20.4786	19.3636	12	11	575285	85357	++++
Q5SUR3	Skp1a	Skp1	S-phase kinase-associated protein 1	-1.06424	0.478226	2.15e-06	TRUE	20.1042	19.04	12	11	569325	89723	++++
G3X8P6	Txnrd3		Thioredoxin reductase 3	-0.81391	0.568838	2.1e-06	TRUE	20.6287	19.8148	12	11	568665	98313	++++
Q8K354	Cbr3		Carbonyl reductase [NADPH] 3	-0.363276	0.777397	0.0357	TRUE	20.0928	19.7295	12	11	565520	194170	++++
Q76MZ3	Ppp2r1a		Serine/threonine-protein phosphatase 2A 65 kDa regulatory subunit A alpha isoform	-0.217545	0.860028	0.0484	TRUE	20.3815	20.1639	12	11	563260	169210	++++
Q545L9	Pcmt1		Protein-L-isoaspartate O-methyltransferase;Protein-L-isoaspartate(D-aspartate) O-methyltransferase	-0.739726	0.598853	5.2e-05	TRUE	20.1248	19.3851	12	11	561640	144090	++++
Q9JMB7	Piwil1		Piwi-like protein 1	-1.21296	0.431382	2.52e-08	TRUE	20.5395	19.3265	12	11	546920	62199	++++
Q3KQQ1	Nsfl1c		NSFL1 cofactor p47	-0.664255	0.631015	9.17e-06	TRUE	20.4556	19.7913	12	11	537880	123680	++++
Q60692	Psmb6		Proteasome subunit beta type-6	-0.423233	0.745752	0.0049	TRUE	20.2033	19.7801	12	11	536455	176370	++++
Q9D515	Slxl1	Gm1645;493527E24Rik		-3.1057	0.116169	8.36e-10	TRUE	19.1395	16.0338	12	10	533435	7082.8	++++
Q8CDC8	Fhl4			-2.67485	0.1566	3.43e-08	TRUE	19.9137	17.2388	12	11	532705	25771	++++
D3Z3A0	Ppp1r2		Protein phosphatase inhibitor 2	-0.753649	0.593101	0.00019	TRUE	19.573	18.8193	12	11	530195	115780	++++
Q80UL3	Galk1		Galactokinase	-0.342275	0.788796	0.00153	TRUE	20.1232	19.7809	12	11	528780	135800	++++
Q3UE92	Xpnpep1		Xaa-Pro aminopeptidase 1	-1.14084	0.453495	5.4e-09	TRUE	20.502	19.3611	12	11	523680	73976	++++
Q9CWJ9	Atic		Bifunctional purine biosynthesis protein PURH;Phosphoribosylaminoimidazolecarboxamide formyltransferase;IMP cyclohydrolase	-0.436136	0.739112	4.91e-05	TRUE	20.285	19.8489	12	11	520205	132310	++++
Q3U8Y7	Psmc3		26S protease regulatory subunit 6A	-0.689194	0.6202	6.35e-08	TRUE	20.5227	19.8335	12	11	519855	121790	++++
Q3UW53	Fam129a		Protein Niban	-0.350504	0.78431	0.0165	TRUE	20.87	20.5195	12	11	515805	159420	++++
Q3TTP0	Shcbp1l		SHC SH2 domain-binding protein 1-like protein	-0.902375	0.535005	7.15e-07	TRUE	20.076	19.1736	12	11	515385	72771	++++
Q3TMB8	Adsl		Adenylosuccinate lyase	-0.687279	0.621024	0.000122	TRUE	20.1018	19.4146	12	11	513715	97590	++++
Q3TGU7	Pa2g4		Proliferation-associated protein 2G4	-0.795754	0.576042	2.9e-06	TRUE	20.5613	19.7656	12	11	513440	107810	++++
Q3U5V2	Cnbp		Cellular nucleic acid-binding protein	-0.643414	0.640196	0.000205	TRUE	20.3246	19.6812	12	11	513430	122430	++++
Q3UJN2	Ruvbl1	Gm3086	RuvB-like 1	-0.542253	0.686698	0.000111	TRUE	19.8739	19.3317	12	11	512770	134130	++++
Q3UDF3	Dpp3		Dipeptidyl peptidase 3	-0.564616	0.676135	3.58e-06	TRUE	20.3546	19.7899	12	11	512030	117970	++++
P62196	Psmc5		26S protease regulatory subunit 8	-0.795228	0.576252	7.88e-05	TRUE	20.2185	19.4233	12	11	511085	93918	++++
B2CSK2	Hspa1l	Hsc7t	Heat shock 70 kDa protein 1-like	-1.33242	0.397101	6.55e-07	TRUE	20.8332	19.5008	12	11	510970	42829	++++
Q9DB29	Iah1		Isoamyl acetate-hydrolyzing esterase 1 homolog	-0.406505	0.754449	0.0304	TRUE	19.8068	19.4003	12	11	510630	118660	++++
Q5SW18	Pafah1b1		Platelet-activating factor acetylhydrolase IB subunit alpha	-0.329877	0.795604	0.0427	TRUE	20.2307	19.9009	12	11	503865	138740	++++
Q78ZJ8	Rab11b	Rab11a	Ras-related protein Rab-11B;Ras-related protein Rab-11A;Ras-related protein Rab-25	-0.566353	0.675322	1.82e-05	TRUE	20.25	19.6837	12	11	500475	122230	++++
Q545L5	Dbil5		Diazepam-binding inhibitor-like 5	-2.39176	0.19055	8.71e-08	TRUE	19.6228	17.2311	12	11	500235	31677	++++
S4R2G5	Gapdhs		Glyceraldehyde-3-phosphate dehydrogenase;Glyceraldehyde-3-phosphate dehydrogenase, testis-specific	-2.14425	0.226212	0.000521	TRUE	19.9656	17.8214	12	11	496915	19142	++++
Q9CWR5	Shmt1	Shmt2	Serine hydroxymethyltransferase;Serine hydroxymethyltransferase, cytosolic	-0.239032	0.847314	0.0117	TRUE	20.1842	19.9452	12	11	493875	149140	++++
Q9JM14	Nt5c		5(3)-deoxyribonucleotidase, cytosolic type	-0.792501	0.577342	7.55e-07	TRUE	19.896	19.1035	12	11	493535	95970	++++
Q3TKV1	Psmd2	Gm5422	26S proteasome non-ATPase regulatory subunit 2	-0.490169	0.711942	0.0123	TRUE	20.8962	20.4061	12	11	493155	136760	++++
Q9D7P1	Rps24		40S ribosomal protein S24	-0.712055	0.61045	4.57e-05	TRUE	19.8946	19.1826	12	11	493035	137630	++++
A5A4Z2	Ppp1r11		Protein phosphatase 1 regulatory subunit 11	-1.83243	0.280791	0.000197	TRUE	18.7506	16.9182	12	11	490735	21135	++++
Q9CR00	Psmd9		26S proteasome non-ATPase regulatory subunit 9	-0.948059	0.518329	1.7e-05	TRUE	20.0278	19.0798	12	11	483370	69973	++++
Q3UM45	Ppp1r7		Protein phosphatase 1 regulatory subunit 7	-0.384806	0.765882	0.00256	TRUE	20.1763	19.7915	12	11	483215	126550	++++
Q543N3	Lasp1		LIM and SH3 domain protein 1	-0.945682	0.519184	0.0138	TRUE	20.3304	19.3847	12	11	482400	110000	++++
Q545M2	Spa17		Sperm surface protein Sp17	-1.27388	0.413545	0.000141	TRUE	19.7536	18.4798	12	11	482285	68987	++++
Q5RJV4	Pgm2	Pgm1	Phosphoglucomutase-1	-0.465396	0.724272	0.00038	TRUE	20.4956	20.0302	12	11	476490	116030	++++
Q2VPR5	Hdgfl1			-1.33232	0.397128	3.42e-08	TRUE	19.9429	18.6106	12	11	475820	53978	++++
Q80YT5	Spata20		Spermatogenesis-associated protein 20	-4.66565	0.0394002	8.26e-10	TRUE	20.4547	15.789	12	10	474325	1908.6	++++
Q9DB93	Mea1		Male-enhanced antigen 1	-1.22581	0.427556	2.39e-09	TRUE	19.5107	18.2849	12	11	473920	41684	++++
O35685	Nudc		Nuclear migration protein nudC	-0.509059	0.702681	0.00229	TRUE	20.4424	19.9333	12	11	472330	121830	++++
Q8K4Z3	Apoa1bp		NAD(P)H-hydrate epimerase	-0.25816	0.836154	0.036	TRUE	20.4075	20.1494	12	11	468905	183390	++++
Q8R317	Ubqln1		Ubiquilin-1	-0.433414	0.740507	0.000262	TRUE	19.9483	19.5149	12	11	468085	113000	++++
Q8R1G2	Cmbl		Carboxymethylenebutenolidase homolog	-0.55006	0.682992	0.00242	TRUE	20.1633	19.6132	12	11	466900	138380	++++
Q5BKQ9	Psmd11		26S proteasome non-ATPase regulatory subunit 11	-0.329095	0.796036	0.00174	TRUE	20.2485	19.9194	12	11	462865	121860	++++
Q3UXP2	Ruvbl2		RuvB-like 2	-0.748953	0.595035	2.82e-06	TRUE	20.0842	19.3353	12	11	459760	84697	++++
F8WIU1	1700037H04Rik		UPF0687 protein C20orf27 homolog	-0.420981	0.746917	0.0186	TRUE	19.7101	19.2891	12	11	457890	133530	++++
Q8C605	Pfkp		ATP-dependent 6-phosphofructokinase;ATP-dependent 6-phosphofructokinase, platelet type	-1.36321	0.388715	1.95e-08	TRUE	20.3201	18.9569	12	11	454795	42904	++++
Q9DAN1	Pdilt		Protein disulfide-isomerase-like protein of the testis	-3.25094	0.105044	9.86e-11	TRUE	20.7204	17.4695	12	11	452885	7849.3	++++
Q60662-2	Akap4		A-kinase anchor protein 4	-3.1701	0.111098	5.24e-11	TRUE	20.1275	16.9574	12	11	449275	4131.8	++++
Q8CG76	Akr7a2		Aflatoxin B1 aldehyde reductase member 2	-0.86308	0.549777	4.52e-07	TRUE	20.4457	19.5826	12	11	448425	86325	++++
A2AP78	Hmgb3		High mobility group protein B3	-2.97351	0.127316	0.000519	TRUE	19.2981	16.3246	12	6	443270	13862	++++
D3Z0F5	Cops6		COP9 signalosome complex subunit 6	-0.328731	0.796236	0.00524	TRUE	19.5948	19.266	12	11	442475	144710	++++
Q9JIQ3	Diablo		Diablo homolog, mitochondrial	-1.0902	0.469697	1.66e-06	TRUE	20.2376	19.1474	12	11	442365	77860	++++
Q3UJS0	Rpl8		60S ribosomal protein L8	-0.473458	0.720236	0.0273	TRUE	19.9922	19.5188	12	11	439055	128700	++++
P46471	Psmc2		26S protease regulatory subunit 7	-0.487653	0.713184	0.000518	TRUE	20.3158	19.8282	12	11	436075	116880	++++
A2AF33	Tmsb15b1	Tmsb15b2;Tmsb15l		-2.04695	0.241996	4.09e-05	TRUE	18.8289	16.782	12	9	435300	56633	++++
Q8VDQ1	Ptgr2		Prostaglandin reductase 2	-0.505739	0.704299	0.00318	TRUE	19.623	19.1173	12	11	433525	121070	++++
Q99LF4	Rtcb		tRNA-splicing ligase RtcB homolog	-0.549491	0.683261	0.000289	TRUE	20.1326	19.5831	12	11	423535	95642	++++
Q9ESG2	Ropn1		Ropporin-1	-2.34838	0.196367	1.29e-12	TRUE	19.2847	16.9363	12	11	419830	13469	++++
Q99JZ4	Sar1a		GTP-binding protein SAR1a	-1.07913	0.473313	0.000825	TRUE	19.6787	18.5996	12	11	413895	24496	++++
F6T9K1	Drap1		Dr1-associated corepressor	-0.780516	0.582158	1.13e-05	TRUE	19.2726	18.4921	12	11	412675	85768	++++
Q497K3	Snrpf		Small nuclear ribonucleoprotein F	-0.907723	0.533026	0.0166	TRUE	18.9709	18.0631	12	11	409115	64401	++++
Q60972	Rbbp4		Histone-binding protein RBBP4	-0.754654	0.592688	6.69e-05	TRUE	19.8542	19.0995	12	11	409075	90613	++++
Q790Y8	NA		NA	-0.327904	0.796693	0.0201	TRUE	20.2495	19.9216	12	11	405505	122840	++++
Q8C845	Efhd2		EF-hand domain-containing protein D2	-1.98543	0.252537	1.01e-08	TRUE	19.5362	17.5508	12	11	403100	30439	++++
Q8BGB7	Enoph1		Enolase-phosphatase E1	-0.450488	0.731796	0.00117	TRUE	19.9401	19.4896	12	11	398695	112980	++++
Q9D0I9	Rars		Arginine--tRNA ligase, cytoplasmic	-0.507502	0.70344	0.000209	TRUE	19.925	19.4175	12	11	397645	76867	++++
Q52KC1	Eif4a2		Eukaryotic initiation factor 4A-II;Eukaryotic initiation factor 4A-II, N-terminally processed	-0.862544	0.549982	6.77e-05	TRUE	20.305	19.4424	12	11	394755	70428	++++
Q3UIG8	Prmt1		Protein arginine N-methyltransferase 1	-0.540324	0.687616	0.00039	TRUE	20.0816	19.5413	12	11	394650	105620	++++
Q99JI4	Psmd6		26S proteasome non-ATPase regulatory subunit 6	-0.354019	0.782402	0.00333	TRUE	19.7256	19.3716	12	11	394350	118320	++++
O35643	Ap1b1		AP-1 complex subunit beta-1;AP complex subunit beta	-0.761763	0.589775	3.62e-05	TRUE	20.3767	19.6149	12	11	393090	98470	++++
P47791-2	Gsr		Glutathione reductase, mitochondrial	-0.431141	0.741675	0.000476	TRUE	19.9766	19.5454	12	11	392580	100660	++++
Q564E5	Eif4h	mKIAA38	Eukaryotic translation initiation factor 4H	-0.538793	0.688347	0.000369	TRUE	20.066	19.5272	12	11	387745	100270	++++
Q9DAJ5-2	Dynlrb2		Dynein light chain roadblock-type 2	-1.24724	0.421254	0.00113	TRUE	18.8694	17.6221	12	11	387280	59308	++++
Q5ND36	Serpinf2		Alpha-2-antiplasmin	-0.734414	0.601062	0.00531	TRUE	20.0743	19.3399	12	11	385330	84079	++++
Q3TT92	Dpysl3		Dihydropyrimidinase-related protein 3	-0.653415	0.635774	1.68e-06	TRUE	20.0761	19.4227	12	11	384005	100970	++++
B2RT97	Psmd13		26S proteasome non-ATPase regulatory subunit 13	-0.30938	0.806989	0.0089	TRUE	19.8384	19.529	12	11	384000	98397	++++
Q3UL78	Cdc42			-0.469313	0.722309	0.0238	TRUE	19.2888	18.8195	12	11	377480	96877	++++
Q3U4H0	Mapre1		Microtubule-associated protein RP/EB family member 1	-0.69495	0.617731	0.000935	TRUE	20.0516	19.3567	12	11	373495	76552	++++
Q8R5I6	Gstm4			-1.65479	0.317584	0.00493	TRUE	21.3371	19.6823	12	11	371535	86585	++++
Q6IRT4	Eif3f		Eukaryotic translation initiation factor 3 subunit F	-0.292091	0.816717	0.031	TRUE	19.3484	19.0564	12	11	370745	87976	++++
Q9CR16	Ppid		Peptidyl-prolyl cis-trans isomerase D;Peptidyl-prolyl cis-trans isomerase	-0.552602	0.681789	0.000527	TRUE	19.7623	19.2097	12	11	368530	77582	++++
Q9DCJ9	Npl		N-acetylneuraminate lyase	-0.312057	0.805492	0.00227	TRUE	19.6561	19.3441	12	11	368075	106720	++++
F6RJV6	Lancl2		LanC-like protein 2	-1.22713	0.427165	8.64e-09	TRUE	19.9406	18.7134	12	11	366640	43623	++++
Q9WUP7-2	Uchl5		Ubiquitin carboxyl-terminal hydrolase isozyme L5	-0.811574	0.56976	4.81e-08	TRUE	19.311	18.4994	12	11	365070	43841	++++
Q7TSZ6	Kpnb1		Importin subunit beta-1	-0.256628	0.837042	0.0133	TRUE	20.2388	19.9821	12	11	364180	105870	++++
Q3U781	Srsf3	Gm12355	Serine/arginine-rich splicing factor 3	-0.782089	0.581524	0.00243	TRUE	19.1712	18.3892	12	11	363975	56583	++++
Q5HZY7	Atp6v1g1		V-type proton ATPase subunit G 1	-0.627871	0.64713	0.00782	TRUE	18.8859	18.258	12	11	363715	81311	++++
Q8CFQ9	Fus		RNA-binding protein FUS	-0.511715	0.701388	9.77e-05	TRUE	19.6293	19.1176	12	11	363710	94288	++++
P97823	Lypla1		Acyl-protein thioesterase 1	-0.615229	0.652826	0.000963	TRUE	19.6046	18.9894	12	11	361270	97052	++++
Q5NTY0	Dnaja1		DnaJ homolog subfamily A member 1	-1.11483	0.461744	1.55e-08	TRUE	20.051	18.9361	12	11	359585	50192	++++
Q8VBV7	Cops8		COP9 signalosome complex subunit 8	-0.553706	0.681268	0.0015	TRUE	19.1734	18.6197	12	11	358410	90875	++++
Q64727	Vcl		Vinculin	-0.933088	0.523736	1.51e-09	TRUE	20.4418	19.5087	12	11	357250	63194	++++
Q9D2H9	Dnaaf1		Dynein assembly factor 1, axonemal	-1.44547	0.367173	3.13e-06	TRUE	19.791	18.3456	12	11	356785	31142	++++
Q542I9	Psmc1		26S protease regulatory subunit 4	-0.497612	0.708278	0.000188	TRUE	20.0371	19.5395	12	11	356310	74355	++++
Q3UB90	Rpl3	Rp13	60S ribosomal protein L3	-0.322049	0.799933	0.0146	TRUE	20.0492	19.7272	12	11	355975	110760	++++
P97825	Hn1		Hematological and neurological expressed 1 protein;Hematological and neurological expressed 1 protein, N-terminally processed	-0.540353	0.687603	0.0161	TRUE	19.4313	18.8909	12	11	352315	109260	++++
Q7TPT7	Vars		Valine--tRNA ligase	-1.02113	0.492731	8.36e-08	TRUE	20.1419	19.1208	12	11	350875	45067	++++
A0A1B0GSQ6	Rpl13a		60S ribosomal protein L13a	-0.863485	0.549623	0.00176	TRUE	19.6248	18.7613	12	11	349425	73704	++++
Q8BUM1	Tardbp		TAR DNA-binding protein 43	-0.555254	0.680537	0.00291	TRUE	19.8151	19.2599	12	11	349360	92661	++++
Q543K2	Ccs		Copper chaperone for superoxide dismutase	-0.517098	0.698776	0.0128	TRUE	20.0085	19.4914	12	11	348815	101000	++++
Q3TG07	Gorasp2		Golgi reassembly-stacking protein 2	-0.757254	0.591621	4.96e-05	TRUE	19.4984	18.7411	12	11	347485	73214	++++
Q3U8F5	Psmd12		26S proteasome non-ATPase regulatory subunit 12	-0.530533	0.692299	1e-05	TRUE	19.8341	19.3035	12	11	345650	92035	++++
Q9DCS2	0610011F06Rik		UPF0585 protein C16orf13 homolog	-0.799422	0.574579	0.000634	TRUE	19.7447	18.9453	12	11	344615	66407	++++
Q9QY83	Actl7b		Actin-like protein 7B	-2.39732	0.189817	1.32e-09	TRUE	19.9116	17.5142	12	11	344490	14732	++++
Q3UMQ2	Dr1		Protein Dr1	-0.464437	0.724754	0.0161	TRUE	19.0361	18.5716	12	11	335215	75375	++++
Q3TI27	Prps1	Prps1l3	Ribose-phosphate pyrophosphokinase 1	-0.828269	0.563205	0.0266	TRUE	19.7974	18.9691	12	11	330510	85770	++++
A0A0A6YX73	Prkar2a		cAMP-dependent protein kinase type II-alpha regulatory subunit	-1.80689	0.285805	4.57e-10	TRUE	19.3326	17.5257	12	11	328775	19462	++++
Q3UQL2	Cops3		COP9 signalosome complex subunit 3	-0.755966	0.59215	3.08e-05	TRUE	20.0502	19.2942	12	11	327675	54573	++++
Q9CX34	Sugt1		Suppressor of G2 allele of SKP1 homolog	-0.988209	0.504103	7.99e-07	TRUE	19.6956	18.7074	12	11	327345	52346	++++
Q9ERK4	Cse1l		Exportin-2	-0.201188	0.869834	0.0448	TRUE	20.0629	19.8617	12	11	325955	116270	++++
Q9CPX6	Atg3		Ubiquitin-like-conjugating enzyme ATG3	-0.550862	0.682612	0.000369	TRUE	19.1823	18.6314	12	11	325675	65468	++++
Q3TPZ5	Dctn2		Dynactin subunit 2	-0.336306	0.792067	0.00142	TRUE	19.2293	18.893	12	11	325585	89360	++++
Q8VD66	Abhd4		Abhydrolase domain-containing protein 4	-0.738186	0.599493	5.4e-06	TRUE	19.6038	18.8656	12	11	322910	55126	++++
Q922Y1	Ubxn1		UBX domain-containing protein 1	-0.951976	0.516924	3.45e-05	TRUE	19.5665	18.6146	12	11	321885	69605	++++
Q14AI7	Cops4		COP9 signalosome complex subunit 4	-0.213648	0.862354	0.0376	TRUE	19.8283	19.6146	12	11	317500	101850	++++
Q9JMA1	Usp14		Ubiquitin carboxyl-terminal hydrolase 14;Ubiquitin carboxyl-terminal hydrolase	-0.443423	0.735388	0.000453	TRUE	19.6424	19.1989	12	11	315040	66599	++++
Q8R050-2	Gspt1		Eukaryotic peptide chain release factor GTP-binding subunit ERF3A	-0.486167	0.713919	0.00138	TRUE	19.9235	19.4374	12	11	314535	82336	++++
O70400	Pdlim1		PDZ and LIM domain protein 1	-0.514552	0.70001	0.000403	TRUE	19.2189	18.7044	12	11	314485	62265	++++
Q3TXS7	Psmd1	Gm21972	26S proteasome non-ATPase regulatory subunit 1	-0.234472	0.849996	0.0259	TRUE	20.071	19.8366	12	11	314375	74659	++++
Q6ZWX6	Eif2s1		Eukaryotic translation initiation factor 2 subunit 1	-0.651015	0.636832	1.79e-06	TRUE	19.9894	19.3384	12	11	313395	89105	++++
G3UZJ5	Csnk2b	Csnk2b-Ly6g5b	Casein kinase II subunit beta	-0.647521	0.638376	6.47e-05	TRUE	19.2772	18.6296	12	11	310535	67776	++++
Q14BR4	Arf4		ADP-ribosylation factor 4	-0.581871	0.668097	0.00254	TRUE	20.3423	19.7605	12	11	310085	77373	++++
Q9CQX0	Otub2		Ubiquitin thioesterase OTUB2	-3.0322	0.122241	6.05e-08	TRUE	19.148	16.1158	12	9	309555	6824.6	++++
Q3UF95	Bag6		Large proline-rich protein BAG6	-0.720462	0.606903	7.46e-07	TRUE	19.6026	18.8821	12	11	307610	52595	++++
Q91V64	Isoc1		Isochorismatase domain-containing protein 1	-0.322678	0.799584	0.00338	TRUE	19.5771	19.2544	12	11	306880	95625	++++
P31230	Aimp1		Aminoacyl tRNA synthase complex-interacting multifunctional protein 1;Endothelial monocyte-activating polypeptide 2	-1.35211	0.391718	2.8e-05	TRUE	19.5429	18.1908	12	11	306435	40361	++++
Q9WVL0	Gstz1		Maleylacetoacetate isomerase	-0.377768	0.769628	0.0315	TRUE	19.0167	18.6389	12	11	305845	62087	++++
P47199	Cryz		Quinone oxidoreductase	-1.14105	0.453428	1.6e-05	TRUE	19.8617	18.7206	12	11	305090	42773	++++
Q91VR5	Ddx1		ATP-dependent RNA helicase DDX1	-0.261908	0.833984	0.0212	TRUE	19.8715	19.6096	12	11	303975	72645	++++
Q545F4	Hspb1		Heat shock protein beta-1	-1.46924	0.361172	0.00384	TRUE	19.3488	17.8796	12	11	303970	29684	++++
Q3U6F6	Sars		Serine--tRNA ligase, cytoplasmic	-0.47489	0.719522	0.00653	TRUE	19.803	19.3281	12	11	303640	71877	++++
B2RRE0	Akap12		A-kinase anchor protein 12	-1.1124	0.462524	5.8e-09	TRUE	19.6475	18.5351	12	11	302135	34910	++++
Q9CY64	Blvra		Biliverdin reductase A	-0.460339	0.726815	0.00278	TRUE	19.4769	19.0166	12	11	300180	75947	++++
P55264-2	Adk		Adenosine kinase	-0.490293	0.71188	0.00106	TRUE	20.0908	19.6005	12	11	300005	91633	++++
P50396	Gdi1		Rab GDP dissociation inhibitor alpha	-0.437974	0.738171	0.000545	TRUE	19.531	19.093	12	11	298835	92904	++++
Q9CQ65	Mtap		S-methyl-5-thioadenosine phosphorylase	-0.486282	0.713863	5.85e-05	TRUE	19.543	19.0567	12	11	296830	61720	++++
Q5SW88	Rab1	Rab1A	Ras-related protein Rab-1A	-0.580399	0.668779	0.00109	TRUE	19.7054	19.125	12	11	292505	67684	++++
Q3UY00	S100b		Protein S100;Protein S100-B	-0.890078	0.539585	5.05e-05	TRUE	18.6715	17.7815	12	11	291265	62463	++++
Q8C5J1	Aldh3a2		Aldehyde dehydrogenase;Fatty aldehyde dehydrogenase	-1.6698	0.314296	0.0356	TRUE	19.1976	17.5278	12	10	290625	8004.65	++++
E0CZE0	Nae1		NEDD8-activating enzyme E1 regulatory subunit	-0.693013	0.618561	1.42e-05	TRUE	19.5112	18.8182	12	11	289785	51894	++++
Q545N8	Pmm2	Pmm1	Phosphomannomutase;Phosphomannomutase 2;Phosphomannomutase 1	-0.911289	0.53171	0.0135	TRUE	19.2167	18.3054	12	11	286025	41461	++++
Q9CQX2	Cyb5b		Cytochrome b5 type B	-1.2148	0.430834	0.000502	TRUE	18.5161	17.3013	12	11	284205	34970	++++
Q9QZE7	Tsnax		Translin-associated protein X	-0.407615	0.753869	0.00209	TRUE	19.3022	18.8946	12	11	283210	56902	++++
A0A0R4J2A3	Tktl2		Transketolase-like protein 2	-0.415905	0.749549	0.00161	TRUE	20.1007	19.6848	12	11	282735	76271	++++
D3Z720	Irgc1	Irgc	Interferon-inducible GTPase 5	-3.54326	0.0857775	1.92e-07	TRUE	19.4532	15.91	12	8	282485	2969.15	++++
A2A9Q2	Nrd1		Nardilysin	-1.02596	0.491084	9.55e-10	TRUE	20.0431	19.0171	12	11	281200	37258	++++
Q0P5Y3	Tppp2		Tubulin polymerization-promoting protein family member 2	-4.19167	0.0547245	5.32e-12	TRUE	19.2494	15.0577	12	0	281200	0	++++
Q3UDG2	Wars		Tryptophan--tRNA ligase, cytoplasmic;T1-TrpRS;T2-TrpRS	-0.398142	0.758835	0.000835	TRUE	19.6606	19.2625	12	11	277690	62578	++++
Q3TF02	Etf1		Eukaryotic peptide chain release factor subunit 1	-0.699381	0.615836	0.00583	TRUE	19.839	19.1397	12	11	276200	60390	++++
Q543B9	Prep		Prolyl endopeptidase	-0.308907	0.807253	0.00655	TRUE	19.834	19.5251	12	11	275495	68787	++++
P97364	Sephs2		Selenide, water dikinase 2	-0.535116	0.690103	0.00324	TRUE	19.4201	18.885	12	11	275185	57692	++++
Q8CF20	1700020N01Rik			-1.54275	0.34323	3.71e-05	TRUE	18.8808	17.3381	12	10	274755	40135.5	++++
Q8C292	Kars		Lysine--tRNA ligase	-0.984926	0.505252	2.09e-08	TRUE	19.6742	18.6893	12	11	274530	49521	++++
P62965	Crabp1	Crabp2	Cellular retinoic acid-binding protein 1;Cellular retinoic acid-binding protein 2	-0.493626	0.710238	0.00801	TRUE	19.0084	18.5148	12	11	273020	72698	++++
Q9CQJ6	Denr		Density-regulated protein	-2.09608	0.233893	1.52e-07	TRUE	18.8571	16.7611	12	11	272640	15389	++++
O70194	Eif3d		Eukaryotic translation initiation factor 3 subunit D	-0.519929	0.697406	1.44e-05	TRUE	19.1975	18.6776	12	11	272145	53295	++++
B2RUC7	Strap		Serine-threonine kinase receptor-associated protein	-0.591329	0.663731	0.0221	TRUE	19.8127	19.2214	12	11	272010	59549	++++
Q3TK95	Eif4e		Eukaryotic translation initiation factor 4E	-1.67208	0.3138	3.74e-05	TRUE	19.0363	17.3642	12	11	271700	26848	++++
Q99L20	Gstt3			-0.426716	0.743953	0.0191	TRUE	19.6564	19.2297	12	11	271045	80522	++++
Q60676	Ppp5c		Serine/threonine-protein phosphatase 5;Serine/threonine-protein phosphatase	-0.412917	0.751103	0.00173	TRUE	19.9607	19.5478	12	11	270820	84109	++++
Q9QZD9	Eif3i		Eukaryotic translation initiation factor 3 subunit I	-0.75825	0.591213	9.64e-06	TRUE	19.5052	18.7469	12	11	269975	63018	++++
Q9QYJ0	Dnaja2		DnaJ homolog subfamily A member 2	-1.08008	0.473002	1.48e-09	TRUE	19.7084	18.6283	12	11	269495	40334	++++
Q8BMJ3	Eif1ax		Eukaryotic translation initiation factor 1A, X-chromosomal	-1.54182	0.343451	1.91e-05	TRUE	18.7474	17.2055	12	11	269105	23817	++++
Q9CWH6	Psma8		Proteasome subunit alpha type-7-like;Proteasome subunit alpha type	-1.06489	0.478009	1.13e-06	TRUE	19.5287	18.4639	12	11	267850	46488	++++
Q5BKS2	Ppm1b			-0.948447	0.51819	1.05e-07	TRUE	20.1041	19.1556	12	11	267070	53749	++++
D3Z5B1	Zbed5	Chchd2	Coiled-coil-helix-coiled-coil-helix domain-containing protein 2	-0.755466	0.592355	7.87e-07	TRUE	19.5279	18.7725	12	11	266840	66929	++++
Q61074	Ppm1g		Protein phosphatase 1G	-0.578868	0.669489	0.000823	TRUE	19.6034	19.0245	12	11	265130	55725	++++
Q61753	Phgdh		D-3-phosphoglycerate dehydrogenase	-2.35994	0.194799	3.35e-09	TRUE	19.4093	17.0493	12	10	264890	8946.95	++++
A0A0R4J018	Tpmt		Thiopurine S-methyltransferase	-0.90102	0.535508	3.68e-06	TRUE	19.2734	18.3724	12	11	264740	50432	++++
Q3U0V1	Khsrp		Far upstream element-binding protein 2	-0.583483	0.667351	0.000171	TRUE	20.0085	19.425	12	11	264005	60366	++++
Q99J09	Wdr77		Methylosome protein 50	-1.38148	0.383824	1.98e-09	TRUE	19.0904	17.7089	12	11	263445	29513	++++
Q3UGR5	Hdhd2		Haloacid dehalogenase-like hydrolase domain-containing protein 2	-0.885943	0.541134	0.00149	TRUE	19.1785	18.2925	12	11	262530	50951	++++
Q6NXX7	Abce1		ATP-binding cassette sub-family E member 1	-0.393022	0.761533	0.0076	TRUE	19.4176	19.0246	12	11	262235	62857	++++
Q3TKP3	Atxn10		Ataxin-10	-1.07138	0.475865	4.92e-08	TRUE	19.6361	18.5647	12	11	260775	33263	++++
P05132-2	Prkaca		cAMP-dependent protein kinase catalytic subunit alpha	-0.287767	0.819169	0.0303	TRUE	19.5047	19.217	12	11	260545	84463	++++
P62814	Atp6v1b2	Atp6v1b1	V-type proton ATPase subunit B, brain isoform	-0.266186	0.831515	0.0167	TRUE	19.5318	19.2656	12	11	259970	69053	++++
Q8BVV6	Eif5		Eukaryotic translation initiation factor 5	-0.382284	0.767222	0.0021	TRUE	19.5839	19.2016	12	11	259650	58905	++++
B2KF67	Nudt3		Diphosphoinositol polyphosphate phosphohydrolase 1	-1.13347	0.455818	9.17e-06	TRUE	18.9834	17.8499	12	11	258725	32237	++++
P61202	Cops2		COP9 signalosome complex subunit 2	-0.513456	0.700542	0.000519	TRUE	19.6901	19.1766	12	11	258025	76952	++++
Q9D967	Mdp1		Magnesium-dependent phosphatase 1	-0.395866	0.760033	0.0252	TRUE	18.8338	18.4379	12	11	257955	75539	++++
Q3UIG0	Eif3e		Eukaryotic translation initiation factor 3 subunit E	-0.883985	0.541869	1.53e-05	TRUE	19.5301	18.6461	12	11	255715	40641	++++
P14685	Psmd3		26S proteasome non-ATPase regulatory subunit 3	-0.412413	0.751366	0.00568	TRUE	19.8675	19.4551	12	11	255545	68027	++++
A0A140LHA2	Bub3		Mitotic checkpoint protein BUB3	-0.883313	0.542121	8.46e-06	TRUE	19.0896	18.2063	12	11	254960	36152	++++
Q8CGC7	Eprs		Bifunctional glutamate/proline--tRNA ligase;Glutamate--tRNA ligase;Proline--tRNA ligase	-0.370915	0.773292	0.000935	TRUE	19.7764	19.4054	12	11	254480	58784	++++
P16563	Crisp2		Cysteine-rich secretory protein 2	-3.57121	0.0841315	2.89e-11	TRUE	19.0624	15.4912	12	6	254350	4613.75	++++
Q9JHU4	Dync1h1		Cytoplasmic dynein 1 heavy chain 1	-0.282447	0.822195	0.0456	TRUE	20.0525	19.77	12	11	253365	54647	++++
Q8R5C5	Actr1b		Beta-centractin	-0.502863	0.705705	0.00128	TRUE	19.34	18.8371	12	11	253005	66342	++++
Q9D1E6	Tbcb		Tubulin-folding cofactor B	-0.575818	0.670906	0.000935	TRUE	19.3085	18.7327	12	11	252830	60029	++++
Q9CZ30	Ola1	Nrf1	Obg-like ATPase 1	-0.281142	0.82294	0.0105	TRUE	19.8151	19.534	12	11	252780	92484	++++
Q9CWU3	Ppp2r2a	Ppp2r2c	Serine/threonine-protein phosphatase 2A 55 kDa regulatory subunit B;Serine/threonine-protein phosphatase 2A 55 kDa regulatory subunit B alpha isoform;Serine/threonine-protein phosphatase 2A 55 kDa regulatory subunit B gamma isoform	-0.520126	0.697311	3.32e-05	TRUE	19.3036	18.7835	12	11	252455	48977	++++
Q9QZM0	Ubqln2		Ubiquilin-2	-0.738271	0.599457	8.76e-05	TRUE	19.223	18.4847	12	11	250110	41672	++++
A0AUN0	Sec23ip		SEC23-interacting protein	-0.951279	0.517174	6.15e-07	TRUE	19.7902	18.839	12	11	249620	41285	++++
Q9D051	Pdhb		Pyruvate dehydrogenase E1 component subunit beta, mitochondrial	-0.635184	0.643859	0.0147	TRUE	19.6207	18.9855	12	11	249360	44297	++++
Q8BTU4	Ssb		Lupus La protein homolog	-0.579562	0.669167	0.00269	TRUE	19.8221	19.2426	12	11	249205	71894	++++
Q80Y09	Pdcd6ip		Programmed cell death 6-interacting protein	-0.560505	0.678065	6.75e-05	TRUE	19.8577	19.2972	12	11	246345	51749	++++
O70456	Sfn		14-3-3 protein sigma	-0.43605	0.739156	0.0437	TRUE	19.2346	18.7986	12	11	242840	50218	++++
O35593	Psmd14		26S proteasome non-ATPase regulatory subunit 14	-0.754586	0.592716	0.0193	TRUE	19.1529	18.3983	12	11	242575	38660	++++
Q5M9J9	Akr1b7		Aldose reductase-related protein 1	-0.639424	0.641969	0.0446	TRUE	19.7739	19.1345	12	11	242325	57256	++++
Q9CWQ7	Ufd1l		Ubiquitin fusion degradation protein 1 homolog	-0.883018	0.542232	3.21e-05	TRUE	19.223	18.34	12	11	241810	32907	++++
Q9DAP0	Lrrc46		Leucine-rich repeat-containing protein 46	-1.2107	0.432057	2.22e-06	TRUE	19.4401	18.2294	12	11	241585	37910	++++
Q9JJ94	Ssna1		Sjoegren syndrome nuclear autoantigen 1 homolog	-1.42965	0.371221	1.34e-05	TRUE	19.0105	17.5808	12	11	241410	21941	++++
Q6PDL0	Dync1li2		Cytoplasmic dynein 1 light intermediate chain 2	-0.666855	0.629878	0.000155	TRUE	19.5211	18.8543	12	11	241305	36030	++++
Q8BTJ1	Psat1		Phosphoserine aminotransferase	-1.33932	0.395207	2.14e-09	TRUE	19.2084	17.8691	12	11	240405	18958	++++
Q3TRJ1	Vps35		Vacuolar protein sorting-associated protein 35	-0.744083	0.597047	1.11e-06	TRUE	20.1883	19.4442	12	11	240385	72186	++++
Q9CRC9	Gnpda2		Glucosamine-6-phosphate isomerase 2;Glucosamine-6-phosphate isomerase	-0.42961	0.742463	0.000935	TRUE	19.2403	18.8107	12	11	239525	76354	++++
A2AQL0	Stk39		STE20/SPS1-related proline-alanine-rich protein kinase	-1.27334	0.413701	5.47e-09	TRUE	19.4433	18.17	12	11	237670	26061	++++
Q8WTY4	Ciapin1		Anamorsin	-0.590062	0.664314	0.000194	TRUE	19.5688	18.9787	12	11	236850	67969	++++
Q91ZT8	Asb9		Ankyrin repeat and SOCS box protein 9	-3.27031	0.103643	1.86e-11	TRUE	18.5382	15.2679	12	6	236795	2221.45	++++
P62878	Rbx1		E3 ubiquitin-protein ligase RBX1;E3 ubiquitin-protein ligase RBX1, N-terminally processed	-1.6662	0.315083	0.000174	TRUE	17.9413	16.2751	12	9	235515	26448	++++
Q8K0E9	Dhdh		Trans-1,2-dihydrobenzene-1,2-diol dehydrogenase	-0.621428	0.650027	0.00583	TRUE	19.3576	18.7362	12	11	235275	46927	++++
Q3U1J4	Ddb1		DNA damage-binding protein 1	-0.223166	0.856683	0.0494	TRUE	19.8261	19.603	12	11	234250	73679	++++
A0A0A6YVU8	Gm9774	Adrm1	Proteasomal ubiquitin receptor ADRM1	-1.01274	0.495604	3.41e-05	TRUE	19.0154	18.0026	12	11	232775	39035	++++
Q99JX4	Eif3m		Eukaryotic translation initiation factor 3 subunit M	-0.231198	0.851927	0.0484	TRUE	18.8543	18.6231	12	11	229925	64750	++++
Q78KL9	Rexo2		Oligoribonuclease, mitochondrial	-0.432005	0.741231	0.0126	TRUE	18.7207	18.2887	12	11	228375	55118	++++
Q9D7X3	Dusp3		Dual specificity protein phosphatase 3	-0.352639	0.78315	0.0187	TRUE	18.5623	18.2096	12	11	227830	64586	++++
Q8BKU2	Psmc4		26S protease regulatory subunit 6B	-0.575446	0.671079	6.99e-05	TRUE	19.6807	19.1052	12	11	226790	65104	++++
Q8BVQ5	Ppme1		Protein phosphatase methylesterase 1	-0.671494	0.627856	0.00048	TRUE	19.1997	18.5282	12	11	223835	42581	++++
Q6PJ18	Tpm2			-0.68124	0.623629	0.00313	TRUE	19.2546	18.5734	12	11	223340	45191	++++
Q9CVI1	Nqo2		Ribosyldihydronicotinamide dehydrogenase [quinone]	-0.507325	0.703525	0.00258	TRUE	19.5084	19.0011	12	11	222790	68035	++++
Q99J77	Nans			-0.472954	0.720488	0.0096	TRUE	19.2709	18.7979	12	11	222100	60651	++++
D3Z3G5	Sult1a1		Sulfotransferase	-0.878744	0.543841	0.000942	TRUE	18.4567	17.578	12	11	221325	30417	++++
A2AEX8	Fhl1		Four and a half LIM domains protein 1	-1.13764	0.454502	9.26e-07	TRUE	19.1287	17.991	12	11	221090	40400	++++
Q8BVP2	Ldhal6b		L-lactate dehydrogenase	-1.23642	0.424426	0.017	TRUE	19.3893	18.1529	12	11	220200	31492	++++
Q99PA7	4930550L24Rik			-2.27319	0.206872	9.86e-11	TRUE	19.0907	16.8175	12	10	218355	7643.55	++++
Q99JB5	Psmd8		26S proteasome non-ATPase regulatory subunit 8	-0.665986	0.630258	0.00435	TRUE	19.0004	18.3344	12	11	217985	34486	++++
Q5M9N5	Rpl28		60S ribosomal protein L28	-1.53231	0.345724	0.00962	TRUE	19.5576	18.0253	11	11	217780	4484.4	++++
F8WID5	NA		NA	-0.441081	0.736582	0.00186	TRUE	19.4757	19.0346	12	11	217260	71878	++++
A0A0N4SVB8	Arl8b		ADP-ribosylation factor-like protein 8B	-0.881953	0.542632	5.02e-05	TRUE	18.5758	17.6939	12	11	215700	38033	++++
H7BX21	Txndc2		Thioredoxin domain-containing protein 2	-3.73776	0.0749586	1.59e-09	TRUE	19.4396	15.7018	12	9	215160	3111.1	++++
Q5D098	Psmb7		Proteasome subunit beta type;Proteasome subunit beta type-7	-0.698387	0.616261	0.00422	TRUE	18.7478	18.0495	12	11	214765	56538	++++
P70697	Urod		Uroporphyrinogen decarboxylase	-0.497723	0.708224	0.00613	TRUE	18.718	18.2203	12	11	213160	39295	++++
Q6ZQ84	mKIAA0617	Cul3	Cullin-3	-0.672896	0.627246	1.04e-05	TRUE	19.6529	18.98	12	11	211810	38833	++++
Q78Y63	Pdcl2		Phosducin-like protein 2	-2.47648	0.179682	1.9e-09	TRUE	19.1899	16.7134	12	11	209050	4476.8	++++
Q5SWR1	Ap2b1		AP complex subunit beta;AP-2 complex subunit beta	-1.1677	0.445129	4.68e-07	TRUE	19.6601	18.4924	12	11	208890	22671	++++
Q8R326-2	Pspc1		Paraspeckle component 1	-0.767697	0.587354	0.011	TRUE	19.1266	18.3589	12	11	207465	39721	++++
Q2YDW1	Eif3j	Eif3j1	Eukaryotic translation initiation factor 3 subunit J-A;Eukaryotic translation initiation factor 3 subunit J-B	-0.679511	0.624377	9.64e-06	TRUE	18.9442	18.2647	12	11	207045	45876	++++
Q61024	Asns		Asparagine synthetase [glutamine-hydrolyzing]	-2.1846	0.219974	5.32e-12	TRUE	19.0323	16.8477	12	11	206570	9469.2	++++
Q3V140	Acrbp		Acrosin-binding protein	-1.33744	0.395722	0.000147	TRUE	19.5728	18.2353	12	11	206165	25592	++++
Q64737	Gart		Trifunctional purine biosynthetic protein adenosine-3;Phosphoribosylamine--glycine ligase;Phosphoribosylformylglycinamidine cyclo-ligase;Phosphoribosylglycinamide formyltransferase	-0.47828	0.717833	0.000434	TRUE	19.5087	19.0304	12	11	206160	48978	++++
Q91XE4	Acy3		N-acyl-aromatic-L-amino acid amidohydrolase (carboxylate-forming)	-0.544502	0.685628	0.0374	TRUE	19.136	18.5915	12	11	204435	42367	++++
Q3UNF2	Ppp4c		Serine/threonine-protein phosphatase;Serine/threonine-protein phosphatase 4 catalytic subunit	-0.753211	0.593282	0.0123	TRUE	19.2075	18.4542	12	11	203285	31806	++++
Q542Y0	Nqo1		NAD(P)H dehydrogenase [quinone] 1	-0.762085	0.589644	0.00593	TRUE	18.966	18.2039	12	11	203185	46114	++++
Q3UE06	Nploc4		Nuclear protein localization protein 4 homolog	-1.0556	0.481096	9.79e-10	TRUE	19.7692	18.7135	12	11	202695	39674	++++
Q8BML9	Qars			-0.505971	0.704186	2.3e-05	TRUE	19.5799	19.0739	12	11	201550	44640	++++
Q922A2	Anxa7		Annexin;Annexin A7	-1.56884	0.337078	0.0028	TRUE	18.9543	17.3855	12	9	199355	12969	++++
Q3UWH6	Ctsl		Cathepsin L1;Cathepsin L1 heavy chain;Cathepsin L1 light chain	-1.3825	0.383554	3.2e-07	TRUE	18.569	17.1865	12	11	198345	7480.2	++++
Q9CWS0	Ddah1		N(G),N(G)-dimethylarginine dimethylaminohydrolase 1	-2.0866	0.235435	1.52e-09	TRUE	19.0784	16.9918	12	11	197260	9400.9	++++
B9EIA2	D1Pas1		Putative ATP-dependent RNA helicase Pl10	-0.47599	0.718973	0.0156	TRUE	20.1084	19.6324	12	11	195335	46813	++++
Q9CZ04	Cops7a		COP9 signalosome complex subunit 7a	-0.415385	0.749819	0.00418	TRUE	18.6659	18.2505	12	11	194430	42033	++++
P63085	Mapk1	Erk2	Mitogen-activated protein kinase 1;Mitogen-activated protein kinase	-0.861556	0.550359	0.000156	TRUE	19.5148	18.6532	12	11	194305	36283	++++
Q5SUT0	Ewsr1		RNA-binding protein EWS	-1.01484	0.494882	0.0154	TRUE	19.1081	18.0932	12	10	191370	32768	++++
Q8VCA8	Scrn2		Secernin-2	-1.10652	0.464413	7.09e-07	TRUE	19.1759	18.0694	12	11	191310	24460	++++
A2RS22	Coro1b		Coronin;Coronin-1B	-0.677343	0.625316	0.00012	TRUE	18.9233	18.2459	12	11	191085	39004	++++
Q8VCT3	Rnpep		Aminopeptidase B	-0.742254	0.597805	0.0001	TRUE	19.359	18.6167	12	11	190170	28736	++++
Q9WTX2	Prkra		Interferon-inducible double-stranded RNA-dependent protein kinase activator A	-0.429379	0.742581	0.0118	TRUE	18.6152	18.1859	12	11	189690	41315	++++
A0AUN5	Lrrc34		Leucine-rich repeat-containing protein 34	-2.27773	0.206222	3.64e-08	TRUE	18.8011	16.5233	12	10	188230	3763	++++
Q6PB52	Lrpap1		Alpha-2-macroglobulin receptor-associated protein	-1.26182	0.417016	7.81e-05	TRUE	18.7445	17.4827	12	11	188170	25401	++++
Q99P31	Hspbp1		Hsp70-binding protein 1	-0.941179	0.520807	7.7e-06	TRUE	18.5589	17.6178	12	11	187970	21280	++++
A0A140LHL5	Sirt2		NAD-dependent protein deacetylase sirtuin-2	-0.902068	0.535119	3.5e-06	TRUE	19.447	18.5449	12	11	187955	36930	++++
Q61584-4	Fxr1		Fragile X mental retardation syndrome-related protein 1	-1.90562	0.266902	8.64e-11	TRUE	19.1477	17.2421	12	11	187530	9453.2	++++
Q564F2	Guk1		Guanylate kinase	-0.736288	0.600282	0.00355	TRUE	18.8872	18.1509	12	11	186135	43550	++++
P70122	Sbds		Ribosome maturation protein SBDS	-0.698549	0.616192	0.00117	TRUE	19.0518	18.3532	12	11	185715	41701	++++
Q8BLF7	Slc2a3		Solute carrier family 2, facilitated glucose transporter member 3	-1.28817	0.409471	3.8e-07	TRUE	18.7619	17.4737	12	11	183560	20904	++++
E0CZ04	Ggact		Gamma-glutamylaminecyclotransferase	-0.554915	0.680697	0.00022	TRUE	17.8984	17.3435	12	11	183255	38141	++++
P29788	Vtn		Vitronectin	-0.690642	0.619578	0.0294	TRUE	19.6324	18.9418	12	11	182235	45619	++++
Q91VH6	Memo1		Protein MEMO1	-0.709146	0.611682	0.000661	TRUE	18.6158	17.9067	12	11	180770	39040	++++
Q3TUU5	Tex30		Testis-expressed sequence 30 protein	-0.874587	0.54541	0.00141	TRUE	18.7611	17.8865	12	11	178680	30966	++++
Q542G9	Anxa2		Annexin;Annexin A2	-0.590086	0.664303	0.0368	TRUE	19.1667	18.5766	12	11	178625	43537	++++
Q3V3U0	Pygb		Alpha-1,4 glucan phosphorylase;Glycogen phosphorylase, brain form	-0.689329	0.620142	2.27e-05	TRUE	19.4519	18.7626	12	11	178050	29531	++++
Q9R0P4	Smap	1114F1Rik	Small acidic protein	-0.64948	0.63751	0.0404	TRUE	18.4043	17.7548	11	11	177150	30531	++++
Q3TN35	Sgta		Small glutamine-rich tetratricopeptide repeat-containing protein alpha	-0.687025	0.621133	0.00542	TRUE	18.9159	18.2289	12	11	177040	39204	++++
Q3V1Z5	Rps4l		40S ribosomal protein S4	-1.6596	0.316527	4.15e-08	TRUE	19.5194	17.8598	12	11	176795	20900	++++
B2RTB0	Pdap1		28 kDa heat- and acid-stable phosphoprotein	-0.534088	0.690595	0.0114	TRUE	18.763	18.2289	12	11	176405	56426	++++
P54823	Ddx6		Probable ATP-dependent RNA helicase DDX6	-1.22214	0.428648	1.84e-06	TRUE	19.18	17.9578	12	11	175270	24579	++++
Q8QZY1	Eif3l		Eukaryotic translation initiation factor 3 subunit L	-0.403152	0.756204	0.00138	TRUE	18.959	18.5558	12	11	174895	42277	++++
H7BX95	Srsf1		Serine/arginine-rich splicing factor 1	-0.369659	0.773966	0.0493	TRUE	18.9418	18.5721	12	11	174845	43701	++++
P62843	Rps15		40S ribosomal protein S15	-0.754701	0.592669	0.0074	TRUE	18.3691	17.6144	12	11	174245	33516	++++
Q99M47	Casp6		Caspase-6;Caspase-6 subunit p18;Caspase-6 subunit p11	-0.847994	0.555557	0.000125	TRUE	18.5869	17.7389	12	11	173480	16133	++++
Q921M8	Usp4		Ubiquitin carboxyl-terminal hydrolase;Ubiquitin carboxyl-terminal hydrolase 4	-1.12252	0.459291	2.75e-06	TRUE	19.0661	17.9436	12	11	171620	18637	++++
Q3UI56	Anxa6		Annexin;Annexin A6	-1.65425	0.317702	4.15e-06	TRUE	19.3413	17.687	12	11	170925	8509.6	++++
Q8BND3-2	Wdr35		WD repeat-containing protein 35	-1.99268	0.251272	5.4e-09	TRUE	19.3184	17.3257	12	11	170495	5615.6	++++
Q544H0	Eif3g		Eukaryotic translation initiation factor 3 subunit G	-1.84705	0.27796	0.00348	TRUE	19.0926	17.2456	12	11	170170	20652	++++
Q9D4J1	Efhd1		EF-hand domain-containing protein D1	-0.55915	0.678702	0.00878	TRUE	18.4679	17.9088	12	11	169540	37165	++++
P27612	Plaa		Phospholipase A-2-activating protein	-0.687029	0.621132	4.91e-05	TRUE	19.2797	18.5927	12	11	168890	34971	++++
Q9CQR6	Ppp6c		Serine/threonine-protein phosphatase 6 catalytic subunit;Serine/threonine-protein phosphatase 6 catalytic subunit, N-terminally processed	-1.01812	0.493759	0.000108	TRUE	18.5694	17.5513	12	11	168835	21185	++++
D3Z7E5	Gsk3a		Glycogen synthase kinase-3 alpha	-1.26645	0.415681	0.000245	TRUE	19.0185	17.7521	12	11	168290	17499	++++
Q80VD1	Fam98b		Protein FAM98B	-0.508153	0.703122	4.42e-05	TRUE	18.8379	18.3298	12	11	168200	32927	++++
Q8BWW3	Pgm3		Phosphoacetylglucosamine mutase	-1.19205	0.437681	4.21e-09	TRUE	19.2744	18.0823	12	11	168025	25770	++++
Q32MW4	Allc		Probable allantoicase	-2.5744	0.167891	1.22e-11	TRUE	18.8686	16.2942	12	11	167880	3571.4	++++
P50518	Atp6v1e1		V-type proton ATPase subunit E 1	-0.277313	0.825126	0.0373	TRUE	18.7367	18.4594	12	11	167005	47048	++++
Q9WV55	Vapa		Vesicle-associated membrane protein-associated protein A	-0.422955	0.745896	0.0217	TRUE	18.6412	18.2182	12	11	166875	41480	++++
Q8BG37	Prdx6b			-3.46871	0.0903262	1.24e-10	TRUE	18.876	15.4073	12	7	166770	1134.6	++++
Q9CQ45	Nenf		Neudesin	-0.726461	0.604385	0.00731	TRUE	18.7616	18.0352	12	11	165640	35006	++++
Q60951	Ybx1		Nuclease-sensitive element-binding protein 1	-0.791474	0.577754	0.00193	TRUE	19.0173	18.2258	12	11	165480	31473	++++
Q3TLE2	Fermt2		Fermitin family homolog 2	-0.411412	0.751887	0.00186	TRUE	19.1272	18.7158	12	11	165090	43402	++++
Q9DAI2	Ift22		Intraflagellar transport protein 22 homolog	-1.00387	0.49866	0.000467	TRUE	18.7788	17.7749	12	11	162650	14668	++++
P23116	Eif3a		Eukaryotic translation initiation factor 3 subunit A	-0.570965	0.673167	4.09e-05	TRUE	19.5532	18.9823	12	11	161110	29846	++++
Q9DBG5	Plin3		Perilipin-3	-0.630471	0.645966	0.000354	TRUE	19.1736	18.5431	12	11	160940	39309	++++
Q923F1	Clns1a	Icln	Methylosome subunit pICln	-1.15642	0.448625	4.67e-05	TRUE	18.3219	17.1655	12	11	160690	27247	++++
Q8JZV7	Amdhd2		Putative N-acetylglucosamine-6-phosphate deacetylase	-0.799998	0.57435	0.000149	TRUE	18.362	17.562	12	11	160350	35060	++++
P70385	Hsd17b3		Testosterone 17-beta-dehydrogenase 3	-0.769511	0.586616	0.000469	TRUE	19.2896	18.5201	12	11	160115	39917	++++
G3X9J6	Nt5c2		Cytosolic purine 5-nucleotidase	-0.732542	0.601842	3.45e-05	TRUE	18.9217	18.1891	12	11	159055	27137	++++
P15265	Smcp		Sperm mitochondrial-associated cysteine-rich protein	-2.53739	0.172254	0.0032	TRUE	17.9018	15.3644	11	2	158700	8084.2	++++
Q8VDK1-2	Nit1		Nitrilase homolog 1	-0.444362	0.734909	0.0204	TRUE	18.8751	18.4308	12	11	158265	32625	++++
Q3V2G6	Tpd52l1		Tumor protein D53	-1.69565	0.308716	0.00288	TRUE	17.708	16.0124	11	5	158140	15913	++++
Q6P069-2	Sri		Sorcin	-0.725965	0.604593	0.00259	TRUE	18.6562	17.9302	12	11	157450	13097	++++
A0A0R4J034	Pdxdc1		Pyridoxal-dependent decarboxylase domain-containing protein 1	-0.531606	0.691784	0.000394	TRUE	19.2647	18.7331	12	11	157070	27921	++++
Q3U1A4	Rabif		Guanine nucleotide exchange factor MSS4	-1.881	0.271495	0.00247	TRUE	17.7475	15.8665	11	3	156570	32880	++++
A0A0G2JEC4	Sh3glb1		Endophilin-B1	-1.18101	0.441041	3.52e-08	TRUE	18.6587	17.4776	12	11	156570	17920	++++
Q62478	XMR	Gm1488;Gm5169;Gm5935;Gm5168;Gm1993;Gm5934;Gm212		-2.19583	0.218268	5.55e-09	TRUE	18.3038	16.108	12	11	156340	7180.1	++++
Q5RL26	Dnajb3		DnaJ homolog subfamily B member 3	-3.32996	0.0994451	8.42e-09	TRUE	18.7551	15.4251	12	2	155530	9396.9	++++
Q3U4Q5	Hdac6		Histone deacetylase 6	-1.26396	0.416398	2.07e-07	TRUE	19.2827	18.0188	12	11	155350	18015	++++
Q3THB3	Hnrnpm		Heterogeneous nuclear ribonucleoprotein M	-0.99862	0.500479	2.98e-06	TRUE	19.535	18.5364	12	11	155000	17514	++++
Q3T9X3	Dnm2		Dynamin-2	-0.309979	0.806653	0.0269	TRUE	19.4022	19.0922	12	11	153845	50292	++++
Q9Z1K5	Arih1		E3 ubiquitin-protein ligase ARIH1	-1.94238	0.260187	2.69e-09	TRUE	18.8771	16.9347	12	11	153035	9968.8	++++
Q99PL6	Ubxn6		UBX domain-containing protein 6	-1.99636	0.250631	2.02e-08	TRUE	18.7705	16.7741	12	11	153035	6947.8	++++
F8WGT1	Ahcyl2		Adenosylhomocysteinase;Putative adenosylhomocysteinase 3	-0.280847	0.823108	0.0191	TRUE	19.2221	18.9412	12	11	152850	56547	++++
Q543H0	Srm		Spermidine synthase	-0.375337	0.770925	0.0273	TRUE	18.5398	18.1645	12	11	152350	37402	++++
Q8VI75	Ipo4		Importin-4	-0.358854	0.779784	0.0376	TRUE	19.1588	18.8	12	11	152280	33061	++++
Q3UFV9	Dnajc3		DnaJ homolog subfamily C member 3	-0.637693	0.64274	0.0326	TRUE	18.8975	18.2598	12	11	152135	20170	++++
Q8BTX5	Eif3h		Eukaryotic translation initiation factor 3 subunit H	-0.387373	0.764521	0.0239	TRUE	19.0411	18.6537	12	11	151605	38285	++++
Q14BX6	4933415F23Rik			-0.928988	0.525226	7.42e-07	TRUE	18.0519	17.1229	12	11	151520	20789	++++
P56212	Arpp19		cAMP-regulated phosphoprotein 19	-0.925995	0.526317	1.74e-05	TRUE	18.6343	17.7083	12	11	150795	19836	++++
Q543M7	Kpna3		Importin subunit alpha;Importin subunit alpha-4	-0.242783	0.845113	0.0329	TRUE	18.7067	18.464	12	11	150335	43858	++++
Q3UKJ6	Dhx15		Pre-mRNA-splicing factor ATP-dependent RNA helicase DHX15	-0.251492	0.840027	0.0488	TRUE	19.1923	18.9408	12	11	149840	49802	++++
Q91VM9	Ppa2		Inorganic pyrophosphatase 2, mitochondrial	-0.429501	0.742519	0.0346	TRUE	18.5707	18.1412	12	11	149535	32704	++++
Q08288	Lyar		Cell growth-regulating nucleolar protein	-1.47091	0.360755	3.1e-05	TRUE	18.9181	17.4472	12	11	149485	19790	++++
Q3U2G9	Nagk		N-acetyl-D-glucosamine kinase	-0.966006	0.511921	6.28e-07	TRUE	18.699	17.733	12	11	149375	19300	++++
Q3UDE2	Ttll12		Tubulin--tyrosine ligase-like protein 12	-0.75057	0.594369	0.000628	TRUE	18.8891	18.1386	12	11	149355	17208	++++
Q9D5V6	Syap1		Synapse-associated protein 1	-0.911798	0.531522	4.33e-05	TRUE	18.6965	17.7847	12	11	148680	27787	++++
Q9CQ14	Trpd52l3			-1.5575	0.339738	0.00111	TRUE	17.5956	16.0381	12	7	148090	9404.9	++++
Q99LD8	Ddah2		N(G),N(G)-dimethylarginine dimethylaminohydrolase 2	-1.04534	0.484531	2.67e-06	TRUE	18.5831	17.5377	12	11	148060	16600	++++
Q9CQI4	Nwc	B23118H7Rik	Uncharacterized protein C11orf74 homolog	-1.86028	0.275422	4.12e-05	TRUE	18.1318	16.2715	12	9	148020	5964	++++
Q9D385-2	Arl2bp		ADP-ribosylation factor-like protein 2-binding protein	-1.55385	0.3406	0.000369	TRUE	18.4715	16.9177	12	11	147915	12796	++++
A0A0R4J049	Prmt5		Protein arginine N-methyltransferase 5	-1.1214	0.459647	2.21e-07	TRUE	19.5013	18.3799	12	11	147285	19138	++++
Q9CQT1	Mri1		Methylthioribose-1-phosphate isomerase	-0.465021	0.724461	0.00109	TRUE	18.7952	18.3301	12	11	147145	35958	++++
Q9EPU0-2	Upf1		Regulator of nonsense transcripts 1	-0.560386	0.678121	0.00739	TRUE	19.0544	18.494	12	11	146710	27456	++++
Q5M9K7	Rps10		40S ribosomal protein S10	-1.15071	0.450405	0.0331	TRUE	18.1716	17.0209	12	8	146630	25521	++++
Q9DBL7	Coasy		Bifunctional coenzyme A synthase;Phosphopantetheine adenylyltransferase;Dephospho-CoA kinase	-0.706539	0.612789	2.53e-07	TRUE	18.7554	18.0488	12	11	146255	27891	++++
D3YY50	Cutc		Copper homeostasis protein cutC homolog	-0.521403	0.696694	0.00309	TRUE	18.323	17.8016	12	11	146145	34085	++++
Q571M4	Akr1c13	Akr1c19	Aldo-keto reductase family 1 member C13	-1.58345	0.333683	2.09e-09	TRUE	18.5284	16.945	12	11	145865	12198	++++
O70209	Pdlim3		PDZ and LIM domain protein 3	-0.435545	0.739415	0.00984	TRUE	18.3397	17.9041	12	11	145545	39539	++++
Q3UJC3	Nmt1		Glycylpeptide N-tetradecanoyltransferase;Glycylpeptide N-tetradecanoyltransferase 1	-0.675601	0.626071	0.00198	TRUE	18.7927	18.1171	12	11	145465	24161	++++
Q4TU85	Rhox8			-2.69109	0.154847	2.6e-07	TRUE	18.3357	15.6446	12	6	145145	4530.9	++++
Q06138	Cab39		Calcium-binding protein 39	-0.412004	0.751578	0.00256	TRUE	18.8416	18.4296	12	11	144980	30494	++++
Q4FK88	Anxa1		Annexin;Annexin A1	-0.958183	0.514705	0.00186	TRUE	18.7953	17.8371	12	11	144575	17002	++++
Q91YR1	Twf1		Twinfilin-1	-0.396458	0.759721	0.00857	TRUE	18.8546	18.4581	12	11	143930	46470	++++
Q2M4H5	Cul5		Cullin-5	-0.782674	0.581288	1.31e-07	TRUE	19.0657	18.283	12	11	143860	23795	++++
A0A0R4J139	Msrb3		Methionine-R-sulfoxide reductase B3, mitochondrial	-0.540376	0.687592	0.0114	TRUE	18.2512	17.7109	12	11	143665	15612	++++
Q3TIJ4	Rtca	RtcA	RNA 3-terminal phosphate cyclase	-0.870844	0.546827	7.64e-07	TRUE	18.6752	17.8044	12	11	141850	22990	++++
P15327	Bpgm		Bisphosphoglycerate mutase;Phosphoglycerate mutase	-1.16064	0.447315	0.00119	TRUE	18.3534	17.1928	12	10	141595	19967	++++
Q9D1H7-2	Get4		Golgi to ER traffic protein 4 homolog	-0.734517	0.601019	0.00027	TRUE	18.4232	17.6887	12	11	141410	20181	++++
P49443	Ppm1a		Protein phosphatase 1A	-0.841824	0.557938	0.000236	TRUE	18.874	18.0322	12	11	141355	25818	++++
Q9ESH4	Aox3	Aoh1	Aldehyde oxidase 3	-0.596175	0.661505	0.0267	TRUE	19.0221	18.4259	12	11	141255	19294	++++
P47857-2	Pfkm		ATP-dependent 6-phosphofructokinase, muscle type;ATP-dependent 6-phosphofructokinase	-0.551011	0.682541	0.0178	TRUE	18.9688	18.4178	12	11	139430	21457	++++
E9Q586	Dctn1		Dynactin subunit 1	-0.304838	0.809533	0.00766	TRUE	18.7995	18.4947	12	11	138905	25775	++++
Q8BPB5	Efemp1		EGF-containing fibulin-like extracellular matrix protein 1	-0.674866	0.62639	0.00188	TRUE	18.6759	18.0011	12	11	138555	27957	++++
Q80W22	Thnsl2		Threonine synthase-like 2	-0.309163	0.80711	0.00488	TRUE	18.4188	18.1097	12	11	137855	35821	++++
Q61823	Pdcd4		Programmed cell death protein 4	-0.987629	0.504306	5.8e-07	TRUE	19.0842	18.0965	12	11	136940	21616	++++
Q8CFI2	Cdc34	Cdc34-ps	Ubiquitin-conjugating enzyme E2 R1	-2.40792	0.188428	3.84e-05	TRUE	18.665	16.2571	12	7	136515	10234	++++
P28667	Marcksl1		MARCKS-related protein	-2.49786	0.177039	4.7e-05	TRUE	18.2556	15.7577	12	5	134075	8725.7	++++
E9Q9G8	Ift122		Intraflagellar transport protein 122 homolog	-1.76398	0.294435	7.32e-10	TRUE	18.9596	17.1956	12	11	133700	6407.1	++++
Q924X7	Stk33		Serine/threonine-protein kinase 33	-0.963087	0.512958	4.55e-05	TRUE	18.7784	17.8153	12	11	132510	24608	++++
Q9ESP1	Sdf2l1		Stromal cell-derived factor 2-like protein 1	-1.65389	0.317783	0.000214	TRUE	18.6476	16.9937	12	11	132390	8054.9	++++
Q4FJR0	Nudt4		Diphosphoinositol polyphosphate phosphohydrolase 2	-0.756184	0.59206	0.000353	TRUE	17.6298	16.8736	12	11	132030	15022	++++
A0A1B0GT81	Bax		Apoptosis regulator BAX	-1.02736	0.490608	0.00102	TRUE	17.8442	16.8168	12	10	131675	13299.5	++++
A8W660	Naa11	Gm16286	N-alpha-acetyltransferase 11	-0.391109	0.762543	0.0042	TRUE	18.5056	18.1145	12	11	129925	32334	++++
F2WWK6	Fads2		Fatty acid desaturase 2	-2.59547	0.165457	1.03e-07	TRUE	18.8836	16.2881	12	9	129210	6523.9	++++
A0A0A6YX18	Atp6v1h		V-type proton ATPase subunit H	-0.58481	0.666737	0.000202	TRUE	18.5004	17.9156	12	11	129180	26626	++++
Q14DR9	Ero1lb		ERO1-like protein beta	-0.968687	0.510971	2.75e-07	TRUE	19.1888	18.2202	12	11	129120	16905	++++
Q8VDM6	Hnrnpul1		Heterogeneous nuclear ribonucleoprotein U-like protein 1	-0.984624	0.505357	7.4e-05	TRUE	19.1595	18.1748	12	11	128945	19748	++++
Q9D7S9	Chmp5		Charged multivesicular body protein 5	-0.997231	0.500961	0.0203	TRUE	17.5672	16.57	11	8	128610	17678	++++
A0A0C3SFZ4	Hdhd1a	Hdhd1	Pseudouridine-5-phosphatase	-1.71383	0.304849	4e-08	TRUE	17.637	15.9231	12	10	128245	4590.5	++++
Q9D7M1	Gid8		Glucose-induced degradation protein 8 homolog	-1.37025	0.386824	0.000438	TRUE	17.9299	16.5596	12	9	128235	9576.5	++++
A0A077S9M6	Spaca3		Sperm acrosome membrane-associated protein 3;Sperm acrosome membrane-associated protein 3, membrane form;Sperm acrosome membrane-associated protein 3, processed form	-0.927735	0.525683	0.0379	TRUE	17.7891	16.8614	11	10	128070	12714	++++
Q99MW1	Stk31		Serine/threonine-protein kinase 31	-0.745867	0.596309	0.012	TRUE	19.1061	18.3602	12	11	127965	17160	++++
E9PVC6	Eif4g1	eIF4GI	Eukaryotic translation initiation factor 4 gamma 1	-0.671	0.628071	4.15e-06	TRUE	19.4711	18.8001	12	11	127835	24666	++++
D3Z795	Psmg1		Proteasome assembly chaperone 1	-0.459628	0.727174	0.00202	TRUE	18.8401	18.3805	12	11	127545	24968	++++
Q3TWV4	Ap2m1		AP-2 complex subunit mu	-0.3357	0.7924	0.0452	TRUE	18.796	18.4603	12	11	127150	38925	++++
Q3UGS4	Fam195b		Protein FAM195B	-1.41142	0.375943	0.00292	TRUE	18.1675	16.7561	12	9	127120	15322	++++
A0A087WNV1	Agfg1		Arf-GAP domain and FG repeat-containing protein 1	-0.820071	0.566414	0.00322	TRUE	18.4742	17.6541	12	11	126745	24197	++++
Q3UEB3-3	Puf60		Poly(U)-binding-splicing factor PUF60	-0.696017	0.617274	0.000525	TRUE	18.575	17.879	12	11	126135	21107	++++
Q8CBM0	Zyx		Zyxin	-0.991593	0.502922	5.44e-06	TRUE	18.5391	17.5475	12	11	125900	18616	++++
Q8BFW7	Lpp		Lipoma-preferred partner homolog	-0.640488	0.641496	0.00025	TRUE	18.2344	17.5939	12	11	125005	16119	++++
Q9CZC8	Scrn1		Secernin-1	-2.25114	0.210058	1.66e-06	TRUE	18.6017	16.3506	12	10	124935	7852.75	++++
Q9JJZ2	Tuba8		Tubulin alpha-8 chain	-2.7677	0.146838	2.01e-07	TRUE	19.1563	16.3886	12	7	124930	5879.8	++++
Q9D8B3	Chmp4b	Chmp4c	Charged multivesicular body protein 4b;Charged multivesicular body protein 4c	-0.852934	0.553657	0.00243	TRUE	18.4401	17.5872	12	11	124875	22379	++++
Q8BFY9-2	Tnpo1		Transportin-1	-0.437503	0.738412	0.000279	TRUE	19.2159	18.7784	12	11	124780	30185	++++
Q3TJC2	Pafah1b3		Platelet-activating factor acetylhydrolase IB subunit gamma	-0.780916	0.581997	0.00173	TRUE	18.7803	17.9994	12	11	124230	27459	++++
Q7TSZ3	Lars		Leucine--tRNA ligase, cytoplasmic	-0.552343	0.681912	0.00127	TRUE	19.0443	18.492	12	11	123615	22833	++++
D3Z6G3	Mapre3			-0.76737	0.587488	0.0151	TRUE	18.0693	17.3019	12	11	123435	15212	++++
Q9D002	Sssca1		Sjoegren syndrome/scleroderma autoantigen 1 homolog	-2.06968	0.238212	1.66e-06	TRUE	18.1973	16.1276	12	9	123240	12784	++++
B0R0S4	Rabepk		Rab9 effector protein with kelch motifs	-0.852432	0.55385	9.59e-08	TRUE	18.1821	17.3297	12	11	122805	17548	++++
Q5F258	Git1		ARF GTPase-activating protein GIT1	-1.57527	0.33558	2.55e-09	TRUE	18.5679	16.9927	12	11	122030	5963.7	++++
F8VPX1	Usp7		Ubiquitin carboxyl-terminal hydrolase;Ubiquitin carboxyl-terminal hydrolase 7	-1.17433	0.443089	1.6e-06	TRUE	19.2343	18.06	12	11	121870	12810	++++
Q3U3G2	Rnf126		E3 ubiquitin-protein ligase RNF126	-2.1378	0.227227	5.14e-07	TRUE	17.9731	15.8353	12	6	120695	5174.5	++++
A6H656	Odf1		Outer dense fiber protein 1	-3.18456	0.10999	4.6e-11	TRUE	18.0267	14.8422	12	0	119405	0	++++
O35127	Grcc10		Protein C10	-1.37002	0.386886	3.26e-05	TRUE	17.3777	16.0077	12	9	119050	8769	++++
P57722-2	Pcbp3		Poly(rC)-binding protein 3	-0.616815	0.652109	0.0012	TRUE	18.5075	17.8907	12	11	118965	21753	++++
O88987	Akap3		A-kinase anchor protein 3	-3.28562	0.102549	3.6e-12	TRUE	18.9211	15.6355	12	10	118910	1244.65	++++
Q9Z0H6	Cst9		Cystatin-9	-1.0692	0.476585	0.031	TRUE	16.012	14.9428	5	0	118040	0	++++
Q80Y75	Dnajb13		DnaJ homolog subfamily B member 13	-2.59369	0.165662	1.22e-11	TRUE	18.2161	15.6225	12	6	117950	2838.95	++++
Q9D8S9	Bola1		BolA-like protein 1	-0.4222	0.746286	0.0106	TRUE	17.5595	17.1373	12	11	117895	27886	++++
Q61768	Kif5b		Kinesin-1 heavy chain;Kinesin-like protein	-1.1559	0.448787	5.38e-07	TRUE	19.5796	18.4237	12	11	117660	19645	++++
Q3UPG1	Hmbs		Porphobilinogen deaminase	-0.597145	0.661061	0.000291	TRUE	18.4412	17.8441	12	11	117275	28839	++++
Q9ESR1	Rheb		GTP-binding protein Rheb	-2.12892	0.228629	0.000137	TRUE	18.16	16.0311	12	8	116955	13081	++++
F6TCF9	Bag1		BAG family molecular chaperone regulator 1	-0.650856	0.636903	0.0186	TRUE	18.7261	18.0753	12	11	116930	23852	++++
Q02819	Nucb1		Nucleobindin-1	-0.375268	0.770962	0.0458	TRUE	18.8473	18.4721	12	11	115625	22391	+++
Q3V222	Sec24c			-0.266378	0.831404	0.0104	TRUE	18.8371	18.5707	12	11	114590	30882	+++
Q8BHA3	Dtd2		Probable D-tyrosyl-tRNA(Tyr) deacylase 2	-1.2598	0.4176	3.48e-05	TRUE	17.8779	16.6181	12	9	114280	5830.9	+++
Q9CQ66	Tctex1d2		Tctex1 domain-containing protein 2	-0.858722	0.551441	0.000427	TRUE	17.5264	16.6677	12	10	114000	10137	+++
G5E896	Edc4		Enhancer of mRNA-decapping protein 4	-1.49162	0.355612	2.55e-09	TRUE	18.86	17.3684	12	11	113690	5042.2	+++
Q8C5W3	Tbcel		Tubulin-specific chaperone cofactor E-like protein	-1.27457	0.41335	8.35e-07	TRUE	18.431	17.1564	12	11	113135	12781	+++
Q8BK67	Rcc2		Protein RCC2	-1.1362	0.454957	5.46e-09	TRUE	18.6574	17.5213	12	11	112990	15072	+++
Q3UWX7	Tcea1		Transcription elongation factor A protein 1	-0.36831	0.77469	0.0295	TRUE	18.2324	17.8641	12	11	112750	27391	+++
Q8BU30	Iars		Isoleucine--tRNA ligase, cytoplasmic	-0.61575	0.652591	0.000819	TRUE	18.9165	18.3008	12	11	112530	25388	+++
Q8BH58	Tiprl		TIP41-like protein	-1.22866	0.426713	1.47e-08	TRUE	18.3681	17.1394	12	11	112275	13084	+++
Q8K4K1	Cetn4		Centrin-4	-2.62451	0.16216	8.73e-06	TRUE	18.0941	15.4696	12	3	112215	9651.7	+++
Q3U3C4	Sh3gl1		Endophilin-A2	-0.713948	0.609649	0.000544	TRUE	18.4026	17.6886	12	11	111915	17625	+++
E9Q1S9	Cst12		Cystatin-12	-2.00678	0.248828	0.000126	TRUE	18.1995	16.1927	11	9	111900	7248.8	+++
Q544A1	Wbp2		WW domain-binding protein 2	-0.58792	0.665301	0.0174	TRUE	17.6883	17.1004	12	11	111130	28405	+++
Q3UCC6	Sucla2		Succinyl-CoA ligase subunit beta;Succinyl-CoA ligase [ADP-forming] subunit beta, mitochondrial	-0.605834	0.657092	0.0244	TRUE	18.8837	18.2778	12	11	110754	20848	+++
Q3UL32	Dnajc7		DnaJ homolog subfamily C member 7	-1.16457	0.446096	3e-07	TRUE	18.9516	17.787	12	11	110740	15860	+++
Q62418-3	Dbnl		Drebrin-like protein	-0.292889	0.816266	0.0343	TRUE	18.4266	18.1337	12	11	110590	38528	+++
Q3V299	Unc119		Protein unc-119 homolog A	-0.82807	0.563282	1.94e-05	TRUE	18.039	17.2109	12	11	110435	14777	+++
Q99ML0	Zmynd10		Zinc finger MYND domain-containing protein 10	-1.11162	0.462776	3.21e-06	TRUE	18.5257	17.4141	12	11	109770	14478	+++
A3KGV9	Odf2		Outer dense fiber protein 2	-2.65909	0.158319	2.15e-10	TRUE	18.8748	16.2157	12	11	109280	3374.6	+++
Q3TTF6	Ppp2r1b		Serine/threonine-protein phosphatase 2A 65 kDa regulatory subunit A beta isoform	-0.936752	0.522407	1.39e-05	TRUE	18.6093	17.6726	12	11	109000	16260	+++
Q569Y6	Ube2v1	Gm2431	Ubiquitin-conjugating enzyme E2 variant 1	-1.65738	0.317015	0.00722	TRUE	19.08	17.4226	12	8	108770	20881.5	+++
Q91VC3	Eif4a3	Gm8994	Eukaryotic initiation factor 4A-III;Eukaryotic initiation factor 4A-III, N-terminally processed	-0.744226	0.596988	1.21e-05	TRUE	18.696	17.9518	12	11	108730	18857	+++
Q9D1C8	Vps28		Vacuolar protein sorting-associated protein 28 homolog	-0.563909	0.676467	0.0419	TRUE	18.2366	17.6727	12	11	108280	31108	+++
Q9R062	Gyg1	Gyg	Glycogenin-1	-0.444846	0.734662	0.00422	TRUE	17.8125	17.3676	12	11	108185	24055	+++
P47856-2	Gfpt1		Glutamine--fructose-6-phosphate aminotransferase [isomerizing] 1	-0.284976	0.820755	0.0239	TRUE	19.0183	18.7333	12	11	107575	27086	+++
Q9CT10	Ranbp3		Ran-binding protein 3	-0.608596	0.655835	0.00477	TRUE	18.6081	17.9995	12	11	107220	22372	+++
Q3UHD6-2	Snx27		Sorting nexin-27	-0.735983	0.600409	2.72e-05	TRUE	18.5176	17.7817	12	11	107065	16661	+++
P86048	Rpl10l		60S ribosomal protein L10-like	-1.6264	0.323895	0.0045	TRUE	17.7206	16.0942	10	8	107015	6399.25	+++
Q8C5R8	Prps1l1			-1.53231	0.345723	1.19e-05	TRUE	18.3579	16.8256	12	11	106785	5814.1	+++
Q91YS7	Map2k2		Dual specificity mitogen-activated protein kinase kinase 2	-0.689375	0.620122	0.00025	TRUE	18.606	17.9166	12	11	106645	24367	+++
P49586	Pcyt1a	Pcyt1b	Choline-phosphate cytidylyltransferase A;Choline-phosphate cytidylyltransferase B	-0.735595	0.60057	3.65e-05	TRUE	18.7385	18.0029	12	11	106230	19310	+++
Q543F3	Cnn2		Calponin;Calponin-2	-0.456837	0.728582	0.0342	TRUE	18.309	17.8522	12	11	105201	30221	+++
Q9JI78	Ngly1		Peptide-N(4)-(N-acetyl-beta-glucosaminyl)asparagine amidase	-1.31195	0.402777	3.96e-07	TRUE	18.9534	17.6414	12	11	104994	8795.7	+++
Q9DC77	Smpx		Small muscular protein	-2.94478	0.129878	1.29e-12	TRUE	17.5498	14.605	12	2	104990	1878.55	+++
Q8C570	Rae1		mRNA export factor	-1.25806	0.418105	8.16e-09	TRUE	18.1142	16.8562	12	11	104720	5247.9	+++
Q9EPK6	Sil1		Nucleotide exchange factor SIL1	-0.869521	0.547329	0.000795	TRUE	18.4396	17.5701	12	11	104490	19682	+++
Q9CWW6	Pin4		Peptidyl-prolyl cis-trans isomerase NIMA-interacting 4	-1.57343	0.336009	0.0111	TRUE	18.1758	16.6023	12	8	104223	12673	+++
Q3TLU0	Pcyt2		Ethanolamine-phosphate cytidylyltransferase	-0.737101	0.599944	0.00232	TRUE	18.5871	17.85	12	11	103549	20402	+++
Q4V9X1	Wdr12		Ribosome biogenesis protein WDR12	-0.782066	0.581534	6.24e-05	TRUE	18.256	17.4739	12	11	103195	19950	+++
O08583	Alyref	Alyref2	THO complex subunit 4;Aly/REF export factor 2	-0.515403	0.699598	0.0176	TRUE	18.311	17.7956	12	11	102870	22338	+++
F2Z429	Tdrd6		Tudor domain-containing protein 6	-1.94994	0.258828	2.32e-08	TRUE	18.8925	16.9425	12	11	102588	2085.1	+++
B1AX98	Lrrc47		Leucine-rich repeat-containing protein 47	-0.621487	0.650001	3.59e-05	TRUE	18.3329	17.7114	12	11	102024	14240	+++
Q8BK37	Prpsap2		Phosphoribosyl pyrophosphate synthase-associated protein 2	-0.660922	0.632474	6.68e-05	TRUE	18.3144	17.6535	12	11	101890	19131	+++
Q8R010	Aimp2		Aminoacyl tRNA synthase complex-interacting multifunctional protein 2	-0.548455	0.683752	0.000181	TRUE	18.4863	17.9379	12	11	101675	22719	+++
Q99KV4	Mcfd2		Multiple coagulation factor deficiency protein 2 homolog	-2.23831	0.211934	6.7e-05	TRUE	17.2209	14.9826	11	0	101590	0	+++
P97346	Nxn		Nucleoredoxin	-0.610396	0.655017	0.00175	TRUE	18.0087	17.3983	12	11	101269	18914	+++
Q9D424	Cabyr		Calcium-binding tyrosine phosphorylation-regulated protein	-2.279	0.206041	5.29e-09	TRUE	17.7323	15.4533	12	7	100692	2279.8	+++
Q05DT7	Rad23a		UV excision repair protein RAD23 homolog A	-0.674994	0.626335	0.000972	TRUE	18.1139	17.4389	12	11	100214	20820	+++
B7ZNM3	Art3		Ecto-ADP-ribosyltransferase 3	-1.24696	0.421335	1.33e-08	TRUE	18.0334	16.7864	12	11	100210	9417.3	+++
A6ZI47	Aldoart2		Fructose-bisphosphate aldolase	-2.42999	0.185566	5.65e-08	TRUE	18.6453	16.2153	12	7	99644	3801.2	+++
Q9QXK3	Copg2		Coatomer subunit gamma-2	-0.94488	0.519473	2.7e-06	TRUE	18.6196	17.6748	12	11	99493	10697	+++
Q3TAF0	Eefsec		Selenocysteine-specific elongation factor	-0.841804	0.557946	0.000111	TRUE	18.5017	17.6599	12	11	99467.5	12351	+++
Q6PAV2-2	Herc4		Probable E3 ubiquitin-protein ligase HERC4	-0.476109	0.718914	0.000276	TRUE	18.453	17.9769	12	11	99345.5	13351	+++
Q6ZQK4	Ppp2r5c			-0.568254	0.674432	0.00355	TRUE	17.7357	17.1675	12	11	98834	14904	+++
Q0VG22	Stard10		PCTP-like protein	-1.49957	0.35366	0.0118	TRUE	17.6601	16.1606	12	6	98327.5	11102.5	+++
Q9R0M5	Tpk1		Thiamin pyrophosphokinase 1	-0.552029	0.68206	0.00277	TRUE	17.5223	16.9702	12	11	98255.5	19486	+++
Q4FJX1	Kpna4		Importin subunit alpha;Importin subunit alpha-3	-0.741888	0.597956	0.00302	TRUE	18.1282	17.3863	12	11	98097	21824	+++
Q8CC70	9230110C19Rik			-0.588322	0.665116	0.00177	TRUE	18.066	17.4777	12	11	97494	17298	+++
Q8VEH6	Cbwd1		COBW domain-containing protein 1	-0.50667	0.703845	0.00416	TRUE	18.3685	17.8618	12	11	96559.5	33189	+++
Q8C166	Cpne1		Copine-1	-1.8459	0.278182	6.75e-05	TRUE	18.3951	16.5492	12	8	96272.5	5349.15	+++
Q91WU5	As3mt		Arsenite methyltransferase	-0.566416	0.675292	0.000612	TRUE	18.6434	18.077	12	11	96231.5	19625	+++
Q52L97	Kpna2		Importin subunit alpha;Importin subunit alpha-1	-0.573429	0.672018	0.00014	TRUE	18.1812	17.6077	12	11	96100.5	20725	+++
Q9D7I5	Lhpp		Phospholysine phosphohistidine inorganic pyrophosphate phosphatase	-1.08918	0.470029	0.00051	TRUE	17.8739	16.7847	12	11	96039.5	11767	+++
Q9CQQ8	Lsm7		U6 snRNA-associated Sm-like protein LSm7	-0.668311	0.629243	0.0471	TRUE	18.0269	17.3586	12	11	95904	16071	+++
Q497N0	Cct6b		T-complex protein 1 subunit zeta-2	-2.47007	0.180482	6.31e-09	TRUE	18.9723	16.5022	12	11	95751	3536.8	+++
E9PUB7	Msto1		Protein misato homolog 1	-1.52365	0.347804	3.1e-08	TRUE	18.3173	16.7936	12	11	95522.5	6399.7	+++
Q9DB16	Cab39l		Calcium-binding protein 39-like	-0.815336	0.568276	5.24e-05	TRUE	18.0451	17.2298	12	11	95373.5	12785	+++
Q8CDV2	Pde1c		Calcium/calmodulin-dependent 3,5-cyclic nucleotide phosphodiesterase 1C	-1.24108	0.423055	1.6e-05	TRUE	18.254	17.0129	12	11	95275.5	7758.9	+++
Q8VBT9	Aspscr1		Tether containing UBX domain for GLUT4	-1.32317	0.399656	2.2e-08	TRUE	18.7958	17.4727	12	11	94545	10414	+++
Q5NCK8	Mapk9		Mitogen-activated protein kinase;Mitogen-activated protein kinase 9	-1.76113	0.295018	3.06e-08	TRUE	18.1324	16.3713	12	10	93914.5	5260.25	+++
Q3TDG9	Stx12		Syntaxin-12	-0.489522	0.712261	0.0237	TRUE	17.9525	17.463	12	11	93455	17721	+++
Q9CPR1	Rwdd4	Rwdd4a	RWD domain-containing protein 4	-0.942706	0.520256	0.0226	TRUE	17.2141	16.2714	11	7	93036	11741	+++
Q8C5G6	Tollip		Toll-interacting protein	-1.82449	0.282341	5.3e-10	TRUE	17.2596	15.4351	12	9	92881.5	2927.6	+++
Q8CEE6	Pask		PAS domain-containing serine/threonine-protein kinase	-1.09122	0.469364	1.11e-06	TRUE	18.4976	17.4064	12	11	92057.5	5672.3	+++
P31254	Uba1y	Ube1y	Ubiquitin-like modifier-activating enzyme 1 Y	-0.500051	0.707082	0.000196	TRUE	18.7867	18.2866	12	11	91839	14627	+++
Q3UFY7-4	Nt5c3b		7-methylguanosine phosphate-specific 5-nucleotidase	-0.782353	0.581418	0.000132	TRUE	18.1341	17.3517	12	11	91467.5	11849	+++
Q9D832	Dnajb4		DnaJ homolog subfamily B member 4	-1.12803	0.457539	0.0128	TRUE	18.1483	17.0202	12	11	90925	7431.7	+++
A0A0A1HAM8	Marcks		Myristoylated alanine-rich C-kinase substrate	-1.32354	0.399552	0.00175	TRUE	17.6436	16.3201	12	11	90215.5	6624.3	+++
Q91X52	Dcxr		L-xylulose reductase	-0.465662	0.724139	0.0215	TRUE	17.6912	17.2255	12	11	89984	17238	+++
Q923G2	Polr2h		DNA-directed RNA polymerases I, II, and III subunit RPABC3	-1.11094	0.462991	0.0218	TRUE	17.7303	16.6193	12	7	89695	26931	+++
Q3TFP0	Srsf10	Srsf12	Serine/arginine-rich splicing factor 10	-1.14016	0.453709	0.00398	TRUE	18.1942	17.054	12	8	89280	13638.5	+++
Q8VE47	Uba5		Ubiquitin-like modifier-activating enzyme 5	-0.401517	0.757062	0.0452	TRUE	18.2339	17.8324	12	11	88549	18558	+++
Q561M4	Tom1		Target of Myb protein 1	-1.63385	0.322228	6.07e-05	TRUE	18.119	16.4851	12	10	86948	4010	+++
Q922X9	Prmt7		Protein arginine N-methyltransferase 7	-0.56987	0.673677	0.0326	TRUE	18.2521	17.6823	12	11	86121.5	13444	+++
Q58E49	Hdac1	Gm193	Histone deacetylase;Histone deacetylase 1	-1.64206	0.320398	0.00308	TRUE	18.499	16.8569	12	8	85848.5	17004.5	+++
D3YWG2	Chid1		Chitinase domain-containing protein 1	-0.71379	0.609716	0.000416	TRUE	17.5974	16.8836	12	11	85809	6388.2	+++
O55201	Supt5h		Transcription elongation factor SPT5	-0.946862	0.51876	1.86e-05	TRUE	18.7181	17.7712	12	11	85608	9528.9	+++
Q9D9U4	Tex22		Testis-expressed sequence 22 protein	-1.18752	0.439057	0.000446	TRUE	16.845	15.6575	12	8	85134.5	5702.55	+++
Q3TK92	Arih2		E3 ubiquitin-protein ligase ARIH2	-1.49791	0.354067	3.24e-07	TRUE	18.1484	16.6505	12	11	84869.5	5530.4	+++
A0A140T8J4	Hebp1		Heme-binding protein 1	-0.607559	0.656306	3.92e-05	TRUE	17.3214	16.7138	12	11	84815.5	13337	+++
Q8BVR0	Banf2		Barrier-to-autointegration factor-like protein	-2.06326	0.239274	1.11e-06	TRUE	17.8858	15.8225	12	9	84618.5	2499	+++
Q3UCF7	Dlgap4		Disks large-associated protein 4	-2.23962	0.211742	9.34e-09	TRUE	18.593	16.3533	12	10	84263.5	3509.95	+++
E9PY46	Ift140			-1.89882	0.268163	4.45e-12	TRUE	18.7936	16.8947	12	11	84195.5	3087.7	+++
Q8BGT8-2	Phyhipl		Phytanoyl-CoA hydroxylase-interacting protein-like	-1.39202	0.381031	8.59e-06	TRUE	18.4896	17.0976	12	10	84156	10981.5	+++
D3YWK1	Wipi2		WD repeat domain phosphoinositide-interacting protein 2	-0.916623	0.529748	0.0149	TRUE	17.9286	17.012	12	10	84061.5	9985.85	+++
Q9EQF6	Dpysl5		Dihydropyrimidinase-related protein 5	-2.68541	0.155458	1.03e-07	TRUE	18.4737	15.7883	12	11	83859.5	2017.7	+++
Q9JL35	Hmgn5		High mobility group nucleosome-binding domain-containing protein 5	-0.658152	0.63369	0.000526	TRUE	18.86	18.2019	12	11	83778	16094	+++
E9QA37	Tex33		Testis-expressed sequence 33 protein	-2.26935	0.207424	2.24e-09	TRUE	17.9812	15.7119	12	5	83702.5	2109.6	+++
Q80UE5	Epb4.1l2	Epb41l2	Band 4.1-like protein 2	-0.262998	0.833354	0.0425	TRUE	18.5315	18.2685	12	11	82994	20030	+++
A0A0R4J065	Atg4b		Cysteine protease ATG4B	-0.567646	0.674717	0.00288	TRUE	17.6547	17.0871	12	11	82948	12886	+++
Q3TD51	Picalm	Snap91	Phosphatidylinositol-binding clathrin assembly protein;Clathrin coat assembly protein AP180	-0.451844	0.731108	0.00502	TRUE	18.4832	18.0314	12	11	82738.5	21122	+++
Q3TCW5	Nrbp1		Nuclear receptor-binding protein	-0.752981	0.593376	1.64e-05	TRUE	17.965	17.2121	12	11	82655.5	10192	+++
Q80VP0	Tecpr1		Tectonin beta-propeller repeat-containing protein 1	-0.889967	0.539626	0.0252	TRUE	18.4129	17.5229	12	11	82534	11539	+++
B2RQM5	Rsph6a		Radial spoke head protein 6 homolog A	-2.31288	0.201259	1.15e-11	TRUE	18.3084	15.9955	12	10	82490	1731.5	+++
Q3U5F4	Yrdc		YrdC domain-containing protein, mitochondrial	-1.14991	0.450653	0.0293	TRUE	17.4887	16.3388	12	8	82215.5	4613.45	+++
Q8BY87-2	Usp47		Ubiquitin carboxyl-terminal hydrolase 47;Ubiquitin carboxyl-terminal hydrolase	-0.63011	0.646127	7.81e-05	TRUE	18.6614	18.0313	12	11	82202.5	17177	+++
Z4YKC4	Eif4g3		Eukaryotic translation initiation factor 4 gamma 3	-1.29593	0.407274	0.000672	TRUE	19.5743	18.2784	12	11	82050	7973.1	+++
Q3UYV9	Ncbp1		Nuclear cap-binding protein subunit 1	-0.68567	0.621717	1.18e-05	TRUE	18.4249	17.7393	12	11	81698	17608	+++
Q3TAH3	Npm3		Nucleoplasmin-3	-1.47931	0.358661	0.00407	TRUE	17.1644	15.6851	12	2	81371	17722	+++
Q3TMU8	Dpysl4		Dihydropyrimidinase-related protein 4	-2.02935	0.244966	1.37e-09	TRUE	18.052	16.0227	12	9	81043	2376.5	+++
Q61025	Ift20		Intraflagellar transport protein 20 homolog	-0.939919	0.521262	0.00296	TRUE	17.166	16.2261	12	8	80816.5	9919.3	+++
Q9D9V4	Rsph9		Radial spoke head protein 9 homolog	-1.61228	0.327082	3.21e-05	TRUE	18.1046	16.4923	12	10	80770	6616.85	+++
P83870	Phf5a		PHD finger-like domain-containing protein 5A	-1.6404	0.320769	0.000111	TRUE	17.814	16.1736	12	9	80260	5002.7	+++
Q80W49-2	Crybg3		Beta/gamma crystallin domain-containing protein 3	-2.1699	0.222227	4.11e-10	TRUE	18.856	16.6861	12	11	80061	2823.3	+++
A0A0R4J050	Acy1		Aminoacylase-1	-0.734586	0.60099	0.00164	TRUE	17.9172	17.1826	12	11	79814	11820	+++
Q9CQ24	Fbxo36		F-box only protein 36	-2.58611	0.166534	9.05e-12	TRUE	17.4116	14.8255	12	0	79593.5	0	+++
A2RTH5	Lcmt1			-0.453963	0.730035	0.0353	TRUE	18.2224	17.7684	12	11	79394	11063	+++
Q8VH34	Lamp1		Lysosome-associated membrane glycoprotein 1	-1.32189	0.400012	0.0018	TRUE	18.6681	17.3463	12	10	79144	8566.75	+++
Q3U1S6	Csde1		Cold shock domain-containing protein E1	-0.540729	0.687423	0.000683	TRUE	18.6337	18.0929	12	11	78837.5	14591	+++
A2AUR3	Pter		Phosphotriesterase-related protein	-0.690685	0.61956	9.08e-05	TRUE	17.8546	17.1639	12	11	78646	12591	+++
Q8VDG5	Ppcs		Phosphopantothenate--cysteine ligase	-1.90662	0.266717	9.24e-05	TRUE	18.0589	16.1523	12	7	78588	5107.9	+++
B7ZP49	Zpbp		Zona pellucida-binding protein 1	-2.078	0.236842	4.41e-06	TRUE	18.2271	16.1491	12	10	78571	2139.9	+++
Q9CR99	4930544G11Rik			-1.89988	0.267966	0.000566	TRUE	17.5587	15.6589	12	4	78037.5	14871	+++
Q9D9M5	Phospho2		Pyridoxal phosphate phosphatase PHOSPHO2	-0.93441	0.523256	0.0295	TRUE	17.9189	16.9845	12	9	77812	16895	+++
Q9R1R9	Rdh11	Ube-1c	Retinol dehydrogenase 11	-0.944859	0.51948	0.0078	TRUE	17.7114	16.7666	12	11	77423.5	5896.7	+++
Q63844	Mapk3		Mitogen-activated protein kinase 3;Mitogen-activated protein kinase	-0.520435	0.697162	0.00117	TRUE	18.5527	18.0322	12	11	77176	17465	+++
Q3U0V3	Ankrd13a	Ankrd13d	Ankyrin repeat domain-containing protein 13A;Ankyrin repeat domain-containing protein 13D	-0.567519	0.674776	0.0155	TRUE	18.2792	17.7117	12	11	76761.5	12465	+++
Q8C624	Spata33		Spermatogenesis-associated protein 33	-2.12693	0.228945	4.64e-08	TRUE	17.3244	15.1974	12	0	76272.5	0	+++
Q3U438	Paip2		Polyadenylate-binding protein-interacting protein 2	-1.1252	0.458439	5.15e-05	TRUE	17.8377	16.7125	12	9	76017	15127	+++
Q3UIA5	Cul1		Cullin-1	-0.556623	0.679892	0.000347	TRUE	18.725	18.1684	12	11	75966	16831	+++
Q4FK57	Ero1l		ERO1-like protein alpha	-0.815664	0.568147	4.81e-06	TRUE	18.5077	17.692	12	11	75963	14479	+++
Q3U741	Ddx17		Probable ATP-dependent RNA helicase DDX17	-0.292596	0.816432	0.0159	TRUE	18.3654	18.0728	12	11	75825	20238	+++
B2RSV4	Sf3b3		Splicing factor 3B subunit 3	-0.701137	0.615087	0.000117	TRUE	18.7036	18.0025	12	11	75746	11613	+++
P35235	Ptpn11		Tyrosine-protein phosphatase non-receptor type 11	-0.447011	0.733561	0.000374	TRUE	18.1012	17.6541	12	11	75622.5	15079	+++
S4R2T5	Atg7		Ubiquitin-like modifier-activating enzyme ATG7	-0.65187	0.636455	0.00042	TRUE	17.9484	17.2965	12	11	75558.5	9405	+++
A2A4A1	Dnajc24		DnaJ homolog subfamily C member 24	-0.985633	0.505004	2.66e-05	TRUE	17.5775	16.5919	12	11	75168	9347.6	+++
Q3TU79	Dnajb1		DnaJ homolog subfamily B member 1	-1.44325	0.367738	5.75e-10	TRUE	18.3948	16.9515	12	11	74986	7377.7	+++
Q8BH30	Kpna6	Kpna1	Importin subunit alpha;Importin subunit alpha-7;Importin subunit alpha-5;Importin subunit alpha-5, N-terminally processed	-0.844912	0.556745	0.000467	TRUE	17.7338	16.8889	12	11	74674.5	5251.6	+++
Q8BFS6-2	Cpped1		Serine/threonine-protein phosphatase CPPED1	-0.34694	0.78625	0.0474	TRUE	17.438	17.091	12	11	74361	11627	+++
Q8BGF3	Wdr92		WD repeat-containing protein 92	-1.3097	0.403405	1.15e-05	TRUE	17.8308	16.5211	12	11	73331	4795.7	+++
G3X8V3	Pebp4		Phosphatidylethanolamine-binding protein 4	-0.763807	0.58894	0.0099	TRUE	17.7593	16.9955	12	10	73007	10391.1	+++
E9Q5D6	Ranbp9		Ran-binding protein 9	-2.36461	0.194169	4.69e-08	TRUE	17.8212	15.4566	12	6	72976	1434	+++
Q3U9U5	Bcap31		B-cell receptor-associated protein 31	-0.710121	0.611269	0.00538	TRUE	17.9808	17.2707	12	11	72856	15347	+++
Q78Z65	Tsx		Testis-specific protein TSX	-2.16969	0.222259	0.000229	TRUE	17.2647	15.095	12	0	72771.5	0	+++
Q5FWX7	Osbpl9		Oxysterol-binding protein;Oxysterol-binding protein-related protein 9	-0.745235	0.596571	0.000824	TRUE	18.1825	17.4373	12	11	72740.5	15136	+++
Q8BJ71	Nup93		Nuclear pore complex protein Nup93	-0.413956	0.750562	0.0185	TRUE	18.3671	17.9532	12	11	72328.5	9092.8	+++
A0A0R4J0W6	Lrrc40		Leucine-rich repeat-containing protein 40	-1.1151	0.461658	0.0003	TRUE	18.5429	17.4278	12	11	72246.5	10756	+++
P36916	Gnl1		Guanine nucleotide-binding protein-like 1	-0.850633	0.554541	5.17e-05	TRUE	18.3348	17.4841	12	11	72217	7731.9	+++
Q99LN9	Dohh		Deoxyhypusine hydroxylase	-1.60294	0.329206	9.04e-06	TRUE	17.7563	16.1533	12	9	72203	3987.7	+++
Q4TVN0	Tbc1d15		TBC1 domain family member 15	-0.817871	0.567279	4.24e-05	TRUE	18.1991	17.3812	12	11	71938.5	12314	+++
Q91VZ6	Smap1		Stromal membrane-associated protein 1	-1.23238	0.425615	0.00182	TRUE	17.2526	16.0202	12	8	71903	11272.8	+++
E9QK36	Wdr62		WD repeat-containing protein 62	-3.16898	0.111184	1.58e-10	TRUE	18.71	15.541	12	9	71001.5	641.98	+++
Q543F1	Eftud2		116 kDa U5 small nuclear ribonucleoprotein component	-0.426525	0.744052	0.0155	TRUE	18.2216	17.7951	12	11	70525.5	12549	+++
H7BXB1	Csnk1a1		Casein kinase I isoform alpha	-1.17246	0.443663	2.96e-05	TRUE	18.1039	16.9315	12	11	70146.5	3188.8	+++
Q99M51	Nck1		Cytoplasmic protein NCK1	-0.392766	0.761668	0.035	TRUE	18.1821	17.7894	12	11	70073	18382	+++
E9Q3A0	Trim36		E3 ubiquitin-protein ligase Trim36	-2.87616	0.136204	2.56e-10	TRUE	18.4045	15.5283	12	4	69933.5	1350.3	+++
Q5DTH1	Ube3a		Ubiquitin-protein ligase E3A	-0.732253	0.601963	5.19e-05	TRUE	18.3427	17.6104	12	11	69687.5	10551	+++
Q5SVR0-2	Tbc1d9b		TBC1 domain family member 9B	-0.394279	0.760869	0.0289	TRUE	18.3433	17.949	12	11	69685	11320	+++
Q8R238	Sdsl		Serine dehydratase-like	-0.604593	0.657657	0.00164	TRUE	17.6617	17.0572	12	11	69260.5	12183	+++
Q3TDL0	Cops7b		COP9 signalosome complex subunit 7b	-0.788025	0.579136	0.000406	TRUE	17.1214	16.3334	12	11	68698	8914.6	+++
Q8R4V3	Acat3			-1.60766	0.32813	2.15e-05	TRUE	18.2923	16.6846	12	10	68613.5	5985.55	+++
Q9CV28	Fam188a		Protein FAM188A	-0.569211	0.673985	0.000614	TRUE	17.8093	17.2401	12	11	68458	7884.8	+++
Q91XV3	Basp1		Brain acid soluble protein 1	-1.89763	0.268383	3.21e-06	TRUE	17.1868	15.2892	12	10	68193.5	3409.35	+++
Q9JIB0	Rangrf		Ran guanine nucleotide release factor	-1.98211	0.253119	0.0019	TRUE	17.3956	15.4135	10	2	68170.5	27772	+++
Q499F1	Dazl		Deleted in azoospermia-like	-2.02413	0.245854	2.45e-07	TRUE	17.4541	15.43	12	8	68150	2706.25	+++
Q3TYX3	Smyd5		SET and MYND domain-containing protein 5	-1.15755	0.448274	0.000326	TRUE	17.6008	16.4433	12	10	68060	7687.5	+++
Q0IIN3	Dnali1		Axonemal dynein light intermediate polypeptide 1	-1.98247	0.253057	2.66e-08	TRUE	17.6602	15.6777	12	6	67833.5	2441.75	+++
I3PQW3	Larp7	Gm12666	La-related protein 7	-1.65255	0.318078	0.000133	TRUE	18.1036	16.4511	12	10	67660	4799	+++
Q147Z1	Cfap52		Cilia- and flagella-associated protein 52	-0.218524	0.859445	0.0437	TRUE	18.1168	17.8983	12	11	67601.5	20126	+++
O88271	Cfdp1		Craniofacial development protein 1	-0.884758	0.541578	0.0236	TRUE	17.4131	16.5283	11	11	67600	4867.2	+++
Q921L6	Cttn		Src substrate cortactin	-1.23642	0.424423	0.0122	TRUE	18.3457	17.1092	12	10	67600	6346.05	+++
B7ZMS6	Chtop		Chromatin target of PRMT1 protein	-2.21803	0.214934	9.23e-08	TRUE	17.5288	15.3107	12	3	67527	4787.9	+++
Q08ED8	Fam170b			-2.42694	0.185959	1.9e-07	TRUE	17.053	14.626	12	5	67167	535.95	+++
Q543F6	Cdk5		Cyclin-dependent-like kinase 5	-2.27645	0.206405	2.39e-09	TRUE	17.726	15.4495	12	10	67114	1536.95	+++
Q61112	Sdf4	SDF4	45 kDa calcium-binding protein	-0.785027	0.580341	0.00942	TRUE	18.0207	17.2356	12	11	66860.5	8818	+++
Q3U1Z8	Ubr7		Putative E3 ubiquitin-protein ligase UBR7	-1.82221	0.282787	2.72e-10	TRUE	17.8108	15.9886	12	11	66633	3937	+++
Q3TDI7	3110040N11Rik		UPF0235 protein C15orf40 homolog	-0.946681	0.518825	0.00886	TRUE	17.2521	16.3054	11	9	66527	22737	+++
Q8BKE9	Ift74		Intraflagellar transport protein 74 homolog	-0.945483	0.519256	0.00415	TRUE	18.2469	17.3014	12	10	66389.5	5156.65	+++
J3QQ44	Sh3gl3			-1.3696	0.386998	0.000618	TRUE	17.8681	16.4985	12	8	66258	5373.25	+++
E9PUA0	Mex3d		RNA-binding protein MEX3D	-2.61015	0.163783	5.5e-10	TRUE	17.6354	15.0252	12	6	66071.5	750.355	+++
G3X8Y3	Naa15		N-alpha-acetyltransferase 15, NatA auxiliary subunit	-0.361819	0.778183	0.00552	TRUE	18.7058	18.344	12	11	66064	14240	+++
Q9CQI7	Snrpb2		U2 small nuclear ribonucleoprotein B	-0.762915	0.589305	0.0323	TRUE	17.3477	16.5848	12	10	66010.5	8983.85	+++
Q9D0P8	Ift27		Intraflagellar transport protein 27 homolog	-1.31651	0.401504	3.26e-06	TRUE	17.4339	16.1173	12	10	65781.5	5643	+++
Q91YS2	Rangap1		Ran GTPase-activating protein 1	-0.895379	0.537606	0.00625	TRUE	18.0594	17.164	12	10	65730	7417.25	+++
Q8BWG8	Arrb1		Beta-arrestin-1	-1.09663	0.467608	0.000145	TRUE	17.8733	16.7767	12	11	65648.5	7947	+++
Q9JMB0	Gkap1		G kinase-anchoring protein 1	-2.19225	0.21881	1.33e-09	TRUE	17.6365	15.4443	12	10	65431	1192.7	+++
Q80ZN5	Cst13		Cystatin-13	-3.08607	0.117761	1.66e-11	TRUE	18.0288	14.9428	12	1	65416.5	3688.2	+++
Q5SSW2	Psme4		Proteasome activator complex subunit 4	-1.30304	0.405272	7.47e-08	TRUE	18.5195	17.2164	12	11	65179.5	2959.1	+++
Q9D0T1	Nhp2l1		NHP2-like protein 1;NHP2-like protein 1, N-terminally processed	-2.49643	0.177215	5.38e-05	TRUE	17.8225	15.326	12	3	65117.5	11910	+++
A0A087WNP6	Cdv3		Protein CDV3	-0.855598	0.552636	0.00311	TRUE	17.8059	16.9503	12	11	65070.5	7208.3	+++
Q8K3H0	Appl1		DCC-interacting protein 13-alpha	-0.607146	0.656494	0.000104	TRUE	18.1695	17.5623	12	11	64858.5	17262	+++
E9QJV1	Fscb		Fibrous sheath CABYR-binding protein	-3.29013	0.102228	1.1e-07	TRUE	18.4122	15.122	12	8	64665	459.07	+++
P52194	Clgn		Calmegin	-0.990593	0.503271	0.00536	TRUE	18.2909	17.3003	12	11	64623	8688.1	+++
E9QK48	Eml2		Echinoderm microtubule-associated protein-like 2	-0.225806	0.855117	0.0361	TRUE	18.6138	18.388	12	11	64403.5	21047	+++
Q6P9R2	Oxsr1	mKIAA111	Serine/threonine-protein kinase OSR1	-0.293392	0.815981	0.011	TRUE	18.327	18.0336	12	11	64322.5	19806	+++
O35125	Lrrc23		Leucine-rich repeat-containing protein 23	-1.27313	0.413761	0.00176	TRUE	17.7857	16.5125	12	8	64073	8676.6	+++
Q921X9	Pdia5		Protein disulfide-isomerase A5	-1.65487	0.317567	7.31e-07	TRUE	17.8193	16.1645	12	11	64069.5	4983.8	+++
Q8VC88	Gca		Grancalcin	-1.17647	0.442433	0.00308	TRUE	16.8315	15.6551	11	6	63558	3720.7	+++
Q9R1Z7	Pts		6-pyruvoyl tetrahydrobiopterin synthase	-1.05318	0.481905	0.00975	TRUE	16.9229	15.8698	12	7	63474	9414.5	+++
Q3UKC8	Gng5		Guanine nucleotide-binding protein subunit gamma;Guanine nucleotide-binding protein G(I)/G(S)/G(O) subunit gamma-5	-1.07218	0.475601	0.041	TRUE	16.7662	15.694	11	8	63199	9715.45	+++
Q3UKZ1	Sdc4		Syndecan;Syndecan-4	-2.69908	0.153991	1.47e-08	TRUE	17.762	15.0629	12	2	62549.5	7772.5	+++
Q8C5P7	Tdrp		Testis development-related protein	-1.66291	0.315801	6.2e-07	TRUE	17.1574	15.4945	12	5	62443.5	3128.9	+++
A0A0R4J0U2	Ppp4r2		Serine/threonine-protein phosphatase 4 regulatory subunit 2	-0.336232	0.792108	0.0471	TRUE	17.6557	17.3194	12	11	62333	13946	+++
A0MNP4	Wdr61		WD repeat-containing protein 61;WD repeat-containing protein 61, N-terminally processed	-0.486155	0.713925	0.0468	TRUE	17.3775	16.8913	12	11	62185	15494	+++
P32766	Cst8		Cystatin-8	-1.93028	0.262378	5.85e-06	TRUE	16.7614	14.8311	11	0	61969	0	+++
E9PX53	Ppp4r1		Serine/threonine-protein phosphatase 4 regulatory subunit 1	-1.22485	0.427843	2e-08	TRUE	17.9177	16.6928	12	11	61806	4087.3	+++
Q9D1K2	Atp6v1f		V-type proton ATPase subunit F	-0.789824	0.578415	0.0287	TRUE	17.1912	16.4014	12	9	61700	8645.5	+++
Q6ZWQ5	Snx12		Sorting nexin-12	-0.729763	0.603003	0.0165	TRUE	17.3455	16.6158	12	10	61228.5	13907	+++
Q3U313	Rbm39		RNA-binding protein 39	-0.777797	0.583257	0.0274	TRUE	17.859	17.0812	12	10	61210	9666.75	+++
A6ZI46	Aldoart1		Fructose-bisphosphate aldolase	-2.35405	0.195597	1.31e-05	TRUE	18.2207	15.8667	12	6	61163.5	4534.6	+++
S4R225	Wdr13		WD repeat-containing protein 13	-1.63463	0.322053	1.03e-05	TRUE	17.4753	15.8407	12	5	61152.5	2659.1	+++
A2AQK4	Hnmt		Histamine N-methyltransferase	-0.924214	0.526968	0.0105	TRUE	17.9181	16.9939	12	10	61146.5	9680.9	+++
Q9D5Y1	Ccdc39		Coiled-coil domain-containing protein 39	-1.95715	0.257537	0.000113	TRUE	18.3003	16.3432	12	9	61023	2947.1	+++
Q9CR26	Vta1		Vacuolar protein sorting-associated protein VTA1 homolog	-0.703405	0.614121	0.047	TRUE	17.3264	16.623	12	10	60734	7309.55	+++
D3YXL1	Ntpcr		Cancer-related nucleoside-triphosphatase homolog	-1.44958	0.366127	9.26e-07	TRUE	16.8611	15.4115	12	9	60703	2744	+++
Q8BV40	Gtf2e1	AU015228	General transcription factor IIE subunit 1	-0.961184	0.513635	0.000658	TRUE	17.3316	16.3704	12	11	60679	4538.3	+++
Q5RKP4	Rpn1		Dolichyl-diphosphooligosaccharide--protein glycosyltransferase subunit 1	-0.477838	0.718053	0.0359	TRUE	18.238	17.7601	12	11	60539	6708.9	+++
A0A0R4J0K3	Syngr4		Synaptogyrin-4	-2.55126	0.170606	2.36e-08	TRUE	17.9241	15.3728	12	1	60406	5308.7	+++
Q8VDP9	Fhl2		Four and a half LIM domains protein 2	-1.96428	0.256268	3.83e-07	TRUE	17.7946	15.8303	12	8	60323	3004.4	+++
Q3TIH8	Zpr1		Zinc finger protein ZPR1	-1.10768	0.464039	5.61e-07	TRUE	17.7243	16.6166	12	11	60219	4175.9	+++
E9PUE7	Abr	Bcr	Active breakpoint cluster region-related protein;Breakpoint cluster region protein	-0.700598	0.615317	0.000851	TRUE	18.3153	17.6147	12	11	60115.5	10631	+++
Q921U7	Cast		Calpastatin	-0.37264	0.772368	0.00561	TRUE	18.2519	17.8793	12	11	60064	14381	+++
Q4FCQ7	Ate1		Arginyl-tRNA--protein transferase 1	-1.17769	0.442059	3.47e-06	TRUE	17.7279	16.5503	12	10	59771.5	7407.8	+++
B1ASW5	Trappc1		Trafficking protein particle complex subunit 1	-0.954324	0.516083	0.00599	TRUE	17.2742	16.3199	11	6	59724	7216.35	+++
Q4FE56	Usp9x		Ubiquitin carboxyl-terminal hydrolase;Probable ubiquitin carboxyl-terminal hydrolase FAF-X	-0.918565	0.529035	6.34e-07	TRUE	18.6201	17.7015	12	11	59622	5955.2	+++
E9Q9H2	Dnajc2		DnaJ homolog subfamily C member 2;DnaJ homolog subfamily C member 2, N-terminally processed	-1.15629	0.448664	2.54e-06	TRUE	17.7386	16.5823	12	11	59609.5	4239.1	+++
Q8BIW1	Prune		Protein prune homolog	-1.13578	0.455088	0.000133	TRUE	18.008	16.8722	12	11	59394	4872	+++
A0PK78	Ccdc25		Coiled-coil domain-containing protein 25	-2.07479	0.23737	9.61e-06	TRUE	17.9501	15.8753	12	5	59256	7847.9	+++
P49442	Inpp1		Inositol polyphosphate 1-phosphatase	-1.20006	0.435256	0.0012	TRUE	17.9597	16.7596	12	8	59231.5	9985.45	+++
Q61655	Ddx19a		ATP-dependent RNA helicase DDX19A	-0.554077	0.681093	0.015	TRUE	18.223	17.6689	12	11	59231	15722	+++
Q8BWR2	Pithd1		PITH domain-containing protein 1	-0.908362	0.53279	0.00309	TRUE	17.542	16.6336	12	11	58275.5	5791.8	+++
E9Q1H5	Pcid2		PCI domain-containing protein 2	-1.5106	0.350965	0.0237	TRUE	16.8406	15.33	9	4	57982	6994.35	+++
A0A0U1RPG8	Kctd14			-1.65209	0.318178	0.00176	TRUE	17.5932	15.9411	12	4	57737	10044.2	+++
E9QLB2	Lyplal1		Lysophospholipase-like protein 1	-0.592941	0.66299	0.0289	TRUE	17.3547	16.7617	12	11	57104	11634	+++
Q7TQH0-2	Atxn2l		Ataxin-2-like protein	-1.00748	0.497413	1.26e-07	TRUE	18.1326	17.1251	12	11	57011	6724.2	+++
Q9JMD0-4	Znf207	Zfp27	BUB3-interacting and GLEBS motif-containing protein ZNF207	-1.36218	0.388994	0.024	TRUE	17.5665	16.2043	12	7	56941.5	3799.7	+++
Q3TTE3	Ube2h		Ubiquitin-conjugating enzyme E2 H	-1.37313	0.386053	0.000206	TRUE	17.2949	15.9218	12	5	56917	8805.3	+++
B1AZS9	Prdx4			-3.22817	0.106715	6.04e-09	TRUE	19.0612	15.833	12	10	56729	2453.5	+++
Q9D4E6	Pabpc6		Polyadenylate-binding protein	-1.34346	0.394073	0.000125	TRUE	18.2887	16.9452	12	11	56689.5	6156.7	+++
Q3U2V3	Nudt18		8-oxo-dGDP phosphatase NUDT18	-1.03327	0.4886	7.75e-06	TRUE	17.7584	16.7251	12	10	56622	8443.6	+++
A0A0B4J1F7	Igbp1b		Immunoglobulin-binding protein 1b	-1.97681	0.254051	1.01e-05	TRUE	17.6389	15.6621	12	4	56509.5	2531.05	+++
Q58E59	Sf3a3		Splicing factor 3A subunit 3	-0.728156	0.603675	0.00599	TRUE	17.6936	16.9654	12	11	56483	8276.9	+++
Q571A2	Cul2		Cullin-2	-0.912417	0.531294	0.000216	TRUE	18.1229	17.2105	12	11	56329	6345.9	+++
A2AW05	Ssrp1		FACT complex subunit SSRP1	-1.33729	0.395762	1.66e-06	TRUE	18.0385	16.7012	12	11	56155	3823.1	+++
Q5SUH7	Clint1		Clathrin interactor 1	-0.451066	0.731502	0.0262	TRUE	17.7564	17.3054	12	11	55937	10880	+++
D3YUE6	Gtsf1		Gametocyte-specific factor 1	-2.90869	0.133167	9.19e-12	TRUE	17.8945	14.9858	12	1	55678.5	7697.7	+++
Q0HA38	Ttc21b		Tetratricopeptide repeat protein 21B	-1.26748	0.415385	4.82e-07	TRUE	18.4898	17.2223	12	11	55602	4349.8	+++
Q3UGF1	Wdr19		WD repeat-containing protein 19	-2.38978	0.190812	4.6e-11	TRUE	18.443	16.0533	12	10	55574	1058.9	+++
Q3UHQ5	Gcn1l1			-0.40989	0.752681	0.0366	TRUE	18.6867	18.2768	12	11	55548	9079.9	+++
S4R2P6	Sept14		Septin-14	-2.2015	0.217411	3.84e-08	TRUE	17.837	15.6355	12	5	55457.5	3133.7	+++
Q8VE88-2	Fam114a2		Protein FAM114A2	-0.820151	0.566383	0.000515	TRUE	17.8801	17.06	12	11	55367	6992	+++
B1B1A8	Mylk		Myosin light chain kinase, smooth muscle;Myosin light chain kinase, smooth muscle, deglutamylated form	-0.886536	0.540911	2.37e-07	TRUE	19.5391	18.6525	12	11	55027	11261	+++
F8SLQ6	Pex5l		PEX5-related protein	-1.49109	0.355743	0.00548	TRUE	18.2165	16.7254	12	7	54950.5	8044.9	+++
G5E8R4	Ppp6r3		Serine/threonine-protein phosphatase 6 regulatory subunit 3	-0.582842	0.667647	0.000251	TRUE	18.3637	17.7808	12	11	54947	12284	+++
Q8BRF7	Scfd1		Sec1 family domain-containing protein 1	-0.538232	0.688614	0.00691	TRUE	17.7607	17.2225	12	11	54850	9455.2	+++
E9QMB7	Naa30		N-alpha-acetyltransferase 30	-0.632898	0.64488	6.25e-06	TRUE	17.4746	16.8417	12	11	54450.5	7970	+++
A0A0G2JH03	Pla2g12a		Group XIIA secretory phospholipase A2	-1.58334	0.333708	0.000321	TRUE	16.8978	15.3145	11	7	54437	2784.1	+++
Q5RL55	Abcf1		ATP-binding cassette sub-family F member 1	-0.897015	0.536997	0.00762	TRUE	18.0156	17.1186	12	11	54200.5	4140.8	+++
Q9CQJ2	Pih1d1		PIH1 domain-containing protein 1	-2.22994	0.213168	1.41e-06	TRUE	17.6548	15.4249	12	4	53772.5	5829.6	+++
H7BWY7	Arih1			-2.49737	0.177099	0.00715	TRUE	17.6978	15.2005	7	1	53199	10258	+++
Q9Z0Y1	Dctn3		Dynactin subunit 3	-0.704811	0.613523	0.041	TRUE	17.2805	16.5756	12	11	53153	13050	+++
B2RWB7	9630033F20Rik	Tigar	Fructose-2,6-bisphosphatase TIGAR	-1.58215	0.333985	5.17e-06	TRUE	17.6461	16.0639	12	10	53122	3187.45	+++
Q543X6	Map2k4		Dual specificity mitogen-activated protein kinase kinase 4	-0.890915	0.539272	0.0137	TRUE	17.9083	17.0174	12	10	53035	11266	+++
Q8CAA7	Pgm2l1		Glucose 1,6-bisphosphate synthase	-0.320176	0.800972	0.0255	TRUE	17.9853	17.6651	12	11	52572	9652.3	+++
Q08879-2	Fbln1		Fibulin-1	-1.46013	0.36346	4.81e-06	TRUE	17.7919	16.3318	12	11	52558.5	2352	+++
A6H644	Ppp1r12b		Protein phosphatase 1 regulatory subunit;Protein phosphatase 1 regulatory subunit 12B	-2.00234	0.249596	0.00504	TRUE	19.2618	17.2594	12	10	52534.5	3283.75	+++
Q8BL95	1110004E09Rik		UPF0769 protein C21orf59 homolog	-2.18513	0.219893	3.35e-07	TRUE	17.365	15.1799	12	3	52327	4453.6	+++
Q8BJF9	Chmp2b		Charged multivesicular body protein 2b	-1.11202	0.462647	0.0426	TRUE	18.2837	17.1717	11	10	52207	10232.5	+++
Q3TDD8	Eif4b		Eukaryotic translation initiation factor 4B	-0.49227	0.710906	0.00184	TRUE	17.78	17.2877	12	11	52132.5	13957	+++
Q9CQ80	Vps25		Vacuolar protein-sorting-associated protein 25	-0.525198	0.694864	0.00322	TRUE	16.8383	16.3131	12	11	51978.5	8263.1	+++
Q9WTK7-2	Stk11		Serine/threonine-protein kinase STK11	-0.745359	0.596519	0.0068	TRUE	17.8888	17.1434	12	10	51727.5	5393.25	+++
Q3UK24	Wdr37		WD repeat-containing protein 37	-0.421273	0.746765	0.00373	TRUE	18.1821	17.7608	12	11	51671.5	8870.9	+++
B2RTD7	Klhl10		Kelch-like protein 10	-2.21531	0.21534	4.81e-08	TRUE	18.0585	15.8432	12	7	51567	1167.8	+++
Q9R060	Nubp1		Cytosolic Fe-S cluster assembly factor NUBP1	-1.49942	0.353696	4.32e-05	TRUE	17.1477	15.6483	12	6	51481	4734.3	+++
Q3TG21	Atp6v1c1		V-type proton ATPase subunit C 1	-0.465073	0.724435	0.00309	TRUE	17.7045	17.2394	12	11	51435	9775.1	+++
Q3UCC5	Pcnp		PEST proteolytic signal-containing nuclear protein	-1.3397	0.395104	0.00205	TRUE	17.1786	15.839	12	10	51360.5	6442.4	+++
Q569Z5	Ddx46		Probable ATP-dependent RNA helicase DDX46	-1.07863	0.473477	0.000332	TRUE	18.2606	17.182	12	11	50803.5	7409.8	+++
Q8K4Z5	Sf3a1		Splicing factor 3A subunit 1	-0.57604	0.670802	0.00433	TRUE	18.128	17.552	12	11	50319	7696.9	+++
E9Q5B5	Hk2	Hk3	Hexokinase;Hexokinase-2;Hexokinase-3	-2.23375	0.212606	6.74e-08	TRUE	18.0156	15.7819	12	8	50149.5	1540.85	+++
B1AVB1	Scml2			-1.13665	0.454816	0.0356	TRUE	18.774	17.6373	12	10	50098	9067.85	+++
A0A0R4J051	Tekt4		Tektin-4	-1.81427	0.284348	4.49e-06	TRUE	17.8899	16.0756	12	10	50048	1553	+++
Q91YN1	Fam118a		Protein FAM118A	-0.911375	0.531678	0.00389	TRUE	17.2654	16.354	12	9	49901	5292.9	+++
Q80VP1	Epn1		Epsin-1	-1.02641	0.49093	0.00841	TRUE	17.423	16.3966	12	8	49611.5	9193.1	+++
Q9WUD1	Stub1		STIP1 homology and U box-containing protein 1	-0.452309	0.730872	0.011	TRUE	17.7672	17.3149	12	11	49565.5	8374.3	+++
P97819	Pla2g6		85/88 kDa calcium-independent phospholipase A2	-2.22572	0.213791	5.32e-12	TRUE	18.2657	16.04	12	10	49185.5	2452.35	+++
Q52L66	Ubl7		Ubiquitin-like protein 7	-1.29169	0.408472	0.00605	TRUE	17.411	16.1193	12	7	49154	3207.6	+++
Q3TGF2	Fam107b		Protein FAM107B	-1.03843	0.486857	0.0167	TRUE	17.3331	16.2947	12	10	48828	11334.5	+++
Q3TY95	Akt2		RAC-beta serine/threonine-protein kinase	-1.05973	0.47972	1.94e-05	TRUE	18.1428	17.0831	12	11	48572	3477.5	+++
A2A6M1	Snf8		Vacuolar-sorting protein SNF8	-1.32124	0.40019	0.0138	TRUE	17.618	16.2968	11	5	48464	16998	+++
Q8BTL4	Rela		Transcription factor p65	-0.475847	0.719045	0.00112	TRUE	17.3466	16.8708	12	11	48061	7961.2	+++
E9QKZ2	Ipo9	mKIAA1192	Importin-9	-0.361594	0.778304	0.0202	TRUE	17.9169	17.5553	12	11	47826.5	12579	+++
B1AT82	Prpsap1		Phosphoribosyl pyrophosphate synthase-associated protein 1	-0.354394	0.782198	0.0118	TRUE	17.6826	17.3282	12	11	47541.5	11605	+++
Q8K0Q5	Arhgap18		Rho GTPase-activating protein 18	-0.700741	0.615256	0.0182	TRUE	18.2806	17.5798	12	11	47494.5	9376.6	+++
Q05CL7	Bcas2		Pre-mRNA-splicing factor SPF27	-2.22707	0.213592	6.48e-07	TRUE	17.6013	15.3742	12	2	47324	9807.5	+++
H7BWY2	Ap3m1	Ap3m2	AP-3 complex subunit mu-1;AP-3 complex subunit mu-2	-0.544218	0.685763	1.04e-05	TRUE	17.4081	16.8639	12	11	47173	8164.3	+++
G5E866	Sf3b1		Splicing factor 3B subunit 1	-0.845667	0.556454	1.68e-05	TRUE	18.3856	17.5399	12	11	47162	8668.1	+++
P54731	Faf1	FAF1	FAS-associated factor 1	-0.586193	0.666098	0.00223	TRUE	17.7923	17.2061	12	11	47101	8446.7	+++
A0A0R4J0M1	Tbcc		Tubulin-specific chaperone C	-0.403259	0.756148	0.0273	TRUE	17.519	17.1157	12	11	46991.5	7869	+++
E9PVX4	Zp3r		Zona pellucida sperm-binding protein 3 receptor	-1.4591	0.363721	2.98e-05	TRUE	18.1385	16.6794	12	9	46936.5	3580.7	+++
Q8K0G5	Tssc1		Protein TSSC1	-1.18535	0.439718	0.0145	TRUE	17.2347	16.0494	12	6	46888.5	6916.7	+++
E0CY91	Ubl5	Gm16381	Ubiquitin-like protein 5	-1.26789	0.415267	0.0108	TRUE	16.1423	14.8745	9	0	46807	0	+++
Q9D9Z1	Knstrn		Small kinetochore-associated protein	-2.66905	0.15723	1.12e-08	TRUE	17.481	14.8119	12	2	46608	283.73	+++
Q9JKY7	Cyp2d22	Cyp2d26	Cytochrome P450 2D26	-0.386022	0.765237	0.044	TRUE	17.9745	17.5885	12	11	46508.5	12246	+++
Q6DFZ1	Gbf1			-0.546802	0.684536	0.00421	TRUE	18.3122	17.7654	12	11	46508.5	6979.4	+++
Q8K268	Abcf3		ATP-binding cassette sub-family F member 3	-1.22167	0.428785	0.000203	TRUE	17.8851	16.6634	12	11	46502.5	2489.5	+++
Q8K3I8	Defb19		Beta-defensin 19	-1.31349	0.402345	0.00746	TRUE	16.5052	15.1917	8	1	46452	5372.5	+++
Q6PD19			UPF0668 protein C10orf76 homolog	-1.34677	0.393171	0.0111	TRUE	17.9013	16.5546	12	9	46396.5	2104.6	+++
Q8C0E2	Vps26b		Vacuolar protein sorting-associated protein 26B	-0.742238	0.597811	0.000661	TRUE	18.0443	17.302	12	11	46395.5	7301.3	+++
Q9D3R3	Cep72		Centrosomal protein of 72 kDa	-0.703437	0.614107	0.00491	TRUE	17.8706	17.1672	12	11	46168.5	4615.1	+++
Q61704	Itih3		Inter-alpha-trypsin inhibitor heavy chain H3	-1.12179	0.459524	0.000245	TRUE	18.1672	17.0454	12	11	46006.5	5170.9	+++
Q8K274	Fn3krp		Ketosamine-3-kinase	-1.11878	0.460482	0.0288	TRUE	17.5922	16.4734	12	6	45747.5	7854.4	+++
Q3TN07	Vps4b		Vacuolar protein sorting-associated protein 4B	-1.15298	0.449696	0.00173	TRUE	17.9249	16.7719	12	10	45691	5527.05	+++
A0A0U1RPI8	Vimp		Selenoprotein S	-1.04724	0.483892	0.00192	TRUE	15.9838	14.9366	10	3	45585.5	3375.6	+++
Z4YJT3	Larp1	Larp1b	La-related protein 1	-0.753958	0.592975	5.16e-05	TRUE	18.3326	17.5786	12	11	45314.5	6670	+++
J3QP80	Gm5814	Mrfap1	MORF4 family-associated protein 1	-0.987298	0.504421	0.0134	TRUE	16.4984	15.5111	10	4	45162	10151.7	+++
Q91Z38	Ttc1		Tetratricopeptide repeat protein 1	-1.67224	0.313765	7.48e-06	TRUE	17.289	15.6167	12	3	45062	2592.5	+++
P07742	Rrm1		Ribonucleoside-diphosphate reductase large subunit;Ribonucleoside-diphosphate reductase	-0.747341	0.595701	0.000253	TRUE	17.8379	17.0905	12	11	44808.5	5884.9	+++
P46686-5	Tulp2		Tubby-related protein 2;Tubby-like protein	-2.22716	0.213579	3.41e-10	TRUE	17.537	15.3099	12	5	44557	844.03	+++
Q147V4	Tsks		Testis-specific serine kinase substrate	-2.20498	0.216888	9.58e-10	TRUE	17.8321	15.6271	12	9	44356	1106.6	+++
Q8BRB0	Cog6		Conserved oligomeric Golgi complex subunit 6	-1.37739	0.384914	1.16e-06	TRUE	17.6021	16.2247	12	10	44332	2087.3	+++
Q3UDI8	Mcm7		DNA helicase;DNA replication licensing factor MCM7	-0.74433	0.596945	0.00678	TRUE	17.7137	16.9694	12	11	44265.5	5716.4	+++
Q9D020-1	Nt5c3a		Cytosolic 5-nucleotidase 3A	-0.866257	0.548568	0.00167	TRUE	17.3179	16.4517	12	11	43823	3730.6	+++
B1AT92	Grb2		Growth factor receptor-bound protein 2	-0.622487	0.64955	0.0182	TRUE	17.7772	17.1547	12	10	43801	8252.5	+++
Q99J48	Stxbp2		Syntaxin-binding protein 2	-0.947456	0.518546	0.00118	TRUE	17.7301	16.7826	12	10	43649.5	4419.2	+++
Q80Y74	BC048502			-1.7654	0.294146	1.81e-08	TRUE	16.8292	15.0638	12	1	43560.5	2679.3	+++
Q5SWU9	Acaca	Acacb	Acetyl-CoA carboxylase 1;Biotin carboxylase;Acetyl-CoA carboxylase 2	-0.341704	0.789109	0.0326	TRUE	18.1798	17.8381	12	11	43502	7629.3	+++
P70188-2	Kifap3		Kinesin-associated protein 3	-1.18314	0.440392	0.00223	TRUE	17.8427	16.6595	12	10	43353.5	2508.15	+++
Q5SUE7	Adad1		Adenosine deaminase domain-containing protein 1	-2.70664	0.153186	7.69e-08	TRUE	17.663	14.9564	12	4	43066.5	539.525	+++
Q8BI79	Ccdc40		Coiled-coil domain-containing protein 40	-1.63052	0.322971	7.08e-06	TRUE	17.8738	16.2433	12	11	42456	1182.2	+++
A0A158SIT0	Sat2		Diamine acetyltransferase 2	-0.975958	0.508402	0.0187	TRUE	16.3323	15.3563	12	6	42453.5	5301.65	+++
P46737	Brcc3		Lys-63-specific deubiquitinase BRCC36	-1.64186	0.320443	0.000425	TRUE	17.44	15.7981	12	8	42216.5	2290.2	+++
Q8CD92-2	Ttc27		Tetratricopeptide repeat protein 27	-1.15017	0.450574	1.54e-05	TRUE	17.9601	16.8099	12	11	41981	3928.4	+++
Q80W39	Sf3b2			-1.02336	0.49197	6.1e-06	TRUE	18.3045	17.2811	12	11	41962.5	3666.4	+++
D3Z7S8	Gtf2a2		Transcription initiation factor IIA subunit 2	-0.848859	0.555224	0.0221	TRUE	16.6278	15.7789	11	6	41917	11293.9	+++
A0A0R4J233	Sep10		Septin-10	-0.590882	0.663937	0.000195	TRUE	17.471	16.8802	12	11	41787.5	9161.2	+++
O09130	Nfatc2ip		NFATC2-interacting protein	-1.03609	0.487648	1.05e-05	TRUE	16.6834	15.6473	12	9	41686	2125.3	+++
A2AN08-3	Ubr4		E3 ubiquitin-protein ligase UBR4	-1.04669	0.484078	7.11e-06	TRUE	18.7811	17.7345	12	11	41588.5	4332.8	+++
A2ALF2	Dnajc8		DnaJ homolog subfamily C member 8	-1.26841	0.415116	2.72e-05	TRUE	17.2111	15.9427	12	11	41559.5	6610.6	+++
Q8BIL5	Hook1		Protein Hook homolog 1	-2.34388	0.196979	2.24e-09	TRUE	18.0108	15.6669	12	7	41490.5	1384.2	+++
Q8BXF8	Actrt3		Actin-related protein T3	-2.03247	0.244437	1.17e-09	TRUE	16.8851	14.8526	12	1	41449.5	817.94	+++
Q3UKR3	Uros		Uroporphyrinogen-III synthase	-0.59284	0.663036	0.0267	TRUE	16.6992	16.1064	12	8	41375	3665.85	+++
Q3UH59	Myh10		Myosin-10	-1.07687	0.474057	3.34e-05	TRUE	18.3942	17.3174	12	11	41336	4415.5	+++
A0A087WRE5	Nudt16		U8 snoRNA-decapping enzyme	-2.11633	0.230633	3.71e-05	TRUE	17.5278	15.4115	12	3	41311.5	9718.7	+++
Q3U184	Cog8		Conserved oligomeric Golgi complex subunit 8	-1.75662	0.295941	0.0178	TRUE	17.6151	15.8585	11	7	41278	1809.1	+++
B1Q2L7	Calr3		Calreticulin-3	-2.23616	0.212251	2.2e-08	TRUE	17.3936	15.1575	12	5	41223	762.1	+++
Q6PIP5	Nudcd1		NudC domain-containing protein 1	-1.11419	0.461949	0.000229	TRUE	18.0698	16.9556	12	11	41152.5	6184	+++
Q8K0T2	Dync2li1		Cytoplasmic dynein 2 light intermediate chain 1	-1.42961	0.37123	0.000271	TRUE	17.2209	15.7913	12	10	41041	3089.8	+++
Q8R0F9	Sec14l4		SEC14-like protein 4	-0.68836	0.620559	0.012	TRUE	17.6396	16.9513	12	11	41018	7255.1	+++
A2A6U3	Sep9		Septin-9	-0.819617	0.566592	0.0037	TRUE	18.0515	17.2319	12	11	40776.5	9844.4	+++
Q3TLS3	Gdpgp1		GDP-D-glucose phosphorylase 1	-1.09223	0.469037	3.71e-05	TRUE	16.9199	15.8277	12	10	40684.5	2503.55	+++
Q9CY97	Ssu72		RNA polymerase II subunit A C-terminal domain phosphatase SSU72	-1.39157	0.38115	0.00142	TRUE	17.1162	15.7246	12	6	40616	8587.4	+++
A0A0A6YWQ9	Mael		Protein maelstrom homolog	-2.20452	0.216957	2.11e-06	TRUE	17.4359	15.2314	12	1	40446.5	4655.3	+++
Q3TAL2	Scamp2		Secretory carrier-associated membrane protein 2	-0.772197	0.585525	0.0292	TRUE	16.6867	15.9145	12	7	40332	10044	+++
Q71RH6	Gda		Guanine deaminase	-0.487786	0.713119	0.00595	TRUE	17.6353	17.1475	12	11	40175.5	5348.9	+++
X2EXD0	Fads1		Fatty acid desaturase 1	-1.87001	0.273572	0.000538	TRUE	17.7333	15.8632	12	8	40159.5	2032.65	+++
Q8QZY9	Sf3b4		Splicing factor 3B subunit 4	-2.89964	0.134005	2.82e-09	TRUE	18.1694	15.2698	12	1	39861	5013.9	+++
Q8K2Q7	Brox		BRO1 domain-containing protein BROX	-1.08052	0.47286	0.00789	TRUE	17.537	16.4565	12	8	39461	5944.75	+++
Q3TET1	Kif3a		Kinesin-like protein;Kinesin-like protein KIF3A	-0.969464	0.510696	9.26e-07	TRUE	17.9813	17.0118	12	11	39358	4104.9	+++
D3Z0V2	Arhgef7		Rho guanine nucleotide exchange factor 7	-0.224844	0.855688	0.0412	TRUE	17.6828	17.4579	12	11	39306	6633.5	+++
Q8CFK1	Nmt2		Glycylpeptide N-tetradecanoyltransferase;Glycylpeptide N-tetradecanoyltransferase 2	-0.684439	0.622248	0.000434	TRUE	17.5956	16.9112	12	11	39264	5011.2	+++
P97770-2	Thumpd3		THUMP domain-containing protein 3	-1.11186	0.462697	0.0152	TRUE	17.7109	16.5991	12	8	39146.5	3128.65	+++
Q80UY2	Kcmf1		E3 ubiquitin-protein ligase KCMF1	-0.92587	0.526363	0.00364	TRUE	16.9627	16.0369	12	10	38993.5	4733.2	+++
Q91WN1	Dnajc9		DnaJ homolog subfamily C member 9	-1.84286	0.278769	1.88e-07	TRUE	17.0765	15.2336	12	6	38592	1434.5	+++
Q8CI32	Bag5		BAG family molecular chaperone regulator 5	-0.594219	0.662403	0.000529	TRUE	17.0998	16.5056	12	11	38590.5	4399.3	+++
Q3TDX2	Vps4a		Vacuolar protein sorting-associated protein 4A	-2.1418	0.226596	0.000124	TRUE	17.9634	15.8216	12	5	38502.5	2960.4	+++
Q3U4S0	Pank2			-1.16978	0.444488	0.000206	TRUE	17.2288	16.059	12	10	38453	2095.35	+++
O08599	Stxbp1		Syntaxin-binding protein 1	-0.69779	0.616516	8.52e-05	TRUE	17.26	16.5622	12	11	38230	5270.3	+++
Q9DA01	Eppin		Eppin	-1.877	0.27225	4.88e-07	TRUE	16.8617	14.9847	12	3	37668.5	3227.6	+++
Q9DAM7	Tmem263		Transmembrane protein 263	-1.65129	0.318355	2.72e-05	TRUE	16.9647	15.3134	10	1	37627	7520.2	+++
Q3V141	Papola	Papolg	Poly(A) polymerase alpha;Poly(A) polymerase gamma	-0.420548	0.747141	0.0257	TRUE	17.8517	17.4312	12	11	37307	6797.1	+++
Q9CQ21	Mcts2		Malignant T-cell-amplified sequence 2	-1.83005	0.281255	1.74e-05	TRUE	17.0172	15.1872	11	4	37204	1433.35	+++
Q99MR6-3	Srrt		Serrate RNA effector molecule homolog	-0.604888	0.657523	0.00469	TRUE	18.2327	17.6278	12	11	37172.5	7327.8	+++
G3XA17	Eif4g2		Eukaryotic translation initiation factor 4 gamma 2	-0.502174	0.706042	0.00416	TRUE	17.7822	17.28	12	11	37152.5	8158	+++
Q8K212	Pacs1		Phosphofurin acidic cluster sorting protein 1	-1.85489	0.276453	4.96e-05	TRUE	17.8716	16.0167	12	6	37043.5	1991.8	+++
Q64374	Rgn		Regucalcin	-0.452961	0.730542	0.0359	TRUE	17.9119	17.4589	12	11	36985.5	10264	+++
Q9QY15	Ddx25		ATP-dependent RNA helicase DDX25	-0.928175	0.525523	3.59e-06	TRUE	17.6421	16.7139	12	11	36895	4824.4	+++
B2RTG7	Wdr26		WD repeat-containing protein 26	-1.0643	0.478204	0.00992	TRUE	17.4649	16.4006	12	9	36885.5	4121.7	+++
Q8VDP4	Ccar2		Cell cycle and apoptosis regulator protein 2	-1.07275	0.475412	0.000159	TRUE	18.0154	16.9427	12	11	36839.5	4480.4	+++
Q8R0H9	Gga1		ADP-ribosylation factor-binding protein GGA1	-0.944273	0.519691	0.00433	TRUE	17.0748	16.1306	12	9	36600.5	4672.8	+++
A2VCP7	Psmf1		Proteasome inhibitor PI31 subunit	-1.10306	0.465529	0.00103	TRUE	16.8555	15.7524	11	8	36467	4501.3	+++
Q3UFY4	Rsph3a	Rsph3b	Radial spoke head protein 3 homolog A;Radial spoke head protein 3 homolog B	-2.0734	0.237599	0.00141	TRUE	17.7782	15.7048	12	4	36457	1197.07	+++
Q80X90	Flnb		Filamin-B	-0.870514	0.546952	9.79e-06	TRUE	18.0454	17.1749	12	11	36437.5	3120.2	+++
B1AR39	2810408A11Rik			-1.95206	0.258447	1.14e-08	TRUE	16.9033	14.9513	12	3	36346	1601.5	+++
Q3TG37	Slc9a3r1		Na(+)/H(+) exchange regulatory cofactor NHE-RF;Na(+)/H(+) exchange regulatory cofactor NHE-RF1	-1.76406	0.294419	5.21e-05	TRUE	17.0984	15.3344	12	8	36027.5	867.51	+++
Q99M31	Hspa14		Heat shock 70 kDa protein 14	-0.826795	0.56378	1.65e-05	TRUE	17.5124	16.6857	12	11	35924.5	4743.3	+++
O55091	Impact		Protein IMPACT	-0.728084	0.603705	0.0283	TRUE	16.6992	15.9712	12	7	35847.5	7922.6	+++
Q9D706	Rpap3		RNA polymerase II-associated protein 3	-0.406674	0.75436	0.0106	TRUE	17.863	17.4563	12	11	35740	7092.8	+++
Q8BNH4	Kif3b	Kif3c	Kinesin-like protein;Kinesin-like protein KIF3B;Kinesin-like protein KIF3B, N-terminally processed;Kinesin-like protein KIF3C	-0.936408	0.522532	2.81e-05	TRUE	17.7057	16.7693	12	11	35729.5	4707.3	+++
P52623	Uck1	UCK1	Uridine-cytidine kinase 1;Uridine-cytidine kinase	-1.25285	0.419618	0.0312	TRUE	16.691	15.4382	10	5	35715	6332.1	+++
G3X920	Armc8		Armadillo repeat-containing protein 8	-0.807284	0.571457	0.0168	TRUE	17.5973	16.79	12	11	35654	4113.1	+++
D3Z780	Eif2b4		Translation initiation factor eIF-2B subunit delta	-0.753859	0.593015	3.3e-06	TRUE	17.4799	16.726	12	11	35574	4523.8	+++
Q8C988	Emc8		ER membrane protein complex subunit 8	-2.31495	0.20097	2.19e-05	TRUE	17.195	14.8801	11	4	35540	2033.65	+++
Q3TQS1	Larp1b	Larp2		-1.02269	0.492198	0.0153	TRUE	16.4946	15.4719	12	9	35506	3622.9	+++
A0A0R4J1Y0	Xrcc4		DNA repair protein XRCC4	-1.20644	0.433337	0.00481	TRUE	17.099	15.8926	12	8	35352	2710.9	+++
A0A1B0GSJ7	Fank1		Fibronectin type 3 and ankyrin repeat domains 1 protein	-0.939052	0.521575	0.00051	TRUE	17.3266	16.3875	12	11	35336.5	2244.6	+++
A0A0R4J284	Tcte3		Tctex1 domain-containing protein 3	-1.42144	0.373338	0.000404	TRUE	17.0044	15.583	12	5	34901.5	3290.2	+++
Q9D2E2	Toe1		Target of EGR1 protein 1	-0.625418	0.648232	0.000672	TRUE	17.7503	17.1249	12	11	34868	7098.3	+++
Q05DE0	Arfgap1		ADP-ribosylation factor GTPase-activating protein 1	-0.780306	0.582243	0.000191	TRUE	16.9572	16.1768	12	11	34837.5	4340	+++
Q80UU6	Ogfr		Opioid growth factor receptor	-0.611989	0.654294	0.00453	TRUE	17.6701	17.0581	12	11	34828.5	5711.4	+++
Q80ZX0	Sec24b			-0.539077	0.688211	0.00115	TRUE	17.197	16.6579	12	11	34767.5	4334.7	+++
Q8VCN5	Cth		Cystathionine gamma-lyase	-0.291116	0.81727	0.0272	TRUE	17.2985	17.0073	12	11	34700	7401.4	+++
A2BE91	Wdr34		WD repeat-containing protein 34	-1.51161	0.35072	1.08e-07	TRUE	16.9458	15.4341	12	9	34695.5	1938.8	+++
G3UWB9	Hspb9		Heat shock protein beta-9	-2.03551	0.243922	2.75e-06	TRUE	17.2622	15.2266	11	3	34524	1770.7	+++
G3X956	Supt16	Supt16h	FACT complex subunit SPT16	-0.54023	0.687661	0.0419	TRUE	18.0103	17.47	12	11	34521	4437.3	+++
Q62150	Rnps1		RNA-binding protein with serine-rich domain 1	-1.03537	0.487891	0.00156	TRUE	17.5203	16.485	11	10	34418	2638.75	+++
Q99PV0	Prpf8		Pre-mRNA-processing-splicing factor 8	-0.637242	0.642941	1.03e-05	TRUE	18.2035	17.5662	12	11	34291	4409	+++
Q45VK7	Dync2h1		Cytoplasmic dynein 2 heavy chain 1	-1.38759	0.382202	8.77e-08	TRUE	18.5465	17.1589	12	11	34247	1849.9	+++
Q99LG2	Tnpo2		Transportin-2	-1.0065	0.497752	0.000163	TRUE	17.8416	16.8351	12	11	34207.5	5036	+++
Q8K4K6	Pank1		Pantothenate kinase 1	-0.621088	0.650181	0.000544	TRUE	17.727	17.106	12	11	34140.5	6587.7	+++
Q0VF70	Nphp1		Nephrocystin-1	-1.31232	0.402672	2e-06	TRUE	17.5676	16.2553	12	10	33851.5	2509.9	+++
E9QAE3	Btaf1			-1.82619	0.282008	1.4e-09	TRUE	18.0542	16.228	12	11	33746	939.67	+++
A2A432-2	Cul4b		Cullin-4B	-0.739997	0.59874	0.000145	TRUE	17.9889	17.2489	12	11	33581.5	5669.7	+++
Q5H8C4-2	Vps13a		Vacuolar protein sorting-associated protein 13A	-1.54479	0.342746	3.02e-05	TRUE	18.354	16.8092	12	11	33517.5	1586.8	+++
Q8C0L8	Cog5		Conserved oligomeric Golgi complex subunit 5	-1.50683	0.351884	1.61e-05	TRUE	17.8653	16.3585	12	10	33496.5	2382.1	+++
A0A0R4J124	Srpk2		SRSF protein kinase 2;SRSF protein kinase 2 N-terminal;SRSF protein kinase 2 C-terminal	-1.22437	0.427985	0.00367	TRUE	17.3036	16.0793	12	10	33425.5	3530.35	+++
A0A0A0MQD1	Tdrd7		Tudor domain-containing protein 7	-0.783174	0.581087	0.00312	TRUE	17.8277	17.0446	12	11	32986	3558.9	+++
Q9CYT6	Cap2		Adenylyl cyclase-associated protein 2;Adenylyl cyclase-associated protein	-1.72132	0.30327	3.57e-05	TRUE	17.6945	15.9732	12	7	32456.5	1730.7	+++
Q8CH18-3	Ccar1		Cell division cycle and apoptosis regulator protein 1	-1.23978	0.423438	0.000189	TRUE	17.9006	16.6609	12	10	32413.5	4535.45	+++
Q8C6B5	Yy1	Yy2	Transcriptional repressor protein YY1;Transcription factor YY2	-1.68999	0.309929	0.0191	TRUE	17.1067	15.4167	11	4	32340	917.76	+++
E9QL65	Cog3		Conserved oligomeric Golgi complex subunit 3	-1.30002	0.406119	0.00194	TRUE	17.6643	16.3642	12	11	32315	1780.7	+++
A2A6Q8	Myl4		Myosin light chain 4	-1.32964	0.397869	0.000822	TRUE	17.0504	15.7208	11	7	32248	2690.5	+++
Q8CDM8	Fam160b1		Protein FAM160B1	-1.14296	0.45283	0.00319	TRUE	17.4875	16.3445	12	10	32214	1506.45	+++
P83741-4	Wnk1	Wnk4	Serine/threonine-protein kinase WNK1;Serine/threonine-protein kinase WNK4	-0.918346	0.529115	3.21e-06	TRUE	18.1671	17.2488	12	11	32207	4622.3	+++
D3Z4U0	Zranb2		Zinc finger Ran-binding domain-containing protein 2	-1.26093	0.417275	0.0443	TRUE	17.3899	16.129	12	8	32070.5	3949.65	+++
Q9JLI0	Akr1c12			-1.2248	0.427856	0.00428	TRUE	17.0673	15.8425	12	8	32050	2852.85	+++
Q9WVH9	Fbln5		Fibulin-5	-0.95051	0.51745	0.00273	TRUE	17.2057	16.2552	12	10	31546	2716.7	+++
Q8BW94	Dnah3		Dynein heavy chain 3, axonemal	-1.41658	0.3746	0.0396	TRUE	18.1695	16.7529	12	9	31237.5	624.88	+++
Q0PD48	Rab9	Rab9a	Ras-related protein Rab-9A	-1.78175	0.29083	4.15e-06	TRUE	17.3918	15.61	12	3	30910.5	5598	+++
Q9D9P6	1700018B24Rik		Enhancer of rudimentary homolog	-0.989785	0.503553	0.00198	TRUE	15.9523	14.9625	10	0	30037	0	+++
Q9Z1T1	Ap3b1	Ap3b2	AP-3 complex subunit beta-1;AP-3 complex subunit beta-2	-0.468029	0.722952	0.00639	TRUE	18.161	17.693	12	11	29977.5	7558.9	+++
Q5KU03	Gsk3b		Glycogen synthase kinase-3 beta	-0.839317	0.558908	0.0012	TRUE	17.0436	16.2042	12	11	29878	2241.4	+++
Q3U6X7	Cdk2	Cdk3	Cyclin-dependent kinase 2;Cyclin-dependent kinase 3	-0.969178	0.510797	0.000125	TRUE	16.9596	15.9904	12	11	29844.5	2198.1	+++
A0A171EBL2	Rnf213	mKIAA1554	E3 ubiquitin-protein ligase RNF213	-2.56701	0.168754	1.65e-05	TRUE	20.8626	18.2955	12	11	29606.5	1800.6	+++
Q9DAP7	Asf1b		Histone chaperone ASF1B	-1.49592	0.354556	6.35e-05	TRUE	17.1662	15.6703	12	4	29546	7263.15	+++
Q3TR89	Cog1	mKIAA1381	Conserved oligomeric Golgi complex subunit 1	-1.48667	0.356835	7.73e-06	TRUE	17.7822	16.2955	12	11	29503	2230.9	+++
Q9CYG7-2	Tomm34		Mitochondrial import receptor subunit TOM34	-1.55771	0.33969	1.35e-05	TRUE	18.1503	16.5926	12	10	29491	4099.05	+++
F6RND9	Mprip		Myosin phosphatase Rho-interacting protein	-2.12225	0.229688	2.73e-08	TRUE	17.5236	15.4014	12	8	29420.5	289.85	+++
F6SGV3	Pdcd2l		Programmed cell death protein 2-like	-1.26555	0.41594	0.0484	TRUE	16.9812	15.7157	9	5	29351	5394.9	+++
A0A0R4J0T8	Arfgap3		ADP-ribosylation factor GTPase-activating protein 3	-1.44194	0.368072	0.000434	TRUE	17.6008	16.1588	12	8	29161	3434.65	+++
B8X349	Spag9	Mapk8ip3	C-Jun-amino-terminal kinase-interacting protein 4;C-Jun-amino-terminal kinase-interacting protein 3	-0.269346	0.829696	0.05	TRUE	17.5411	17.2718	12	11	29157	4900	+++
E9Q4M2	Lipe		Hormone-sensitive lipase	-1.26609	0.415786	0.000114	TRUE	17.763	16.4969	12	10	28814	2702.25	+++
Q9DAA4	Prss37		Probable inactive serine protease 37	-3.2877	0.102401	6.32e-11	TRUE	17.9154	14.6277	12	0	28630.5	0	+++
Q8BYA0	Tbcd		Tubulin-specific chaperone D	-0.512248	0.701129	0.000134	TRUE	17.7775	17.2652	12	11	28365.5	6752.1	+++
Q5NBU4	Tekt1		Tektin-1	-1.73227	0.300979	1.66e-06	TRUE	16.9881	15.2558	12	6	28151.5	1203.83	+++
Q4FJM2	Cdkn1b		Cyclin-dependent kinase inhibitor 1B	-1.46268	0.362819	8.12e-05	TRUE	16.5683	15.1056	11	2	27897	1385.18	+++
Q80TU3	mKIAA0684	Ube4b	Ubiquitin conjugation factor E4 B	-0.761418	0.589916	0.000195	TRUE	17.5854	16.824	12	11	27872.5	4207.9	+++
Q8R3C0	Mcmbp		Mini-chromosome maintenance complex-binding protein	-0.73658	0.600161	0.00976	TRUE	17.117	16.3804	12	9	27638.5	3459.3	+++
Q99NF8	Ranbp17		Ran-binding protein 17	-1.19014	0.438261	4.23e-06	TRUE	17.7794	16.5892	12	11	27612.5	1762	+++
Q9WU63	Hebp2		Heme-binding protein 2	-2.10568	0.232342	1.22e-11	TRUE	17.143	15.0373	12	0	27430	0	+++
E9QQ38	Ddhd1		Phospholipase DDHD1	-2.02642	0.245463	2.37e-08	TRUE	17.6346	15.6082	12	8	27367.5	949.885	+++
Q8BS45	Ttc26		Intraflagellar transport protein 56	-1.77599	0.291994	1.86e-06	TRUE	17.5765	15.8006	12	7	27228.5	967.04	+++
Q3UMU9-4	Hdgfrp2		Hepatoma-derived growth factor-related protein 2	-1.41117	0.376006	8.5e-05	TRUE	17.5605	16.1493	12	9	27196	1936	+++
Q921L5	Cog2		Conserved oligomeric Golgi complex subunit 2	-0.454422	0.729803	0.00109	TRUE	17.5586	17.1042	12	11	27129.5	3114.4	+++
Q9CZU3	Skiv2l2	mKIAA52	Superkiller viralicidic activity 2-like 2	-0.891484	0.539059	0.00204	TRUE	17.5517	16.6602	12	11	27111	2133.8	+++
Q8BPI1-2	Dnaaf2		Protein kintoun	-1.20526	0.433692	6.35e-08	TRUE	17.6256	16.4203	12	11	26762	2468	+++
Q99J38	Ttc30a1	Ttc3a2	Tetratricopeptide repeat protein 30A1;Tetratricopeptide repeat protein 30A2;Tetratricopeptide repeat protein 30B	-0.956714	0.515229	0.0301	TRUE	17.5164	16.5597	12	9	26694	4611.1	+++
Q8K2H2	Otud6b		OTU domain-containing protein 6B	-1.08071	0.472797	0.00099	TRUE	16.6064	15.5257	12	9	26685.5	1425.7	+++
Q8CHS8-3	Vps37a		Vacuolar protein sorting-associated protein 37A	-1.57918	0.334671	1.73e-09	TRUE	17.1432	15.564	12	5	26544.5	2701.9	+++
Q80V79	Msh2		DNA mismatch repair protein Msh2	-0.918093	0.529208	1.15e-05	TRUE	17.3371	16.4191	12	11	26517	3549.1	+++
Q9D6R2	Idh3a		Isocitrate dehydrogenase [NAD] subunit alpha, mitochondrial	-0.32541	0.798071	0.0396	TRUE	17.4436	17.1182	12	11	26472	6274.8	+++
Q8K073	Tbpl1		TATA box-binding protein-like protein 1	-1.11235	0.46254	0.00768	TRUE	16.9863	15.8739	11	3	26375	9785.8	+++
Q91YX7	Rasa1			-0.819261	0.566732	0.021	TRUE	17.5473	16.728	12	9	26059	3755.5	+++
Q8VDV3-2	Rab3il1		Guanine nucleotide exchange factor for Rab-3A	-0.795516	0.576137	0.0236	TRUE	17	16.2045	11	8	26049	2421.95	+++
Q544R8	Trappc4		Trafficking protein particle complex subunit 4	-0.765346	0.588312	0.0375	TRUE	17.2942	16.5288	12	9	25932	5191.5	+++
Q8VE99	Ccdc115		Coiled-coil domain-containing protein 115	-0.712275	0.610357	0.0304	TRUE	16.724	16.0117	12	7	25916	6266.6	+++
Q8R127	Sccpdh		Saccharopine dehydrogenase-like oxidoreductase	-0.957381	0.514991	0.0172	TRUE	17.3001	16.3427	12	9	25648	4399.9	+++
Q8R123	Flad1		FAD synthase;Molybdenum cofactor biosynthesis protein-like region;FAD synthase region	-0.785786	0.580036	0.000181	TRUE	16.7567	15.9709	12	10	25560	1788.25	+++
Q8BGW1-2	Fto		Alpha-ketoglutarate-dependent dioxygenase FTO	-0.567164	0.674942	0.0113	TRUE	17.2559	16.6888	12	11	25494	4611.3	+++
Q3UIH7	Rabggta		Geranylgeranyl transferase type-2 subunit alpha	-0.538906	0.688293	0.00943	TRUE	17.5303	16.9914	12	11	25449	3997.4	+++
Q9D927	1810009N02Rik			-0.738869	0.599209	0.021	TRUE	16.4881	15.7492	11	5	25362	3857.2	+++
Q8K0T4	Katnal1	Katna1	Katanin p60 ATPase-containing subunit A-like 1;Katanin p60 ATPase-containing subunit A1	-1.78684	0.289806	0.00165	TRUE	17.7416	15.9547	12	6	25076	3325.65	+++
Q5XG69	Fam169a		Soluble lamin-associated protein of 75 kDa	-0.482716	0.715629	0.00507	TRUE	16.9745	16.4918	12	11	24968.5	4919.8	+++
Q3UZJ4	Ppp2r5e		Serine/threonine-protein phosphatase 2A 56 kDa regulatory subunit epsilon isoform	-0.65524	0.63497	0.013	TRUE	17.0498	16.3946	12	9	24927.5	3885.8	+++
Q99LC2	Cstf1		Cleavage stimulation factor subunit 1	-0.830569	0.562308	0.0278	TRUE	16.9947	16.1641	11	8	24892	2987.05	+++
Q3UUJ4-2	Strada		STE20-related kinase adapter protein alpha	-1.2527	0.419662	2.11e-05	TRUE	17.0649	15.8122	12	10	24872	1511.95	+++
Q9D5A0	Spesp1		Sperm equatorial segment protein 1	-0.916424	0.529821	0.00025	TRUE	16.8609	15.9444	12	11	24774	1756.3	+++
G3UWD6	G6pd2		Glucose-6-phosphate 1-dehydrogenase;Glucose-6-phosphate 1-dehydrogenase 2	-2.48056	0.179175	2.52e-12	TRUE	17.2909	14.8104	12	0	24729.5	0	+++
Q3U2A5	D030056L22Rik		Uncharacterized protein C9orf40 homolog	-1.88037	0.271614	6.03e-07	TRUE	17.1034	15.223	12	4	24557.5	2982.1	+++
Q3U0Z8	Sufu		Suppressor of fused homolog	-2.04528	0.242276	9.36e-09	TRUE	17.0956	15.0503	12	0	24348	0	+++
Q922B1	Macrod1		O-acetyl-ADP-ribose deacetylase MACROD1	-1.0721	0.475627	0.00176	TRUE	16.7367	15.6646	11	8	24280	2002.85	+++
Q9CQA1	Trappc5		Trafficking protein particle complex subunit 5	-1.38183	0.383733	0.00149	TRUE	17.2014	15.8195	11	5	24155	3498.1	+++
Q3UB06	Srpk1		SRSF protein kinase 1	-2.32422	0.199683	6.39e-09	TRUE	16.9127	14.5884	12	4	24154.5	311.835	+++
G3UXX5	Polr1c		DNA-directed RNA polymerases I and III subunit RPAC1	-0.729061	0.603296	0.0449	TRUE	16.3099	15.5809	12	5	24130	10195	+++
Q8BK77	Tor1aip2		Torsin-1A-interacting protein 2, isoform IFRG15	-0.790229	0.578252	0.00231	TRUE	15.8844	15.0942	12	3	24013.5	3169	+++
Q925E7	Ppp2r2d		Serine/threonine-protein phosphatase 2A 55 kDa regulatory subunit B delta isoform;Serine/threonine-protein phosphatase 2A 55 kDa regulatory subunit B	-1.43671	0.369408	0.00305	TRUE	17.4774	16.0407	12	5	23998.5	5048.1	+++
G3UWH9	Cog4		Conserved oligomeric Golgi complex subunit 4	-0.991481	0.502961	0.00259	TRUE	17.5287	16.5372	12	11	23983.5	3318.5	+++
B2RUA5	Ppp6r1		Serine/threonine-protein phosphatase 6 regulatory subunit 1	-0.824507	0.564675	0.000403	TRUE	17.2393	16.4148	12	10	23888.5	2401.7	+++
Q9D853	Mettl10		Protein-lysine N-methyltransferase Mettl10	-0.825346	0.564347	0.047	TRUE	16.7374	15.912	11	6	23601	5368.5	+++
Q8BGQ1	Vipas39		Spermatogenesis-defective protein 39 homolog	-0.654436	0.635324	0.0118	TRUE	17.4142	16.7598	12	10	23580	3459.15	+++
Q32M07	Ak8		Adenylate kinase 8	-2.4507	0.182922	7.29e-10	TRUE	17.4131	14.9624	12	2	23410	696.86	+++
Q9DBC3	Cmtr1		Cap-specific mRNA (nucleoside-2-O-)-methyltransferase 1	-1.0167	0.494244	0.000434	TRUE	17.5348	16.5181	12	10	23398.5	2369.1	+++
A0A087WQ61	Ralgps2		Ras-specific guanine nucleotide-releasing factor RalGPS2	-0.766325	0.587913	0.0482	TRUE	16.9866	16.2203	12	9	23264	3124	+++
Q8BTI8-3	Srrm2		Serine/arginine repetitive matrix protein 2	-1.354	0.391207	5.47e-09	TRUE	17.9618	16.6078	12	11	23255	1369.5	+++
A0A1B0GRX7	Cyth2	Cyth3	Cytohesin-2;Cytohesin-1;Cytohesin-3	-0.809414	0.570614	0.00568	TRUE	17.1201	16.3107	12	9	23208.5	2645.7	+++
Q05BM9	Nme7		Nucleoside diphosphate kinase 7	-0.944377	0.519654	0.0491	TRUE	16.9172	15.9728	11	7	23064	2702.6	+++
Q9D289	Trappc6b		Trafficking protein particle complex subunit 6B	-1.52076	0.348503	2.92e-05	TRUE	16.7944	15.2736	12	3	23054.5	5468.1	+++
Q8JZX4	Rbm17		Splicing factor 45	-1.32498	0.399155	5.17e-05	TRUE	16.8764	15.5515	12	3	22986.5	2235.4	+++
Q0PD50	Rab8a		Ras-related protein Rab-8A	-1.93994	0.260628	6.69e-05	TRUE	17.2042	15.2643	10	1	22983.5	7437.5	+++
A0A0R4J0M9	Vcpip1		Deubiquitinating protein VCIP135	-0.69074	0.619536	0.0377	TRUE	17.724	17.0333	12	10	22974.5	2247.95	+++
Q3UZH2	Mcm3		DNA helicase;DNA replication licensing factor MCM3	-0.678449	0.624837	0.00201	TRUE	17.2049	16.5264	12	11	22907	3206.4	+++
Q3UZJ3	Gtf2b		Transcription initiation factor IIB	-1.25598	0.418709	0.00422	TRUE	17.1498	15.8938	12	4	22824	3894.4	+++
Q8BGC0	Htatsf1		HIV Tat-specific factor 1 homolog	-1.22911	0.42658	0.000353	TRUE	17.6386	16.4095	12	11	22722.5	2110.7	+++
Q6P9T6	Acbd3		Golgi resident protein GCP60	-0.403524	0.756009	0.0176	TRUE	17.2775	16.874	12	11	22603	6530.5	+++
A0A087WRH2	Faim		Fas apoptotic inhibitory molecule 1	-1.28732	0.409713	0.000627	TRUE	16.6792	15.3919	10	1	22429	4647	+++
Q8VDH1-2	Fbxo21		F-box only protein 21	-1.92728	0.262925	1.66e-09	TRUE	17.006	15.0787	12	2	22230.5	663.155	+++
Q6PAR5-5	Gapvd1		GTPase-activating protein and VPS9 domain-containing protein 1	-0.948877	0.518036	0.00677	TRUE	17.4736	16.5247	12	10	21970.5	2137.85	+++
Q3UFN2	Qpct		Glutaminyl-peptide cyclotransferase	-1.2716	0.414201	0.00235	TRUE	16.7551	15.4835	11	2	21864	5618.75	+++
E9Q3Y7	C530008M17Rik	Kiaa1211	Uncharacterized protein KIAA1211	-2.02025	0.246515	1.66e-09	TRUE	17.1937	15.1735	12	8	21796.5	413.45	+++
Q5SW75	Ssh2		Protein phosphatase Slingshot homolog 2	-0.73011	0.602858	0.0145	TRUE	17.4726	16.7425	12	11	21784	2369	+++
A2AI52	Usp8		Ubiquitin carboxyl-terminal hydrolase;Ubiquitin carboxyl-terminal hydrolase 8	-0.534065	0.690606	0.000597	TRUE	17.3516	16.8176	12	11	21686	3475.7	+++
Q9JHS9	Cwc15		Spliceosome-associated protein CWC15 homolog	-1.10508	0.464876	0.00543	TRUE	16.2408	15.1357	11	3	21680	1696.5	+++
D3YXZ3	Klc2		Kinesin light chain 2	-0.683892	0.622484	0.0247	TRUE	17.0481	16.3642	12	9	21674.5	2669.8	+++
C9VZF2	Pfkfb4		6-phosphofructo-2-kinase/fructose-2,6-bisphosphatase 4;6-phosphofructo-2-kinase;Fructose-2,6-bisphosphatase	-0.893698	0.538233	0.0414	TRUE	17.3161	16.4224	11	7	21388	3186.1	+++
Q7TT23	4930402H24Rik		Uncharacterized protein C20orf194 homolog	-2.3991	0.189583	6.34e-07	TRUE	17.6659	15.2668	12	2	21355	1067.24	+++
Q14AA6	1700009N14Rik			-2.18638	0.219702	1.1e-05	TRUE	17.4323	15.2459	11	6	21232	2879.55	+++
Q3TM37	Snw1		SNW domain-containing protein 1	-0.601304	0.659158	0.0119	TRUE	16.5535	15.9522	12	10	21208.5	2443.55	+++
Q6VH22	Ift172		Intraflagellar transport protein 172 homolog	-1.94532	0.259658	1.37e-08	TRUE	17.4837	15.5384	12	7	21085	506.08	+++
Q91YZ2	Ctbp2		C-terminal-binding protein 2	-1.05761	0.480428	0.00465	TRUE	17.2608	16.2032	12	8	21063.5	4189.9	+++
E9Q7P1	Col22a1			-2.62828	0.161737	1.15e-11	TRUE	17.6662	15.0379	12	5	21033	199.6	+++
Q66JV3	Xylb		Xylulose kinase	-2.26602	0.207903	5.02e-10	TRUE	17.4198	15.1538	12	0	20967	0	+++
H3BL05	Zfp428	Znf428	Zinc finger protein 428	-0.730635	0.602639	0.0221	TRUE	15.6694	14.9387	11	3	20841	3948.9	+++
A0A0A6YWM5	Rab3gap2		Rab3 GTPase-activating protein non-catalytic subunit	-0.361418	0.778399	0.0303	TRUE	17.3156	16.9542	12	11	20815.5	3002.4	+++
Q8CIH9	Ppat		Amidophosphoribosyltransferase	-1.07366	0.475114	1.05e-06	TRUE	17.3444	16.2708	12	9	20686.5	1532	+++
Q3UDK1-2	Trafd1		TRAF-type zinc finger domain-containing protein 1	-0.601161	0.659223	0.0183	TRUE	16.7925	16.1914	12	11	20615	2784.4	+++
Q3TKH5	Zcchc8		Zinc finger CCHC domain-containing protein 8	-1.78087	0.291008	2.86e-07	TRUE	16.9164	15.1356	12	7	20529.5	708.19	+++
Q3UKJ7	Smu1		WD40 repeat-containing protein SMU1;WD40 repeat-containing protein SMU1, N-terminally processed	-0.754853	0.592607	0.0409	TRUE	16.9199	16.1651	12	7	20358.5	4172.4	+++
E9Q8D0	Dnajc21			-1.37011	0.386861	0.0188	TRUE	16.4526	15.0825	11	1	20127	3385.6	+++
Q8VDC1	Fyco1		FYVE and coiled-coil domain-containing protein 1	-0.538961	0.688266	0.00872	TRUE	17.5982	17.0593	12	11	20103.5	3589.9	+++
Q91Z49-2	Fyttd1		UAP56-interacting factor	-1.78558	0.290059	8.8e-08	TRUE	16.81	15.0244	12	1	20070.5	3337.4	+++
Q8R3P7	Cluap1	Gm2695	Clusterin-associated protein 1	-1.88447	0.270843	2.02e-08	TRUE	16.9479	15.0635	12	0	20024	0	+++
A4FUU9	Selo		Selenoprotein O	-0.96473	0.512374	0.000224	TRUE	17.1552	16.1904	12	9	19962.5	1743.4	+++
Q9WTX7	Fhl5		Four and a half LIM domains protein 5	-2.10176	0.232974	5.16e-07	TRUE	17.0088	14.907	12	0	19936	0	+++
D3Z4U8	Dcaf11		DDB1- and CUL4-associated factor 11	-0.335003	0.792783	0.0192	TRUE	17.037	16.702	12	11	19727	5907	+++
Q99J83	Atg5		Autophagy protein 5	-0.896711	0.53711	0.0297	TRUE	16.7851	15.8884	11	9	19680	1677	+++
B0R058	Gpcpd1		Glycerophosphocholine phosphodiesterase GPCPD1	-0.979209	0.507258	0.00423	TRUE	16.8715	15.8923	12	9	19599	963.14	+++
B2RQQ5	Map1b		Microtubule-associated protein 1B;MAP1B heavy chain;MAP1 light chain LC1	-1.32658	0.398713	1.63e-06	TRUE	17.4958	16.1692	12	11	19585.5	1202.2	+++
Q9DAG6	Glipr1l1			-1.71722	0.304133	1.86e-06	TRUE	17.0774	15.3602	12	4	19523.5	2542.9	+++
G5E870	Trip12		E3 ubiquitin-protein ligase TRIP12	-1.58993	0.332187	4.41e-10	TRUE	17.5908	16.0009	12	11	19399	828.7	+++
Q3V199	Bzw2		Basic leucine zipper and W2 domain-containing protein 2	-1.23334	0.42533	0.0015	TRUE	17.53	16.2966	12	7	19349	2922.1	+++
B3V097	Cstf2		Cleavage stimulation factor subunit 2	-2.39161	0.190569	6.19e-07	TRUE	17.1664	14.7748	10	0	19348.5	0	+++
Q9D7A8	Armc1		Armadillo repeat-containing protein 1	-1.37994	0.384234	0.00251	TRUE	16.8966	15.5167	10	2	19148.5	7091	+++
Q8C7E9	Cstf2t		Cleavage stimulation factor subunit 2 tau variant	-1.86086	0.275312	8.76e-06	TRUE	17.3506	15.4897	12	3	19020	2228.3	+++
Q810R0	Sly	Gm29866		-1.35895	0.389865	0.00251	TRUE	16.2987	14.9397	11	3	18949	677.13	+++
Q8K450	Spag16		Sperm-associated antigen 16 protein	-1.10691	0.464288	0.000446	TRUE	16.3359	15.2289	12	6	18886.5	885.18	+++
Q9D9U8	Sep12			-1.20388	0.434107	0.000193	TRUE	16.6157	15.4119	12	6	18831.5	1799.95	+++
Q8BTS4	Nup54		Nuclear pore complex protein Nup54	-0.716021	0.608774	0.0207	TRUE	16.8629	16.1469	12	8	18693.5	2004.3	+++
B2RRZ7	Tradd		Tumor necrosis factor receptor type 1-associated DEATH domain protein	-0.440577	0.73684	0.0388	TRUE	16.4454	16.0048	12	10	18692.5	2312.85	+++
D6RFU2	Abhd12		Monoacylglycerol lipase ABHD12	-0.952033	0.516903	0.013	TRUE	16.6314	15.6794	10	7	18627.5	2385.5	+++
Q80ZX8	Spag1		Sperm-associated antigen 1	-0.854189	0.553176	1.2e-05	TRUE	16.9984	16.1442	12	11	18621.5	1354.8	+++
P70271	Pdlim4		PDZ and LIM domain protein 4	-0.997531	0.500856	0.00263	TRUE	16.5797	15.5822	10	4	18567	2032.8	+++
Q9D180	Cfap57		Cilia- and flagella-associated protein 57	-1.8274	0.281773	0.000936	TRUE	17.8003	15.9729	12	8	18551	960.765	+++
Z4YL78	Ckap5		Cytoskeleton-associated protein 5	-0.617379	0.651854	0.0011	TRUE	17.7992	17.1819	12	11	18467	3478.5	+++
Q9DAD6	Pfn3		Profilin-3	-1.54732	0.342145	1.21e-06	TRUE	16.3416	14.7943	12	0	18241	0	+++
Q9JJY4	Ddx20		Probable ATP-dependent RNA helicase DDX20	-1.64556	0.319621	7.56e-06	TRUE	16.8138	15.1683	12	8	18213.5	432.35	+++
Q8K2P6	Rfesd		Rieske domain-containing protein	-0.968341	0.511093	0.0015	TRUE	16.1446	15.1763	10	0	18173	0	+++
Q9D4P7	Gstt4		Glutathione S-transferase theta-4	-1.37563	0.385383	0.00088	TRUE	16.5621	15.1865	8	0	18148.5	0	+++
E0CXZ1	Fsd1l		FSD1-like protein	-1.0999	0.466548	0.00638	TRUE	16.9973	15.8974	12	6	18129	1593.1	+++
Q3UV78	Tcea2		Transcription elongation factor A protein 2	-1.43487	0.36988	7.23e-05	TRUE	16.1522	14.7173	11	1	18128	734.94	+++
Q8VE80	Thoc3		THO complex subunit 3	-1.66216	0.315965	0.000355	TRUE	17.1231	15.4609	10	2	18030.5	5065.05	+++
Q792Y0	Pabpc2		Polyadenylate-binding protein	-1.8876	0.270257	2.89e-07	TRUE	17.1159	15.2283	12	4	18027	764.445	+++
Q3UKQ3	Wbp11		WW domain-binding protein 11	-1.06839	0.476851	0.0397	TRUE	17.0102	15.9418	12	6	18023	2632.2	+++
P39039	Mbl1		Mannose-binding protein A	-1.40777	0.376893	0.00319	TRUE	16.4606	15.0528	9	2	17979	3100.75	+++
Q8K3K8	Optn		Optineurin	-1.02891	0.490081	6.91e-07	TRUE	16.7529	15.724	12	10	17729.5	1558	+++
F8WIC0	Ak7		Adenylate kinase 7	-1.38675	0.382424	3.83e-07	TRUE	17.1061	15.7194	12	9	17678	1144.6	+++
Q6P6M7	Sepsecs		O-phosphoseryl-tRNA(Sec) selenium transferase	-0.535833	0.68976	0.0347	TRUE	17.0188	16.483	12	10	17664.5	4144.95	+++
B9EJ15	Clmn		Calmin	-1.80868	0.285451	1.96e-09	TRUE	17.2915	15.4828	12	7	17596.5	875.54	+++
Q6ZPU9	Kbp	2513E4Rik	KIF1-binding protein	-1.79557	0.288057	2.98e-06	TRUE	17.1617	15.3661	12	3	17558	1587.5	+++
O54941	Smarce1		SWI/SNF-related matrix-associated actin-dependent regulator of chromatin subfamily E member 1	-0.62613	0.647912	0.00607	TRUE	16.6191	15.993	12	9	17396.5	2231	+++
Q3THG5	Cdk7		Cyclin-dependent kinase 7	-1.22793	0.426929	0.00402	TRUE	16.5853	15.3573	12	3	17383.5	2347.7	+++
Q14B01	Rnf113a2	Rnf113a1		-0.775799	0.584065	0.0166	TRUE	16.8268	16.051	12	9	17349	2702	+++
A2AWI9	Sh3glb2		Endophilin-B2	-0.765026	0.588443	0.0438	TRUE	16.6363	15.8713	11	6	17316	3287.4	+++
Q6WJ14	Gabpa		GA-binding protein alpha chain	-0.79455	0.576523	0.0133	TRUE	16.0871	15.2925	11	3	17242	5796.5	+++
Q3UGE1	Trappc12		Trafficking protein particle complex subunit 12	-1.46741	0.361631	6.68e-05	TRUE	17.424	15.9566	12	7	17183.5	1117.1	+++
Q3UG98	Nat9		N-acetyltransferase 9	-1.40772	0.376906	2.12e-05	TRUE	16.4124	15.0047	10	3	17126	1320.3	+++
Q4FZG2	Fdx1		Adrenodoxin, mitochondrial	-0.731717	0.602187	0.0375	TRUE	16.2285	15.4968	12	10	16929.5	5091.8	+++
A0A158RFV1	Raver1		Ribonucleoprotein PTB-binding 1	-0.913016	0.531074	0.0432	TRUE	16.8729	15.9599	12	8	16892	2880.65	+++
E9QM90	2310035C23Rik	Kiaa1468	LisH domain and HEAT repeat-containing protein KIAA1468	-0.380119	0.768374	0.000815	TRUE	17.0272	16.6471	12	11	16802	3111.6	+++
Q6PIU9			Uncharacterized protein FLJ45252 homolog	-0.803707	0.572875	0.0239	TRUE	16.4041	15.6004	11	7	16724	4017.8	+++
Q05A62-3	Dnal1		Dynein light chain 1, axonemal	-0.980011	0.506976	0.0483	TRUE	15.892	14.9119	9	0	16429	0	+++
Q99L48	Nmd3		60S ribosomal export protein NMD3	-0.959275	0.514315	4.98e-05	TRUE	16.9039	15.9446	12	8	16421.5	1225.4	+++
B2RY50	Armc4		Armadillo repeat-containing protein 4	-1.38102	0.383948	3.65e-05	TRUE	17.4204	16.0394	12	10	16419.5	777.535	+++
Q5ND04	Hsf5		Heat shock factor protein 5	-1.19309	0.437365	0.000145	TRUE	16.1714	14.9783	11	0	16235	0	+++
G5E8Q5	Dcun1d2		DCN1-like protein;DCN1-like protein 2	-0.984454	0.505417	0.00228	TRUE	15.932	14.9476	11	5	16218	1312.8	+++
O54946	Dnajb6		DnaJ homolog subfamily B member 6	-1.73839	0.299704	1.24e-05	TRUE	17.0855	15.3471	12	5	16206.5	1063.6	+++
D3Z4E3	Dhx32		Putative pre-mRNA-splicing factor ATP-dependent RNA helicase DHX32	-0.727056	0.604136	1.61e-06	TRUE	16.8902	16.1631	12	11	16136.5	1816.4	+++
Q99MV7	Rnf17		RING finger protein 17	-1.49507	0.354764	1.83e-05	TRUE	17.3385	15.8434	12	9	16061.5	355.61	+++
A0A0J9YV40	Slbp		Histone RNA hairpin-binding protein	-1.32923	0.397982	2.98e-06	TRUE	16.5296	15.2004	12	1	16058	2530.5	+++
Q8BI72	Cdkn2aip		CDKN2A-interacting protein	-2.00402	0.249304	2.21e-07	TRUE	17.0683	15.0643	12	1	16037	1046	+++
Q8K335	Grwd1		Glutamate-rich WD repeat-containing protein 1	-1.11181	0.462713	0.000898	TRUE	16.5268	15.415	12	8	15728	1664.45	+++
A2A8V8	Srrm1		Serine/arginine repetitive matrix protein 1	-0.526475	0.694249	0.0022	TRUE	17.4006	16.8742	12	11	15710	3618.7	+++
G3UYW7	Yap1		Transcriptional coactivator YAP1	-1.08988	0.469801	0.0012	TRUE	16.6097	15.5198	11	4	15588	3557.7	+++
O35450	Fkbpl		FK506-binding protein-like	-1.97275	0.254767	3.56e-08	TRUE	17.1791	15.2064	12	1	15508	2470.9	+++
Q9DBR7-2	Ppp1r12a		Protein phosphatase 1 regulatory subunit 12A	-0.616218	0.652379	0.00292	TRUE	16.8224	16.2062	12	11	15306.5	1284.1	+++
Q8R5H1	Usp15		Ubiquitin carboxyl-terminal hydrolase 15	-0.902213	0.535065	0.0104	TRUE	16.8999	15.9977	12	11	15140.5	1242.4	+++
Q66JX5-2	Fgfr1op		FGFR1 oncogene partner	-1.78258	0.290662	2.23e-09	TRUE	16.7471	14.9645	12	1	15122.5	2490	+++
O35594	Ift81		Intraflagellar transport protein 81 homolog	-1.93937	0.26073	7.04e-09	TRUE	16.8638	14.9245	12	8	15088.5	293.665	+++
Q8BNU0	Armc6		Armadillo repeat-containing protein 6	-1.20932	0.432471	0.00416	TRUE	16.2917	15.0824	9	1	15027	7586	+++
F8WIV1	Zbbx		Zinc finger B-box domain-containing protein 1	-2.19637	0.218186	1.34e-11	TRUE	16.9053	14.7089	12	1	14958.5	528.17	+++
Q9D4B2	Ttc25		Tetratricopeptide repeat protein 25	-1.64073	0.320694	2.54e-06	TRUE	16.8888	15.2481	12	1	14914.5	489.07	+++
Q91XW8-3	Fkbp6		Inactive peptidyl-prolyl cis-trans isomerase FKBP6	-1.90786	0.266488	1.37e-05	TRUE	16.896	14.9882	11	1	14844	2340	+++
Q80VC8	Pick1		Galectin;PRKCA-binding protein	-1.71591	0.304411	0.00109	TRUE	17.1406	15.4247	12	2	14813.5	6288.5	+++
H3BKM5	Aftph		Aftiphilin	-0.82892	0.56295	0.0175	TRUE	16.2053	15.3764	12	5	14801	2023.4	+++
Q9DB90	Smg9		Protein SMG9	-0.982565	0.506079	3.21e-05	TRUE	16.2444	15.2619	12	4	14681.5	1096.83	+++
Q3V157	Stat4		Signal transducer and activator of transcription;Signal transducer and activator of transcription 4	-2.29001	0.204474	1.44e-09	TRUE	17.1925	14.9025	12	2	14608.5	487.7	+++
Q3U1V6	Uevld		Ubiquitin-conjugating enzyme E2 variant 3	-0.875566	0.54504	0.0016	TRUE	16.7164	15.8408	11	9	14460	1038.9	+++
A6H6A9	Rabgap1l		Rab GTPase-activating protein 1-like	-1.09172	0.469202	0.00308	TRUE	16.7578	15.6661	12	2	14438.5	1854.68	+++
Q6ZPJ3	Ube2o		E2/E3 hybrid ubiquitin-protein ligase UBE2O	-0.90007	0.535861	0.00253	TRUE	17.1261	16.226	12	9	14368.5	1737.5	+++
Q3UK41	Nelfa		Negative elongation factor A	-1.22288	0.428428	0.000972	TRUE	16.675	15.4521	12	2	14286.5	3397.3	+++
E9QLK3	Brat1		BRCA1-associated ATM activator 1	-0.774428	0.58462	0.000383	TRUE	16.5173	15.7429	12	10	14286	848.735	+++
G3X8U8	Parg		Poly(ADP-ribose) glycohydrolase	-1.25912	0.417799	0.000182	TRUE	17.3942	16.1351	12	10	14245.5	1389.57	+++
Q91XQ0	Dnah8		Dynein heavy chain 8, axonemal	-1.28574	0.41016	0.0024	TRUE	18.0785	16.7928	12	11	14125.5	649.29	+++
Q91WG4	Elp2		Elongator complex protein 2	-1.10286	0.465593	0.00473	TRUE	17.1155	16.0127	12	7	14095.5	2372.2	+++
A8Y5G7	Pold2		DNA polymerase delta subunit 2	-0.887583	0.540519	0.0353	TRUE	16.2968	15.4092	12	4	14028.5	4379.4	+++
Q4G5Y4	Brd3		Bromodomain-containing protein 3	-1.50732	0.351764	5.67e-06	TRUE	16.9572	15.4499	12	4	13989.5	1171.15	+++
Q8VE92	Rbm4b		RNA-binding protein 4B	-0.813796	0.568883	0.0262	TRUE	16.2518	15.438	11	3	13867	1492.8	+++
O54826	Mllt10		Protein AF-10	-0.951588	0.517063	2.95e-05	TRUE	16.5363	15.5847	12	8	13834.5	1126.5	+++
Q3TUE7	Cep41		Centrosomal protein of 41 kDa	-1.00682	0.497642	0.000118	TRUE	15.9781	14.9713	10	2	13753.5	808.31	+++
Q6ZQC2	Nupl1		Nucleoporin p58/p45	-1.46819	0.361437	2.23e-06	TRUE	16.9788	15.5106	12	6	13751	2047.9	+++
Q9ET47	Espn		Espin	-1.6809	0.311889	4.55e-06	TRUE	16.9299	15.249	12	4	13584.5	967.115	+++
Q6IR34-2	Gpsm1		G-protein-signaling modulator 1	-1.27653	0.412787	9.41e-05	TRUE	16.6656	15.389	12	5	13575.5	1390.4	+++
A0A140LIU8	Gm18336			-1.74568	0.298193	1.79e-05	TRUE	16.9738	15.2281	12	2	13460.5	2945.09	+++
C9W8M5	1700080E11Rik			-0.955889	0.515524	0.0127	TRUE	16.0882	15.1323	12	2	13447.5	5046.6	+++
H3BKM2	Zc3hc1		Nuclear-interacting partner of ALK	-0.9724	0.509658	0.00147	TRUE	16.3771	15.4047	12	6	13445	1109.22	+++
G3X9Z7	Ift88		Intraflagellar transport protein 88 homolog	-1.47874	0.358801	6.35e-08	TRUE	16.7153	15.2365	12	2	13397	595.41	+++
A0A0F6AIX6			UPF0554 protein C2orf43 homolog	-1.49436	0.354938	0.00121	TRUE	16.9688	15.4744	11	6	13235	1666.45	+++
Q9EP71	Rai14		Ankycorbin	-0.534933	0.690191	0.029	TRUE	16.9831	16.4482	12	11	13202.5	2342.5	+++
Q8C076	Vps33b		Vacuolar protein sorting-associated protein 33B	-0.706438	0.612831	0.00386	TRUE	16.4807	15.7742	12	5	13049	1305.4	+++
Q3UDZ8	Mta2		Metastasis-associated protein MTA2	-1.36375	0.388572	0.00223	TRUE	16.9997	15.636	12	6	12974.5	1011.25	+++
A2BI37	Zfp185			-2.18132	0.220473	3.64e-05	TRUE	17.3162	15.1349	11	1	12938	1200	+++
Q8VC16	Lrrc14		Leucine-rich repeat-containing protein 14	-1.24202	0.42278	0.00133	TRUE	16.5203	15.2783	9	1	12849	1108.5	+++
Q9D572	Ubxn11		UBX domain-containing protein 11	-1.56233	0.338604	6.35e-08	TRUE	16.4188	14.8565	12	2	12823.5	475.9	+++
D3Z101	Wdr91		WD repeat-containing protein 91	-0.693728	0.618254	0.0302	TRUE	15.7	15.0062	9	0	12778	0	+++
Q0VF62	Bcas3		Breast carcinoma-amplified sequence 3 homolog	-1.58856	0.332504	0.00033	TRUE	16.9292	15.3407	12	4	12697	2053.8	+++
B2RY56	Rbm25		RNA-binding protein 25	-0.96637	0.511792	0.00057	TRUE	16.5428	15.5765	12	8	12677	872	+++
E9Q7P0	Dnah17		Dynein heavy chain 17, axonemal	-0.399315	0.758218	0.0418	TRUE	17.6661	17.2668	12	11	12647.5	706.59	+++
Q6PE87-2	Cfap206		UPF0704 protein C6orf165 homolog	-1.68426	0.311162	4.29e-05	TRUE	16.7961	15.1118	11	2	12554	2313.9	+++
Q8BHW6	Spata21		Spermatogenesis-associated protein 21	-1.34226	0.394401	1.18e-05	TRUE	16.3323	14.9901	12	3	12551	511.16	+++
Q3TSX2	Sh3kbp1		SH3 domain-containing kinase-binding protein 1	-1.39456	0.380362	0.00186	TRUE	16.7841	15.3896	12	5	12480.5	1637.1	+++
A2AC93	Dnai2	Dnaic2	Dynein intermediate chain 2, axonemal	-1.64633	0.319451	0.00227	TRUE	16.4849	14.8386	12	2	12455	1066.43	+++
D3YZP9	Ccdc6		Coiled-coil domain-containing protein 6	-0.561946	0.677388	0.00691	TRUE	16.6141	16.0522	12	10	12415.5	2554.1	+++
G3X922	Dnajc13			-0.524929	0.694993	0.00724	TRUE	17.1851	16.6602	12	11	12414	1461.3	+++
Q3UIR2	Gtf2e2		General transcription factor IIE subunit 2	-1.04423	0.484904	0.000394	TRUE	17.0207	15.9765	12	8	12408	2733.9	+++
Q8K057-2	Ift80		Intraflagellar transport protein 80 homolog	-1.06565	0.477757	2.15e-06	TRUE	17.2459	16.1803	12	10	12333	1228.7	+++
E9Q7U2	Calcoco1		Calcium-binding and coiled-coil domain-containing protein 1	-1.58053	0.334358	0.0309	TRUE	17.2984	15.7179	12	10	12317	863.7	+++
Q9D6W8	Borcs6		BLOC-1-related complex subunit 6	-1.12486	0.458548	0.0003	TRUE	15.8151	14.6903	11	5	12222	569.95	+++
V9GXD9	Synrg		Synergin gamma	-0.942706	0.520256	0.0139	TRUE	16.9472	16.0044	12	7	12152	1054.1	+++
G3XA21	Mroh1			-1.47874	0.358801	4.92e-05	TRUE	16.9887	15.51	12	8	12044	553.675	+++
Q0V8T7	Cntnap5c	Cntnap5b	Contactin-associated protein like 5-3;Contactin-associated protein like 5-2;Contactin-associated protein like 5-1	-2.03885	0.243357	0.00912	TRUE	17.4478	15.409	10	3	12020	1944.7	+++
Q8BG40	Katnb1		Katanin p80 WD40 repeat-containing subunit B1	-1.31944	0.400689	8.19e-05	TRUE	16.4229	15.1034	12	4	12011	644.31	+++
Q3ULN8	Ppp2r5a		Serine/threonine-protein phosphatase 2A 56 kDa regulatory subunit alpha isoform	-1.17157	0.443938	0.035	TRUE	16.3906	15.219	8	1	12010	7445.1	+++
Q9JIH2	Nup50		Nuclear pore complex protein Nup50	-1.45869	0.363824	3.19e-05	TRUE	16.6328	15.1741	12	0	11983	0	+++
Q68EF0	Rab3ip		Rab-3A-interacting protein	-1.34463	0.393754	0.00727	TRUE	16.7244	15.3798	11	4	11835	3024.2	+++
G3X934	Wdr70		WD repeat-containing protein 70	-1.17448	0.443043	0.0099	TRUE	17.1818	16.0073	12	6	11766	2052.1	+++
Q562E2	Kctd19		BTB/POZ domain-containing protein KCTD19	-1.61432	0.326618	7.86e-06	TRUE	16.5193	14.9049	12	9	11756.5	213.4	+++
Q3ZB05	Acr		Acrosin;Acrosin light chain;Acrosin heavy chain	-1.53439	0.345225	1.33e-07	TRUE	16.6369	15.1025	12	4	11736	750.44	+++
A0A1B0GSK9	Glb1l3		Beta-galactosidase-1-like protein 3	-1.84449	0.278454	1.9e-09	TRUE	16.5943	14.7498	12	10	11609.8	355.01	+++
E9PV45	Usp24		Ubiquitin carboxyl-terminal hydrolase;Ubiquitin carboxyl-terminal hydrolase 24	-0.564505	0.676187	0.00116	TRUE	17.4273	16.8628	12	11	11551	1490.2	+++
Q14BL9	Kif9	KIF9	Kinesin-like protein;Kinesin-like protein KIF9	-1.8014	0.286896	1.26e-07	TRUE	16.5662	14.7648	12	0	11545.5	0	+++
Q8VD72-2	Ttc8		Tetratricopeptide repeat protein 8	-1.66626	0.315069	1.43e-05	TRUE	16.5673	14.9011	9	3	11518	698.42	+++
Q8R5M0	Gipc3		PDZ domain-containing protein GIPC3	-0.986067	0.504852	0.000385	TRUE	16.0359	15.0499	12	3	11515	747.23	+++
G5E8A7	Samd4b		Protein Smaug homolog 2	-0.819671	0.566571	0.0104	TRUE	16.3856	15.5659	12	7	11475	1337.8	+++
Q8BZB2	Ppcdc		Phosphopantothenoylcysteine decarboxylase	-1.21249	0.431523	0.000369	TRUE	16.2214	15.0089	10	0	11450	0	+++
Q6A018	Ppp6r2		Serine/threonine-protein phosphatase 6 regulatory subunit 2	-0.857774	0.551803	0.0165	TRUE	16.3758	15.5181	12	9	11381.5	939.03	+++
Q14BI7	Tdrd9		Putative ATP-dependent RNA helicase TDRD9	-1.20511	0.433736	2.94e-05	TRUE	16.9549	15.7498	12	9	11313.5	363.3	+++
Q8CI43	Myl6b		Myosin light chain 6B	-1.46325	0.362675	2.15e-06	TRUE	16.616	15.1527	11	1	11240	2310.6	+++
Q7TSD4-5	Tbata		Protein TBATA	-0.835262	0.560481	0.00436	TRUE	15.7332	14.8979	5	0	11199	0	+++
E0CZ72	Kif2a		Kinesin-like protein;Kinesin-like protein KIF2A	-0.899084	0.536227	0.00236	TRUE	16.6235	15.7245	12	8	11190	867.04	+++
Q4VA55	Mum1l1		PWWP domain-containing protein MUM1L1	-0.92607	0.52629	0.025	TRUE	16.8962	15.9702	11	6	11178	2125.85	+++
Q8K0M3	Sorbs3		Vinexin	-0.532782	0.691221	0.00412	TRUE	16.7788	16.246	12	10	11031.5	2679.35	+++
Q8BRV3	Mre11a		Double-strand break repair protein MRE11A	-1.04411	0.484943	0.0437	TRUE	16.4001	15.356	8	3	11020.6	5090.7	+++
Q8BSX8	Col4a3bp		Collagen type IV alpha-3-binding protein	-0.65569	0.634772	0.0381	TRUE	16.6572	16.0015	12	5	10979.7	1888.6	+++
H3BJU7	Arhgef2		Rho guanine nucleotide exchange factor 2	-1.436	0.36959	1.31e-05	TRUE	16.4921	15.0561	12	5	10969.5	278.41	+++
Q9D8X2	Ccdc124		Coiled-coil domain-containing protein 124	-0.901829	0.535208	0.0137	TRUE	15.7446	14.8428	9	0	10925	0	+++
Q8C9S4	Ccdc186		Coiled-coil domain-containing protein 186	-1.58969	0.332244	2.32e-05	TRUE	16.9908	15.4011	12	4	10913.5	536.36	+++
Q8C0D2	Etnk2		Ethanolamine kinase 2	-0.87839	0.543974	0.0103	TRUE	16.365	15.4867	10	2	10853	3192.4	+++
E9Q4X2	Uggt2			-1.08467	0.471499	0.00789	TRUE	17.1397	16.055	12	9	10805	796.93	+++
O88597	Becn1		Beclin-1	-1.0951	0.468103	0.000229	TRUE	16.4708	15.3757	12	1	10728	4113.5	+++
Q3V0U9	Spag6l			-1.96987	0.255277	1.85e-05	TRUE	17.1375	15.1676	12	0	10671.5	0	+++
Q3ZB59	Gab2		GRB2-associated-binding protein 2	-1.25919	0.417779	0.00066	TRUE	16.9635	15.7043	12	4	10657	2702.15	+++
D3YWJ9	Radil		Ras-associating and dilute domain-containing protein	-1.71398	0.304817	9.53e-07	TRUE	16.6914	14.9774	12	6	10580.5	288.63	+++
E9Q9N6	Mark2		Serine/threonine-protein kinase MARK2	-0.964637	0.512407	0.000601	TRUE	16.3427	15.3781	12	11	10530.9	1371.4	+++
Q9D9S4	Ctag2	Gab3		-0.911473	0.531642	0.0302	TRUE	16.1024	15.1909	12	1	10506.5	5430.4	+++
B7ZNZ1	Bspry		B box and SPRY domain-containing protein	-1.39039	0.381463	0.000234	TRUE	16.4673	15.0769	11	2	10425	1649.28	+++
F6VCV9	Ccdc136		Coiled-coil domain-containing protein 136	-1.30233	0.405471	7.58e-06	TRUE	16.8723	15.5699	12	7	10411	278.29	+++
Q505D1	Ankrd28		Serine/threonine-protein phosphatase 6 regulatory ankyrin repeat subunit A	-1.4889	0.356284	0.000241	TRUE	16.4192	14.9303	11	2	10392	431.995	+++
Q571M1	Dvl1		Segment polarity protein dishevelled homolog DVL-1	-1.18118	0.440992	0.00196	TRUE	15.9812	14.8	9	0	10325	0	+++
Q8CD19	Lancl3		LanC-like protein 3	-0.77704	0.583563	0.0401	TRUE	15.9518	15.1748	9	2	10128	2219.95	+++
Q8K0C1	Ipo13		Importin-13	-0.942411	0.520363	0.00186	TRUE	16.2446	15.3022	12	7	10111.5	597.04	+++
A2ASX2	Grb14		Growth factor receptor-bound protein 14	-0.786752	0.579648	0.0109	TRUE	16.2474	15.4606	11	6	10019	1133.65	+++
A0A067XG46	Rpgr		X-linked retinitis pigmentosa GTPase regulator	-1.72951	0.301554	5.32e-06	TRUE	16.7286	14.9991	12	2	10004.1	602.675	+++
Q9D5J3	Prr27			-1.72576	0.302339	0.000189	TRUE	16.6855	14.9597	10	1	9876.6	4700	+++
Q545R0	Ctnna1	Ctnna2	Catenin alpha-1;Catenin alpha-2	-1.45108	0.365747	2.06e-06	TRUE	16.7403	15.2892	12	8	9822.25	339.5	+++
Q5QNR3	Ankrd36			-1.52606	0.347225	1.1e-06	TRUE	16.7687	15.2426	12	3	9786.1	292.77	+++
Q9JM06	Efemp2		EGF-containing fibulin-like extracellular matrix protein 2	-1.12917	0.45718	0.00278	TRUE	16.1572	15.028	11	3	9735.8	1310	+++
B9EKQ1	Tbc1d8b		TBC1 domain family member 8B	-2.48652	0.178436	0.00348	TRUE	17.4652	14.9787	9	1	9683.2	595.28	+++
Q80UU9	Pgrmc2		Membrane-associated progesterone receptor component 2	-0.9949	0.501771	0.00319	TRUE	15.9884	14.9935	11	10	9505.9	1279.47	+++
F8WHN4	Ralgapb		Ral GTPase-activating protein subunit beta	-0.563536	0.676641	0.00552	TRUE	16.6611	16.0975	12	11	9484.6	1730.4	+++
Q5XPI3	Rnf123		E3 ubiquitin-protein ligase RNF123	-0.890417	0.539458	0.00141	TRUE	16.7776	15.8872	12	8	9468.9	1003.82	+++
Q9CQA5-2	Med4		Mediator of RNA polymerase II transcription subunit 4	-0.928862	0.525273	0.00701	TRUE	16.0579	15.129	11	3	9426.5	2657.1	+++
E9QJV4	Prpf39		Pre-mRNA-processing factor 39	-1.83504	0.280284	6.17e-07	TRUE	16.7806	14.9456	11	1	9233.3	750.09	+++
A6H690	Iqca1l		IQ and AAA domain-containing protein 1-like	-0.879384	0.5436	0.0419	TRUE	16.4484	15.569	12	3	9147.45	1073.3	+++
Q3THL5	Pelo		Protein pelota homolog	-1.63452	0.322077	0.00044	TRUE	16.6829	15.0483	10	1	9039.1	6032.4	+++
Q3TIC8	Uqcrc1		Cytochrome b-c1 complex subunit 1, mitochondrial	-1.03073	0.489461	0.0363	TRUE	16.4138	15.3831	10	4	8994.9	2486.05	+++
Q05C67	Bclaf1		Bcl-2-associated transcription factor 1	-0.732611	0.601814	0.0241	TRUE	15.8346	15.102	11	1	8919.9	2472.2	+++
D6RFB8	Pold1		DNA polymerase;DNA polymerase delta catalytic subunit	-0.578981	0.669436	0.000209	TRUE	16.5081	15.9291	12	11	8804.85	1273.3	+++
E9QAJ9	Arhgap17		Rho GTPase-activating protein 17	-0.985652	0.504998	0.00791	TRUE	16.8155	15.8299	12	5	8766	1003.5	+++
A0A0U1RQ85	Cbl		E3 ubiquitin-protein ligase CBL	-0.542409	0.686623	0.0352	TRUE	16.767	16.2246	12	9	8741.15	1656.9	+++
Q3UYV8	Dnaaf3		Dynein assembly factor 3, axonemal	-1.11713	0.461011	0.00058	TRUE	16.1405	15.0234	11	10	8619.5	604.23	+++
Q0P6I6	Ccdc91		Coiled-coil domain-containing protein 91	-0.985981	0.504882	0.00298	TRUE	16.065	15.079	11	3	8575.1	1542.8	+++
Z4YK11	Sh3d21		SH3 domain-containing protein 21	-1.31451	0.402063	0.0004	TRUE	16.7669	15.4524	11	1	8559.3	1173	+++
Q5PPR2	Exoc1		Exocyst complex component 1	-0.71929	0.607396	0.0159	TRUE	16.9568	16.2375	12	8	8395.45	1473.65	+++
Q9D454			Uncharacterized protein CXorf49 homolog	-0.781645	0.581703	0.0275	TRUE	16.0879	15.3063	7	1	8373.1	1119.5	+++
Q6PAM0	Prkab2	Prkab1	5-AMP-activated protein kinase subunit beta-2;5-AMP-activated protein kinase subunit beta-1	-0.826949	0.56372	0.00349	TRUE	15.7212	14.8943	9	0	8289.4	0	+++
Q8BRR9	Pde1a		Calcium/calmodulin-dependent 3,5-cyclic nucleotide phosphodiesterase 1A	-0.690256	0.619744	0.02	TRUE	16.4015	15.7113	12	6	8172.55	1881.4	+++
A2ANP4	Dnaic1	Dnai1	Dynein intermediate chain 1, axonemal	-1.39938	0.379091	8.16e-06	TRUE	16.8009	15.4015	12	1	8169.65	1774.4	+++
A0A140LHX0	K230010J24Rik		Putative IQ motif and ankyrin repeat domain-containing protein LOC642574 homolog	-1.17452	0.443031	0.00027	TRUE	16.2889	15.1144	12	0	8154.9	0	+++
Q9DC23	Dnajc10		DnaJ homolog subfamily C member 10	-0.795435	0.576169	0.0153	TRUE	16.4948	15.6994	12	6	8089.6	1217.55	+++
Q8R390	Gnpat		Dihydroxyacetone phosphate acyltransferase	-0.741082	0.59829	0.0434	TRUE	16.5135	15.7724	12	9	8076.4	2437.4	+++
Q9CWF6	Bbs2		Bardet-Biedl syndrome 2 protein homolog	-1.10082	0.466252	0.000322	TRUE	16.4512	15.3504	12	3	7991.05	851.23	+++
Q9DCE1	Stx7		Syntaxin-7	-0.899012	0.536254	0.0149	TRUE	15.8355	14.9365	9	0	7964	0	+++
Q6P1E8-4	Efcab6		EF-hand calcium-binding domain-containing protein 6	-1.48714	0.356719	3.44e-06	TRUE	16.697	15.2099	11	0	7948.5	0	+++
Q715T0-2	Nme8		Thioredoxin domain-containing protein 3	-1.01284	0.495571	7.45e-05	TRUE	15.928	14.9152	12	2	7855	424.095	+++
Q8CCF0-2	Prpf31		U4/U6 small nuclear ribonucleoprotein Prp31	-1.19493	0.436807	0.0119	TRUE	16.2461	15.0512	9	2	7813.9	2516.66	+++
A0A0R4J094	Fahd2		Fumarylacetoacetate hydrolase domain-containing protein 2A	-0.837821	0.559488	0.0204	TRUE	15.9196	15.0818	12	6	7812.25	879.82	+++
B2CKC6	Efhc1		EF-hand domain-containing protein 1	-1.86889	0.273783	2.6e-06	TRUE	16.5855	14.7166	11	1	7809	129.61	+++
Q7TPN5	Wasl		Neural Wiskott-Aldrich syndrome protein	-1.23358	0.425261	7.4e-05	TRUE	16.3447	15.1111	11	2	7733.3	1752.9	+++
A0A0U1RPG9	Uri1		Unconventional prefoldin RPB5 interactor	-1.30738	0.404054	4.02e-05	TRUE	16.392	15.0846	11	3	7533.3	807.23	+++
Q3V2K7	1700123L14Rik			-0.770191	0.58634	0.000958	TRUE	15.7133	14.9431	9	0	7478.6	0	+++
Q3UKS4	Ctnnbl1		Beta-catenin-like protein 1	-0.879286	0.543637	0.0336	TRUE	16.3141	15.4348	12	4	7457.85	2074.85	+++
Q8K124	Plekho2		Pleckstrin homology domain-containing family O member 2	-1.11925	0.460334	3.59e-06	TRUE	16.3588	15.2396	12	9	7436.5	871.27	+++
A2AUP4	Pfkfb3			-1.65945	0.316559	5.3e-05	TRUE	17.1022	15.4428	12	3	7431.75	1033	+++
Q9D593	Atp6v1e2		V-type proton ATPase subunit E 2	-0.757082	0.591692	0.0374	TRUE	15.8912	15.1341	12	2	7304.5	1231.41	+++
P33215	Nedd1		Protein NEDD1	-0.848763	0.555261	0.0189	TRUE	15.8839	15.0352	10	1	7253.5	2616.7	+++
Q3UID0	Smarcc2		SWI/SNF complex subunit SMARCC2	-0.655467	0.63487	0.0232	TRUE	16.5608	15.9053	11	6	7245.5	753.615	+++
A0A024QYR9	Pten		Phosphatidylinositol 3,4,5-trisphosphate 3-phosphatase and dual-specificity protein phosphatase PTEN	-1.29394	0.407837	0.033	TRUE	16.523	15.229	8	4	7173.6	1434.35	+++
Q3TXF9	Atp1a1	Atp1a2	Sodium/potassium-transporting ATPase subunit alpha-1;Sodium/potassium-transporting ATPase subunit alpha-2;Sodium/potassium-transporting ATPase subunit alpha-3;Potassium-transporting ATPase alpha chain 1	-0.729743	0.603011	0.0117	TRUE	16.9064	16.1767	12	10	7168.95	1480.8	+++
Q61241	Tssk1b	Tssk2	Testis-specific serine/threonine-protein kinase 1;Testis-specific serine/threonine-protein kinase 2	-1.35271	0.391554	0.00173	TRUE	16.1997	14.847	9	0	7048.5	0	+++
Q3UKC1	Tax1bp1		Tax1-binding protein 1 homolog	-1.44043	0.368459	0.000454	TRUE	16.8913	15.4508	12	3	6929.95	1076.9	+++
Q99MV1	Tdrd1		Tudor domain-containing protein 1	-1.75335	0.296613	6.73e-07	TRUE	16.5336	14.7803	12	2	6865.95	123.605	+++
Q9JI11	Stk4		Serine/threonine-protein kinase 4;Serine/threonine-protein kinase 4 37kDa subunit;Serine/threonine-protein kinase 4 18kDa subunit	-1.1898	0.438362	0.000552	TRUE	16.7774	15.5876	11	5	6766	1264.2	+++
A0A0H2UH22	Cpeb2	Cpeb4	Cytoplasmic polyadenylation element-binding protein 2;Cytoplasmic polyadenylation element-binding protein 3;Cytoplasmic polyadenylation element-binding protein 4	-1.25518	0.418941	0.00106	TRUE	16.571	15.3158	11	3	6752.4	1062.9	+++
Q9DAF3	Ddi1		Protein DDI1 homolog 1	-0.805463	0.572178	0.000128	TRUE	15.3858	14.5803	12	0	6730	0	+++
Q6J756	Capn11		Calpain-11	-1.51406	0.350125	0.000969	TRUE	16.4688	14.9547	10	2	6643.3	527.8	+++
Q7TMK6	Hook2		Protein Hook homolog 2	-1.81189	0.284818	3.74e-05	TRUE	16.8452	15.0333	12	3	6615.95	873.09	+++
Q8BWR4-3	Usp40		Ubiquitin carboxyl-terminal hydrolase 40	-0.804757	0.572458	0.0137	TRUE	16.3855	15.5807	12	8	6550.55	540.035	+++
B2RQ13	Pald1		Paladin	-1.61954	0.325439	0.000282	TRUE	16.5943	14.9748	11	1	6469.9	1212.7	+++
A0A0G2JFT8	Rufy3		Protein RUFY3	-0.871168	0.546704	0.0138	TRUE	16.2524	15.3812	12	2	6316.45	1682.35	+++
Q3V016-2	Hipk4		Homeodomain-interacting protein kinase 4	-1.18733	0.439116	0.011	TRUE	16.3357	15.1484	8	1	6314.65	1023.4	+++
Q8BX02	Kank2		KN motif and ankyrin repeat domain-containing protein 2	-1.09012	0.469722	0.0252	TRUE	16.4229	15.3328	10	3	6294.1	1206.8	+++
D6RH37	Pkn1		Serine/threonine-protein kinase N1	-0.634092	0.644346	0.0336	TRUE	16.3775	15.7434	10	10	6270.25	799.525	+++
Q6PB51	Ccdc117		Coiled-coil domain-containing protein 117	-0.677387	0.625297	0.00981	TRUE	15.6791	15.0017	6	2	6237.45	1555.25	+++
Q3UHL2	Smarca2		Probable global transcription activator SNF2L2	-1.14879	0.451004	0.00962	TRUE	16.5143	15.3656	12	5	6236.05	919.38	+++
Q8BW49	Ttc12		Tetratricopeptide repeat protein 12	-1.2161	0.430445	0.000393	TRUE	16.3366	15.1205	12	0	6213.65	0	+++
Q80YT3	Cct8l1			-0.932215	0.524053	0.000885	TRUE	16.284	15.3518	12	1	6152.4	989.74	+++
A2A5R2	Arfgef2		Brefeldin A-inhibited guanine nucleotide-exchange protein 2	-0.586825	0.665806	0.0056	TRUE	17.0419	16.455	12	11	6061.7	461.3	+++
Q8CHT0	Aldh4a1		Delta-1-pyrroline-5-carboxylate dehydrogenase, mitochondrial	-0.912745	0.531174	0.0363	TRUE	16.2127	15.3	8	1	6056.15	2545.7	+++
F8WIE5	Hectd1		E3 ubiquitin-protein ligase HECTD1	-0.448146	0.732984	0.0207	TRUE	16.9214	16.4732	12	11	5994.7	882.32	+++
A0A0A0MQJ4	Phactr4		Phosphatase and actin regulator 4	-0.441415	0.736412	0.0396	TRUE	15.4248	14.9834	12	5	5988.35	940.05	+++
D3Z6P9	Ddx43			-1.04339	0.485186	0.00165	TRUE	16.0535	15.0101	12	1	5854.05	575.12	+++
Q9EP75	Cyp4f14	Cyp4f3	Leukotriene-B4 omega-hydroxylase 3;Leukotriene-B(4) omega-hydroxylase 2	-0.925863	0.526365	0.00223	TRUE	16.3626	15.4367	12	4	5805.2	1220.35	+++
Q8C1Y8	Ccz1		Vacuolar fusion protein CCZ1 homolog	-1.05746	0.480477	0.00537	TRUE	16.085	15.0276	9	0	5740.4	0	++
F7CVL0	Dot1l	mKIAA1814	Histone-lysine N-methyltransferase, H3 lysine-79 specific	-1.20923	0.4325	0.0413	TRUE	16.6651	15.4559	7	2	5717.4	984.96	++
Q9CYU6	Dph7		Diphthine methyltransferase	-0.755027	0.592535	0.00696	TRUE	15.5732	14.8181	11	1	5634.1	1636	++
Q3V0Q1	Dnah12		NA	-2.22903	0.213301	6.42e-05	TRUE	17.2357	15.0067	12	7	5587.4	109.05	++
Q8CCP0-4	Nemf		Nuclear export mediator factor Nemf	-0.752661	0.593508	0.0309	TRUE	16.3897	15.637	12	6	5555.6	1709	++
E9PWG6	Ncapg			-0.948022	0.518343	0.0341	TRUE	16.3535	15.4054	12	3	5521.5	659.56	++
E9PUE1	R3hcc1		R3H and coiled-coil domain-containing protein 1	-0.840604	0.55841	0.00101	TRUE	16.0276	15.187	10	1	5466.25	704.82	++
I6L9H1	Dvl2		Segment polarity protein dishevelled homolog DVL-2	-0.610536	0.654953	0.00376	TRUE	15.7867	15.1762	11	5	5374.5	506.1	++
Q9D5U4	Actl11			-1.4338	0.370155	3.76e-07	TRUE	16.3284	14.8946	12	0	5319.35	0	++
Q3TDQ5	Atg16l1		Autophagy-related protein 16-1	-0.739399	0.598989	0.00696	TRUE	16.0813	15.3419	12	5	5206.85	681.92	++
Q6PGF7	Exoc8		Exocyst complex component 8	-0.999775	0.500078	0.00332	TRUE	16.3793	15.3795	12	8	5163.05	656.56	++
Q3V3N7	Bbs1			-1.01505	0.494812	3.4e-05	TRUE	15.7709	14.7559	11	3	5153.5	466.61	++
A0A158SIT8	Pelp1		Proline-, glutamic acid- and leucine-rich protein 1	-0.727405	0.603989	0.0294	TRUE	15.6905	14.9631	10	3	5141.85	361.52	++
O54692	Zw10		Centromere/kinetochore protein zw10 homolog	-1.17051	0.444266	0.000102	TRUE	16.5401	15.3696	12	7	5092.65	531.12	++
Q3TV90	Luc7l		Putative RNA-binding protein Luc7-like 1	-1.01275	0.495601	0.000656	TRUE	15.8728	14.8601	12	7	5011.45	772.52	++
Q6KAQ0	Ndnl2	172D5Rik	Melanoma-associated antigen G1	-0.501671	0.706288	0.0444	TRUE	15.8407	15.339	12	4	4996.9	970.525	++
Q68FH8	Smarcd1		SWI/SNF-related matrix-associated actin-dependent regulator of chromatin subfamily D member 1	-0.739048	0.599134	0.00298	TRUE	15.7868	15.0477	9	0	4913.4	0	++
Q99MP8-3	Brap		BRCA1-associated protein	-0.760386	0.590338	0.00109	TRUE	15.5525	14.7921	9	3	4867.4	553.57	++
P57080	Usp25		Ubiquitin carboxyl-terminal hydrolase 25	-0.658784	0.633412	0.0244	TRUE	15.9742	15.3154	11	7	4815.4	358.48	++
A2AI08	Tprn		Taperin	-1.08475	0.471472	0.000716	TRUE	16.1317	15.047	8	2	4760.1	389.48	++
Q8BVN1	Serpina5		Plasma serine protease inhibitor	-1.34746	0.392985	0.00194	TRUE	16.4577	15.1102	11	2	4651.7	639.235	++
Q6PCM1	Kdm3a		Lysine-specific demethylase 3A	-0.780356	0.582223	0.0166	TRUE	16.2691	15.4887	12	7	4641.75	325.28	++
Q8K0E2	Exoc3		Exocyst complex component 3	-0.470445	0.721742	0.0415	TRUE	15.882	15.4116	12	2	4625.3	1182.5	++
Q8BHS3	Rbm22		Pre-mRNA-splicing factor RBM22	-0.679781	0.62426	0.0155	TRUE	15.7056	15.0258	9	2	4615.7	783.25	++
S4R294	Prrc2c		Protein PRRC2C	-1.04984	0.483023	0.00255	TRUE	16.4043	15.3545	12	8	4610.75	264.17	++
Q5SNZ0-3	Ccdc88a	mKIAA1212	Girdin	-1.33434	0.396574	0.000135	TRUE	16.6042	15.2699	12	3	4591.05	280.08	++
A2AHW8	Garnl3		GTPase-activating Rap/Ran-GAP domain-like protein 3	-1.16839	0.444917	0.00511	TRUE	16.3818	15.2134	12	2	4575.6	501.095	++
A0A0U1RPX7	Myo7a	Myo7b	Unconventional myosin-VIIa;Unconventional myosin-VIIb	-1.47373	0.360049	0.0263	TRUE	17.3506	15.8769	12	3	4519.8	781.7	++
Q91ZM2-6	Sh2b1		SH2B adapter protein 1	-1.12712	0.457829	0.00107	TRUE	16.0055	14.8784	9	2	4484.2	1208.56	++
Q542C3	Pcif1		Phosphorylated CTD-interacting factor 1	-1.20725	0.433093	0.000468	TRUE	16.1145	14.9073	12	2	4356.8	1139	++
D3Z0M9	Ddx23			-1.58444	0.333454	8.95e-05	TRUE	16.7386	15.1541	10	1	4296.55	1279	++
Q3ULS2	Smc2		Structural maintenance of chromosomes protein;Structural maintenance of chromosomes protein 2	-1.62741	0.323668	0.000508	TRUE	16.842	15.2146	11	1	4294.5	528.16	++
Q8CGF1	Arhgap29		Rho GTPase-activating protein 29	-0.982309	0.506169	0.00173	TRUE	16.2998	15.3175	12	3	4248.95	403.11	++
Q9D5U9-2	Micalcl		MICAL C-terminal-like protein	-0.651278	0.636716	0.0298	TRUE	15.3058	14.6546	12	1	4231.5	93.734	++
F6RJ39	Acin1		Apoptotic chromatin condensation inducer in the nucleus	-0.463224	0.725364	0.0442	TRUE	16.0692	15.606	11	10	4189.7	463.38	++
Q80X98	Dhx38	mKIAA224		-0.525261	0.694834	0.0488	TRUE	15.884	15.3587	12	6	4133.35	473.97	++
Q8K1K1	Gemin4			-0.800002	0.574349	0.00366	TRUE	16.1386	15.3386	10	0	4130.8	0	++
Q6P7V9	Smc4		Structural maintenance of chromosomes protein;Structural maintenance of chromosomes protein 4	-0.978455	0.507523	4.98e-05	TRUE	16.2053	15.2269	12	7	4129.1	192.24	++
A0A0R4J260	Otud4		OTU domain-containing protein 4	-0.823518	0.565062	0.00198	TRUE	15.9988	15.1752	12	4	4084.05	978.075	++
B2RSW8	Pcm1		Pericentriolar material 1 protein	-1.12143	0.459637	0.000593	TRUE	16.2408	15.1194	12	3	4082.5	98.562	++
G3UX50	Daxx		Death domain-associated protein 6	-0.954228	0.516118	0.0102	TRUE	15.7036	14.7494	11	3	4077.5	323.43	++
Q80YA7	Dpp8		Dipeptidyl peptidase 8	-1.22189	0.428722	0.00182	TRUE	16.1408	14.919	9	0	4053.4	0	++
Q91YR7	Prpf6		Pre-mRNA-processing factor 6	-1.2424	0.42267	0.0011	TRUE	16.2395	14.9971	10	0	4033.4	0	++
Q9D5T7-2	Hormad1		HORMA domain-containing protein 1	-0.944836	0.519489	0.00397	TRUE	15.7932	14.8484	8	0	4023.05	0	++
Q922G7	Tekt2		Tektin-2	-0.803076	0.573126	0.00141	TRUE	15.7604	14.9573	11	1	3981.3	505.17	++
Q9D787	Ppil2		Peptidyl-prolyl cis-trans isomerase-like 2	-0.632871	0.644892	0.00998	TRUE	15.3848	14.7519	10	2	3730.7	306.995	++
Q3TCU2	Ppp1r13l		RelA-associated inhibitor	-1.0036	0.498754	8.37e-05	TRUE	15.8283	14.8247	9	3	3693.2	384.505	++
A0A0A6YXC8	Enah		Protein enabled homolog	-0.927266	0.525854	0.0208	TRUE	15.6995	14.7723	11	5	3677.9	678.19	++
F6ZDS4	Tpr		Nucleoprotein TPR	-1.04022	0.486254	0.000309	TRUE	16.3025	15.2623	12	5	3566	120.09	++
Q3USS3	Drc1		Dynein regulatory complex protein 1	-1.2577	0.418211	5.84e-05	TRUE	16.3219	15.0642	11	0	3544.4	0	++
Q8CHE4	Phlpp1		PH domain leucine-rich repeat-containing protein phosphatase 1	-0.908963	0.532568	0.000559	TRUE	16.3283	15.4193	12	0	3484.6	0	++
Q8C547	Heatr5b		HEAT repeat-containing protein 5B	-1.28783	0.409566	0.000256	TRUE	16.5999	15.312	12	3	3353.3	423.66	++
Q5DTJ4	Prrc2a		Protein PRRC2A	-1.1869	0.439246	3.58e-06	TRUE	16.4995	15.3126	12	9	3250.35	213.11	++
Q9DAZ9	Zfyve19		Abscission/NoCut checkpoint regulator	-0.527347	0.69383	0.0252	TRUE	15.4416	14.9142	9	0	3188.8	0	++
Q8CEC6	Ppwd1		Peptidylprolyl isomerase domain and WD repeat-containing protein 1	-0.781882	0.581607	0.00593	TRUE	15.649	14.8671	8	1	3088.95	588.52	++
V9GWR8	5330417C22Rik	Kiaa1324	UPF0577 protein KIAA1324	-1.23227	0.425648	0.000134	TRUE	15.8543	14.622	9	0	3030.5	0	++
Q5QNQ6	Osbp2		Oxysterol-binding protein 2;Oxysterol-binding protein	-1.10493	0.464926	0.011	TRUE	15.8853	14.7803	10	4	2911.15	362.05	++
Q8BU14	Sec62		Translocation protein SEC62	-0.983556	0.505732	0.00879	TRUE	15.2339	14.2503	11	7	2908.1	380.38	++
A0A0R4J0D3	Stt3b		Dolichyl-diphosphooligosaccharide--protein glycosyltransferase subunit STT3B	-0.673212	0.627109	0.00432	TRUE	15.6642	14.991	11	0	2894	0	++
Q3TIX9	Usp39		U4/U6.U5 tri-snRNP-associated protein 2	-0.583283	0.667443	0.0263	TRUE	15.7475	15.1643	11	3	2832.1	549.34	++
Q99PW8	Kif17	mKIAA145	Kinesin-like protein KIF17;Kinesin-like protein	-0.431902	0.741284	0.0488	TRUE	15.2282	14.7963	11	0	2779	0	++
E9PYJ6	Focad		Focadhesin	-0.578839	0.669503	0.0207	TRUE	15.9637	15.3849	10	7	2735.75	308.76	++
Q8CH09	Sugp2		SURP and G-patch domain-containing protein 2	-0.991951	0.502797	0.0417	TRUE	16.1745	15.1826	12	4	2696.7	655.315	++
Q924W5	Smc6		Structural maintenance of chromosomes protein 6	-0.762751	0.589371	0.00865	TRUE	15.7745	15.0118	7	0	2543.5	0	++
B1B0C7	Hspg2		Basement membrane-specific heparan sulfate proteoglycan core protein;Endorepellin;LG3 peptide	-0.528984	0.693043	0.0475	TRUE	17.1791	16.6502	12	11	2446.85	630.73	++
A0A0R4J0I9	Lrp1		Prolow-density lipoprotein receptor-related protein 1;Low-density lipoprotein receptor-related protein 1 85 kDa subunit;Low-density lipoprotein receptor-related protein 1 515 kDa subunit;Low-density lipoprotein receptor-related protein 1 intracellular domain	-0.822475	0.565471	0.0201	TRUE	17.0014	16.1789	12	10	2258.2	507.395	++
P70335-2	Rock1		Rho-associated protein kinase 1	-0.992977	0.50244	0.00293	TRUE	16.3448	15.3518	11	3	2116	345.39	++
A0A0U1RNK7	Dock7		Dedicator of cytokinesis protein 7	-1.1133	0.462234	0.0066	TRUE	16.3002	15.1869	12	3	2078.8	486.92	++
H3BIW0	Zc3h18		Zinc finger CCCH domain-containing protein 18	-0.518563	0.698067	0.0248	TRUE	15.7205	15.202	12	6	2047.8	449.91	++
Q80U72	Scrib	Lrrc1	Protein scribble homolog;Leucine-rich repeat-containing protein 1	-1.31198	0.402769	1.73e-06	TRUE	16.2651	14.9531	12	2	1922.05	157.005	++
Q8CG46-2	Smc5		Structural maintenance of chromosomes protein 5	-0.84726	0.555839	0.00123	TRUE	15.7478	14.9006	12	6	1481.45	182.27	++
A0A0A6YXZ1	Clasp1		CLIP-associating protein 1	-0.816539	0.567803	0.0326	TRUE	15.6139	14.7974	11	2	1401.2	346.985	++
P97868-2	Rbbp6		E3 ubiquitin-protein ligase RBBP6	-0.442343	0.735939	0.0248	TRUE	15.4926	15.0503	11	1	1035.8	212.09	++
B9EHS3	Ppip5k1	Ppip5k2	Inositol hexakisphosphate and diphosphoinositol-pentakisphosphate kinase 1;Inositol hexakisphosphate and diphosphoinositol-pentakisphosphate kinase 2	-0.622681	0.649463	0.0459	TRUE	15.6235	15.0008	7	9	1019	176.33	++
B7ZNA3	Ralgapa1		Ral GTPase-activating protein subunit alpha-1	-0.512162	0.701171	0.0355	TRUE	15.2597	14.7475	7	2	607.99	87.7535	++

## Sheet: Supp Dataset 2B
Supplemental Dataset 2B. N=379 proteins were significantly up-regulated (p<0.05) in TIF from DTX-treated mice vs controls
Leading Protein ID	Gene symbol	Alternate gene symbols	Protein names	DTX/Control Log FC	DTX/Control Linear FC	DTX/Control adj.P.Val	DTX/Control significant	DTX/Control_mean_Control	DTX/Control_mean_DTX	DTX/Control_ngood_Control	DTX/Control_ngood_DTX	Median iBAQ (Control)	Median iBAQ (DTX)	Relative abundance (controls)
B1AQY9	Sept8		Septin-8	1.40577	2.64959	0.00017	TRUE	16.681	18.0868	11	11	14417	17117	+++
Q5U452	2810408M09Rik	Trp53rk	TP53-regulating kinase	0.406488	1.32546	0.0131	TRUE	16.3773	16.7838	12	11	11648.5	5562.1	+++
I1E4X5	9030624J02Rik		UPF0505 protein C16orf62 homolog	0.508532	1.4226	0.00298	TRUE	16.8387	17.3473	12	11	12699.5	5494.2	+++
Q61838	A2m		Alpha-2-macroglobulin;Alpha-2-macroglobulin 165 kDa subunit;Alpha-2-macroglobulin 35 kDa subunit;Alpha-2-macroglobulin-P	0.743845	1.67463	9.38e-05	TRUE	21.1986	21.9424	12	11	754795	464680	++++
Q9D2R0	Aacs		Acetoacetyl-CoA synthetase	1.09803	2.14062	0.022	TRUE	16.2522	17.3502	7	11	8030.5	5960.4	+++
Q921H8	Acaa1a		3-ketoacyl-CoA thiolase A, peroxisomal	0.73325	1.66238	0.011	TRUE	20.5882	21.3214	12	11	642365	451780	++++
A0A0R4J083	Acadl		Long-chain specific acyl-CoA dehydrogenase, mitochondrial	0.812721	1.75652	0.0001	TRUE	17.904	18.7167	12	11	63822	52712	+++
Q3TQP7	Acat1		Acetyl-CoA acetyltransferase, mitochondrial	0.393837	1.31388	0.0441	TRUE	17.7635	18.1574	12	11	48290	29500	+++
Q3U3Q7	Ace		Angiotensin-converting enzyme;Angiotensin-converting enzyme, soluble form	0.428486	1.34582	0.00538	TRUE	17.9018	18.3302	12	11	28519	13997	+++
Q9R0H0-2	Acox1		Peroxisomal acyl-coenzyme A oxidase 1;Acyl-coenzyme A oxidase	1.04502	2.0634	0.00247	TRUE	19.1005	20.1455	12	11	173695	214870	++++
Q9EPL9	Acox3		Peroxisomal acyl-coenzyme A oxidase 3;Acyl-coenzyme A oxidase	1.13183	2.19136	0.00622	TRUE	19.7465	20.8783	12	11	258210	286160	++++
Q8BP40	Acp6		Lysophosphatidic acid phosphatase type 6	1.16045	2.23526	0.00622	TRUE	16.9103	18.0708	12	10	16624.5	10294.9	+++
Q8VCW8	Acsf2		Acyl-CoA synthetase family member 2, mitochondrial	1.01136	2.01582	0.00717	TRUE	16.81	17.8214	11	11	35744	19492	+++
A1BN54	Actn1		Alpha-actinin-1	0.265372	1.20195	0.0377	TRUE	18.8266	19.092	12	11	81177.5	43921	+++
Q3ULT2	Actn4		Alpha-actinin-4	0.582785	1.49774	4.15e-06	TRUE	20.1532	20.736	12	11	332475	224940	++++
Q3UKA4	Adh1		Alcohol dehydrogenase 1	0.377043	1.29868	0.0248	TRUE	20.5082	20.8853	12	11	500435	287220	++++
Q3UDS7	Adpgk		ADP-dependent glucokinase	0.850068	1.80259	0.0156	TRUE	15.1778	16.0279	12	9	3107.1	3818.1	++
Q640N1-2	Aebp1		Adipocyte enhancer-binding protein 1	0.948245	1.92952	8.69e-05	TRUE	16.0178	16.9661	9	11	4690.1	2111.8	++
O89020	Afm		Afamin	1.12338	2.17857	0.000135	TRUE	19.5062	20.6296	12	11	226010	204850	++++
Q3UTR7	Agt		Angiotensinogen;Angiotensin-1;Angiotensin-2;Angiotensin-3;Angiotensin-4;Angiotensin 1-9;Angiotensin 1-7;Angiotensin 1-5;Angiotensin 1-4	0.635555	1.55354	0.004	TRUE	19.9333	20.5689	12	11	380630	289790	++++
Q3UEK9	Ahsg		Alpha-2-HS-glycoprotein	0.983126	1.97674	0.00265	TRUE	23.3164	24.2995	12	11	2806800	1756800	+++++
Q505K6	AI182371			1.06708	2.09518	0.00312	TRUE	17.3134	18.3805	12	11	46671.5	33780	+++
B2RTL5	Aldh1a7		Aldehyde dehydrogenase, cytosolic 1	0.351731	1.27609	0.00647	TRUE	21.2011	21.5528	12	11	940815	363880	++++
Q8R0Y6	Aldh1l1		Cytosolic 10-formyltetrahydrofolate dehydrogenase;10-formyltetrahydrofolate dehydrogenase	0.415156	1.33344	0.00112	TRUE	21.8789	22.2941	12	11	1334450	670570	++++
Q9EQ20	Aldh6a1		Methylmalonate-semialdehyde dehydrogenase [acylating], mitochondrial	0.946098	1.92666	0.00141	TRUE	17.4792	18.4253	12	11	40619.5	18281	+++
Q91YQ8	Amacr		Alpha-methylacyl-CoA racemase	0.652931	1.57236	0.0199	TRUE	19.4271	20.08	12	11	255670	191890	++++
O08739	Ampd3		AMP deaminase 3	0.600538	1.51628	0.045	TRUE	16.2163	16.8169	12	11	11114	2936.4	+++
P00687	Amy1		Alpha-amylase 1;Alpha-amylase;Pancreatic alpha-amylase	0.799806	1.74087	0.000647	TRUE	17.1524	17.9522	12	11	23278.5	20497	+++
Q4JFI8	Apcs		Serum amyloid P-component	3.06113	8.34626	5.16e-05	TRUE	14.7769	17.838	10	11	2249.4	11207	++
P06728	Apoa4		Apolipoprotein A-IV	0.574487	1.48915	0.00975	TRUE	21.9008	22.4753	12	11	1580900	969770	++++
P34928	Apoc1		Apolipoprotein C-I;Truncated apolipoprotein C-I	0.919458	1.8914	0.0118	TRUE	16.6316	17.551	12	11	99921.5	51407	+++
Q01339	Apoh		Beta-2-glycoprotein 1	1.66055	3.16136	7.27e-08	TRUE	20.7451	22.4056	12	11	561510	616630	++++
Q3TVI6	Appl2		DCC-interacting protein 13-beta	0.244154	1.1844	0.0493	TRUE	18.8384	19.0826	12	11	168335	52767	++++
Q6KAM6	Arhgef1		Rho guanine nucleotide exchange factor 1	0.894941	1.85953	0.00243	TRUE	15.9909	16.8858	12	11	5787.7	2372.1	++
Q9JM76	Arpc3		Actin-related protein 2/3 complex subunit 3	0.508363	1.42244	0.0225	TRUE	18.3689	18.8773	12	11	158235	76999	++++
Q9D3C4	Arpc4		Actin-related protein 2/3 complex subunit 4	0.615227	1.5318	0.0094	TRUE	19.1908	19.8061	12	11	374425	208250	++++
Q9D898	Arpc5l		Actin-related protein 2/3 complex subunit 5-like protein	0.605374	1.52137	0.0451	TRUE	17.8517	18.457	12	11	42700	24650	+++
B2RWQ7	Arsb		Arylsulfatase B	0.43723	1.354	0.0449	TRUE	16.4552	16.8925	12	11	14728.5	5488.3	+++
D3Z6F5	Atp5a1		ATP synthase subunit alpha;ATP synthase subunit alpha, mitochondrial	1.36128	2.56914	0.0305	TRUE	15.5885	16.9498	7	10	7721.2	7221.1	+++
P56480	Atp5b		ATP synthase subunit beta, mitochondrial	1.28529	2.43731	7.66e-08	TRUE	18.9036	20.1889	12	11	119920	140200	++++
Q64726	Azgp1		Zinc-alpha-2-glycoprotein	1.20851	2.31099	1.23e-06	TRUE	19.3151	20.5236	12	11	349985	331340	++++
O54962	Banf1		Barrier-to-autointegration factor;Barrier-to-autointegration factor, N-terminally processed	0.900904	1.86724	0.00211	TRUE	18.147	19.0479	12	11	186640	150250	++++
D3YTK7	Bcam		Basal cell adhesion molecule	0.80623	1.74864	0.0433	TRUE	16.1425	16.9487	9	10	19854	9566.2	+++
Q91VR8	Brk1		Protein BRICK1	0.440408	1.35699	0.000318	TRUE	17.7297	18.1701	12	11	110535	47561	+++
A0A0R4J131	Btd		Biotinidase	0.888907	1.85177	0.0115	TRUE	17.0779	17.9668	12	11	32661	19253	+++
Q3UBX7	C1qa		Complement C1q subcomponent subunit A	1.07607	2.10828	0.0239	TRUE	15.4408	16.5169	3	7	13505	8987.2	+++
Q3US82	C1qb		Complement C1q subcomponent subunit B	0.89594	1.86082	0.047	TRUE	15.1059	16.0018	0	5	#N/A	#N/A	NA
Q8R5L1	C1qbp		Complement component 1 Q subcomponent-binding protein, mitochondrial	1.01099	2.01529	0.0456	TRUE	15.9466	16.9576	9	8	11724	10275	+++
Q3T9K7	C1s1	C1sa	Complement C1s-A subcomponent;Complement C1s-A subcomponent heavy chain;Complement C1s-A subcomponent light chain;Complement C1s-B subcomponent;Complement C1s-B subcomponent heavy chain;Complement C1s-B subcomponent light chain	1.70809	3.26729	0.000322	TRUE	16.19	17.8981	7	11	13648	12823	+++
B2RWX2	C4b	Slp	Complement C4-B;Complement C4 beta chain;Complement C4 alpha chain;C4a anaphylatoxin;Complement C4 gamma chain	0.891219	1.85474	0.000566	TRUE	18.8557	19.747	12	11	77622.5	44231	+++
Q80SX2	C4bp	C4bpa	C4b-binding protein	0.745628	1.6767	0.0105	TRUE	17.5922	18.3378	12	11	52240.5	29274	+++
Q9QXT7	C6			1.45462	2.74084	4.36e-09	TRUE	18.599	20.0536	12	11	82441	89180	+++
D3YXF5	C7			1.03244	2.04548	3.43e-05	TRUE	19.1905	20.2229	12	11	122020	95693	++++
A2A997	C8a		Complement component C8 alpha chain	0.576235	1.49095	0.0452	TRUE	19.207	19.7833	12	11	153580	95401	++++
Q8BH35	C8b		Complement component C8 beta chain	1.09557	2.13698	5.1e-06	TRUE	19.3892	20.4848	12	11	213100	152390	++++
Q8VCG4	C8g		Complement component C8 gamma chain	1.55086	2.92992	2.37e-08	TRUE	19.0575	20.6084	12	11	195230	284430	++++
A0A0R4J032	C9		Complement component C9	0.783187	1.72093	0.000467	TRUE	19.4523	20.2355	12	11	173970	128280	++++
P13634	Ca1	Car1	Carbonic anhydrase 1	1.2916	2.448	0.00399	TRUE	15.6734	16.965	6	9	7350.5	11744	+++
B2RQC6	Cad		CAD protein;Glutamine-dependent carbamoyl-phosphate synthase;Aspartate carbamoyltransferase;Dihydroorotase;Carbamoyl-phosphate synthase [ammonia], mitochondrial	0.256207	1.19433	0.0282	TRUE	19.6993	19.9556	12	11	204300	84196	++++
Q3TUF3	Calu		Calumenin	0.384489	1.3054	0.0271	TRUE	19.7406	20.1251	12	11	399050	212090	++++
Q8BJA6	Camk1	Camk1d	Calcium/calmodulin-dependent protein kinase type 1;Calcium/calmodulin-dependent protein kinase type 1D	0.533515	1.44745	0.000212	TRUE	16.4735	17.007	12	11	18989	8439.8	+++
Q99LB4	Capg		Macrophage-capping protein	0.473963	1.38892	0.00872	TRUE	19.0922	19.5662	12	11	307005	138060	++++
Q60865	Caprin1		Caprin-1	0.820838	1.76643	0.00174	TRUE	18.1968	19.0176	12	11	68727	45174	+++
Q5DQJ3	Capza2		F-actin-capping protein subunit alpha-2	0.348691	1.27341	0.00324	TRUE	19.9656	20.3143	12	11	502135	244760	++++
Q4FK85	Casp8		Caspase-8;Caspase-8 subunit p18;Caspase-8 subunit p10	0.685257	1.60799	0.00647	TRUE	14.9461	15.6313	12	10	2892.55	1289.1	++
Q8C6E3	Cat		Catalase	0.759292	1.69266	0.0193	TRUE	20.6808	21.4401	12	11	559455	449500	++++
Q542P5	Cbr2		Carbonyl reductase [NADPH] 2	2.57475	5.95768	0.00513	TRUE	14.9401	17.5148	1	6	20576	45997.5	+++
Q9JIG7	Ccdc22		Coiled-coil domain-containing protein 22	0.468442	1.38361	0.00547	TRUE	17.0584	17.5269	12	11	23182.5	11610	+++
B2RRE8	Cd2ap		CD2-associated protein	0.775749	1.71208	0.00106	TRUE	17.5387	18.3145	12	11	34599.5	21214	+++
Q3UWG5	Cd81		Tetraspanin;CD81 antigen	0.917069	1.88827	0.015	TRUE	17.3028	18.2199	11	11	55187	41584	+++
D3Z5G7	Ces1b		Carboxylic ester hydrolase	1.58537	3.00085	0.000122	TRUE	16.611	18.1964	10	11	20719	29489	+++
P23953	Ces1c		Carboxylesterase 1C	0.910422	1.8796	0.000131	TRUE	22.3097	23.2201	12	11	1528700	976330	++++
Q8VCT4	Ces1d		Carboxylesterase 1D	0.613136	1.52958	0.00651	TRUE	21.9037	22.5169	12	11	1247600	519980	++++
Q8BK48	Ces2e		Pyrethroid hydrolase Ces2e;Carboxylic ester hydrolase;Pyrethroid hydrolase Ces2a	0.993835	1.99147	0.000135	TRUE	16.0553	17.0491	11	11	6285.1	7047.1	+++
B7ZNS9	Cfd		Complement factor D	1.36317	2.5725	1.93e-06	TRUE	19.2218	20.5849	12	11	287635	361640	++++
E9Q8I0	Cfh		Complement factor H	0.6482	1.56721	0.000327	TRUE	20.0128	20.661	12	11	341985	193430	++++
Q61129	Cfi		Complement factor I;Complement factor I heavy chain;Complement factor I light chain	0.74983	1.68159	0.00568	TRUE	19.8118	20.5616	12	11	169045	132940	++++
Q8BMK4	Ckap4		Cytoskeleton-associated protein 4	0.87908	1.8392	0.0165	TRUE	15.8008	16.6799	7	11	6882.7	1999.4	+++
A0A0J9YKD4	Ckm		Creatine kinase M-type	1.19535	2.29	0.00679	TRUE	15.639	16.8343	6	10	9193.25	14489.5	+++
Q8CFZ6	Clec3b		Tetranectin	0.845638	1.79706	1.17e-05	TRUE	18.8612	19.7069	12	11	214765	131860	++++
A0A0R4J140	Cluh		Clustered mitochondria protein homolog	0.374113	1.29604	0.0484	TRUE	18.4325	18.8066	12	11	48869.5	20763	+++
Q9DAW9	Cnn3		Calponin-3	0.480757	1.39548	0.0472	TRUE	17.9646	18.4454	12	11	88395.5	26489	+++
Q9QXT0	Cnpy2		Protein canopy homolog 2	0.44554	1.36182	0.0251	TRUE	19.3924	19.8379	12	11	249580	177410	++++
P11087-2	Col1a1		Collagen alpha-1(I) chain	0.520401	1.43435	0.0331	TRUE	16.9981	17.5185	12	11	10829.4	6794.6	+++
Q3TX57	Col1a2		Collagen alpha-2(I) chain	0.755284	1.68796	0.0493	TRUE	15.6881	16.4434	9	9	2988.3	1480.3	++
Q5U5W6	Commd3		COMM domain-containing protein 3	1.296	2.45548	0.00288	TRUE	16.3445	17.6405	10	11	35041.5	26815	+++
A0A0R4J0U7	Commd5		COMM domain-containing protein 5	1.11128	2.16037	1.45e-06	TRUE	16.5042	17.6154	12	11	14383.5	12953	+++
D3Z315	Cope		Coatomer subunit epsilon	0.231902	1.17438	0.0267	TRUE	19.3855	19.6174	12	11	392390	177560	++++
Q9QZE5	Copg1		Coatomer subunit gamma-1	0.343993	1.26926	0.0123	TRUE	19.5958	19.9398	12	11	226150	92315	++++
Q3U232	Coro1a		Coronin;Coronin-1A	0.435096	1.352	0.0308	TRUE	18.2414	18.6765	12	11	106680	58618	+++
G3X9T8	Cp		Ceruloplasmin	0.936808	1.91429	3.14e-05	TRUE	20.6749	21.6117	12	11	475785	422370	++++
Q9JJN5	Cpn1		Carboxypeptidase N catalytic chain	0.97559	1.96645	8.56e-06	TRUE	16.9824	17.958	12	11	27041	20687	+++
Q9JI95	Cpn10-rs1	Hspe1	10 kDa heat shock protein, mitochondrial	1.17293	2.2547	0.00547	TRUE	16.9872	18.1601	12	11	63638.5	51852	+++
Q9DBB9	Cpn2		Carboxypeptidase N subunit 2	0.962424	1.94858	0.000355	TRUE	18.485	19.4474	12	11	97141.5	71930	+++
Q8C2N7	Crip1		Cysteine-rich protein 1	2.69046	6.4552	0.00156	TRUE	15.0717	17.7621	4	10	52267.7	66848	+++
A2RS58	Crkl		Crk-like protein	0.758253	1.69144	0.0193	TRUE	16.9532	17.7115	11	11	47390	20890	+++
I6L966	Crp		C-reactive protein	3.61005	12.2105	8.78e-08	TRUE	17.7945	21.4045	11	11	93729	752250	+++
A7VMV2	Cryl1		Lambda-crystallin homolog	0.297208	1.22876	0.0114	TRUE	19.6787	19.9759	12	11	380905	148380	++++
D3Z6I4	Cryzl1		Quinone oxidoreductase-like protein 1	0.348888	1.27358	0.04	TRUE	17.6666	18.0155	12	11	49749	17045	+++
Q3TAZ7	Csf1r		Receptor protein-tyrosine kinase;Macrophage colony-stimulating factor 1 receptor	1.45831	2.74786	8.7e-08	TRUE	17.0317	18.49	12	11	29835	36581	+++
Q3U5K7	Cst3		Cystatin-C	0.674438	1.59598	0.000885	TRUE	19.0865	19.761	12	11	325330	199060	++++
Q3TVS6	Ctsb		Cathepsin B;Cathepsin B light chain;Cathepsin B heavy chain	0.445347	1.36164	0.0312	TRUE	20.3759	20.8212	12	11	407830	261350	++++
Q9QZ82	Cyp11a1		Cholesterol side-chain cleavage enzyme, mitochondrial	0.894305	1.85871	0.000807	TRUE	17.457	18.3513	12	11	53161	33512	+++
H9H9R5	Cyp4v3	Klkb1	Plasma kallikrein;Plasma kallikrein heavy chain;Plasma kallikrein light chain	1.06338	2.08982	0.000102	TRUE	18.7691	19.8324	12	11	104286	71496	+++
Q8K0C4	Cyp51a1		Lanosterol 14-alpha demethylase	0.558844	1.47309	0.00204	TRUE	18.4628	19.0216	12	11	131265	65182	++++
Q9D172	D10Jhu81e		ES1 protein homolog, mitochondrial	1.46351	2.75779	0.00504	TRUE	15.8851	17.3486	10	9	10920.5	15717	+++
A1L0V6	Ddx58		Probable ATP-dependent RNA helicase DDX58	0.874761	1.8337	0.0203	TRUE	16.4211	17.2959	11	11	8542.2	7201.2	+++
Q4FJK0	Decr1		2,4-dienoyl-CoA reductase, mitochondrial	0.60316	1.51904	0.00389	TRUE	16.8429	17.4461	12	11	26902.5	13676	+++
B2ZRS3	Deptor	Depdc6	DEP domain-containing mTOR-interacting protein	0.831711	1.77979	0.00319	TRUE	16.4939	17.3256	12	11	15419	7579.8	+++
Q4FJX5	Dhcr7		7-dehydrocholesterol reductase	0.492215	1.4066	0.00731	TRUE	17.4125	17.9047	12	11	74047.5	26625	+++
Q3UIB5	Dhrs4		Dehydrogenase/reductase SDR family member 4	1.67826	3.20041	0.000159	TRUE	17.2393	18.9176	11	11	62718	54980	+++
Q8BMF4	Dlat		Dihydrolipoyllysine-residue acetyltransferase component of pyruvate dehydrogenase complex, mitochondrial	0.720587	1.64785	0.00146	TRUE	17.3833	18.1039	12	11	23410	16183	+++
O08749	Dld		Dihydrolipoyl dehydrogenase, mitochondrial;Dihydrolipoyl dehydrogenase	1.0954	2.13673	1.34e-05	TRUE	18.0755	19.1709	12	11	70025	69727	+++
Q8BUR4-2	Dock1		Dedicator of cytokinesis protein 1	0.856376	1.81048	0.0342	TRUE	16.2233	17.0796	10	10	4780.4	1789.8	++
O35075	Dscr3		Down syndrome critical region protein 3 homolog	0.445557	1.36184	0.00068	TRUE	16.8093	17.2548	12	11	30560.5	11297	+++
O35459	Ech1		Delta(3,5)-Delta(2,4)-dienoyl-CoA isomerase, mitochondrial	0.715181	1.64169	0.0379	TRUE	18.6491	19.3643	12	11	113400	90813	+++
Q9DBN7	Eci1		Enoyl-CoA delta isomerase 1, mitochondrial	1.17419	2.25667	0.00876	TRUE	16.7617	17.9359	12	11	30227	29634	+++
Q3TCD4	Eci2		Enoyl-CoA delta isomerase 2, mitochondrial	1.25197	2.38166	0.0327	TRUE	17.759	19.011	10	11	43701	49740	+++
Q9QX30	Ecm1		Extracellular matrix protein 1	1.59538	3.02173	0.000921	TRUE	16.8935	18.4888	12	11	20026.5	27970	+++
Q9ERV6	Egfr		Receptor protein-tyrosine kinase;Epidermal growth factor receptor	1.24882	2.37646	2.02e-07	TRUE	19.4945	20.7433	12	11	243745	161670	++++
Q9DBM2	Ehhadh		Peroxisomal bifunctional enzyme;Enoyl-CoA hydratase/3,2-trans-enoyl-CoA isomerase;3-hydroxyacyl-CoA dehydrogenase	1.14313	2.2086	0.000137	TRUE	17.8502	18.9934	12	11	41386	55367	+++
Q8BM84	Elavl1		ELAV-like protein;ELAV-like protein 1	0.662706	1.58305	0.00032	TRUE	18.7489	19.4116	12	11	103620	75114	+++
Q571D6	Elmo1		Engulfment and cell motility protein 1;Engulfment and cell motility protein 2	0.634344	1.55223	0.00219	TRUE	16.5424	17.1767	12	11	11285	6467.4	+++
Q3TQC7	Entpd5		Ectonucleoside triphosphate diphosphohydrolase 5	0.478426	1.39322	0.0252	TRUE	17.373	17.8514	12	11	38913	30198	+++
Q7TS98	EP3-31VL		Ig kappa chain V-V region L6;Ig kappa chain V-V region T1	1.73983	3.33995	0.00923	TRUE	17.2305	18.9703	10	11	59032	62157	+++
A2AUK8	Epb4.1l1	Epb41l1	Band 4.1-like protein 1	1.20872	2.31133	5.74e-05	TRUE	15.9992	17.2079	10	11	3652.55	3208.6	++
Q3U2Z5	Eps8		Epidermal growth factor receptor kinase substrate 8	0.608554	1.52473	0.000151	TRUE	16.3695	16.978	12	11	8788.65	3775.5	+++
Q9EQH2	Erap1		Endoplasmic reticulum aminopeptidase 1	0.560133	1.4744	0.00144	TRUE	18.0928	18.6529	12	11	51750	33534	+++
Q99LC5	Etfa		Electron transfer flavoprotein subunit alpha, mitochondrial	1.07157	2.10172	0.0123	TRUE	17.8614	18.9329	12	11	58740.5	58033	+++
Q9DCW4	Etfb		Electron transfer flavoprotein subunit beta	0.496327	1.41062	0.0203	TRUE	17.557	18.0533	12	11	50578	33612	+++
Q80YC5	F12		Coagulation factor XII;Coagulation factor XIIa heavy chain;Coagulation factor XIIa light chain	1.12324	2.17836	1.28e-05	TRUE	19.1019	20.2251	12	11	129335	107760	++++
Q3V3W7	F13a1		Coagulation factor XIII A chain	0.472577	1.38759	0.00102	TRUE	20.353	20.8256	12	11	331985	158950	++++
Q3TJ94	F2		Prothrombin;Activation peptide fragment 1;Activation peptide fragment 2;Thrombin light chain;Thrombin heavy chain	1.45132	2.73458	1.55e-08	TRUE	20.3576	21.8089	12	11	544645	483560	++++
Q6A0A9	FAM120A	Fam12a	Constitutive coactivator of PPAR-gamma-like protein 1	1.52418	2.87624	0.00571	TRUE	17.0032	18.5273	12	11	13808	7308.7	+++
Z4YN00	Fbxo6		F-box only protein 6	0.706088	1.63137	0.01	TRUE	16.3151	17.0212	12	11	22765.5	12538	+++
Q8BK06	Fbxo9		F-box only protein 9	2.42683	5.37712	0.00174	TRUE	15.7712	18.198	5	9	12480	11102	+++
Q9QYT0	Fdft1		Squalene synthase	0.416892	1.33505	0.00877	TRUE	17.2889	17.7058	12	11	34088	15836	+++
Q3UZ58	Fdxr		NADPH:adrenodoxin oxidoreductase, mitochondrial	1.43044	2.69529	0.000131	TRUE	17.3794	18.8099	12	11	24703.5	35527	+++
Q8CB17	Fetub		Fetuin-B	0.950128	1.93204	0.000136	TRUE	19.5856	20.5357	12	11	292835	226090	++++
P97807-2	Fh		Fumarate hydratase, mitochondrial	0.539201	1.45317	0.0026	TRUE	18.5776	19.1168	12	11	102840	63570	+++
F2Z455	Fhl3		Four and a half LIM domains protein 3	0.786236	1.72457	0.00147	TRUE	15.2668	16.053	8	11	6651.3	2547.6	+++
Q6P9Q6	Fkbp15		FK506-binding protein 15;Peptidyl-prolyl cis-trans isomerase	0.786518	1.72491	0.0252	TRUE	17.1179	17.9044	12	11	17618	8518.8	+++
Q4FJN2	Fkbp5		Peptidyl-prolyl cis-trans isomerase FKBP5;Peptidyl-prolyl cis-trans isomerase FKBP5, N-terminally processed;Peptidyl-prolyl cis-trans isomerase	0.261428	1.19866	0.0457	TRUE	19.3962	19.6576	12	11	157990	69448	++++
Q9Z247	Fkbp9		Peptidyl-prolyl cis-trans isomerase FKBP9	0.663754	1.5842	0.0437	TRUE	16.157	16.8207	11	10	9691.1	6925.4	+++
B9EHT6	Fn1		Fibronectin;Anastellin	0.982492	1.97588	0.000195	TRUE	17.5101	18.4926	12	11	26514.5	17492	+++
Q571F9	G3bp1		Ras GTPase-activating protein-binding protein 1	0.615651	1.53225	0.00476	TRUE	17.9443	18.5599	12	11	52100.5	31288	+++
Q8CC47	Galns		N-acetylgalactosamine-6-sulfatase	0.533306	1.44724	0.034	TRUE	16.3277	16.861	11	10	6815.5	4219.55	+++
A1A4T2	Ganab		Neutral alpha-glucosidase AB	0.614299	1.53081	0.00286	TRUE	20.3668	20.9811	12	11	281645	180650	++++
Q7TMG8	Gbas		Protein NipSnap homolog 2	0.916624	1.88769	0.0154	TRUE	15.3479	16.2645	5	9	4085.9	5378.6	++
P21614	Gc		Vitamin D-binding protein	1.41883	2.67369	7.12e-08	TRUE	22.1197	23.5385	12	11	2138350	2020700	++++
Q3TAW7	Glb1		Beta-galactosidase	0.423695	1.34136	0.0281	TRUE	20.3598	20.7835	12	11	434090	215810	++++
Q8VC60	Glb1l		Beta-galactosidase-1-like protein	0.86883	1.82618	2.57e-05	TRUE	16.2217	17.0905	12	11	8202.6	5723.9	+++
F8WHM5	Glg1		Golgi apparatus protein 1	0.852033	1.80504	0.00294	TRUE	15.9115	16.7636	10	10	2799.15	1508.95	++
P26443	Glud1		Glutamate dehydrogenase 1, mitochondrial	0.803531	1.74537	0.00726	TRUE	16.8131	17.6167	12	11	19253.5	17057	+++
B8JJN0	Gm20547	Cfb	Complement factor B;Complement factor B Ba fragment;Complement factor B Bb fragment	0.916143	1.88706	1.8e-05	TRUE	20.5932	21.5093	12	11	301880	203370	++++
B2RUG5	Gm4788			1.0896	2.12816	5.2e-05	TRUE	17.2523	18.3419	12	11	26425.5	18841	+++
Z4YJU8	Golga2		Golgin subfamily A member 2	1.4716	2.7733	0.00599	TRUE	16.2517	17.7233	10	11	3944.45	8050.1	++
K3W4Q9	Gopc		Golgi-associated PDZ and coiled-coil motif-containing protein	0.553001	1.46713	0.00219	TRUE	16.9514	17.5044	12	11	22848.5	8243.9	+++
P46412	Gpx3		Glutathione peroxidase 3	1.02308	2.03226	4.05e-05	TRUE	20.0616	21.0847	12	11	438020	382540	++++
Q3T9Z2	Grhpr		Glyoxylate reductase/hydroxypyruvate reductase	0.448877	1.36498	0.0156	TRUE	20.6401	21.089	12	11	940175	485950	++++
P13020	Gsn		Gelsolin	0.784828	1.72289	9.99e-05	TRUE	21.5446	22.3294	12	11	813280	480990	++++
Q9DCM2	Gstk1		Glutathione S-transferase kappa 1	0.734905	1.66429	0.00362	TRUE	20.7077	21.4426	12	11	594995	481600	++++
B2RVP5	H2afv	H2afz	Histone H2A;Histone H2A.V;Histone H2A.Z	3.05632	8.3185	4.2e-07	TRUE	15.5131	18.5694	6	11	25348.5	108440	+++
P01898	H2-Q10		H-2 class I histocompatibility antigen, Q10 alpha chain;H-2 class I histocompatibility antigen, Q8 alpha chain;H-2 class I histocompatibility antigen, D-37 alpha chain	1.38064	2.60383	3.12e-06	TRUE	18.8119	20.1926	12	11	156255	129220	++++
E0CZ27	H3f3a	H3f3c	Histone H3;Histone H3.3;Histone H3.3C	2.40799	5.30734	3.24e-05	TRUE	17.4543	19.8623	12	11	208200	387430	++++
A2A7A7	H6pd		GDH/6PGL endoplasmic bifunctional protein;Glucose 1-dehydrogenase;6-phosphogluconolactonase	1.22419	2.33623	9.63e-06	TRUE	17.9396	19.1638	12	11	49513.5	52426	+++
Q3V1J8	Habp2		Hyaluronan-binding protein 2;Hyaluronan-binding protein 2 50 kDa heavy chain;Hyaluronan-binding protein 2 50 kDa heavy chain alternate form;Hyaluronan-binding protein 2 27 kDa light chain;Hyaluronan-binding protein 2 27 kDa light chain alternate form	0.956162	1.94014	0.00124	TRUE	15.3351	16.2913	11	11	7481	4416.5	+++
D3YZ54	Hacl1		2-hydroxyacyl-CoA lyase 1	0.666104	1.58678	0.0141	TRUE	18.1618	18.8279	12	11	97442.5	71319	+++
Q91VB8	haemaglobin alpha 2	Hbat1; Hba		0.922046	1.8948	0.0168	TRUE	23.0997	24.0217	12	11	6403600	5615500	+++++
Q3V1M8	Hdlbp		Vigilin	0.345605	1.27068	0.00144	TRUE	19.2858	19.6314	12	11	106170	55356	+++
Q3TXV7	Hexa		Beta-hexosaminidase;Beta-hexosaminidase subunit alpha	1.0404	2.0568	0.0002	TRUE	17.3742	18.4146	12	11	40310.5	33893	+++
Q3TXR9	Hexb		Beta-hexosaminidase;Beta-hexosaminidase subunit beta	1.26199	2.39826	0.0261	TRUE	16.9175	18.1795	12	11	27147	24174	+++
Q545J3	Hgfac		Hepatocyte growth factor activator;Hepatocyte growth factor activator short chain;Hepatocyte growth factor activator long chain	0.757668	1.69076	0.0195	TRUE	17.5645	18.3222	12	11	42178	31986	+++
Q8QZS1	Hibch		3-hydroxyisobutyryl-CoA hydrolase, mitochondrial	0.666524	1.58724	0.0266	TRUE	16.8277	17.4942	12	11	20217.5	11693	+++
P70696	Hist1h2ba		Histone H2B type 1-A;Histone H2B	2.67577	6.3898	1.57e-10	TRUE	18.5763	21.252	12	11	109935	513730	+++
A0JLV3	Hist1h2bj	Hist1h2bk;Hist1h2bm;Hist1h2br;LOC665622;Hist1h2bp;Hist1h2bc;Hist2h2bb;Hist1h2bh;Hist1h2bb;Hist1h2bf;Hist3h2ba;Hist3h2bb;Hist2h2be	Histone H2B;Histone H2B type 1-P;Histone H2B type 1-K;Histone H2B type 1-C/E/G;Histone H2B type 2-B;Histone H2B type 1-H;Histone H2B type 1-B;Histone H2B type 1-M;Histone H2B type 1-F/J/L;Histone H2B type 3-A;Histone H2B type 3-B;Histone H2B type 2-E	2.52158	5.74212	1.96e-09	TRUE	18.155	20.6766	12	11	131850	300240	++++
B2RTM0	Hist2h4	Hist1h4a	Histone H4	3.78187	13.7549	9.55e-13	TRUE	18.5142	22.2961	12	11	251235	1682300	++++
P54869	Hmgcs2		Hydroxymethylglutaryl-CoA synthase, mitochondrial	0.398257	1.31792	0.0125	TRUE	19.9741	20.3723	12	11	432445	234230	++++
Q3U7P4	Hn1l		Hematological and neurological expressed 1-like protein	1.08326	2.11882	0.0121	TRUE	15.3522	16.4355	4	8	7276.55	4959.2	+++
Q3U7F3	Hnrnpa1	Hnrnpa1l2	Heterogeneous nuclear ribonucleoprotein A1;Heterogeneous nuclear ribonucleoprotein A1, N-terminally processed	1.04106	2.05774	0.00583	TRUE	17.5946	18.6356	11	11	62139	37731	+++
P70333	Hnrnph2		Heterogeneous nuclear ribonucleoprotein H2	0.501154	1.41534	0.00207	TRUE	17.8258	18.3269	12	11	55674	31920	+++
G5E924	Hnrnpl		Heterogeneous nuclear ribonucleoprotein L	0.809727	1.75288	3.85e-06	TRUE	19.726	20.5357	12	11	279535	162290	++++
Q8BUK6	Hook3		Protein Hook homolog 3	0.467119	1.38235	0.0104	TRUE	16.8155	17.2826	12	11	15231.5	9538.9	+++
Q99KF5	Hprt	Hprt1	Hypoxanthine-guanine phosphoribosyltransferase	0.292524	1.22478	0.0193	TRUE	19.9878	20.2803	12	11	502110	206120	++++
Q91X72	Hpx		Hemopexin	0.777145	1.71374	0.000315	TRUE	22.8487	23.6258	12	11	2381450	1514700	+++++
A0A0R4J039	Hrg		Histidine-rich glycoprotein	0.80752	1.7502	0.000419	TRUE	20.0839	20.8914	12	11	323045	247850	++++
Q99N15	Hsd17b10		3-hydroxyacyl-CoA dehydrogenase type-2	0.622555	1.5396	0.0414	TRUE	16.875	17.4976	12	11	39548.5	29303	+++
O88736	Hsd17b7		3-keto-steroid reductase	0.614426	1.53095	0.0429	TRUE	16.962	17.5764	12	11	24807	20555	+++
Q8K0U4	Hspa12a		Heat shock 70 kDa protein 12A	0.318476	1.24701	0.0049	TRUE	18.8468	19.1653	12	11	173455	58572	++++
P17879	Hspa1b	Hspa1a	Heat shock 70 kDa protein 1B;Heat shock 70 kDa protein 1A	1.39035	2.62142	2.98e-07	TRUE	18.1302	19.5206	12	11	46270.5	70928	+++
P38647	Hspa9		Stress-70 protein, mitochondrial	0.558837	1.47308	0.00142	TRUE	18.1958	18.7546	12	11	52969	33457	+++
P63038	Hspd1		60 kDa heat shock protein, mitochondrial	0.562493	1.47682	0.0155	TRUE	18.5817	19.1442	12	11	94595	52765	+++
Q810V2	Iars2		Isoleucine--tRNA ligase, mitochondrial	0.78525	1.72339	0.0482	TRUE	15.4378	16.2231	8	7	6808.7	5938.3	+++
Q9DBD0	Ica	1317J2Rik	Inhibitor of carbonic anhydrase	1.146	2.21299	2.45e-06	TRUE	20.1892	21.3352	12	11	440680	379400	++++
Q9ESY9	Ifi30		Gamma-interferon-inducible lysosomal thiol reductase	0.762991	1.69701	1.63e-05	TRUE	17.802	18.565	12	11	69450	46324	+++
Q9D8C4	Ifi35		Interferon-induced 35 kDa protein homolog	0.378267	1.29978	0.0197	TRUE	16.9529	17.3312	12	11	19422.5	10208	+++
Q791Q5	Igfals	Als	Insulin-like growth factor-binding protein complex acid labile subunit	1.44193	2.71683	9.44e-07	TRUE	16.9525	18.3945	12	11	26815.5	30845	+++
I6L985	Igh			0.605996	1.52203	0.0347	TRUE	20.1995	20.8055	12	11	341520	186010	++++
Q91Z05	Ighg	Igh-3	Ig gamma-2B chain C region	1.12483	2.18076	0.011	TRUE	21.0374	22.1622	12	11	944415	778290	++++
A0A0F7R1P3	Ighg2b			1.17182	2.25296	0.0123	TRUE	20.1276	21.2995	12	11	190330	205600	++++
A0A075B5T6	Ighv10-3			0.948708	1.93014	0.0392	TRUE	16.3641	17.3128	11	11	25667	16888	+++
Q924P8	Ighv1-53	VH186.2-D-J-C mu		1.54533	2.91872	0.0117	TRUE	18.0626	19.6079	12	11	84952	15778	+++
A0A0B4J1J7	Ighv1-82	Igh-VJ558		1.65725	3.15414	0.0255	TRUE	16.4011	18.0583	7	9	40221.5	19135	+++
A0A075B5Q2	Ighv5-9			1.04875	2.06873	0.0419	TRUE	14.9883	16.0371	1	4	10176	21959.4	+++
Q99KA4	Igh-VJ558	Igha		0.823093	1.76919	0.0377	TRUE	19.3691	20.1922	12	11	186650	115110	++++
A2NVF0	Igkv10-96		Ig kappa chain V-V region HP 93G7;Ig kappa chain V-V region HP R16.7;Ig kappa chain V-V region HP 123E6	1.21484	2.32115	0.0137	TRUE	17.8134	19.0283	11	11	295760	137670	++++
P01679	Igkv4-86		Ig kappa chain V-VI region J539;Ig kappa chain V-VI region SAPC 10;Ig kappa chain V-VI region TEPC 601/TEPC 191;Ig kappa chain V-VI region XRPC 24;Ig kappa chain V-VI region XRPC 44	1.38527	2.61221	0.0484	TRUE	15.1937	16.579	4	7	61857.5	35536	+++
A0A075B5N7	Igkv6-13			1.03806	2.05347	0.0399	TRUE	15.9728	17.0109	12	11	22310.5	30258	+++
A0A140T8M5	Igkv6-14			1.11427	2.16485	0.0129	TRUE	16.1292	17.2434	10	11	44945	21206	+++
A0A0G2JGQ8	Iglc3	Iglc2	Ig lambda-3 chain C region;Ig lambda-2 chain C region	0.833202	1.78164	0.0389	TRUE	15.4779	16.3111	9	11	23439	19580	+++
G3UY13	Il1rap		Interleukin-1 receptor accessory protein	0.966906	1.95464	0.00192	TRUE	19.1906	20.1575	12	11	233385	177240	++++
Q9Z1X4	Ilf3		Interleukin enhancer-binding factor 3;Spermatid perinuclear RNA-binding protein	0.391146	1.31143	0.00221	TRUE	18.2203	18.6115	12	11	54477	31155	+++
Q5RL10	Insl3		Insulin-like 3;Insulin-like 3 B chain;Insulin-like 3 A chain	0.863985	1.82006	1.93e-05	TRUE	20.1984	21.0624	12	11	616765	492570	++++
Q9JKF1	Iqgap1		Ras GTPase-activating-like protein IQGAP1	0.370138	1.29248	0.00173	TRUE	18.8423	19.2124	12	11	103780	41016	+++
Q3UQ44	Iqgap2		Ras GTPase-activating-like protein IQGAP2	0.250524	1.18964	0.0482	TRUE	19.0564	19.3069	12	11	179110	63883	++++
Q9JHU9	Isyna1		Inositol-3-phosphate synthase 1	0.495224	1.40954	3.65e-05	TRUE	21.6558	22.151	12	11	1126450	715670	++++
F8WJ05	Itih1		Inter-alpha-trypsin inhibitor heavy chain H1	0.993552	1.99108	2.81e-05	TRUE	19.144	20.1375	12	11	126520	115150	++++
G3X977	Itih2		Inter-alpha-trypsin inhibitor heavy chain H2	0.95252	1.93525	0.000156	TRUE	19.4297	20.3823	12	11	125950	110390	++++
A0A0R4J2B2	Kctd12		BTB/POZ domain-containing protein KCTD12	1.04985	2.07032	3.52e-05	TRUE	18.1632	19.2131	12	11	97459	77620	+++
Q8C2E7	Kiaa0196	E4325E21Rik	WASH complex subunit strumpellin	0.605705	1.52172	0.0214	TRUE	16.4773	17.083	12	11	3684.45	2776.3	++
E9Q4K7	Kif13b		Kinesin-like protein	0.347094	1.272	0.0343	TRUE	16.5116	16.8587	12	11	5246.6	2624.1	++
D3YTY9	Kng1		Kininogen-1;Kininogen-1 heavy chain;Bradykinin;Kininogen-1 light chain	0.693493	1.61719	0.000195	TRUE	22.442	23.1355	12	11	1662350	1132100	++++
Q6S9I0	Kng2			1.19891	2.29566	0.000219	TRUE	18.2592	19.4581	12	11	91679	72832	+++
Q9CPY7-2	Lap3		Cytosol aminopeptidase	0.244511	1.18469	0.00931	TRUE	19.528	19.7725	12	11	380115	145140	++++
P11672	Lcn2		Neutrophil gelatinase-associated lipocalin	2.20504	4.61088	8.25e-08	TRUE	18.7906	20.9956	12	11	230090	552990	++++
Q3U6N7	Lcp1		Plastin-2	0.840543	1.79072	5.67e-06	TRUE	19.5676	20.4082	12	11	323620	265180	++++
Q3V471	Lgals3		Galectin;Galectin-3	2.07317	4.20811	0.00017	TRUE	15.1654	17.2385	2	10	14325.5	33306	+++
Q07797	Lgals3bp		Galectin-3-binding protein	0.812163	1.75584	0.00866	TRUE	16.5867	17.3988	11	11	18477	14867	+++
Q3U234	Lifr		Leukemia inhibitory factor receptor	0.847725	1.79966	0.00422	TRUE	17.6774	18.5251	12	11	22319	16984	+++
Q3U807	Lipg		Endothelial lipase	1.00995	2.01384	0.0442	TRUE	16.0788	17.0887	9	10	7749.1	7458.85	+++
Q91XL1	Lrg1			1.47104	2.77222	0.000142	TRUE	19.3008	20.7718	12	11	246215	294120	++++
Q3TF84	Lrrc59		Leucine-rich repeat-containing protein 59	0.638256	1.55645	0.000452	TRUE	17.5966	18.2349	12	11	50035	33145	+++
Q4KL69	Lsm14b		Protein LSM14 homolog B	2.07267	4.20664	0.0146	TRUE	16.1497	18.2224	10	7	32625	60577	+++
Q3U9X2	Lsm2		U6 snRNA-associated Sm-like protein LSm2	0.384404	1.30532	0.0129	TRUE	18.5505	18.9349	12	11	265575	148710	++++
Q8BLN5	Lss		Lanosterol synthase	0.691804	1.6153	0.00227	TRUE	18.6353	19.3271	12	11	129885	80634	++++
A0A077S2U6	Lyz2		Lysozyme;Lysozyme C-2;Lysozyme C-1	2.52545	5.75753	4.98e-05	TRUE	15.8031	18.3286	7	11	28245	104840	+++
Q544T7	Man1a	Man1a1	alpha-1,2-Mannosidase;Mannosyl-oligosaccharide 1,2-alpha-mannosidase IA	1.58135	2.99251	5.23e-05	TRUE	16.0598	17.6412	11	11	5488.1	8463.1	++
O09159	Man2b1		Lysosomal alpha-mannosidase;Alpha-mannosidase	0.777898	1.71463	0.000288	TRUE	17.1786	17.9565	12	11	14104.5	8145.8	+++
Q99LB6	Mat2b		Methionine adenosyltransferase 2 subunit beta	0.348908	1.2736	0.00436	TRUE	18.1875	18.5364	12	11	124925	47076	++++
Q5BL18	Matr3		Matrin-3	0.410607	1.32924	0.0223	TRUE	18.2962	18.7068	12	11	83679.5	23817	+++
Q3UEK1	Mbl2		Mannose-binding protein C	1.02829	2.0396	5.85e-05	TRUE	16.8522	17.8805	12	11	27750	29783	+++
P08249	Mdh2		Malate dehydrogenase, mitochondrial	0.713534	1.63982	0.000276	TRUE	20.2176	20.9311	12	11	454325	294530	++++
Q5K4Q9	Mettl7a1	mCG_2149		1.53104	2.88994	0.0373	TRUE	16.2405	17.7716	12	11	13594.5	25613	+++
E9PVX6-2	Mki67			1.68778	3.22161	0.0355	TRUE	15.6652	17.353	8	10	808.83	1760.5	++
Q80TX4	mKIAA0577	Dhx16		1.17789	2.26246	0.0378	TRUE	15.0122	16.1901	8	5	1318.75	2599	++
Q3UG07	Mmp2		72 kDa type IV collagenase;PEX	2.35674	5.12211	0.0262	TRUE	16.8234	19.1802	11	11	5945.8	33854	+++
B7ZNS3	Mnda	Ifi25b	Interferon-activable protein 205-B;Interferon-activable protein 205-A;Myeloid cell nuclear differentiation antigen-like protein	1.16362	2.24019	0.00503	TRUE	16.1531	17.3167	9	10	6059	12229	+++
Q3T9U1	Mob1b	Mob1a	MOB kinase activator 1A;MOB kinase activator 1B	0.675019	1.59662	0.0255	TRUE	17.843	18.518	12	11	103465	64879	+++
A2BDX3	Mocs3		Adenylyltransferase and sulfurtransferase MOCS3;Molybdopterin-synthase adenylyltransferase;Molybdopterin-synthase sulfurtransferase	1.15087	2.22047	0.0197	TRUE	16.1362	17.2871	11	9	6450.8	8108.6	+++
Q8C9V6	Mpdu1		Mannose-P-dolichol utilization defect 1 protein	0.515581	1.42957	0.0391	TRUE	16.323	16.8386	12	11	52071.5	20594	+++
Q2M2Q8	Msi2		RNA-binding protein Musashi homolog 2;RNA-binding protein Musashi homolog 1	1.2395	2.36117	0.00801	TRUE	16.8797	18.1192	9	11	37839	40960	+++
P26041	Msn		Moesin	0.375183	1.297	0.0184	TRUE	20.5051	20.8803	12	11	419715	199710	++++
E0CXN0	Mst1		Hepatocyte growth factor-like protein;Hepatocyte growth factor-like protein alpha chain;Hepatocyte growth factor-like protein beta chain	0.907988	1.87643	0.00248	TRUE	16.3139	17.2219	11	10	11238	5567.8	+++
P28665	Mug1		Murinoglobulin-1;Murinoglobulin-2	0.75957	1.69299	0.00023	TRUE	21.8197	22.5793	12	11	1117450	690890	++++
Q5FW60	Mup20		Major urinary protein 20	1.3379	2.52784	0.000152	TRUE	18.1691	19.507	12	11	90722	110680	+++
Q3KQQ2	Mup3		Major urinary protein 3;Major urinary protein 4	2.05156	4.14553	7.88e-05	TRUE	16.9488	19.0003	10	11	50550.5	57982	+++
Q8C2S9	Mvp		Major vault protein	0.45172	1.36767	0.008	TRUE	17.8088	18.2605	12	11	41643	31199	+++
K3W4R2	Myh14		Myosin-14	1.80512	3.49458	0.0119	TRUE	18.3176	20.1227	10	11	10671.5	5563.2	+++
Q8VDD5	Myh9		Myosin-9	0.802396	1.74399	1.19e-07	TRUE	19.8072	20.6096	12	11	160025	111550	++++
Q9WTI7-4	Myo1c		Unconventional myosin-Ic	0.923031	1.89609	2.06e-05	TRUE	16.7894	17.7125	12	11	11891.5	11319	+++
B5TE76	NA		NA	1.1449	2.21131	0.000837	TRUE	21.1138	22.2587	12	11	1211500	1051900	++++
P22599	NA		NA	1.03981	2.05596	0.00162	TRUE	22.1752	23.215	12	11	837125	1011500	++++
Q52L64	NA		NA	1.21487	2.3212	2.97e-05	TRUE	17.7106	18.9255	12	11	96173.5	59872	+++
Q8R0P3	NA		NA	0.727703	1.656	0.0287	TRUE	17.3638	18.0915	12	11	26432	9098.6	+++
Q3TLX1	Nampt		Nicotinamide phosphoribosyltransferase	0.544762	1.45878	7.56e-05	TRUE	19.4715	20.0163	12	11	226810	109300	++++
Q8CC86	Naprt		Nicotinate phosphoribosyltransferase	1.48306	2.7954	0.00481	TRUE	15.8685	17.3516	9	9	7976.1	6758.8	+++
Q8BLF1	Nceh1		Neutral cholesterol ester hydrolase 1	0.606951	1.52304	0.00253	TRUE	17.6036	18.2106	12	11	53161	32407	+++
Q545R3	Ndrg1		Protein NDRG1	0.356129	1.27999	0.0274	TRUE	18.2165	18.5726	12	11	104320	61550	+++
D3YX59	Nnmt		Nicotinamide N-methyltransferase	1.39696	2.63346	0.0104	TRUE	15.4721	16.8691	6	11	15171	4138.6	+++
Q3US15	Nsdhl		Sterol-4-alpha-carboxylate 3-dehydrogenase, decarboxylating	0.83579	1.78483	0.000925	TRUE	18.8717	19.7075	12	11	191625	135660	++++
P11930	Nudt19		Nucleoside diphosphate-linked moiety X motif 19, mitochondrial	0.751557	1.68361	0.0189	TRUE	17.8504	18.6019	12	11	91196	58813	+++
Q99P30-3	Nudt7		Peroxisomal coenzyme A diphosphatase NUDT7	0.755343	1.68803	0.0186	TRUE	16.7866	17.5419	12	11	30854	26433	+++
Q3UG43	Oard1		O-acetyl-ADP-ribose deacetylase 1	1.14907	2.2177	1.02e-05	TRUE	16.9231	18.0722	12	11	33436.5	13765	+++
Q3UKT3	Oat		Ornithine aminotransferase, mitochondrial	0.670059	1.59114	0.000328	TRUE	16.6333	17.3034	12	11	10979	8685.4	+++
Q60590	Orm1		Alpha-1-acid glycoprotein 1;Alpha-1-acid glycoprotein	1.21224	2.31697	0.00164	TRUE	19.6881	20.9003	12	11	418735	483610	++++
Q9DCL9	Paics		Multifunctional protein ADE2;Phosphoribosylaminoimidazole-succinocarboxamide synthase;Phosphoribosylaminoimidazole carboxylase	0.313998	1.24315	0.0108	TRUE	19.6935	20.0075	12	11	392950	184370	++++
Q6NZM8	Papss1		Bifunctional 3-phosphoadenosine 5-phosphosulfate synthase 1;Sulfate adenylyltransferase;Adenylyl-sulfate kinase	0.771889	1.7075	0.00732	TRUE	17.0608	17.8327	12	11	15565.5	8734	+++
Q91YR6	Parp3			1.15915	2.23325	0.00872	TRUE	15.7161	16.8752	6	10	4501.55	4053.6	++
Q3UGC8	Pcca		Propionyl-CoA carboxylase alpha chain, mitochondrial	1.86522	3.64325	0.00236	TRUE	17.1607	19.026	11	11	18315	21941	+++
E9Q1J7	Pccb		Propionyl-CoA carboxylase beta chain, mitochondrial	0.986616	1.98153	0.00128	TRUE	15.7475	16.7341	11	11	9417.9	4900.2	+++
Q3UIP2	Pcolce		Procollagen C-endopeptidase enhancer 1	0.778529	1.71538	4.98e-05	TRUE	18.5115	19.2901	12	11	115220	83988	+++
Q3UYP2	Pcyox1		Prenylcysteine oxidase	0.732913	1.66199	0.0488	TRUE	16.7944	17.5273	12	11	23179	9871.7	+++
Q8BFQ8	Pddc1		Parkinson disease 7 domain-containing protein 1	0.436847	1.35364	0.0352	TRUE	17.4158	17.8526	12	11	75524.5	29263	+++
Q3UXD9	Pecr		Peroxisomal trans-2-enoyl-CoA reductase	1.24088	2.36342	0.00242	TRUE	17.0133	18.2542	10	11	43375.5	38807	+++
A2RS23	Pepd		Xaa-Pro dipeptidase	0.501354	1.41554	0.000343	TRUE	18.9665	19.4679	12	11	128100	63630	++++
Q54A77	Pglyrp2		N-acetylmuramoyl-L-alanine amidase	1.72151	3.29782	6.18e-09	TRUE	17.8221	19.5436	12	11	33979	58627	+++
Q3TPC7	Phyh		Phytanoyl-CoA dioxygenase, peroxisomal	0.752352	1.68454	0.0106	TRUE	17.3914	18.1437	12	11	35530	27190	+++
A0A0R4J0B2	Plbd1		Phospholipase B-like 1;Phospholipase B-like 1 chain A;Phospholipase B-like 1 chain B;Phospholipase B-like 1 chain C	1.70635	3.26333	0.00135	TRUE	16.648	18.3544	12	11	23220	30728	+++
Q3TWI4	Plcb3		Phosphoinositide phospholipase C;1-phosphatidylinositol 4,5-bisphosphate phosphodiesterase beta-3	0.471324	1.38638	0.0255	TRUE	16.2841	16.7554	12	11	7980.15	2380.4	+++
Q9QXS1-2	Plec		Plectin	0.628951	1.54644	0.00173	TRUE	17.8208	18.4497	12	11	10062.2	4155.9	+++
Q8CAG6	Plek		Pleckstrin	2.02607	4.07294	6.22e-09	TRUE	15.5842	17.6103	6	11	8816.65	14160	+++
Q3V1T9	Plg		Plasminogen;Plasmin heavy chain A;Activation peptide;Angiostatin;Plasmin heavy chain A, short form;Plasmin light chain B	0.489106	1.40357	0.0236	TRUE	21.3325	21.8216	12	11	896215	460470	++++
A2A5K2	Pltp		Phospholipid transfer protein	1.20095	2.29891	0.00149	TRUE	16.4284	17.6294	12	11	10392.5	16389	+++
Q543K9	Pnp		Purine nucleoside phosphorylase	0.281597	1.21554	0.0442	TRUE	19.4446	19.7262	12	11	297440	153090	++++
Q9DCY1	Ppib		Peptidyl-prolyl cis-trans isomerase;Peptidyl-prolyl cis-trans isomerase B	0.588931	1.50413	0.000698	TRUE	21.0363	21.6253	12	11	1032950	696650	++++
Q8K5D8	ppp2r5d	Ppp2r5d		0.391502	1.31176	0.00466	TRUE	16.4184	16.8099	12	11	10492.1	5080.2	+++
P20108	Prdx3		Thioredoxin-dependent peroxide reductase, mitochondrial	1.30434	2.4697	1.88e-06	TRUE	18.1667	19.471	12	11	67142.5	68825	+++
P68181-2	Prkacb		cAMP-dependent protein kinase catalytic subunit beta	0.396033	1.31588	0.0373	TRUE	17.5096	17.9057	12	11	55053	26035	+++
P33587	Proc		Vitamin K-dependent protein C;Vitamin K-dependent protein C light chain;Vitamin K-dependent protein C heavy chain;Activation peptide	1.10322	2.14834	0.0197	TRUE	16.1219	17.2251	8	10	8606.1	4720.6	+++
Q3TR66	Pros1		Vitamin K-dependent protein S	1.75363	3.37207	8.28e-05	TRUE	15.5505	17.3041	6	10	3735.4	8389.25	++
Q8BGJ5	Ptbp1		Polypyrimidine tract-binding protein 1;Polypyrimidine tract-binding protein 3	0.689005	1.61217	1.23e-06	TRUE	19.2496	19.9386	12	11	190065	123010	++++
Q3UCJ0	Ptpn6		Tyrosine-protein phosphatase non-receptor type;Tyrosine-protein phosphatase non-receptor type 6	1.21872	2.3274	0.0162	TRUE	16.6462	17.8649	10	11	10403	12018	+++
Q9WUB3	Pygm		Glycogen phosphorylase, muscle form;Alpha-1,4 glucan phosphorylase	0.495958	1.41026	0.0375	TRUE	18.0344	18.5304	12	11	47045.5	17369	+++
Q8BND5-3	Qsox1		Sulfhydryl oxidase 1	0.631183	1.54883	0.000214	TRUE	18.907	19.5382	12	11	92804	66757	+++
Q3TF08	Rbp4		Retinol-binding protein 4	1.58188	2.99359	3.13e-06	TRUE	19.5543	21.1361	12	11	363975	412890	++++
Q05186	Rcn1		Reticulocalbin-1	0.781679	1.71913	0.00743	TRUE	18.3728	19.1545	12	11	140830	87302	++++
Q32MD7	Rgs10		Regulator of G-protein signaling 10	1.16953	2.24938	9.17e-06	TRUE	16.0466	17.2162	11	11	16646	21927	+++
Q9DCV4	Rmdn1		Regulator of microtubule dynamics protein 1	0.785549	1.72375	0.0267	TRUE	17.1879	17.9734	11	11	31304	11877	+++
Q8K2T2	Rnase1	Rac1	Ribonuclease pancreatic	1.75566	3.37681	0.004	TRUE	14.7804	16.5361	7	8	5835.6	18441	+++
Q5UCA9	Rnase4		Ribonuclease 4	1.93392	3.82092	8.36e-09	TRUE	18.1512	20.0851	12	11	152875	325870	++++
I7HLV2	Rpl10		60S ribosomal protein L10	0.569993	1.48452	9.49e-05	TRUE	18.756	19.3259	12	11	228870	147350	++++
Q9CWK0	Rpl14	Rpl14-ps1	60S ribosomal protein L14	0.439835	1.35645	0.0437	TRUE	19.4538	19.8937	12	11	595750	296980	++++
Q3UW40	Rpl24		60S ribosomal protein L24	0.397797	1.31749	0.00531	TRUE	20.0644	20.4622	12	11	549400	280200	++++
Q9CY93	Rpl31		60S ribosomal protein L31	0.384617	1.30551	0.0186	TRUE	19.1275	19.5121	12	11	246555	110890	++++
Q5M8R8	Rplp0		60S acidic ribosomal protein P0	0.249431	1.18874	0.021	TRUE	20.7103	20.9597	12	11	882075	368640	++++
Q99K70	Rragc		Ras-related GTP-binding protein C;Ras-related GTP-binding protein D	0.460381	1.3759	0.000586	TRUE	16.2331	16.6935	12	11	13687.5	5313.1	+++
Q4FJL2	Rtn1		Reticulon;Reticulon-1	1.276	2.42167	0.0213	TRUE	15.2924	16.5684	11	11	1176.7	1900.5	++
Q9ES97-3	Rtn3		Reticulon-3	1.73652	3.3323	0.00093	TRUE	16.663	18.3995	10	11	32551	44910	+++
Q8BH78	Rtn4		Reticulon;Reticulon-4	1.04063	2.05713	0.000728	TRUE	17.3985	18.4391	12	11	76365.5	50241	+++
A0A0G2JGD2	S100a4		Protein S100;Protein S100-A4	2.20414	4.60799	0.00202	TRUE	17.6213	19.8254	12	11	122320	158090	++++
Q60710	Samhd1		Deoxynucleoside triphosphate triphosphohydrolase SAMHD1	0.342825	1.26824	0.0109	TRUE	19.3105	19.6534	12	11	190025	110710	++++
P32020	Scp2		Non-specific lipid-transfer protein	0.48502	1.39961	0.0266	TRUE	20.8699	21.3549	12	11	442055	301510	++++
Q99J29	Scpep1		Retinoid-inducible serine carboxypeptidase	0.353784	1.27791	0.0435	TRUE	20.1845	20.5383	12	11	389580	175820	++++
Q6P5I1	Sdf2		Stromal cell-derived factor 2	0.517442	1.43142	0.0414	TRUE	16.4303	16.9478	12	10	19837	16920	+++
Q0QEZ4	Sdhb		Succinate dehydrogenase [ubiquinone] iron-sulfur subunit, mitochondrial	1.96045	3.89183	0.000181	TRUE	15.2563	17.2167	3	10	6051.1	9141.55	+++
Q6NXL1	Sec24d			0.626315	1.54362	0.000147	TRUE	18.0425	18.6688	12	11	47378	30389	+++
Q62179	Sema4b		Semaphorin-4B	0.871134	1.8291	0.0128	TRUE	16.4684	17.3396	12	11	10544.8	7182.5	+++
Q8BH69	Sephs1		Selenide, water dikinase 1	0.389973	1.31037	0.0281	TRUE	17.8724	18.2624	12	11	93167	49364	+++
P70274	Sepp1		Selenoprotein P	1.64949	3.13724	1.05e-07	TRUE	17.9011	19.5506	12	11	49305.5	70825	+++
A0A0R4J0X5	Serpina1c		Alpha-1-antitrypsin 1-3	0.734254	1.66354	0.00727	TRUE	22.8054	23.5396	12	11	2200750	1225600	++++
Q00897	Serpina1d		Alpha-1-antitrypsin 1-4	0.617293	1.53399	0.00548	TRUE	23.9243	24.5416	12	11	5369500	2459100	+++++
Q00898	Serpina1e		Alpha-1-antitrypsin 1-5	0.810717	1.75408	0.0261	TRUE	23.6633	24.4741	12	11	6085200	3650300	+++++
G3X8T9	Serpina3n			1.53664	2.90117	3.44e-06	TRUE	19.0419	20.5786	12	11	109920	188280	+++
Q91WQ0	Serpina6		Corticosteroid-binding globulin	1.22736	2.34139	0.000181	TRUE	19.3207	20.5481	12	11	248460	221280	++++
Q543J5	Serpinc1		Antithrombin-III	0.632516	1.55027	0.00222	TRUE	21.7394	22.3719	12	11	1136400	805180	++++
Q5FW62	Serpind1		Heparin cofactor 2	1.21767	2.32571	1.19e-05	TRUE	18.4762	19.6938	12	11	93952.5	84505	+++
P97298	Serpinf1		Pigment epithelium-derived factor	1.11191	2.16132	6.75e-06	TRUE	18.8242	19.9361	12	11	176520	156690	++++
P97290	Serping1		Plasma protease C1 inhibitor	1.1729	2.25464	0.000321	TRUE	19.6355	20.8084	12	11	217065	216980	++++
Q3TWG9	Serpinh1		Serpin H1	1.55851	2.9455	6.16e-05	TRUE	16.5586	18.1171	10	11	21253	27583	+++
Q91WC0	Setd3		Histone-lysine N-methyltransferase setd3	0.377682	1.29925	0.0131	TRUE	17.4322	17.8099	12	11	21405	8327.8	+++
Q922R5	Smek2		Serine/threonine-protein phosphatase 4 regulatory subunit 3B	1.311	2.48114	0.015	TRUE	18.2888	19.5999	12	11	50825	13712	+++
Q3UZI3	Snd1		Staphylococcal nuclease domain-containing protein 1	0.708908	1.63457	6.8e-06	TRUE	18.109	18.8179	12	11	62692	39581	+++
Q91VZ1	Snx2		Sorting nexin-2	0.226304	1.16983	0.0466	TRUE	19.7293	19.9556	12	11	305765	123340	++++
Q3TJN6	Snx5		Sorting nexin-5	0.270136	1.20592	0.0148	TRUE	19.192	19.4621	12	11	211445	86123	++++
Q8C1K3	Socs4		Suppressor of cytokine signaling 4	3.54856	11.701	0.0124	TRUE	18.0117	21.5602	10	11	88425	158670	+++
Q4FJX9	Sod2		Superoxide dismutase;Superoxide dismutase [Mn], mitochondrial	0.774335	1.7104	0.00328	TRUE	17.445	18.2194	12	11	60558	44376	+++
P16546-2	Sptan1		Spectrin alpha chain, non-erythrocytic 1	0.526133	1.44006	4.1e-05	TRUE	19.3472	19.8733	12	11	160800	74178	++++
G3X973	Stab1		Stabilin-1	1.00592	2.00823	0.0407	TRUE	15.6759	16.6819	8	9	1337.05	1011.5	++
Q9D323	Stat1		Signal transducer and activator of transcription;Signal transducer and activator of transcription 1	0.318897	1.24738	0.0093	TRUE	18.5931	18.912	12	11	88936.5	46495	+++
Q6GU23	Stat3		Signal transducer and activator of transcription;Signal transducer and activator of transcription 3	0.544601	1.45862	5.76e-05	TRUE	18.0941	18.6387	12	11	74605	31455	+++
Q62383	Supt6h		Transcription elongation factor SPT6	0.710372	1.63623	0.00975	TRUE	15.7521	16.4625	11	10	1843.3	1118.45	++
Q9WVA4	Tagln2		Transgelin-2;Transgelin;Transgelin-3	0.486194	1.40074	0.000481	TRUE	19.8972	20.3834	12	11	454965	257780	++++
E0CX53	Tbc1d4		TBC1 domain family member 4	4.09059	17.0369	0.00118	TRUE	15.7558	19.8464	10	9	2164.6	48915	++
Q9CY49	Tbl2		Transducin beta-like protein 2	0.53035	1.44428	0.0264	TRUE	15.2264	15.7567	9	9	4396.1	1172.8	++
O88968	Tcn2		Transcobalamin-2	1.20648	2.30774	0.00216	TRUE	15.8311	17.0376	9	11	7518.6	8556.5	+++
A0A0R4J097	Tgfbr3		Transforming growth factor beta receptor type 3	0.913888	1.88412	0.000137	TRUE	16.7693	17.6831	12	11	13300.5	11984	+++
Q91XE8	Tmem205		Transmembrane protein 205	1.50658	2.84135	0.0141	TRUE	15.7391	17.2457	9	10	22873	19399.5	+++
A2AQJ7	Tmem87a		Transmembrane protein 87A	1.39391	2.62791	0.00139	TRUE	16.2015	17.5954	9	11	7130	4983.2	+++
Q8C3Z3	Tmod3		Tropomodulin-3	1.35862	2.5644	0.0115	TRUE	16.1649	17.5235	6	10	18150.5	13149.4	+++
Q6ZWX2	Tmsb4x		Thymosin beta-4;Hematopoietic system regulatory peptide	2.17787	4.52484	0.0423	TRUE	18.0562	20.234	12	11	685195	1302000	++++
A0A087WQS0	Tns1		Tensin-3;Tensin-2	0.414385	1.33273	0.00039	TRUE	18.6127	19.0271	12	11	62290	41847	+++
Q6IRU2	Tpm4		Tropomyosin alpha-4 chain	0.498484	1.41273	0.00508	TRUE	19.042	19.5405	12	11	222800	121400	++++
E9PXX7	Txndc5		Thioredoxin domain-containing protein 5	0.377343	1.29895	0.0373	TRUE	20.3627	20.7401	12	11	545620	267640	++++
Q91X82	Txnip		Thioredoxin-interacting protein	0.752733	1.68498	0.0305	TRUE	15.3733	16.126	11	9	3872.2	2417.4	++
Q8CCJ3	Ufl1		E3 UFM1-protein ligase 1	1.44235	2.71763	0.000431	TRUE	16.7056	18.148	12	11	8394.95	9225.3	+++
Q91ZJ5	Ugp2		UTP--glucose-1-phosphate uridylyltransferase	0.730915	1.65969	6.2e-08	TRUE	19.9914	20.7223	12	11	260525	171140	++++
A3KMJ8	Vbp1		Prefoldin subunit 3	0.455053	1.37083	0.00524	TRUE	18.5506	19.0056	12	11	172275	76606	++++
Q8K0X1	Vcam1		Vascular cell adhesion protein 1	0.886727	1.84898	7.68e-07	TRUE	19.5482	20.435	12	11	130405	97004	++++
Q5FWJ3	Vim		Vimentin;Peripherin	1.51103	2.85014	4.35e-09	TRUE	19.6097	21.1207	12	11	168140	237810	++++
B1ART2	Vps13d			3.43374	10.8058	9.08e-05	TRUE	15.7387	19.1724	9	10	466.58	1832.8	++
Q80X41	Vrk1		Serine/threonine-protein kinase VRK1	1.05844	2.08267	0.0395	TRUE	15.8962	16.9546	10	10	8202.8	4338.25	+++
Q99KC8	Vwa5a		von Willebrand factor A domain-containing protein 5A	0.434858	1.35178	0.00536	TRUE	19.1066	19.5415	12	11	151750	74517	++++
Q3TE06	Wdr1		WD repeat-containing protein 1	0.379495	1.30089	0.00189	TRUE	20.1466	20.5261	12	11	415970	180760	++++
Q00519	Xdh		Xanthine dehydrogenase/oxidase;Xanthine dehydrogenase;Xanthine oxidase	0.541069	1.45505	0.00574	TRUE	18.4045	18.9456	12	11	66442.5	40353	+++
Q14AZ9	Zadh2		Zinc-binding alcohol dehydrogenase domain-containing protein 2	0.979278	1.97148	0.00167	TRUE	18.8135	19.7928	12	11	111940	117180	+++
Q9D548	Zcchc13			3.46582	11.0488	0.0409	TRUE	15.37	18.8358	8	5	6964.3	910100	+++
A0A0R4J0I1				0.610038	1.5263	0.00202	TRUE	24.3945	25.0046	12	11	9785550	5987100	+++++
Q9D9H8			UPF0565 protein C2orf69 homolog	0.415631	1.33388	0.0171	TRUE	16.9099	17.3256	12	11	11163	4459.1	+++
V9GZG5				0.876583	1.83602	0.00726	TRUE	20.4047	21.2813	12	11	351490	181200	++++
