# Supplementary material for: Sperm proteins and cancer‐testis antigens are released by the seminiferous tubules in mice and men
Source: FASEB J. 2021 Feb 10;35(3):e21397. doi: 10.1096/fj.202002484R (PMC7898903; doi:10.1096/fj.202002484R)
Supplement: Supplementary file 4 — Supplementary Material [file FSB2-35-e21397-s005.xlsx]

## Sheet: Supp Dataset 3 details
Supplemental Dataset 3.	Mouse TIF proteins likely to arise from germ cells within the seminiferous tubules
Supplemental Dataset 3A.	N=498 proteins in mouse TIF that potentially arise from germ cells
Mouse TIF proteins appear in this list when they fulfilled all of the following criteria:
1. The protein is reduced (p<0.05) in TIF after DTX-induced disruption of the seminiferous epithelium
2. The mRNA expression in whole testis is reduced >70% after busulfan-induced germ cell ablation as published by Soffientini et al, 2017, BMC Genomics, 18(1):972
Blue columns:	Sourced from the mouse TIF dataset (see Supplemental Dataset 1A and B)
Green columns:	RNASeq data from Soffientini et al, 2017, BMC Genomics, 18:972. Data is relative mRNA expression (linear values) in whole testes from from adult mice treated with either busulfan(Busulfan, n=3) or vehicle (Control, n=4) for 57 days
Supplemental Dataset 3B.	N=141 mouse proteins that are deemed likely to be contributed to TIF by the adluminal germ cells of the mouse seminiferous epithelium
Mouse TIF proteins appear in this list when they fulfilled all of the following criteria:
1. The protein is significantly reduced (p<0.05) in TIF after DTX-induced disruption of the seminiferous epithelium
2. The mRNA expression in whole testis is reduced >70% after busulfan-induced germ cell ablation as published by Soffientini et al, 2017, BMC Genomics, 18(1):972
3. The mRNA expression in isolated Sertoli cells and spermatogonia is low (<7.64) or undetectable (<6.50) and is >5 fold enriched in isolated PS and/or rST compared to Sertoli cells as measured by microrray (Chalmel et al, 2007, PNAS, 104(20):8346). Data are normalised Log2 expression values.
Note: 1700018B24Rik, Spa17 and Psma8 were detected in isolated spermatogonia slightly above the low expression threshold, however they were very highly enriched in spermatocytes and spermatids, and thus likely to be contributed to TIF predominantly by adluminal germ cells.
Grey shaded rows:	N=95 proteins that are likely highly enriched, in or specific to, adluminal germ cells of the testis, as their mRNA expression is low (<7.64) or undetectable (<6.50) in a range of other male mouse tissues as measured by microarray (see point 3 and Note above). Expression in female tissues was disregarded
Blue columns:	Sourced from the mouse TIF dataset (see Supplemental Dataset 1B)
Green columns:	RNASeq data from Soffientini et al, 2017, BMC Genomics, 18:972. Data is relative mRNA expression (linear) in whole testes from from adult mice treated with either busulfan(Busulfan, n=3) or vehicle (Control, n=4) for 57 days
Orange columns:	Mouse microarray data from Chalmel et al 2007, PNAS, 104(20):8346. Data from one representative microarray probeset annotated to the TIF protein is shown (other probesets showed similar expression patterns). Abbreviations: Sgonia = spermatogonia, PS = pachytene spermatocytes, rST = round spermatid
Yellow columns	Ratio of expression (linear values) in isolated pachytene spermatocytes (PS) or round spermatids (rST) compared to Sertoli cells (Sertoli) as a measure of enrichment of this probeset in isolated adluminal germ cells compared to Sertoli cells

## Sheet: Supp Dataset 3A
Supplemental Dataset 3A. N=498 proteins in mouse TIF that potentially arise from germ cells
Leading Protein ID	Gene Symbol	Alternate gene symbols	Protein names	Mw kDa	DTX/Control Log FC	DTX/Control Linear FC	DTX/Control adjPVal	Median iBAQ (Control)	Median iBAQ (DTX)	Relative abundance (controls)	Control mean	Control stdev	Busulphan mean	Busulphan stdev	Busulphan/control
Q8BL95	1110004E09Rik		UPF0769 protein C21orf59 homolog	33.19	-2.18513	0.219893	3.35e-07	52327	4453.6	+++	237.929	16.3284	34.4067	23.101	0.144609
Q14AA6	1700009N14Rik			24.357	-2.18638	0.219702	1.1e-05	21232	2879.55	+++	665.692	27.2471	4.49766	5.22005	0.00675637
Q9D9P6	1700018B24Rik		Enhancer of rudimentary homolog	12.448	-0.989785	0.503553	0.00198	30037	0	+++	291.497	19.4555	30.3317	29.1401	0.104055
Q8CF20	1700020N01Rik			9.8142	-1.54275	0.34323	3.71e-05	274755	40135.5	++++	275.913	32.6334	19.2313	21.0258	0.0697006
F8WIU1	1700037H04Rik		UPF0687 protein C20orf27 homolog	19.811	-0.420981	0.746917	0.0186	457890	133530	++++	328.863	16.5472	44.1036	22.1336	0.13411
C9W8M5	1700080E11Rik			22.499	-0.955889	0.515524	0.0127	13447.5	5046.6	+++	273.524	25.016	0.889602	0.574875	0.00325238
Q3V2K7	1700123L14Rik			48.133	-0.770191	0.58634	0.000958	7478.6	0	+++	577.535	30.0674	36.3573	36.2639	0.0629526
B1AR39	2810408A11Rik			43.567	-1.95206	0.258447	1.14e-08	36346	1601.5	+++	280.619	8.05813	4.88103	1.60893	0.0173938
Q9CR99	4930544G11Rik			21.644	-1.89988	0.267966	0.000566	78037.5	14871	+++	249.464	13.2723	18.2495	18.4128	0.0731547
Q14BX6	4933415F23Rik			17.153	-0.928988	0.525226	7.42e-07	151520	20789	++++	366.814	13.1915	15.246	14.7978	0.0415632
V9GWR8	5330417C22Rik	Kiaa1324	UPF0577 protein KIAA1324	103.41	-1.23227	0.425648	0.000134	3030.5	0	++	121.494	4.48803	7.68417	7.24132	0.0632474
Q8CC70	9230110C19Rik			30.901	-0.588322	0.665116	0.00177	97494	17298	+++	49.0944	0.895551	5.79516	3.60995	0.118041
Q3ZB05	Acr		Acrosin;Acrosin light chain;Acrosin heavy chain	43.016	-1.53439	0.345225	1.33e-07	11736	750.44	+++	160.632	7.62696	9.67873	9.57478	0.0602541
P50289	Acrv1		Acrosomal protein SP-10	27.948	-1.62852	0.323421	1.24e-07	621410	42575	++++	271.203	20.6043	4.87785	6.15075	0.017986
Q9D5U4	Actl11			119.04	-1.4338	0.370155	3.76e-07	5319.35	0	++	189.378	6.20992	1.16343	1.28949	0.00614344
Q9QY83	Actl7b		Actin-like protein 7B	45.565	-2.39732	0.189817	1.32e-09	344490	14732	++++	638.347	36.0998	17.732	18.6155	0.027778
Q8BXF8	Actrt3		Actin-related protein T3	40.442	-2.03247	0.244437	1.17e-09	41449.5	817.94	+++	53.3401	5.61548	0.127616	0.124768	0.0023925
Q5SUE7	Adad1		Adenosine deaminase domain-containing protein 1	67.839	-2.70664	0.153186	7.69e-08	43066.5	539.525	+++	295.336	21.652	19.9727	20.5312	0.0676269
F8WGT1	Ahcyl2		Adenosylhomocysteinase;Putative adenosylhomocysteinase 3	66.771	-0.280847	0.823108	0.0191	152850	56547	++++	152.656	19.0641	23.0306	4.32515	0.150865
Q9R0Y5	Ak1		Adenylate kinase isoenzyme 1	21.539	-1.69061	0.309795	9.05e-12	1418750	139300	++++	333.959	26.2697	17.3495	2.44183	0.0519509
F8WIC0	Ak7		Adenylate kinase 7	82.537	-1.38675	0.382424	3.83e-07	17678	1144.6	+++	41.1091	3.41703	3.51223	2.91607	0.0854367
Q32M07	Ak8		Adenylate kinase 8	55.072	-2.4507	0.182922	7.29e-10	23410	696.86	+++	197.714	8.07461	9.54417	9.17414	0.0482726
B2RRE0	Akap12		A-kinase anchor protein 12	180.69	-1.1124	0.462524	5.8e-09	302135	34910	++++	632.178	42.0776	89.9158	10.0828	0.142232
O88987	Akap3		A-kinase anchor protein 3	95.555	-3.28562	0.102549	3.6e-12	118910	1244.65	++++	499.312	27.9835	5.62104	6.74037	0.0112576
Q60662-2	Akap4		A-kinase anchor protein 4	92.853	-3.1701	0.111098	5.24e-11	449275	4131.8	++++	1010.3	22.8379	5.23115	5.50452	0.00517783
A6ZI46	Aldoart1		Fructose-bisphosphate aldolase	45.343	-2.35405	0.195597	1.31e-05	61163.5	4534.6	+++	87.9691	2.87444	1.83052	1.47492	0.0208086
A6ZI47	Aldoart2		Fructose-bisphosphate aldolase	39.37	-2.42999	0.185566	5.65e-08	99644	3801.2	+++	351.316	19.5046	4.59408	5.39709	0.0130768
Q32MW4	Allc		Probable allantoicase	46.205	-2.5744	0.167891	1.22e-11	167880	3571.4	++++	434.337	16.4693	4.60594	5.52577	0.0106045
Q8JZV7	Amdhd2		Putative N-acetylglucosamine-6-phosphate deacetylase	43.5	-0.799998	0.57435	0.000149	160350	35060	++++	114.768	9.81247	29.3444	7.27356	0.255684
Q5QNR3	Ankrd36			140.55	-1.52606	0.347225	1.1e-06	9786.1	292.77	+++	248.561	7.44622	13.5102	13.4276	0.0543537
Q5SWR1	Ap2b1		AP complex subunit beta;AP-2 complex subunit beta	105.72	-1.1677	0.445129	4.68e-07	208890	22671	++++	356.231	19.6124	26.8215	6.26961	0.0752925
Q9Z1T1	Ap3b1	Ap3b2	AP-3 complex subunit beta-1;AP-3 complex subunit beta-2	122.74	-0.468029	0.722952	0.00639	29977.5	7558.9	+++	73.6316	2.44932	18.8662	2.91667	0.256224
A0A0R4J0T8	Arfgap3		ADP-ribosylation factor GTPase-activating protein 3	57.542	-1.44194	0.368072	0.000434	29161	3434.65	+++	62.8858	1.94732	10.8118	2.84653	0.171928
A2A5R2	Arfgef2		Brefeldin A-inhibited guanine nucleotide-exchange protein 2	202.24	-0.586825	0.665806	0.0056	6061.7	461.3	+++	24.4667	2.74062	5.24315	0.830162	0.214297
Q8CGF1	Arhgap29		Rho GTPase-activating protein 29	142.34	-0.982309	0.506169	0.00173	4248.95	403.11	++	118.441	3.57598	23.2056	6.35092	0.195926
H3BJU7	Arhgef2		Rho guanine nucleotide exchange factor 2	108.59	-1.436	0.36959	1.31e-05	10969.5	278.41	+++	387.737	20.3269	15.5322	5.34529	0.0400587
H7BWY7	Arih1			42.499	-2.49737	0.177099	0.00715	53199	10258	+++	217.019	10.2469	23.0546	4.13842	0.106233
Q9Z1K5	Arih1		E3 ubiquitin-protein ligase ARIH1	64.016	-1.94238	0.260187	2.69e-09	153035	9968.8	++++	217.019	10.2469	23.0546	4.13842	0.106233
Q3TK92	Arih2		E3 ubiquitin-protein ligase ARIH2	57.696	-1.49791	0.354067	3.24e-07	84869.5	5530.4	+++	127.024	3.66273	24.4594	8.64109	0.192557
Q9D385-2	Arl2bp		ADP-ribosylation factor-like protein 2-binding protein	17.571	-1.55385	0.3406	0.000369	147915	12796	++++	255.478	10.3921	42.6038	5.41572	0.166761
Q543P7	Arl3		ADP-ribosylation factor-like protein 3	20.486	-0.660614	0.632609	1.01e-05	1299800	380030	++++	223.819	12.8216	45.9044	11.4115	0.205096
B2RY50	Armc4		Armadillo repeat-containing protein 4	115.26	-1.38102	0.383948	3.65e-05	16419.5	777.535	+++	24.0195	1.06005	1.22859	1.36878	0.0511498
Q91ZT8	Asb9		Ankyrin repeat and SOCS box protein 9	31.656	-3.27031	0.103643	1.86e-11	236795	2221.45	++++	100.5	3.02005	1.6085	1.27271	0.016005
Q9DAP7	Asf1b		Histone chaperone ASF1B	22.464	-1.49592	0.354556	6.35e-05	29546	7263.15	+++	29.108	1.26608	5.35569	3.18479	0.183994
Q61024	Asns		Asparagine synthetase [glutamine-hydrolyzing]	64.282	-2.1846	0.219974	5.32e-12	206570	9469.2	++++	122.51	8.09669	17.4635	1.72811	0.142548
Q8VBT9	Aspscr1		Tether containing UBX domain for GLUT4	59.795	-1.32317	0.399656	2.2e-08	94545	10414	+++	360.485	36.9371	100.038	24.3212	0.277508
Q8C0M9	Asrgl1		Isoaspartyl peptidase/L-asparaginase;Isoaspartyl peptidase/L-asparaginase alpha chain;Isoaspartyl peptidase/L-asparaginase beta chain	33.95	-1.25035	0.420346	4.86e-09	1224200	196890	++++	665.062	61.9389	51.6252	46.2102	0.0776247
S4R2T5	Atg7		Ubiquitin-like modifier-activating enzyme ATG7	74.552	-0.65187	0.636455	0.00042	75558.5	9405	+++	45.3577	3.71484	8.53283	0.478402	0.188123
Q9D593	Atp6v1e2		V-type proton ATPase subunit E 2	26.306	-0.757082	0.591692	0.0374	7304.5	1231.41	+++	188.755	5.93702	2.91798	3.73517	0.0154591
Q7TQH0-2	Atxn2l		Ataxin-2-like protein	113.04	-1.00748	0.497413	1.26e-07	57011	6724.2	+++	399.225	22.209	69.3291	24.2312	0.173659
F6TCF9	Bag1		BAG family molecular chaperone regulator 1	39.696	-0.650856	0.636903	0.0186	116930	23852	++++	368.85	26.704	82.0259	10.6143	0.222383
Q8CI32	Bag5		BAG family molecular chaperone regulator 5	50.942	-0.594219	0.662403	0.000529	38590.5	4399.3	+++	591.796	26.2749	38.0613	19.2612	0.0643149
Q8BVR0	Banf2		Barrier-to-autointegration factor-like protein	10.267	-2.06326	0.239274	1.11e-06	84618.5	2499	+++	182.198	11.5998	0.577262	0.83126	0.00316832
Q3V3N7	Bbs1			65.094	-1.01505	0.494812	3.4e-05	5153.5	466.61	++	9.12641	0.489668	2.36552	0.731438	0.259196
Q80Y74	BC048502			17.666	-1.7654	0.294146	1.81e-08	43560.5	2679.3	+++	161.555	15.2402	7.77106	9.65293	0.0481017
Q05CL7	Bcas2		Pre-mRNA-splicing factor SPF27	19.029	-2.22707	0.213592	6.48e-07	47324	9807.5	+++	116.7	7.31535	23.6191	2.0975	0.202392
P15327	Bpgm		Bisphosphoglycerate mutase;Phosphoglycerate mutase	29.978	-1.16064	0.447315	0.00119	141595	19967	++++	123.801	6.49977	16.5776	3.49372	0.133905
Q99MP8-3	Brap		BRCA1-associated protein	43.164	-0.760386	0.590338	0.00109	4867.4	553.57	++	118.818	3.63074	27.2317	5.01037	0.229188
B7ZNZ1	Bspry		B box and SPRY domain-containing protein	40.219	-1.39039	0.381463	0.000234	10425	1649.28	+++	280.585	10.7021	16.2552	12.3431	0.0579332
E9QAE3	Btaf1			207.05	-1.82619	0.282008	1.4e-09	33746	939.67	+++	38.6945	2.1272	6.79653	2.64796	0.175646
E9Q3Y7	C530008M17Rik	Kiaa1211	Uncharacterized protein KIAA1211	142.54	-2.02025	0.246515	1.66e-09	21796.5	413.45	+++	295.133	19.7823	18.6703	18.471	0.0632606
Q9DB16	Cab39l		Calcium-binding protein 39-like	39.105	-0.815336	0.568276	5.24e-05	95373.5	12785	+++	33.3127	2.03125	9.7052	1.57572	0.291336
Q8C633	Cabs1		Calcium-binding and spermatid-specific protein 1	42.301	-3.02971	0.122452	9.05e-12	1583350	51430	++++	509.917	18.2482	1.6289	1.1882	0.00319444
Q9D424	Cabyr		Calcium-binding tyrosine phosphorylation-regulated protein	48.332	-2.279	0.206041	5.29e-09	100692	2279.8	+++	359.718	12.343	5.14012	5.57291	0.0142893
B1Q2L7	Calr3		Calreticulin-3	44.197	-2.23616	0.212251	2.2e-08	41223	762.1	+++	96.0923	5.43666	3.25337	0.636604	0.0338567
Q9CYT6	Cap2		Adenylyl cyclase-associated protein 2;Adenylyl cyclase-associated protein	52.861	-1.72132	0.30327	3.57e-05	32456.5	1730.7	+++	51.266	3.28241	1.83758	0.80293	0.0358441
Q6J756	Capn11		Calpain-11	82.969	-1.51406	0.350125	0.000969	6643.3	527.8	+++	35.9448	1.55588	4.15839	3.79415	0.115688
Q921U7	Cast		Calpastatin	73.042	-0.37264	0.772368	0.00561	60064	14381	+++	101.949	4.5356	11.2165	2.57619	0.110021
A0A0U1RQ85	Cbl		E3 ubiquitin-protein ligase CBL	98.508	-0.542409	0.686623	0.0352	8741.15	1656.9	+++	23.7371	1.87215	1.11754	0.973934	0.04708
Q6PB51	Ccdc117		Coiled-coil domain-containing protein 117	30.427	-0.677387	0.625297	0.00981	6237.45	1555.25	+++	63.7508	2.30399	12.3891	4.34448	0.194336
Q8C9S4	Ccdc186		Coiled-coil domain-containing protein 186	104.9	-1.58969	0.332244	2.32e-05	10913.5	536.36	+++	62.655	3.5117	7.38487	1.45696	0.117866
Q9D5Y1	Ccdc39		Coiled-coil domain-containing protein 39	110.07	-1.95715	0.257537	0.000113	61023	2947.1	+++	101.676	4.59913	9.73577	8.20877	0.0957525
Q8BI79	Ccdc40		Coiled-coil domain-containing protein 40	136.77	-1.63052	0.322971	7.08e-06	42456	1182.2	+++	94.7512	7.31789	9.94819	8.49725	0.104993
D3YZP9	Ccdc6		Coiled-coil domain-containing protein 6	52.938	-0.561946	0.677388	0.00691	12415.5	2554.1	+++	51.8982	2.96059	10.3078	1.47957	0.198615
Q5SNZ0-3	Ccdc88a	mKIAA1212	Girdin	205.97	-1.33434	0.396574	0.000135	4591.05	280.08	++	65.1909	1.89815	5.29921	4.03905	0.0812875
Q0P6I6	Ccdc91		Coiled-coil domain-containing protein 91	50.078	-0.985981	0.504882	0.00298	8575.1	1542.8	+++	436.351	20.4614	11.7461	1.34955	0.0269189
Q564F4	Cct4		T-complex protein 1 subunit delta	58.066	-1.33581	0.39617	3.43e-08	969765	124120	++++	283.12	9.33292	69.8844	16.5819	0.246837
P80316	Cct5		T-complex protein 1 subunit epsilon	59.623	-1.10045	0.466372	1.35e-08	1116050	157970	++++	258.683	12.4391	74.8795	12.2895	0.289464
Q497N0	Cct6b		T-complex protein 1 subunit zeta-2	58.184	-2.47007	0.180482	6.31e-09	95751	3536.8	+++	193.362	10.1339	12.4993	11.1586	0.0646417
Q3TJN2	Cct7		T-complex protein 1 subunit eta	59.637	-1.54389	0.34296	8.14e-11	1109450	136690	++++	329.325	13.6388	58.2858	19.2461	0.176986
Q80YT3	Cct8l1			60.718	-0.932215	0.524053	0.000885	6152.4	989.74	+++	70.2314	4.49049	0.415363	0.417407	0.0059142
Q8CFI2	Cdc34	Cdc34-ps	Ubiquitin-conjugating enzyme E2 R1	26.621	-2.40792	0.188428	3.84e-05	136515	10234	++++	277.292	28.7803	24.6148	3.80708	0.0887686
Q8BI72	Cdkn2aip		CDKN2A-interacting protein	59.744	-2.00402	0.249304	2.21e-07	16037	1046	+++	71.14	2.71007	8.02048	1.91334	0.112742
A0A087WNP6	Cdv3		Protein CDV3	24.196	-0.855598	0.552636	0.00311	65070.5	7208.3	+++	477.864	52.3318	25.8335	4.37577	0.0540604
Q3TUE7	Cep41		Centrosomal protein of 41 kDa	31.645	-1.00682	0.497642	0.000118	13753.5	808.31	+++	98.3137	6.4395	5.56565	3.16755	0.0566111
Q9D3R3	Cep72		Centrosomal protein of 72 kDa	72.433	-0.703437	0.614107	0.00491	46168.5	4615.1	+++	85.4682	2.53521	7.45237	6.35878	0.0871946
Q8K4K1	Cetn4		Centrin-4	19.2	-2.62451	0.16216	8.73e-06	112215	9651.7	+++	269.81	16.88	20.805	18.4548	0.0771099
Q8C6E0	Cfap36		Cilia- and flagella-associated protein 36	39.599	-1.22882	0.426667	1.24e-07	892010	126770	++++	308.996	20.5571	42.8674	24.065	0.138731
Q147Z1	Cfap52		Cilia- and flagella-associated protein 52	68.239	-0.218524	0.859445	0.0437	67601.5	20126	+++	93.1691	2.48371	8.07963	7.39414	0.08672
Q9D180	Cfap57		Cilia- and flagella-associated protein 57	144.93	-1.8274	0.281773	0.000936	18551	960.765	+++	74.5903	2.48136	5.9028	5.57337	0.0791362
A0A0A6YXZ1	Clasp1		CLIP-associating protein 1	136.62	-0.816539	0.567803	0.0326	1401.2	346.985	++	48.1805	4.51495	8.10331	0.758441	0.168186
P52194	Clgn		Calmegin	69.43	-0.990593	0.503271	0.00536	64623	8688.1	+++	388.674	16.6092	31.1993	30.0474	0.0802711
B9EJ15	Clmn		Calmin	117.19	-1.80868	0.285451	1.96e-09	17596.5	875.54	+++	49.5508	0.582982	0.468332	0.138372	0.00945156
Q0V8T7	Cntnap5c	Cntnap5b	Contactin-associated protein like 5-3;Contactin-associated protein like 5-2;Contactin-associated protein like 5-1	146.24	-2.03885	0.243357	0.00912	12020	1944.7	+++	1.00231	0.171728	0.00617097	0.00882115	0.00615677
Q8BRB0	Cog6		Conserved oligomeric Golgi complex subunit 6	69.413	-1.37739	0.384914	1.16e-06	44332	2087.3	+++	114.573	3.37847	22.5186	8.84786	0.196544
E9Q7P1	Col22a1			159.94	-2.62828	0.161737	1.15e-11	21033	199.6	+++	522.533	32.043	12.0551	9.00147	0.0230705
Q8BSX8	Col4a3bp		Collagen type IV alpha-3-binding protein	68.278	-0.65569	0.634772	0.0381	10979.7	1888.6	+++	46.8207	1.64409	13.9729	2.21703	0.298433
Q14AI7	Cops4		COP9 signalosome complex subunit 4	46.284	-0.213648	0.862354	0.0376	317500	101850	++++	163.134	6.47095	34.925	5.71097	0.214087
Q9CZ04	Cops7a		COP9 signalosome complex subunit 7a	30.224	-0.415385	0.749819	0.00418	194430	42033	++++	196.96	9.4141	57.071	13.144	0.289759
A0A0H2UH22	Cpeb2	Cpeb4	Cytoplasmic polyadenylation element-binding protein 2;Cytoplasmic polyadenylation element-binding protein 3;Cytoplasmic polyadenylation element-binding protein 4	90.649	-1.25518	0.418941	0.00106	6752.4	1062.9	+++	260.281	15.0646	8.96636	5.15564	0.0344488
Q9CYA0	Creld2		Cysteine-rich with EGF-like domain protein 2	38.219	-1.11498	0.461699	1.51e-07	575285	85357	++++	217.279	9.59609	29.5978	10.9829	0.13622
P16563	Crisp2		Cysteine-rich secretory protein 2	27.605	-3.57121	0.0841315	2.89e-11	254350	4613.75	++++	2313.16	74.6968	95.6896	95.5895	0.0413675
Q80W49-2	Crybg3		Beta/gamma crystallin domain-containing protein 3	125.51	-2.1699	0.222227	4.11e-10	80061	2823.3	+++	58.4506	3.76186	7.21054	3.79799	0.123361
Q3U1S6	Csde1		Cold shock domain-containing protein E1	88.79	-0.540729	0.687423	0.000683	78837.5	14591	+++	193.321	6.57772	48.2975	7.58948	0.249831
H7BXB1	Csnk1a1		Casein kinase I isoform alpha	38.559	-1.17246	0.443663	2.96e-05	70146.5	3188.8	+++	273.745	15.7478	71.9118	11.6947	0.262696
G3UZJ5	Csnk2b	Csnk2b-Ly6g5b	Casein kinase II subunit beta	23.621	-0.647521	0.638376	6.47e-05	310535	67776	++++	1664.64	119.775	229.473	78.7791	0.137851
Q80ZN5	Cst13		Cystatin-13	16.825	-3.08607	0.117761	1.66e-11	65416.5	3688.2	+++	167.093	7.58168	0.570366	0.352692	0.00341347
P32766	Cst8		Cystatin-8	16.288	-1.93028	0.262378	5.85e-06	61969	0	+++	414.032	16.9448	48.0193	7.8615	0.11598
Q99LC2	Cstf1		Cleavage stimulation factor subunit 1	48.381	-0.830569	0.562308	0.0278	24892	2987.05	+++	80.2415	3.38161	14.9292	5.75338	0.186053
Q9D9S4	Ctag2	Gab3		23.67	-0.911473	0.531642	0.0302	10506.5	5430.4	+++	97.7019	5.7794	1.23833	1.48911	0.0126745
Q3UKS4	Ctnnbl1		Beta-catenin-like protein 1	65.007	-0.879286	0.543637	0.0336	7457.85	2074.85	+++	85.1106	5.38984	19.0835	5.46436	0.22422
Q2M4H5	Cul5		Cullin-5	90.973	-0.782674	0.581288	1.31e-07	143860	23795	++++	32.2469	1.63995	7.16718	1.69326	0.222259
B9EIA2	D1Pas1		Putative ATP-dependent RNA helicase Pl10	73.14	-0.47599	0.718973	0.0156	195335	46813	++++	133.698	3.40979	7.46128	6.88932	0.0558072
Q8VC30	Dak		Bifunctional ATP-dependent dihydroxyacetone kinase/FAD-AMP lyase (cyclizing);ATP-dependent dihydroxyacetone kinase;FAD-AMP lyase (cyclizing)	59.69	-0.384484	0.766053	0.0386	1375650	278100	++++	126.516	5.66547	21.7009	8.65854	0.171527
Q499F1	Dazl		Deleted in azoospermia-like	33.34	-2.02413	0.245854	2.45e-07	68150	2706.25	+++	68.4748	1.39376	12.526	8.97035	0.182929
Q545L5	Dbil5		Diazepam-binding inhibitor-like 5	9.8645	-2.39176	0.19055	8.71e-08	500235	31677	++++	2786.6	172.793	25.8698	25.2659	0.00928363
Q9DAF3	Ddi1		Protein DDI1 homolog 1	45.712	-0.805463	0.572178	0.000128	6730	0	+++	225.205	7.71085	3.47777	4.35561	0.0154427
Q91VR5	Ddx1		ATP-dependent RNA helicase DDX1	82.499	-0.261908	0.833984	0.0212	303975	72645	++++	132.043	7.35808	33.6638	8.99869	0.254945
Q9JJY4	Ddx20		Probable ATP-dependent RNA helicase DDX20	91.709	-1.64556	0.319621	7.56e-06	18213.5	432.35	+++	187.325	6.45021	12.654	6.97783	0.067551
Q9QY15	Ddx25		ATP-dependent RNA helicase DDX25	54.876	-0.928175	0.525523	3.59e-06	36895	4824.4	+++	356.997	23.7869	25.8674	24.9318	0.0724584
Q3V086	Ddx4		Probable ATP-dependent RNA helicase DDX4	79.282	-0.75227	0.593669	7.99e-06	736780	148000	++++	278.339	16.4098	23.5621	22.2088	0.0846523
D3Z6P9	Ddx43			72.271	-1.04339	0.485186	0.00165	5854.05	575.12	+++	9.70074	0.251635	1.28945	0.865101	0.132923
Q9JIQ3	Diablo		Diablo homolog, mitochondrial	26.82	-1.0902	0.469697	1.66e-06	442365	77860	++++	362.427	8.6228	82.7644	27.5287	0.228361
Q9D2H9	Dnaaf1		Dynein assembly factor 1, axonemal	69.703	-1.44547	0.367173	3.13e-06	356785	31142	++++	399.122	9.59266	31.2249	28.0133	0.0782341
Q8BPI1-2	Dnaaf2		Protein kintoun	84.604	-1.20526	0.433692	6.35e-08	26762	2468	+++	28.3224	1.57104	5.07655	1.77388	0.179242
Q3V0Q1	Dnah12		NA	356.23	-2.22903	0.213301	6.42e-05	5587.4	109.05	++	19.0158	3.7318	0.186921	0.171289	0.0098298
E9Q7P0	Dnah17		Dynein heavy chain 17, axonemal	509.03	-0.399315	0.758218	0.0418	12647.5	706.59	+++	65.4361	9.01185	4.80732	4.33716	0.0734658
Q8BW94	Dnah3		Dynein heavy chain 3, axonemal	467.77	-1.41658	0.3746	0.0396	31237.5	624.88	+++	23.5623	2.87108	0.282799	0.359222	0.0120022
Q91XQ0	Dnah8		Dynein heavy chain 8, axonemal	541.23	-1.28574	0.41016	0.0024	14125.5	649.29	+++	127.344	15.7341	8.37992	7.58915	0.0658055
A2ANP4	Dnaic1	Dnai1	Dynein intermediate chain 1, axonemal	79.757	-1.39938	0.379091	8.16e-06	8169.65	1774.4	+++	80.7285	5.94672	7.91143	7.86371	0.0980004
Q9JMC3	Dnaja4		DnaJ homolog subfamily A member 4	44.901	-2.88646	0.135235	9.05e-12	588550	21443	++++	208.821	11.4098	5.31382	1.83581	0.0254467
Q3TU79	Dnajb1		DnaJ homolog subfamily B member 1	38.167	-1.44325	0.367738	5.75e-10	74986	7377.7	+++	197.565	9.3261	30.3278	9.73579	0.153508
Q80Y75	Dnajb13		DnaJ homolog subfamily B member 13	36.154	-2.59369	0.165662	1.22e-11	117950	2838.95	++++	247.803	11.4251	7.22699	7.31445	0.0291643
Q5RL26	Dnajb3		DnaJ homolog subfamily B member 3	26.65	-3.32996	0.0994451	8.42e-09	155530	9396.9	++++	1081.14	85.1336	30.5903	29.396	0.0282944
Q9D832	Dnajb4		DnaJ homolog subfamily B member 4	37.781	-1.12803	0.457539	0.0128	90925	7431.7	+++	130.97	9.42101	19.9473	4.01951	0.152304
O54946	Dnajb6		DnaJ homolog subfamily B member 6	39.807	-1.73839	0.299704	1.24e-05	16206.5	1063.6	+++	236.921	10.7971	34.3614	15.104	0.145034
E9Q9H2	Dnajc2		DnaJ homolog subfamily C member 2;DnaJ homolog subfamily C member 2, N-terminally processed	63.44	-1.15629	0.448664	2.54e-06	59609.5	4239.1	+++	159.787	11.4271	21.4832	9.18023	0.134449
E9Q8D0	Dnajc21			61.734	-1.37011	0.386861	0.0188	20127	3385.6	+++	65.8468	6.36868	14.8917	3.83796	0.226156
Q91WN1	Dnajc9		DnaJ homolog subfamily C member 9	30.059	-1.84286	0.278769	1.88e-07	38592	1434.5	+++	54.0303	4.69667	10.0787	1.44242	0.186539
Q05A62-3	Dnal1		Dynein light chain 1, axonemal	17.054	-0.980011	0.506976	0.0483	16429	0	+++	17.7256	0.91575	4.59789	0.992372	0.259393
Q0IIN3	Dnali1		Axonemal dynein light intermediate polypeptide 1	29.68	-1.98247	0.253057	2.66e-08	67833.5	2441.75	+++	118.851	5.58839	8.31617	7.67384	0.0699717
F7CVL0	Dot1l	mKIAA1814	Histone-lysine N-methyltransferase, H3 lysine-79 specific	128.71	-1.20923	0.4325	0.0413	5717.4	984.96	++	128.562	8.634	30.1533	8.79214	0.234543
Q80YA7	Dpp8		Dipeptidyl peptidase 8	102.18	-1.22189	0.428722	0.00182	4053.4	0	++	55.6754	1.81646	11.9898	2.6467	0.215351
Q3TT92	Dpysl3		Dihydropyrimidinase-related protein 3	61.779	-0.653415	0.635774	1.68e-06	384005	100970	++++	288.788	20.1074	7.62224	2.53014	0.0263939
Q9EQF6	Dpysl5		Dihydropyrimidinase-related protein 5	61.516	-2.68541	0.155458	1.03e-07	83859.5	2017.7	+++	52.6111	4.41499	12.9269	1.28011	0.245708
Q3UMQ2	Dr1		Protein Dr1	19.464	-0.464437	0.724754	0.0161	335215	75375	++++	70.6707	3.32509	15.9319	4.0543	0.225438
Q3USS3	Drc1		Dynein regulatory complex protein 1	88.506	-1.2577	0.418211	5.84e-05	3544.4	0	++	61.7241	3.44397	5.32783	5.15979	0.0863169
Q9D7X3	Dusp3		Dual specificity protein phosphatase 3	20.472	-0.352639	0.78315	0.0187	227830	64586	++++	200.212	12.9675	18.793	2.28703	0.0938656
Q45VK7	Dync2h1		Cytoplasmic dynein 2 heavy chain 1	492.33	-1.38759	0.382202	8.77e-08	34247	1849.9	+++	29.3902	2.83771	2.70252	1.2959	0.0919534
Q9DAJ5-2	Dynlrb2		Dynein light chain roadblock-type 2	9.574	-1.24724	0.421254	0.00113	387280	59308	++++	185.443	16.3031	13.0978	11.9685	0.0706298
Q4FZK2	Eef1g		Elongation factor 1-gamma	50.06	-0.431449	0.741517	0.000106	983025	312680	++++	237.035	17.7875	61.0519	3.13649	0.257565
Q3TAF0	Eefsec		Selenocysteine-specific elongation factor	63.639	-0.841804	0.557946	0.000111	99467.5	12351	+++	23.682	1.15039	5.15555	1.59014	0.217699
Q6P1E8-4	Efcab6		EF-hand calcium-binding domain-containing protein 6	78.778	-1.48714	0.356719	3.44e-06	7948.5	0	+++	229.944	5.17344	11.6655	11.7175	0.0507322
B2CKC6	Efhc1		EF-hand domain-containing protein 1	75.081	-1.86889	0.273783	2.6e-06	7809	129.61	+++	238.996	4.99387	16.4274	14.0515	0.0687351
Q4V9T8	Eif1		Eukaryotic translation initiation factor 1	12.746	-0.720175	0.607024	5.2e-05	842285	191080	++++	514.298	39.3657	113.659	6.30242	0.220998
Q6ZWX6	Eif2s1		Eukaryotic translation initiation factor 2 subunit 1	36.108	-0.651015	0.636832	1.79e-06	313395	89105	++++	59.9377	1.62682	14.1393	2.84564	0.235899
Q3TK95	Eif4e		Eukaryotic translation initiation factor 4E	25.053	-1.67208	0.3138	3.74e-05	271700	26848	++++	77.9719	4.41523	20.5499	2.52477	0.263556
Z4YKC4	Eif4g3		Eukaryotic translation initiation factor 4 gamma 3	173.55	-1.29593	0.407274	0.000672	82050	7973.1	+++	180.397	7.31164	51.948	3.24819	0.287965
Q8BVV6	Eif5		Eukaryotic translation initiation factor 5	42.586	-0.382284	0.767222	0.0021	259650	58905	++++	336.915	10.5423	60.7039	12.1927	0.180176
Q14DR9	Ero1lb		ERO1-like protein beta	53.518	-0.968687	0.510971	2.75e-07	129120	16905	++++	59.9305	0.577607	9.97197	2.45862	0.166392
P54731	Faf1	FAF1	FAS-associated factor 1	73.862	-0.586193	0.666098	0.00223	47101	8446.7	+++	37.9659	1.17456	10.3227	1.47882	0.271894
Q3TGF2	Fam107b		Protein FAM107B	15.572	-1.03843	0.486857	0.0167	48828	11334.5	+++	292.033	8.51061	13.1451	8.71279	0.0450125
Q91YN1	Fam118a		Protein FAM118A	40.474	-0.911375	0.531678	0.00389	49901	5292.9	+++	44.6511	2.44485	7.40676	3.25124	0.165881
Q08ED8	Fam170b			39.868	-2.42694	0.185959	1.9e-07	67167	535.95	+++	149.97	7.20204	3.33287	4.07377	0.0222236
A0A1B0GSJ7	Fank1		Fibronectin type 3 and ankyrin repeat domains 1 protein	38.099	-0.939052	0.521575	0.00051	35336.5	2244.6	+++	205.537	7.84423	13.9529	12.2869	0.0678851
Q9QXD6	Fbp1	FBP1	Fructose-1,6-bisphosphatase 1	36.912	-0.925838	0.526375	5.02e-07	1637700	361100	++++	519.423	15.4173	48.06	34.2499	0.0925256
Q9CQ24	Fbxo36		F-box only protein 36	22.075	-2.58611	0.166534	9.05e-12	79593.5	0	+++	155.774	8.08581	21.168	7.9441	0.135889
Q66JX5-2	Fgfr1op		FGFR1 oncogene partner	40.548	-1.78258	0.290662	2.23e-09	15122.5	2490	+++	96.8019	3.75494	10.9203	2.82268	0.11281
Q8CDC8	Fhl4			31.896	-2.67485	0.1566	3.43e-08	532705	25771	++++	1644.28	77.0258	68.0111	68.2799	0.0413621
Q9WTX7	Fhl5		Four and a half LIM domains protein 5	32.907	-2.10176	0.232974	5.16e-07	19936	0	+++	324.222	7.22427	2.1791	2.02458	0.00672103
O35450	Fkbpl		FK506-binding protein-like	38.301	-1.97275	0.254767	3.56e-08	15508	2470.9	+++	211.244	11.7649	13.5589	7.48028	0.064186
Q80X90	Flnb		Filamin-B	277.82	-0.870514	0.546952	9.79e-06	36437.5	3120.2	+++	10.0671	1.39577	2.71485	0.320236	0.269676
E9QJV1	Fscb		Fibrous sheath CABYR-binding protein	113.73	-3.29013	0.102228	1.1e-07	64665	459.07	+++	138.9	9.34196	1.07143	1.38068	0.00771368
E0CXZ1	Fsd1l		FSD1-like protein	55.339	-1.0999	0.466548	0.00638	18129	1593.1	+++	7.564	0.773967	0.741893	0.306561	0.0980822
Q8BGW1-2	Fto		Alpha-ketoglutarate-dependent dioxygenase FTO	55.392	-0.567164	0.674942	0.0113	25494	4611.3	+++	72.7698	3.73301	19.0251	1.44959	0.261442
Q61584-4	Fxr1		Fragile X mental retardation syndrome-related protein 1	72.813	-1.90562	0.266902	8.64e-11	187530	9453.2	++++	494.961	22.7153	45.0008	15.9501	0.0909179
Q91Z49-2	Fyttd1		UAP56-interacting factor	32.29	-1.78558	0.290059	8.8e-08	20070.5	3337.4	+++	261.496	6.30737	54.0103	15.3442	0.206543
G3UWD6	G6pd2		Glucose-6-phosphate 1-dehydrogenase;Glucose-6-phosphate 1-dehydrogenase 2	59.15	-2.48056	0.179175	2.52e-12	24729.5	0	+++	31.657	2.10136	0.397745	0.432654	0.0125642
S4R2G5	Gapdhs		Glyceraldehyde-3-phosphate dehydrogenase;Glyceraldehyde-3-phosphate dehydrogenase, testis-specific	47.642	-2.14425	0.226212	0.000521	496915	19142	++++	2374.82	99.5288	14.5602	14.8601	0.0061311
P47856-2	Gfpt1		Glutamine--fructose-6-phosphate aminotransferase [isomerizing] 1	76.722	-0.284976	0.820755	0.0239	107575	27086	+++	62.8165	1.68979	10.4311	1.44561	0.166056
Q5F258	Git1		ARF GTPase-activating protein GIT1	84.194	-1.57527	0.33558	2.55e-09	122030	5963.7	++++	381.859	20.6315	50.6915	10.9628	0.132749
Q9JMB0	Gkap1		G kinase-anchoring protein 1	41.762	-2.19225	0.21881	1.33e-09	65431	1192.7	+++	377.904	25.037	75.0165	29.5657	0.198507
Q9DAG6	Glipr1l1			27.074	-1.71722	0.304133	1.86e-06	19523.5	2542.9	+++	115.914	7.9354	5.29661	6.00709	0.0456943
Q9CQM9	Glrx3		Glutaredoxin-3	37.778	-0.521851	0.696477	0.000943	645570	197740	++++	252.628	9.97122	44.0652	8.2655	0.174427
J3QP80	Gm5814	Mrfap1	MORF4 family-associated protein 1	14.162	-0.987298	0.504421	0.0134	45162	10151.7	+++	4.01694	1.15592	0.280526	0.198686	0.0698359
B2RRH9	Gmps		GMP synthase [glutamine-hydrolyzing]	76.723	-0.9433	0.520042	5.12e-07	604560	92711	++++	54.8053	1.77487	8.81112	3.03585	0.160771
P36916	Gnl1		Guanine nucleotide-binding protein-like 1	68.77	-0.850633	0.554541	5.17e-05	72217	7731.9	+++	112.262	6.81352	33.0646	5.62598	0.29453
Q9CRC9	Gnpda2		Glucosamine-6-phosphate isomerase 2;Glucosamine-6-phosphate isomerase	31.083	-0.42961	0.742463	0.000935	239525	76354	++++	49.4635	2.39444	11.3236	2.21394	0.228928
Q3TG07	Gorasp2		Golgi reassembly-stacking protein 2	44.999	-0.757254	0.591621	4.96e-05	347485	73214	++++	214.263	12.158	58.1588	6.62254	0.271436
S4R1E5	Gpx4	PHGPx	Glutathione peroxidase;Phospholipid hydroperoxide glutathione peroxidase, mitochondrial;Phospholipid hydroperoxide glutathione peroxidase, nuclear	17.937	-0.632362	0.645119	0.00723	627340	165820	++++	850.431	42.5525	151.009	9.04471	0.177568
Q5KU03	Gsk3b		Glycogen synthase kinase-3 beta	46.71	-0.839317	0.558908	0.0012	29878	2241.4	+++	119.929	8.56622	9.81755	1.92692	0.0818616
P48774	Gstm5		Glutathione S-transferase Mu 5	26.635	-1.41208	0.375769	4.46e-10	6320850	1121900	+++++	2792.81	168.956	181.899	91.2113	0.0651312
Q9D4P7	Gstt4		Glutathione S-transferase theta-4	28.099	-1.37563	0.385383	0.00088	18148.5	0	+++	460.809	22.6959	5.15256	5.50615	0.0111816
D3Z7S8	Gtf2a2		Transcription initiation factor IIA subunit 2	10.17	-0.848859	0.555224	0.0221	41917	11293.9	+++	229.359	9.04175	68.1057	9.86428	0.296939
Q3UIR2	Gtf2e2		General transcription factor IIE subunit 2	31.869	-1.04423	0.484904	0.000394	12408	2733.9	+++	271.333	12.967	55.2163	23.8	0.2035
D3YUE6	Gtsf1		Gametocyte-specific factor 1	18.485	-2.90869	0.133167	9.19e-12	55678.5	7697.7	+++	591.282	27.3767	23.023	23.7537	0.0389374
A0A0R4J052	Hagh		Hydroxyacylglutathione hydrolase, mitochondrial	28.92	-0.867925	0.547934	5.82e-05	866090	189900	++++	324.072	11.4017	68.1714	23.7548	0.210359
Q58E49	Hdac1	Gm193	Histone deacetylase;Histone deacetylase 1	55.074	-1.64206	0.320398	0.00308	85848.5	17004.5	+++	83.6985	1.39664	22.8352	4.15913	0.272827
Q2VPR5	Hdgfl1			31.682	-1.33232	0.397128	3.42e-08	475820	53978	++++	209.242	9.58421	19.0001	18.5318	0.0908043
A0A0C3SFZ4	Hdhd1a	Hdhd1	Pseudouridine-5-phosphatase	26.201	-1.71383	0.304849	4e-08	128245	4590.5	++++	92.3187	1.79705	3.32043	3.24502	0.035967
Q3V016-2	Hipk4		Homeodomain-interacting protein kinase 4	45.642	-1.18733	0.439116	0.011	6314.65	1023.4	+++	78.3618	2.36264	3.07564	2.92542	0.0392493
P97825	Hn1		Hematological and neurological expressed 1 protein;Hematological and neurological expressed 1 protein, N-terminally processed	16.08	-0.540353	0.687603	0.0161	352315	109260	++++	547.194	39.731	144.18	25.1752	0.263491
Q8BIL5	Hook1		Protein Hook homolog 1	84.438	-2.34388	0.196979	2.24e-09	41490.5	1384.2	+++	446.829	18.4738	8.9028	5.00326	0.0199244
Q7TMK6	Hook2		Protein Hook homolog 2	83.365	-1.81189	0.284818	3.74e-05	6615.95	873.09	+++	60.0961	3.40814	11.4388	4.28127	0.190342
Q9D5T7-2	Hormad1		HORMA domain-containing protein 1	42.819	-0.944836	0.519489	0.00397	4023.05	0	++	79.7682	2.77667	8.04042	7.86945	0.100797
Q5ND04	Hsf5		Heat shock factor protein 5	67.315	-1.19309	0.437365	0.000145	16235	0	+++	92.6377	3.01485	7.45494	6.98476	0.0804741
Q80Y52	Hsp90aa1		Heat shock protein HSP 90-alpha	84.787	-0.906362	0.533529	1.73e-05	8676800	1679800	+++++	1187.54	96.6449	214.661	108.774	0.180761
B2CSK2	Hspa1l	Hsc7t	Heat shock 70 kDa protein 1-like	70.606	-1.33242	0.397101	6.55e-07	510970	42829	++++	430.005	25.119	1.89163	1.27676	0.00439908
P17156	Hspa2		Heat shock-related 70 kDa protein 2	69.641	-1.24898	0.420746	2.07e-07	4619250	652120	+++++	655.075	23.8173	71.9819	50.0738	0.109884
P48722	Hspa4l		Heat shock 70 kDa protein 4L	94.381	-0.957254	0.515036	4.71e-07	1681000	293770	++++	662.034	33.5941	35.6922	21.766	0.0539129
G3UWB9	Hspb9		Heat shock protein beta-9	21.721	-2.03551	0.243922	2.75e-06	34524	1770.7	+++	1202.35	79.5919	56.014	50.4984	0.0465871
E9Q9G8	Ift122		Intraflagellar transport protein 122 homolog	141.6	-1.76398	0.294435	7.32e-10	133700	6407.1	++++	124.577	3.21282	16.6939	7.27512	0.134004
E9PY46	Ift140			165.87	-1.89882	0.268163	4.45e-12	84195.5	3087.7	+++	189.097	1.79207	27.0254	14.6542	0.142918
Q6VH22	Ift172		Intraflagellar transport protein 172 homolog	197.55	-1.94532	0.259658	1.37e-08	21085	506.08	+++	127.336	5.62507	12.011	6.64179	0.0943253
Q9DAI2	Ift22		Intraflagellar transport protein 22 homolog	20.833	-1.00387	0.49866	0.000467	162650	14668	++++	140.563	10.7352	20.3445	7.17203	0.144735
Q8BKE9	Ift74		Intraflagellar transport protein 74 homolog	69.301	-0.945483	0.519256	0.00415	66389.5	5156.65	+++	123.615	9.21606	16.2717	8.53207	0.131632
Q8K057-2	Ift80		Intraflagellar transport protein 80 homolog	87.711	-1.06565	0.477757	2.15e-06	12333	1228.7	+++	63.7027	5.78056	9.32553	3.39358	0.146391
O35594	Ift81		Intraflagellar transport protein 81 homolog	79.284	-1.93937	0.26073	7.04e-09	15088.5	293.665	+++	110.893	7.365	10.1576	5.62026	0.0915989
G3X9Z7	Ift88		Intraflagellar transport protein 88 homolog	93.124	-1.47874	0.358801	6.35e-08	13397	595.41	+++	45.7151	1.79854	11.5499	2.07506	0.252649
A0A0B4J1F7	Igbp1b		Immunoglobulin-binding protein 1b	39.245	-1.97681	0.254051	1.01e-05	56509.5	2531.05	+++	32.0337	1.61516	2.70505	2.61337	0.0844438
P49442	Inpp1		Inositol polyphosphate 1-phosphatase	43.346	-1.20006	0.435256	0.0012	59231.5	9985.45	+++	53.6513	3.37005	3.47764	0.249027	0.0648194
Q8K0C1	Ipo13		Importin-13	108.23	-0.942411	0.520363	0.00186	10111.5	597.04	+++	144.442	8.19396	24.3814	5.50917	0.168797
Q8BKC5	Ipo5	Ranbp6	Importin-5;Ran-binding protein 6	123.59	-0.777271	0.583469	1.92e-07	876845	160140	++++	449.821	6.32102	27.95	10.613	0.0621358
D3Z720	Irgc1	Irgc	Interferon-inducible GTPase 5	50.565	-3.54326	0.0857775	1.92e-07	282485	2969.15	++++	1037.37	89.9937	9.16608	8.98893	0.00883592
A0A140LHX0	K230010J24Rik		Putative IQ motif and ankyrin repeat domain-containing protein LOC642574 homolog	64.779	-1.17452	0.443031	0.00027	8154.9	0	+++	90.8072	4.60606	13.826	5.12948	0.152257
Q8K0T4	Katnal1	Katna1	Katanin p60 ATPase-containing subunit A-like 1;Katanin p60 ATPase-containing subunit A1	55.164	-1.78684	0.289806	0.00165	25076	3325.65	+++	81.7269	6.27432	9.60869	6.66958	0.117571
Q8BG40	Katnb1		Katanin p80 WD40 repeat-containing subunit B1	72.638	-1.31944	0.400689	8.19e-05	12011	644.31	+++	91.4987	4.66898	9.56861	4.09196	0.104576
Q80UY2	Kcmf1		E3 ubiquitin-protein ligase KCMF1	41.791	-0.92587	0.526363	0.00364	38993.5	4733.2	+++	100.159	6.17055	23.6757	2.94255	0.236382
Q562E2	Kctd19		BTB/POZ domain-containing protein KCTD19	104.82	-1.61432	0.326618	7.86e-06	11756.5	213.4	+++	257.507	12.1949	23.4423	22.5678	0.0910358
Q6PCM1	Kdm3a		Lysine-specific demethylase 3A	147.85	-0.780356	0.582223	0.0166	4641.75	325.28	++	61.7783	2.80015	15.1389	3.33361	0.245052
E0CZ72	Kif2a		Kinesin-like protein;Kinesin-like protein KIF2A	83.86	-0.899084	0.536227	0.00236	11190	867.04	+++	153.707	8.88081	14.7844	8.82416	0.0961856
Q3TET1	Kif3a		Kinesin-like protein;Kinesin-like protein KIF3A	79.444	-0.969464	0.510696	9.26e-07	39358	4104.9	+++	68.5264	3.81156	10.1971	3.58868	0.148805
Q8BNH4	Kif3b	Kif3c	Kinesin-like protein;Kinesin-like protein KIF3B;Kinesin-like protein KIF3B, N-terminally processed;Kinesin-like protein KIF3C	85.259	-0.936408	0.522532	2.81e-05	35729.5	4707.3	+++	72.4105	2.73946	16.4639	4.21728	0.227368
Q14BL9	Kif9	KIF9	Kinesin-like protein;Kinesin-like protein KIF9	64.113	-1.8014	0.286896	1.26e-07	11545.5	0	+++	155.707	2.1776	12.5716	11.162	0.0807385
P70188-2	Kifap3		Kinesin-associated protein 3	89.015	-1.18314	0.440392	0.00223	43353.5	2508.15	+++	121.629	2.13872	7.61703	2.21021	0.0626253
B2RTD7	Klhl10		Kelch-like protein 10	68.976	-2.21531	0.21534	4.81e-08	51567	1167.8	+++	356.137	10.268	4.67693	4.90245	0.0131324
Q9D9Z1	Knstrn		Small kinetochore-associated protein	34.728	-2.66905	0.15723	1.12e-08	46608	283.73	+++	201.264	12.0256	3.2529	1.57162	0.0161624
Q52L97	Kpna2		Importin subunit alpha;Importin subunit alpha-1	57.927	-0.573429	0.672018	0.00014	96100.5	20725	+++	173.483	10.4652	18.8432	11.0456	0.108617
Q4FJX1	Kpna4		Importin subunit alpha;Importin subunit alpha-3	57.922	-0.741888	0.597956	0.00302	98097	21824	+++	92.4521	6.61117	18.9631	4.12609	0.205113
Q8BH30	Kpna6	Kpna1	Importin subunit alpha;Importin subunit alpha-7;Importin subunit alpha-5;Importin subunit alpha-5, N-terminally processed	59.964	-0.844912	0.556745	0.000467	74674.5	5251.6	+++	204.166	6.68462	25.4959	3.39174	0.124878
O89112	Lancl1		LanC-like protein 1	45.341	-1.33225	0.397149	1.69e-08	666485	82584	++++	492.595	26.2869	52.5964	27.2977	0.106774
F6RJV6	Lancl2		LanC-like protein 2	49.742	-1.22713	0.427165	8.64e-09	366640	43623	++++	159.346	3.82371	16.7705	9.78103	0.105246
Z4YJT3	Larp1	Larp1b	La-related protein 1	121.15	-0.753958	0.592975	5.16e-05	45314.5	6670	+++	129.734	2.32573	29.3273	5.30665	0.226056
Q3TQS1	Larp1b	Larp2		33.32	-1.02269	0.492198	0.0153	35506	3622.9	+++	239.842	14.2305	32.3174	19.3475	0.134744
I3PQW3	Larp7	Gm12666	La-related protein 7	64.705	-1.65255	0.318078	0.000133	67660	4799	+++	183.414	10.4739	20.6638	13.3278	0.112662
A0A1B0GSX0	Ldha		L-lactate dehydrogenase;L-lactate dehydrogenase A chain	39.758	-0.699594	0.615746	4.92e-05	1339800	398320	++++	727.023	31.2198	98.4303	38.1318	0.135388
Q8BVP2	Ldhal6b		L-lactate dehydrogenase	42.048	-1.23642	0.424426	0.017	220200	31492	++++	656.435	12.8733	52.5069	48.8182	0.0799879
Q548Z6	Ldhc	LDH-C	L-lactate dehydrogenase;L-lactate dehydrogenase C chain	35.911	-1.34946	0.392438	5.06e-08	18518000	3301700	+++++	3880.05	57.5047	261.486	240.012	0.0673924
E9Q4M2	Lipe		Hormone-sensitive lipase	117.28	-1.26609	0.415786	0.000114	28814	2702.25	+++	188.098	10.3105	7.80185	0.563236	0.0414776
Q8BFW7	Lpp		Lipoma-preferred partner homolog	65.89	-0.640488	0.641496	0.00025	125005	16119	++++	12.0779	0.769686	2.92631	0.664658	0.242287
O35125	Lrrc23		Leucine-rich repeat-containing protein 23	39.292	-1.27313	0.413761	0.00176	64073	8676.6	+++	122.674	9.22528	12.5979	10.9641	0.102695
A0AUN5	Lrrc34		Leucine-rich repeat-containing protein 34	46.246	-2.27773	0.206222	3.64e-08	188230	3763	++++	205.894	10.4379	11.7965	13.583	0.0572939
Q9DAP0	Lrrc46		Leucine-rich repeat-containing protein 46	36.047	-1.2107	0.432057	2.22e-06	241585	37910	++++	701.466	31.6815	49.3452	47.9766	0.0703458
Q08288	Lyar		Cell growth-regulating nucleolar protein	43.735	-1.47091	0.360755	3.1e-05	149485	19790	++++	787.93	65.3155	85.2772	74.6548	0.108229
Q9JHQ5	Lztfl1		Leucine zipper transcription factor-like protein 1	34.773	-0.678602	0.62477	0.00107	1347550	339810	++++	160.027	5.68373	30.1065	11.1769	0.188134
A0A0A6YWQ9	Mael		Protein maelstrom homolog	47.77	-2.20452	0.216957	2.11e-06	40446.5	4655.3	+++	997.157	23.0665	62.6709	59.6419	0.0628495
D3Z6G3	Mapre3			30.364	-0.76737	0.587488	0.0151	123435	15212	++++	164.136	5.01876	10.5615	1.56253	0.0643458
P39039	Mbl1		Mannose-binding protein A	25.396	-1.40777	0.376893	0.00319	17979	3100.75	+++	0.124373	0.0628476	0	0	0
Q9CQ21	Mcts2		Malignant T-cell-amplified sequence 2	20.437	-1.83005	0.281255	1.74e-05	37204	1433.35	+++	49.4756	2.46981	9.2683	0.975807	0.187331
Q9DB93	Mea1		Male-enhanced antigen 1	18.597	-1.22581	0.427556	2.39e-09	473920	41684	++++	1067.38	55.9223	70.4841	32.1668	0.0660345
Q8CF17	Meig1		Meiosis-expressed gene 1 protein	10.66	-1.08736	0.47062	0.00044	1094950	114080	++++	3697.71	292.174	228.976	187.583	0.0619236
Q91VH6	Memo1		Protein MEMO1	33.692	-0.709146	0.611682	0.000661	180770	39040	++++	86.3868	3.80024	20.7366	4.39514	0.240044
E9PUA0	Mex3d		RNA-binding protein MEX3D	72.312	-2.61015	0.163783	5.5e-10	66071.5	750.355	+++	442.937	36.4365	32.4646	2.62835	0.073294
Q9D5U9-2	Micalcl		MICAL C-terminal-like protein	66.639	-0.651278	0.636716	0.0298	4231.5	93.734	++	133.48	9.05699	1.53679	0.775023	0.0115133
O54826	Mllt10		Protein AF-10	113.03	-0.951588	0.517063	2.95e-05	13834.5	1126.5	+++	134.839	13.9276	32.4432	10.9103	0.240607
F6RND9	Mprip		Myosin phosphatase Rho-interacting protein	114.1	-2.12225	0.229688	2.73e-08	29420.5	289.85	+++	392.733	15.5689	61.3598	11.5726	0.156238
Q8BRV3	Mre11a		Double-strand break repair protein MRE11A	58.975	-1.04411	0.484943	0.0437	11020.6	5090.7	+++	23.8769	2.66231	5.92936	1.50354	0.24833
E9PUB7	Msto1		Protein misato homolog 1	61.207	-1.52365	0.347804	3.1e-08	95522.5	6399.7	+++	119.633	5.11992	28.4729	3.99788	0.238002
Q3UH59	Myh10		Myosin-10	233.45	-1.07687	0.474057	3.34e-05	41336	4415.5	+++	28.827	1.75162	7.01997	2.69964	0.24352
A2A6Q8	Myl4		Myosin light chain 4	21.045	-1.32964	0.397869	0.000822	32248	2690.5	+++	45.1199	3.86228	6.91368	1.61005	0.153229
A8W660	Naa11	Gm16286	N-alpha-acetyltransferase 11	24.67	-0.391109	0.762543	0.0042	129925	32334	++++	10.2173	0.404272	0.89768	0.778213	0.0878586
G3X8Y3	Naa15		N-alpha-acetyltransferase 15, NatA auxiliary subunit	101.09	-0.361819	0.778183	0.00552	66064	14240	+++	74.0465	5.43853	19.2388	3.6397	0.25982
Q3TF41	Nap1l1		Nucleosome assembly protein 1-like 1	42.732	-0.255328	0.837797	0.0491	831540	275730	++++	54.6528	1.88744	15.3641	3.80612	0.281122
B1AU75	Nasp		Nuclear autoantigenic sperm protein	84.012	-0.766819	0.587712	3.04e-06	869245	177080	++++	587.588	43.5235	70.9022	52.1847	0.120666
Q3UG98	Nat9		N-acetyltransferase 9	27.662	-1.40772	0.376906	2.12e-05	17126	1320.3	+++	98.0275	5.526	22.2464	1.22657	0.22694
E9PWG6	Ncapg			112.87	-0.948022	0.518343	0.0341	5521.5	659.56	++	26.4816	1.22636	3.01396	2.47991	0.113814
Q3UYV9	Ncbp1		Nuclear cap-binding protein subunit 1	91.926	-0.68567	0.621717	1.18e-05	81698	17608	+++	160.038	7.37528	28.1717	9.46574	0.176032
Q9JI78	Ngly1		Peptide-N(4)-(N-acetyl-beta-glucosaminyl)asparagine amidase	74.274	-1.31195	0.402777	3.96e-07	104994	8795.7	+++	151.355	6.02032	14.4597	3.95403	0.0955349
Q715T0-2	Nme8		Thioredoxin domain-containing protein 3	53.885	-1.01284	0.495571	7.45e-05	7855	424.095	+++	141.729	10.0031	5.62095	5.88866	0.0396597
Q3UJC3	Nmt1		Glycylpeptide N-tetradecanoyltransferase;Glycylpeptide N-tetradecanoyltransferase 1	56.888	-0.675601	0.626071	0.00198	145465	24161	++++	79.2064	2.65903	23.0298	2.81717	0.290757
Q0VF70	Nphp1		Nephrocystin-1	76.835	-1.31232	0.402672	2e-06	33851.5	2509.9	+++	513.377	22.0653	60.9034	32.8787	0.118633
D3YXL1	Ntpcr		Cancer-related nucleoside-triphosphatase homolog	20.435	-1.44958	0.366127	9.26e-07	60703	2744	+++	91.8262	5.4961	24.0028	4.91458	0.261394
Q6PIP5	Nudcd1		NudC domain-containing protein 1	66.704	-1.11419	0.461949	0.000229	41152.5	6184	+++	18.0831	1.692	4.63645	1.23494	0.256397
Q3U2V3	Nudt18		8-oxo-dGDP phosphatase NUDT18	35.693	-1.03327	0.4886	7.75e-06	56622	8443.6	+++	113.281	4.30333	10.7779	5.27839	0.0951431
Q4FJR0	Nudt4		Diphosphoinositol polyphosphate phosphohydrolase 2	20.156	-0.756184	0.59206	0.000353	132030	15022	++++	493.742	18.0336	79.6573	21.607	0.161334
Q9JIH2	Nup50		Nuclear pore complex protein Nup50	49.485	-1.45869	0.363824	3.19e-05	11983	0	+++	42.9026	1.27434	12.1634	1.91374	0.283511
P97346	Nxn		Nucleoredoxin	48.343	-0.610396	0.655017	0.00175	101269	18914	+++	97.4406	5.06916	13.631	7.19435	0.139891
A6H656	Odf1		Outer dense fiber protein 1	27.622	-3.18456	0.10999	4.6e-11	119405	0	++++	1803.62	112.474	10.1046	10.4499	0.00560242
A3KGV9	Odf2		Outer dense fiber protein 2	75.522	-2.65909	0.158319	2.15e-10	109280	3374.6	+++	2887.87	118.662	94.7737	67.883	0.0328178
Q5QNQ6	Osbp2		Oxysterol-binding protein 2;Oxysterol-binding protein	101.35	-1.10493	0.464926	0.011	2911.15	362.05	++	881.621	48.0081	9.27798	8.66582	0.0105238
Q9CQX0	Otub2		Ubiquitin thioesterase OTUB2	27.3	-3.0322	0.122241	6.05e-08	309555	6824.6	++++	339.821	40.4387	2.20634	1.45799	0.00649266
A0A0R4J260	Otud4		OTU domain-containing protein 4	122.93	-0.823518	0.565062	0.00198	4084.05	978.075	++	115.33	6.96183	13.5871	2.56139	0.11781
Q8BN32	Pabpc1	PABPC5	Polyadenylate-binding protein;Polyadenylate-binding protein 1	70.669	-0.718485	0.607735	4.7e-05	1195250	219360	++++	1742.6	35.0015	207.094	109.611	0.118841
Q792Y0	Pabpc2		Polyadenylate-binding protein	66.472	-1.8876	0.270257	2.89e-07	18027	764.445	+++	396.847	9.26868	27.7267	28.2895	0.0698674
Q9D4E6	Pabpc6		Polyadenylate-binding protein	71.001	-1.34346	0.394073	0.000125	56689.5	6156.7	+++	183.586	10.7385	19.2752	18.4643	0.104993
Q8K212	Pacs1		Phosphofurin acidic cluster sorting protein 1	104.83	-1.85489	0.276453	4.96e-05	37043.5	1991.8	+++	100.773	4.24657	21.3232	4.64788	0.211596
Q5SW18	Pafah1b1		Platelet-activating factor acetylhydrolase IB subunit alpha	46.67	-0.329877	0.795604	0.0427	503865	138740	++++	208.562	17.1964	31.4805	6.1204	0.150941
Q8CEE6	Pask		PAS domain-containing serine/threonine-protein kinase	151.25	-1.09122	0.469364	1.11e-06	92057.5	5672.3	+++	47.5677	1.47531	6.32786	3.86133	0.133029
E9QLE5	Pbp2		Phosphatidylethanolamine-binding protein 2	21.195	-0.451086	0.731492	0.0174	913870	196370	++++	274.84	10.7572	23.2654	22.9816	0.0846506
P57722-2	Pcbp3		Poly(rC)-binding protein 3	39.166	-0.616815	0.652109	0.0012	118965	21753	++++	242.848	13.9889	31.0462	21.4695	0.127842
B2RSW8	Pcm1		Pericentriolar material 1 protein	228.83	-1.12143	0.459637	0.000593	4082.5	98.562	++	48.0485	2.36534	9.68433	2.62342	0.201553
Q545L9	Pcmt1		Protein-L-isoaspartate O-methyltransferase;Protein-L-isoaspartate(D-aspartate) O-methyltransferase	24.634	-0.739726	0.598853	5.2e-05	561640	144090	++++	263.204	8.06109	33.7644	5.18274	0.128282
Q61823	Pdcd4		Programmed cell death protein 4	51.702	-0.987629	0.504306	5.8e-07	136940	21616	++++	105.234	6.18374	29.1177	4.13947	0.276693
Q564F6	Pdcd5		Programmed cell death protein 5	14.275	-0.719029	0.607506	2.37e-05	766505	171350	++++	341.062	27.5952	58.35	14.599	0.171083
Q78Y63	Pdcl2		Phosducin-like protein 2	27.769	-2.47648	0.179682	1.9e-09	209050	4476.8	++++	709.875	41.0658	37.8532	39.1184	0.0533238
Q8BRR9	Pde1a		Calcium/calmodulin-dependent 3,5-cyclic nucleotide phosphodiesterase 1A	62.346	-0.690256	0.619744	0.02	8172.55	1881.4	+++	143.618	3.43616	5.53291	2.36788	0.0385251
Q8CDV2	Pde1c		Calcium/calmodulin-dependent 3,5-cyclic nucleotide phosphodiesterase 1C	68.347	-1.24108	0.423055	1.6e-05	95275.5	7758.9	+++	54.0767	0.720853	3.87126	3.71489	0.0715882
Q9DAN1	Pdilt		Protein disulfide-isomerase-like protein of the testis	67.758	-3.25094	0.105044	9.86e-11	452885	7849.3	++++	128.684	7.07568	2.16917	2.89959	0.0168565
A0A0R4J034	Pdxdc1		Pyridoxal-dependent decarboxylase domain-containing protein 1	87.479	-0.531606	0.691784	0.000394	157070	27921	++++	278.778	11.1688	73.7712	5.87587	0.264623
Q5EBQ2	Pebp1		Phosphatidylethanolamine-binding protein 1;Hippocampal cholinergic neurostimulating peptide	20.83	-0.611639	0.654453	0.025	16676000	3065900	+++++	719.436	51.1297	191.743	15.9417	0.266518
G3X8V3	Pebp4		Phosphatidylethanolamine-binding protein 4	26.857	-0.763807	0.58894	0.0099	73007	10391.1	+++	287.429	18.6428	21.7666	21.2565	0.0757287
F8SLQ6	Pex5l		PEX5-related protein	38.529	-1.49109	0.355743	0.00548	54950.5	8044.9	+++	118.854	7.16989	0.661496	0.306555	0.00556563
P47857-2	Pfkm		ATP-dependent 6-phosphofructokinase, muscle type;ATP-dependent 6-phosphofructokinase	93.246	-0.551011	0.682541	0.0178	139430	21457	++++	86.2288	1.6614	22.4372	5.77699	0.260205
Q8C605	Pfkp		ATP-dependent 6-phosphofructokinase;ATP-dependent 6-phosphofructokinase, platelet type	85.546	-1.36321	0.388715	1.95e-08	454795	42904	++++	87.3053	2.93819	12.786	6.67068	0.146452
Q9DAD6	Pfn3		Profilin-3	14.697	-1.54732	0.342145	1.21e-06	18241	0	+++	140.385	18.4601	1.31357	1.68584	0.00935693
Q5NCI4	Pgam2		Phosphoglycerate mutase 2	28.827	-1.14756	0.451388	7.86e-06	2881450	542050	+++++	1176.33	91.1203	59.6654	55.1037	0.0507218
P09041	Pgk2		Phosphoglycerate kinase 2	44.852	-1.60131	0.329578	7.79e-08	1472850	131130	++++	915.219	26.6909	19.9848	22.0815	0.0218361
Q8CAA7	Pgm2l1		Glucose 1,6-bisphosphate synthase	70.279	-0.320176	0.800972	0.0255	52572	9652.3	+++	8.11126	0.490073	1.78816	0.905847	0.220454
Q8CHP8	Pgp	Jag2	Phosphoglycolate phosphatase	34.54	-0.880007	0.543365	5.24e-06	2400850	630250	+++++	1090.24	119.918	110.655	45.2013	0.101496
Q80UU9	Pgrmc2		Membrane-associated progesterone receptor component 2	23.334	-0.9949	0.501771	0.00319	9505.9	1279.47	+++	72.7718	3.93737	20.0184	1.8142	0.275085
Q8CHE4	Phlpp1		PH domain leucine-rich repeat-containing protein phosphatase 1	182.36	-0.908963	0.532568	0.000559	3484.6	0	++	73.5566	2.27541	2.51421	0.815698	0.0341806
Q9D9M5	Phospho2		Pyridoxal phosphate phosphatase PHOSPHO2	27.562	-0.93441	0.523256	0.0295	77812	16895	+++	289.344	10.0483	40.066	23.3865	0.138472
Q8BGT8-2	Phyhipl		Phytanoyl-CoA hydroxylase-interacting protein-like	22.83	-1.39202	0.381031	8.59e-06	84156	10981.5	+++	301.575	12.4969	7.88667	8.18821	0.0261516
Q9CQJ2	Pih1d1		PIH1 domain-containing protein 1	32.208	-2.22994	0.213168	1.41e-06	53772.5	5829.6	+++	226.526	13.858	40.9456	13.2657	0.180755
Q8BWR2	Pithd1		PITH domain-containing protein 1	24.192	-0.908362	0.53279	0.00309	58275.5	5791.8	+++	66.2265	5.70973	19.392	2.22586	0.292812
Q9JMB7	Piwil1		Piwi-like protein 1	98.573	-1.21296	0.431382	2.52e-08	546920	62199	++++	158.022	10.1392	16.3502	12.9721	0.103468
P97819	Pla2g6		85/88 kDa calcium-independent phospholipase A2	89.559	-2.22572	0.213791	5.32e-12	49185.5	2452.35	+++	174.141	9.17633	33.3354	9.46449	0.191428
Q91VM9	Ppa2		Inorganic pyrophosphatase 2, mitochondrial	38.114	-0.429501	0.742519	0.0346	149535	32704	++++	97.0746	3.03937	25.4372	4.48403	0.262038
P49443	Ppm1a		Protein phosphatase 1A	42.432	-0.841824	0.557938	0.000236	141355	25818	++++	173.902	8.11068	34.2016	3.34796	0.196672
Q5BKS2	Ppm1b			52.023	-0.948447	0.51819	1.05e-07	267070	53749	++++	111.41	6.6467	19.3423	3.17691	0.173614
Q61074	Ppm1g		Protein phosphatase 1G	58.727	-0.578868	0.669489	0.000823	265130	55725	++++	384.929	15.5011	59.6514	18.3725	0.154967
Q8BVQ5	Ppme1		Protein phosphatase methylesterase 1	42.256	-0.671494	0.627856	0.00048	223835	42581	++++	50.2955	0.61617	12.4497	1.74241	0.247532
P63087-2	Ppp1cc		Serine/threonine-protein phosphatase PP1-gamma catalytic subunit;Serine/threonine-protein phosphatase	38.504	-0.88075	0.543085	2.34e-08	1234400	239740	++++	577.584	28.5419	161.311	26.4511	0.279286
A5A4Z2	Ppp1r11		Protein phosphatase 1 regulatory subunit 11	10.99	-1.83243	0.280791	0.000197	490735	21135	++++	1152.1	81.9934	68.6789	35.0249	0.0596117
Q3TCU2	Ppp1r13l		RelA-associated inhibitor	88.975	-1.0036	0.498754	8.37e-05	3693.2	384.505	++	47.4546	2.90415	9.13188	4.08514	0.192434
D3Z3A0	Ppp1r2		Protein phosphatase inhibitor 2	21.919	-0.753649	0.593101	0.00019	530195	115780	++++	103.702	5.29053	30.356	2.67198	0.292725
Q3UM45	Ppp1r7		Protein phosphatase 1 regulatory subunit 7	41.291	-0.384806	0.765882	0.00256	483215	126550	++++	67.9655	2.15609	14.0978	3.04532	0.207426
Q3TTF6	Ppp2r1b		Serine/threonine-protein phosphatase 2A 65 kDa regulatory subunit A beta isoform	72.742	-0.936752	0.522407	1.39e-05	109000	16260	+++	109.87	2.42724	10.0976	6.61878	0.0919054
Q925E7	Ppp2r2d		Serine/threonine-protein phosphatase 2A 55 kDa regulatory subunit B delta isoform;Serine/threonine-protein phosphatase 2A 55 kDa regulatory subunit B	51.957	-1.43671	0.369408	0.00305	23998.5	5048.1	+++	121.049	3.58118	29.9563	4.15937	0.247473
Q6ZQK4	Ppp2r5c			53.017	-0.568254	0.674432	0.00355	98834	14904	+++	158.626	1.71152	25.4417	8.40214	0.160387
E9PX53	Ppp4r1		Serine/threonine-protein phosphatase 4 regulatory subunit 1	104.5	-1.22485	0.427843	2e-08	61806	4087.3	+++	352.013	16.8107	61.3514	3.80293	0.174287
B1AZS9	Prdx4			26.391	-3.22817	0.106715	6.04e-09	56729	2453.5	+++	236.757	6.36636	46.2771	5.17677	0.195463
O08807	Prdx4		Peroxiredoxin-4	31.052	-1.72055	0.303433	0.00449	1843100	129490	++++	236.757	6.36636	46.2771	5.17677	0.195463
Q8BG37	Prdx6b			24.996	-3.46871	0.0903262	1.24e-10	166770	1134.6	++++	223.155	10.3715	13.2939	12.9986	0.0595724
A0A0A6YX73	Prkar2a		cAMP-dependent protein kinase type II-alpha regulatory subunit	43.165	-1.80689	0.285805	4.57e-10	328775	19462	++++	257.591	12.3531	8.89595	2.09879	0.0345352
Q922X9	Prmt7		Protein arginine N-methyltransferase 7	78.3	-0.56987	0.673677	0.0326	86121.5	13444	+++	71.1297	3.90713	16.0476	3.61296	0.22561
Q8C5R8	Prps1l1			34.82	-1.53231	0.345723	1.19e-05	106785	5814.1	+++	178.606	8.74413	12.8308	12.1927	0.0718386
Q9D5J3	Prr27			36.294	-1.72576	0.302339	0.000189	9876.6	4700	+++	139.464	2.88376	2.97915	3.67097	0.0213614
Q9DAA4	Prss37		Probable inactive serine protease 37	26.698	-3.2877	0.102401	6.32e-11	28630.5	0	+++	324.85	16.5482	0.5374	0.559968	0.0016543
Q9CWH6	Psma8		Proteasome subunit alpha type-7-like;Proteasome subunit alpha type	27.866	-1.06489	0.478009	1.13e-06	267850	46488	++++	101.992	1.18109	9.60305	7.81577	0.0941552
P46471	Psmc2		26S protease regulatory subunit 7	48.647	-0.487653	0.713184	0.000518	436075	116880	++++	280.151	10.7183	57.0758	6.15599	0.203732
Q3U8Y7	Psmc3		26S protease regulatory subunit 6A	47.338	-0.689194	0.6202	6.35e-08	519855	121790	++++	638.914	24.5008	113.679	36.1816	0.177926
Q99JB5	Psmd8		26S proteasome non-ATPase regulatory subunit 8	29.938	-0.665986	0.630258	0.00435	217985	34486	++++	272.245	11.3762	75.2221	7.05918	0.276303
Q5SSW2	Psme4		Proteasome activator complex subunit 4	211.19	-1.30304	0.405272	7.47e-08	65179.5	2959.1	+++	208.706	9.27312	22.1487	7.20963	0.106124
A2VCP7	Psmf1		Proteasome inhibitor PI31 subunit	26.073	-1.10306	0.465529	0.00103	36467	4501.3	+++	571.448	27.9659	18.7993	3.87321	0.0328977
E9PUE1	R3hcc1		R3H and coiled-coil domain-containing protein 1	54.145	-0.840604	0.55841	0.00101	5466.25	704.82	++	67.6872	1.58091	9.96632	1.77414	0.147241
Q8VDV3-2	Rab3il1		Guanine nucleotide exchange factor for Rab-3A	35.419	-0.795516	0.576137	0.0236	26049	2421.95	+++	245.808	11.9884	13.7288	1.82188	0.0558518
Q68EF0	Rab3ip		Rab-3A-interacting protein	47.133	-1.34463	0.393754	0.00727	11835	3024.2	+++	57.6684	3.85682	8.93176	2.46013	0.154881
B0R0S4	Rabepk		Rab9 effector protein with kelch motifs	40.207	-0.852432	0.55385	9.59e-08	122805	17548	++++	335.085	11.9805	35.376	11.5682	0.105573
A6H6A9	Rabgap1l		Rab GTPase-activating protein 1-like	92.403	-1.09172	0.469202	0.00308	14438.5	1854.68	+++	32.4718	2.40334	9.00698	2.01358	0.277379
D3YWJ9	Radil		Ras-associating and dilute domain-containing protein	119.67	-1.71398	0.304817	9.53e-07	10580.5	288.63	+++	32.7141	2.76926	5.66272	3.09454	0.173097
Q9EP71	Rai14		Ankycorbin	108.85	-0.534933	0.690191	0.029	13202.5	2342.5	+++	154.61	4.19682	29.1339	5.15377	0.188434
A0A087WQ61	Ralgps2		Ras-specific guanine nucleotide-releasing factor RalGPS2	51.006	-0.766325	0.587913	0.0482	23264	3124	+++	255.952	18.1996	29.1701	15.1748	0.113967
P62827	Ran		GTP-binding nuclear protein Ran	24.423	-0.597333	0.660975	0.0373	4461000	1205300	+++++	539.848	51.527	135.091	34.6181	0.250239
Q99NF8	Ranbp17		Ran-binding protein 17	124.05	-1.19014	0.438261	4.23e-06	27612.5	1762	+++	41.2515	3.34819	3.19027	2.39058	0.0773371
E9Q5D6	Ranbp9		Ran-binding protein 9	75.767	-2.36461	0.194169	4.69e-08	72976	1434	+++	191.159	3.99903	28.7368	10.2715	0.150329
Q91YS2	Rangap1		Ran GTPase-activating protein 1	63.516	-0.895379	0.537606	0.00625	65730	7417.25	+++	187.058	6.93523	30.7665	3.45397	0.164476
Q9JIB0	Rangrf		Ran guanine nucleotide release factor	20.413	-1.98211	0.253119	0.0019	68170.5	27772	+++	299.794	22.5201	24.4196	18.7364	0.0814545
Q8VE92	Rbm4b		RNA-binding protein 4B	39.991	-0.813796	0.568883	0.0262	13867	1492.8	+++	211.529	11.6882	7.86972	2.62106	0.0372041
Q9R1R9	Rdh11	Ube-1c	Retinol dehydrogenase 11	32.442	-0.944859	0.51948	0.0078	77423.5	5896.7	+++	165.663	5.70643	19.8306	9.10198	0.119704
Q3U3G2	Rnf126		E3 ubiquitin-protein ligase RNF126	34.08	-2.1378	0.227227	5.14e-07	120695	5174.5	++++	325.383	9.16565	39.4649	17.2472	0.121288
Q99MV7	Rnf17		RING finger protein 17	185.6	-1.49507	0.354764	1.83e-05	16061.5	355.61	+++	55.6765	3.15886	3.36666	2.97432	0.0604683
Q9ESG2	Ropn1		Ropporin-1	24.002	-2.34838	0.196367	1.29e-12	419830	13469	++++	701.287	19.6951	5.70416	6.53601	0.00813384
A0A0R4J1E7	Ropn1l		Ropporin-1-like protein	24.515	-1.79248	0.288676	3.96e-10	643020	41542	++++	1534.86	72.7553	95.4154	79.801	0.0621656
P86048	Rpl10l		60S ribosomal protein L10-like	24.558	-1.6264	0.323895	0.0045	107015	6399.25	+++	226.696	11.548	18.7405	17.8254	0.082668
Q3YEA4	Rsph1		Radial spoke head 1 homolog	34.181	-0.972961	0.509459	0.000159	1483400	300370	++++	932.297	55.8535	113.004	90.5324	0.121211
Q3UFY4	Rsph3a	Rsph3b	Radial spoke head protein 3 homolog A;Radial spoke head protein 3 homolog B	58.785	-2.0734	0.237599	0.00141	36457	1197.07	+++	45.0212	8.75905	7.32307	3.71776	0.162658
B2RQM5	Rsph6a		Radial spoke head protein 6 homolog A	80.201	-2.31288	0.201259	1.15e-11	82490	1731.5	+++	149.809	9.18944	13.3986	12.2471	0.0894377
Q9D9V4	Rsph9		Radial spoke head protein 9 homolog	31.331	-1.61228	0.327082	3.21e-05	80770	6616.85	+++	140.356	5.83963	9.62805	8.07763	0.0685972
Q3UXP2	Ruvbl2		RuvB-like 2	51.143	-0.748953	0.595035	2.82e-06	459760	84697	++++	101.978	5.33458	20.7442	6.41208	0.203418
Q8R127	Sccpdh		Saccharopine dehydrogenase-like oxidoreductase	47.129	-0.957381	0.514991	0.0172	25648	4399.9	+++	457.374	21.7986	56.2187	25.0746	0.122916
B1AVB1	Scml2			89.52	-1.13665	0.454816	0.0356	50098	9067.85	+++	15.8328	1.61088	4.59478	4.11254	0.290206
Q9ESP1	Sdf2l1		Stromal cell-derived factor 2-like protein 1	23.648	-1.65389	0.317783	0.000214	132390	8054.9	++++	55.6974	3.06489	11.0287	4.25614	0.198012
Q80ZX0	Sec24b			135.55	-0.539077	0.688211	0.00115	34767.5	4334.7	+++	137.472	7.90378	29.4573	2.53513	0.214279
P97364	Sephs2		Selenide, water dikinase 2	47.833	-0.535116	0.690103	0.00324	275185	57692	++++	143.97	3.06636	19.7225	9.20436	0.136991
Z4YK11	Sh3d21		SH3 domain-containing protein 21	73.794	-1.31451	0.402063	0.0004	8559.3	1173	+++	472.433	19.2561	8.07941	4.96005	0.0171017
J3QQ44	Sh3gl3			35.098	-1.3696	0.386998	0.000618	66258	5373.25	+++	149.063	7.59499	22.5968	6.95844	0.151593
A0A0G2JEC4	Sh3glb1		Endophilin-B1	44.303	-1.18101	0.441041	3.52e-08	156570	17920	++++	275.621	10.1888	27.8473	11.7311	0.101035
Q3TSX2	Sh3kbp1		SH3 domain-containing kinase-binding protein 1	44.43	-1.39456	0.380362	0.00186	12480.5	1637.1	+++	76.4503	4.27647	2.34799	0.518413	0.0307126
Q3TTP0	Shcbp1l		SHC SH2 domain-binding protein 1-like protein	70.947	-0.902375	0.535005	7.15e-07	515385	72771	++++	195.265	3.80694	20.8016	17.1807	0.10653
Q9CZU3	Skiv2l2	mKIAA52	Superkiller viralicidic activity 2-like 2	117.64	-0.891484	0.539059	0.00204	27111	2133.8	+++	68.4162	3.14409	16.8716	3.30592	0.246602
Q8BLF7	Slc2a3		Solute carrier family 2, facilitated glucose transporter member 3	53.451	-1.28817	0.409471	3.8e-07	183560	20904	++++	766.78	94.7142	92.0326	66.7988	0.120025
Q9D515	Slxl1	Gm1645;493527E24Rik		18.02	-3.1057	0.116169	8.36e-10	533435	7082.8	++++	0.0269083	0.0368481	0	0	0
Q91VZ6	Smap1		Stromal membrane-associated protein 1	47.66	-1.23238	0.425615	0.00182	71903	11272.8	+++	314.724	13.0184	40.5236	3.89445	0.128759
Q3ULS2	Smc2		Structural maintenance of chromosomes protein;Structural maintenance of chromosomes protein 2	139.29	-1.62741	0.323668	0.000508	4294.5	528.16	++	12.4843	0.918568	2.50924	0.814478	0.200992
Q6P7V9	Smc4		Structural maintenance of chromosomes protein;Structural maintenance of chromosomes protein 4	139.52	-0.978455	0.507523	4.98e-05	4129.1	192.24	++	192.777	14.144	30.9179	14.6084	0.160382
Q8CG46-2	Smc5		Structural maintenance of chromosomes protein 5	127.38	-0.84726	0.555839	0.00123	1481.45	182.27	++	49.8779	2.3987	9.75447	3.48704	0.195567
P15265	Smcp		Sperm mitochondrial-associated cysteine-rich protein	14.945	-2.53739	0.172254	0.0032	158700	8084.2	++++	2844.91	208.549	13.5953	13.6535	0.00477883
Q9DB90	Smg9		Protein SMG9	57.62	-0.982565	0.506079	3.21e-05	14681.5	1096.83	+++	117.124	8.4775	23.7831	13.1931	0.203059
Q14AF6	Snrpd2	Gm5449	Small nuclear ribonucleoprotein Sm D2	13.527	-0.670098	0.628464	0.024	680135	160730	++++	278.463	16.5043	61.2706	5.38133	0.220032
Q3UHD6-2	Snx27		Sorting nexin-27	59.533	-0.735983	0.600409	2.72e-05	107065	16661	+++	26.0255	1.42864	7.15839	1.30494	0.275053
Q64442	Sord		Sorbitol dehydrogenase	38.249	-1.31345	0.402356	2.41e-10	688770	91524	++++	1096.32	27.8308	50.875	41.1238	0.0464051
Q545M2	Spa17		Sperm surface protein Sp17	17.296	-1.27388	0.413545	0.000141	482285	68987	++++	1275.1	82.2816	40.7292	36.9529	0.0319419
A0A077S9M6	Spaca3		Sperm acrosome membrane-associated protein 3;Sperm acrosome membrane-associated protein 3, membrane form;Sperm acrosome membrane-associated protein 3, processed form	18.438	-0.927735	0.525683	0.0379	128070	12714	++++	267.985	11.3001	5.40125	6.67357	0.020155
Q80ZX8	Spag1		Sperm-associated antigen 1	100.67	-0.854189	0.553176	1.2e-05	18621.5	1354.8	+++	32.9426	1.90974	6.24991	2.31356	0.189721
Q8K450	Spag16		Sperm-associated antigen 16 protein	71.472	-1.10691	0.464288	0.000446	18886.5	885.18	+++	104.571	7.92946	8.00308	6.81145	0.0765322
Q80YT5	Spata20		Spermatogenesis-associated protein 20	88.471	-4.66565	0.0394002	8.26e-10	474325	1908.6	++++	857.746	51.143	11.0152	11.553	0.0128421
Q8BHW6	Spata21		Spermatogenesis-associated protein 21	75.54	-1.34226	0.394401	1.18e-05	12551	511.16	+++	619.784	27.1723	11.0247	7.44191	0.017788
Q8C624	Spata33		Spermatogenesis-associated protein 33	15.037	-2.12693	0.228945	4.64e-08	76272.5	0	+++	1141.62	62.4137	54.9687	52.4372	0.0481497
Q9D5A0	Spesp1		Sperm equatorial segment protein 1	44.701	-0.916424	0.529821	0.00025	24774	1756.3	+++	127.315	2.81754	8.0922	8.17618	0.0635603
D3Z3X9	Spink2		Serine protease inhibitor Kazal-type 2	6.7516	-3.0677	0.119269	2.92e-07	646940	29305.5	++++	818.207	40.9081	65.6475	60.0978	0.0802334
Q3UB06	Srpk1		SRSF protein kinase 1	73.088	-2.32422	0.199683	6.39e-09	24154.5	311.835	+++	307.806	6.80658	44.4919	13.2788	0.144545
Q5SW75	Ssh2		Protein phosphatase Slingshot homolog 2	158.23	-0.73011	0.602858	0.0145	21784	2369	+++	67.2353	5.48558	7.98077	3.38095	0.118699
F8WJK8	St13		Hsc70-interacting protein	40.538	-0.480509	0.716725	0.000415	1850800	503430	++++	172.526	10.1272	49.9046	6.66473	0.289259
Q0VG22	Stard10		PCTP-like protein	32.951	-1.49957	0.35366	0.0118	98327.5	11102.5	+++	558.863	39.3231	25.4515	3.81357	0.0455415
Q99MW1	Stk31		Serine/threonine-protein kinase 31	115.02	-0.745867	0.596309	0.012	127965	17160	++++	42.0361	2.66146	5.50486	4.67523	0.130956
Q924X7	Stk33		Serine/threonine-protein kinase 33	54.458	-0.963087	0.512958	4.55e-05	132510	24608	++++	193.525	13.6548	16.1361	15.1604	0.08338
A2AQL0	Stk39		STE20/SPS1-related proline-alanine-rich protein kinase	60.319	-1.27334	0.413701	5.47e-09	237670	26061	++++	280.768	15.0103	53.8091	6.84771	0.19165
A0A0R4J0D3	Stt3b		Dolichyl-diphosphooligosaccharide--protein glycosyltransferase subunit STT3B	93.314	-0.673212	0.627109	0.00432	2894	0	++	295.22	6.45988	42.581	10.6407	0.144235
Q3UCC6	Sucla2		Succinyl-CoA ligase subunit beta;Succinyl-CoA ligase [ADP-forming] subunit beta, mitochondrial	50.796	-0.605834	0.657092	0.0244	110754	20848	+++	368.548	24.7504	89.8352	18.097	0.243754
Q3U0Z8	Sufu		Suppressor of fused homolog	54.084	-2.04528	0.242276	9.36e-09	24348	0	+++	168.107	18.9276	4.69089	1.35771	0.0279043
Q8CH09	Sugp2		SURP and G-patch domain-containing protein 2	118.1	-0.991951	0.502797	0.0417	2696.7	655.315	++	223.189	3.7896	37.2114	17.2585	0.166726
A0A0R4J0K3	Syngr4		Synaptogyrin-4	25.829	-2.55126	0.170606	2.36e-08	60406	5308.7	+++	341.555	17.5208	31.9167	28.4795	0.0934453
Q3UKC1	Tax1bp1		Tax1-binding protein 1 homolog	93.629	-1.44043	0.368459	0.000454	6929.95	1076.9	+++	292.471	14.0604	65.7006	10.6199	0.22464
Q7TSD4-5	Tbata		Protein TBATA	21.624	-0.835262	0.560481	0.00436	11199	0	+++	286.13	17.1113	5.24263	4.72619	0.0183226
Q8K073	Tbpl1		TATA box-binding protein-like protein 1	21.363	-1.11235	0.46254	0.00768	26375	9785.8	+++	329.553	22.5828	36.5095	23.7905	0.110785
Q3UV78	Tcea2		Transcription elongation factor A protein 2	30.677	-1.43487	0.36988	7.23e-05	18128	734.94	+++	489.834	35.4787	62.6876	38.8308	0.127977
A0A087WQE6	Tceb1		Transcription elongation factor B polypeptide 1	10.657	-1.13609	0.454991	2.89e-07	688895	113420	++++	327.47	26.6297	76.5572	6.34018	0.233784
Q01756	Tcp11		T-complex protein 11	48.992	-2.15027	0.225271	4.6e-11	738330	52480	++++	2375.97	153.169	72.0132	66.2533	0.030309
Q9CQ66	Tctex1d2		Tctex1 domain-containing protein 2	16.499	-0.858722	0.551441	0.000427	114000	10137	+++	192.338	9.99446	21.1524	14.376	0.109975
Q99MV1	Tdrd1		Tudor domain-containing protein 1	129.69	-1.75335	0.296613	6.73e-07	6865.95	123.605	+++	54.9181	3.40519	8.74925	3.12538	0.159315
F2Z429	Tdrd6		Tudor domain-containing protein 6	238.01	-1.94994	0.258828	2.32e-08	102588	2085.1	+++	413.586	10.8213	44.0761	40.2823	0.106571
A0A0A0MQD1	Tdrd7		Tudor domain-containing protein 7	125.84	-0.783174	0.581087	0.00312	32986	3558.9	+++	224.043	12.3284	37.5847	15.4133	0.167757
Q14BI7	Tdrd9		Putative ATP-dependent RNA helicase TDRD9	155.98	-1.20511	0.433736	2.94e-05	11313.5	363.3	+++	65.7591	3.5924	9.68365	5.69732	0.147259
Q5NBU4	Tekt1		Tektin-1	48.64	-1.73227	0.300979	1.66e-06	28151.5	1203.83	+++	305.036	16.8227	19.6299	20.1618	0.0643529
Q922G7	Tekt2		Tektin-2	50.311	-0.803076	0.573126	0.00141	3981.3	505.17	++	319.807	9.13723	13.4758	13.3276	0.0421371
A0A0R4J051	Tekt4		Tektin-4	52.045	-1.81427	0.284348	4.49e-06	50048	1553	+++	228.345	8.76321	11.7934	12.7263	0.0516473
Q9D9U4	Tex22		Testis-expressed sequence 22 protein	21.501	-1.18752	0.439057	0.000446	85134.5	5702.55	+++	272.981	10.9878	20.5105	19.4227	0.0751353
E9QA37	Tex33		Testis-expressed sequence 33 protein	27.364	-2.26935	0.207424	2.24e-09	83702.5	2109.6	+++	590.179	25.2699	6.83317	7.99338	0.0115781
A0A0R4IZY0	Thop1		Thimet oligopeptidase	78.026	-0.835207	0.560502	8.65e-07	725910	153350	++++	179.849	9.43269	21.1247	9.4232	0.117458
Q8BH58	Tiprl		TIP41-like protein	31.253	-1.22866	0.426713	1.47e-08	112275	13084	+++	128.996	7.42947	24.3336	6.57665	0.188637
A0A0R4J2A3	Tktl2		Transketolase-like protein 2	68.481	-0.415905	0.749549	0.00161	282735	76271	++++	29.4294	2.07681	2.20609	2.28999	0.0749621
Q9D2R9	Tmsb15a			5.296	-4.0297	0.0612264	9.34e-09	726180	0	++++	415.37	64.8436	2.16573	2.21527	0.00521397
Q8C5G6	Tollip		Toll-interacting protein	24.54	-1.82449	0.282341	5.3e-10	92881.5	2927.6	+++	138.611	6.46228	41.1626	6.28251	0.296965
Q561M4	Tom1		Target of Myb protein 1	54.325	-1.63385	0.322228	6.07e-05	86948	4010	+++	18.7645	0.930103	4.24406	0.785821	0.226175
Q0P5Y3	Tppp2		Tubulin polymerization-promoting protein family member 2	18.681	-4.19167	0.0547245	5.32e-12	281200	0	++++	532.194	43.1945	1.24495	1.07071	0.00233928
A2AI08	Tprn		Taperin	80.088	-1.08475	0.471472	0.000716	4760.1	389.48	++	258.83	18.8486	26.7669	21.5479	0.103415
Q3UDK1-2	Trafd1		TRAF-type zinc finger domain-containing protein 1	63.865	-0.601161	0.659223	0.0183	20615	2784.4	+++	241.327	7.10176	46.3043	15.9697	0.191874
E9Q3A0	Trim36		E3 ubiquitin-protein ligase Trim36	81.337	-2.87616	0.136204	2.56e-10	69933.5	1350.3	+++	254.453	14.5868	2.41977	2.2667	0.0095097
G5E870	Trip12		E3 ubiquitin-protein ligase TRIP12	224.13	-1.58993	0.332187	4.41e-10	19399	828.7	+++	532.299	18.1645	103.418	26.5734	0.194287
Q9CQ14	Trpd52l3			24.661	-1.5575	0.339738	0.00111	148090	9404.9	++++	54.8857	1.48466	4.30067	4.10385	0.0783569
Q9JJL0	Tsga8			22.769	-1.96095	0.256859	1.35e-07	859055	71287	++++	274.953	13.8283	7.03163	8.00721	0.0255739
Q147V4	Tsks		Testis-specific serine kinase substrate	57.322	-2.20498	0.216888	9.58e-10	44356	1106.6	+++	467.232	27.6858	4.14351	4.17175	0.00886819
Q8BW49	Ttc12		Tetratricopeptide repeat protein 12	78.753	-1.2161	0.430445	0.000393	6213.65	0	+++	32.0159	0.86977	8.16512	2.12896	0.255033
Q0HA38	Ttc21b		Tetratricopeptide repeat protein 21B	150.79	-1.26748	0.415385	4.82e-07	55602	4349.8	+++	54.6781	2.64344	7.31418	3.90171	0.133768
Q9D4B2	Ttc25		Tetratricopeptide repeat protein 25	71.529	-1.64073	0.320694	2.54e-06	14914.5	489.07	+++	127.478	5.10115	9.05052	8.66739	0.0709968
Q8BS45	Ttc26		Intraflagellar transport protein 56	64.15	-1.77599	0.291994	1.86e-06	27228.5	967.04	+++	14.6025	0.761345	1.7566	0.975946	0.120294
Q99J38	Ttc30a1	Ttc3a2	Tetratricopeptide repeat protein 30A1;Tetratricopeptide repeat protein 30A2;Tetratricopeptide repeat protein 30B	76.237	-0.956714	0.515229	0.0301	26694	4611.1	+++	10.3599	0.351823	1.96246	0.64077	0.189429
Q9JJZ2	Tuba8		Tubulin alpha-8 chain	50.051	-2.7677	0.146838	2.01e-07	124930	5879.8	++++	175.13	16.4301	0.564822	0.405199	0.00322517
P68372	Tubb4b		Tubulin beta-4B chain	49.83	-0.836497	0.560001	1.62e-06	9162000	2720000	+++++	782.754	20.7159	108.89	35.4234	0.139112
P46686-5	Tulp2		Tubby-related protein 2;Tubby-like protein	49.518	-2.22716	0.213579	3.41e-10	44557	844.03	+++	609.488	28.0609	94.3405	3.47154	0.154787
H7BX21	Txndc2		Thioredoxin domain-containing protein 2	61.69	-3.73776	0.0749586	1.59e-09	215160	3111.1	++++	348.375	11.8579	8.765	1.51912	0.0251597
G3X8P6	Txnrd3		Thioredoxin reductase 3	67.504	-0.81391	0.568838	2.1e-06	568665	98313	++++	274.8	10.7371	25.0407	17.5225	0.0911231
P31254	Uba1y	Ube1y	Ubiquitin-like modifier-activating enzyme 1 Y	118.04	-0.500051	0.707082	0.000196	91839	14627	+++	6.30879	0.445077	1.06295	0.802461	0.168486
Q4VBX4	Ube2v2		Ubiquitin-conjugating enzyme E2 variant 2	16.367	-0.603284	0.658254	0.000194	816230	252120	++++	20.9213	2.40026	4.86654	1.13581	0.232611
Q5DTH1	Ube3a		Ubiquitin-protein ligase E3A	103.34	-0.732253	0.601963	5.19e-05	69687.5	10551	+++	22.8967	0.633492	6.54995	1.88497	0.286066
Q52L66	Ubl7		Ubiquitin-like protein 7	40.407	-1.29169	0.408472	0.00605	49154	3207.6	+++	313.439	13.1854	45.0045	15.6188	0.143583
Q3U1Z8	Ubr7		Putative E3 ubiquitin-protein ligase UBR7	45.465	-1.82221	0.282787	2.72e-10	66633	3937	+++	83.5698	3.14682	16.7048	1.47416	0.19989
Q9D572	Ubxn11		UBX domain-containing protein 11	54.875	-1.56233	0.338604	6.35e-08	12823.5	475.9	+++	391.348	44.7852	32.6828	18.3954	0.0835134
Q99PL6	Ubxn6		UBX domain-containing protein 6	49.795	-1.99636	0.250631	2.02e-08	153035	6947.8	++++	576.6	46.2804	58.712	13.4244	0.101824
Q9JKB1	Uchl3	Uchl4	Ubiquitin carboxyl-terminal hydrolase isozyme L3;Ubiquitin carboxyl-terminal hydrolase;Ubiquitin carboxyl-terminal hydrolase isozyme L4	26.151	-0.331165	0.794894	0.0025	1670700	465360	++++	127.128	7.45664	25.4997	7.04549	0.200583
Q9WUP7-2	Uchl5		Ubiquitin carboxyl-terminal hydrolase isozyme L5	37.487	-0.811574	0.56976	4.81e-08	365070	43841	++++	46.9035	3.2749	13.1591	2.27498	0.280556
Q9CWQ7	Ufd1l		Ubiquitin fusion degradation protein 1 homolog	34.482	-0.883018	0.542232	3.21e-05	241810	32907	++++	245.508	18.2832	54.1571	5.6842	0.220592
E9Q4X2	Uggt2			172.76	-1.08467	0.471499	0.00789	10805	796.93	+++	27.6529	2.01508	5.37988	1.54137	0.19455
P57080	Usp25		Ubiquitin carboxyl-terminal hydrolase 25	121.42	-0.658784	0.633412	0.0244	4815.4	358.48	++	63.0892	4.5735	8.30791	1.60376	0.131685
Q8BY87-2	Usp47		Ubiquitin carboxyl-terminal hydrolase 47;Ubiquitin carboxyl-terminal hydrolase	154.84	-0.63011	0.646127	7.81e-05	82202.5	17177	+++	124.309	5.15325	23.5697	7.64806	0.189606
F8VPX1	Usp7		Ubiquitin carboxyl-terminal hydrolase;Ubiquitin carboxyl-terminal hydrolase 7	128.47	-1.17433	0.443089	1.6e-06	121870	12810	++++	156.509	6.7013	35.7544	4.26322	0.228449
A2AI52	Usp8		Ubiquitin carboxyl-terminal hydrolase;Ubiquitin carboxyl-terminal hydrolase 8	123.89	-0.534065	0.690606	0.000597	21686	3475.7	+++	140.309	4.48114	31.983	7.32451	0.227946
Q7TPT7	Vars		Valine--tRNA ligase	140.23	-1.02113	0.492731	8.36e-08	350875	45067	++++	275.872	20.5015	47.6938	3.36461	0.172884
Q5H8C4-2	Vps13a		Vacuolar protein sorting-associated protein 13A	346.72	-1.54479	0.342746	3.02e-05	33517.5	1586.8	+++	37.2428	3.63842	2.74549	0.936454	0.0737187
Q3TDX2	Vps4a		Vacuolar protein sorting-associated protein 4A	48.834	-2.1418	0.226596	0.000124	38502.5	2960.4	+++	144.407	4.89063	30.2495	3.7342	0.209474
Q3UKQ3	Wbp11		WW domain-binding protein 11	69.878	-1.06839	0.476851	0.0397	18023	2632.2	+++	341.185	10.4474	54.6661	25.5962	0.160224
Q4V9X1	Wdr12		Ribosome biogenesis protein WDR12	47.346	-0.782066	0.581534	6.24e-05	103195	19950	+++	95.1962	4.21422	14.7512	5.45604	0.154956
B2RTG7	Wdr26		WD repeat-containing protein 26	58.563	-1.0643	0.478204	0.00992	36885.5	4121.7	+++	134.38	3.36497	35.4226	4.28681	0.263599
Q8BND3-2	Wdr35		WD repeat-containing protein 35	132.75	-1.99268	0.251272	5.4e-09	170495	5615.6	++++	67.7717	0.432571	8.13443	4.15886	0.120027
Q3UK24	Wdr37		WD repeat-containing protein 37	55.045	-0.421273	0.746765	0.00373	51671.5	8870.9	+++	53.9605	6.69287	12.3136	1.7261	0.228198
E9QK36	Wdr62		WD repeat-containing protein 62	167.38	-3.16898	0.111184	1.58e-10	71001.5	641.98	+++	335.28	11.348	64.2951	17.1392	0.191765
G3X934	Wdr70		WD repeat-containing protein 70	73.06	-1.17448	0.443043	0.0099	11766	2052.1	+++	23.0397	0.509598	6.12878	0.701187	0.26601
A0A0R4J1Y0	Xrcc4		DNA repair protein XRCC4	35.752	-1.20644	0.433337	0.00481	35352	2710.9	+++	44.3221	6.38005	11.1197	3.69531	0.250883
Q60951	Ybx1		Nuclease-sensitive element-binding protein 1	35.7	-0.791474	0.577754	0.00193	165480	31473	++++	951.342	36.8692	175.8	35.4899	0.184792
B2RUF0	Ybx2		Y-box-binding protein 2	38.08	-1.654	0.317759	6.35e-08	1570150	177950	++++	2164.46	245.873	165.316	152.456	0.0763775
Q9JKB3	Ybx3		Y-box-binding protein 3	38.813	-1.4533	0.365185	5.21e-07	706200	90159	++++	1228.75	60.3557	104.699	74.9043	0.0852078
F8WIV1	Zbbx		Zinc finger B-box domain-containing protein 1	79.718	-2.19637	0.218186	1.34e-11	14958.5	528.17	+++	256.089	11.1357	6.59629	7.74365	0.0257578
Q3TKH5	Zcchc8		Zinc finger CCHC domain-containing protein 8	77.065	-1.78087	0.291008	2.86e-07	20529.5	708.19	+++	38.9052	0.851712	6.3013	0.594183	0.161965
H3BL05	Zfp428	Znf428	Zinc finger protein 428	16.317	-0.730635	0.602639	0.0221	20841	3948.9	+++	17.9549	0.827126	3.27064	1.10166	0.182159
Q99ML0	Zmynd10		Zinc finger MYND domain-containing protein 10	50.646	-1.11162	0.462776	3.21e-06	109770	14478	+++	244.856	20.0479	27.678	23.8426	0.113038
E9PVX4	Zp3r		Zona pellucida sperm-binding protein 3 receptor	57.999	-1.4591	0.363721	2.98e-05	46936.5	3580.7	+++	107.301	5.71464	2.51404	3.22467	0.0234299
B7ZP49	Zpbp		Zona pellucida-binding protein 1	39.137	-2.078	0.236842	4.41e-06	78571	2139.9	+++	88.5732	4.79699	5.10205	5.01026	0.0576026

## Sheet: Supp Dataset 3B
Supplemental Dataset 3B. N=141 mouse proteins that are likely to be contributed to TIF by the adluminal germ cells of the mouse seminiferous epithelium
Leading Protein ID	Gene Symbol	Alternate gene symbols	Protein names	DTX/Control Log FC	DTX/Control Linear FC	DTX/Control adjPVal	Median iBAQ (Control)	Median iBAQ (DTX)	Relative abundance (controls)	Control mean	Control stdev	Busulphan mean	Busulphan stdev	Busulphan/control	Representative Probeset ID	Sertoli	Sgonia	PS	rST	tubules	testis	cumulus oocyte complex	ovary	placenta	retina	eye	brain	aorta	heart	lung	kidney	liver	spleen	submax gland	thymus	stomach	lymph node	skeletal muscle	CD4+ naive	embryo d7	Fold enrichment PS/Sertoli	Fold enrichment rST/Sertoli
Q14AA6	1700009N14Rik			-2.18638	0.219702	1.1e-05	21232	2879.55	+++	665.692	27.2471	4.49766	5.22005	0.00675637	1429747_at	6.12934	5.4989	10.5257	12.9952	13.0651	12.908	5.33347	5.79405	6.20234	5.67511	5.51932	5.77108	5.57603	5.96487	5.68819	5.90451	6.05534	5.99946	6.0326	5.92457	6.12134	5.53423	5.67569	5.60386	5.60713	21.0589	116.638
Q9D9P6	1700018B24Rik		Enhancer of rudimentary homolog	-0.989785	0.503553	0.00198	30037	0	+++	291.497	19.4555	30.3317	29.1401	0.104055	1451061_at	5.50754	8.64741	12.0985	11.4084	11.4755	11.2598	8.11163	6.41605	6.53271	5.44178	5.71417	5.93985	5.59558	5.82273	5.54892	6.17613	6.19088	5.99465	6.36792	6.46938	6.43026	5.96831	6.35437	6.01926	5.33419	96.4008	59.7505
Q8CF20	1700020N01Rik			-1.54275	0.34323	3.71e-05	274755	40135.5	++++	275.913	32.6334	19.2313	21.0258	0.0697006	1429868_at	4.38034	4.83831	10.6977	9.59933	10.1137	9.6634	3.98152	4.4568	4.63279	4.31279	4.31345	4.36819	4.60725	4.70752	4.32593	4.73882	4.52431	4.18671	4.52031	4.37981	4.33667	4.81107	4.79253	4.42297	4.85021	79.7461	37.2455
C9W8M5	1700080E11Rik			-0.955889	0.515524	0.0127	13447.5	5046.6	+++	273.524	25.016	0.889602	0.574875	0.00325238	1419337_at	5.54044	5.33595	8.28008	11.3168	11.642	11.0903	5.60333	5.46211	6.00678	5.61836	5.75247	5.72541	5.82552	6.22443	5.67431	6.07787	6.24826	5.55109	5.70821	5.86605	5.82938	5.6042	5.88027	5.89063	5.85066	6.67902	54.8078
Q3V2K7	1700123L14Rik			-0.770191	0.58634	0.000958	7478.6	0	+++	577.535	30.0674	36.3573	36.2639	0.0629526	1428486_at	4.97095	4.83085	13.4302	13.0818	12.9033	13.0128	4.75925	4.70222	5.00404	4.74799	4.74893	4.87443	5.28335	5.37386	4.86003	5.18217	5.35654	5.25881	4.92465	5.07656	5.04126	5.07761	4.89195	5.54946	4.84086	351.949	276.449
B1AR39	2810408A11Rik			-1.95206	0.258447	1.14e-08	36346	1601.5	+++	280.619	8.05813	4.88103	1.60893	0.0173938	1453293_a_at	5.92556	6.23275	9.10588	11.4137	11.5735	10.9367	5.49462	5.17831	5.42416	4.77672	4.97129	4.69683	4.89519	5.37625	4.81455	5.27544	5.13182	4.84931	4.9961	6.24129	5.6396	5.0228	5.35766	5.163	4.88417	9.06506	44.8853
Q9CR99	4930544G11Rik			-1.89988	0.267966	0.000566	78037.5	14871	+++	249.464	13.2723	18.2495	18.4128	0.0731547	1449035_at	4.82894	4.16625	12.4229	12.2354	12.0636	11.8287	4.96133	5.16594	5.81463	4.74359	4.85133	4.80093	5.2506	5.74415	5.02775	5.27668	5.00656	5.1718	5.93069	5.33173	5.258	5.07478	5.45566	4.98379	4.97424	193.203	169.658
V9GWR8	5330417C22Rik	Kiaa1324	UPF0577 protein KIAA1324	-1.23227	0.425648	0.000134	3030.5	0	++	121.494	4.48803	7.68417	7.24132	0.0632474	1427063_at	5.91167	5.62015	10.6062	10.8423	10.2509	10.3352	6.33654	7.85794	8.46805	6.27919	6.20112	7.27469	5.8096	6.60145	10.0223	6.71032	6.67172	6.64353	10.3085	6.63413	9.51397	9.24898	6.57278	6.54433	6.59782	25.8943	30.4966
Q8CC70	9230110C19Rik			-0.588322	0.665116	0.00177	97494	17298	+++	49.0944	0.895551	5.79516	3.60995	0.118041	1443934_at	5.52431	7.58073	9.87984	9.05777	9.34836	9.01713	7.04901	5.79782	4.73647	4.5641	4.8682	5.54502	4.6633	4.80004	6.12334	5.73039	4.85236	4.83885	4.8177	4.95151	5.04322	4.35986	4.72205	4.94815	5.03924	20.4713	11.5791
Q3ZB05	Acr		Acrosin;Acrosin light chain;Acrosin heavy chain	-1.53439	0.345225	1.33e-07	11736	750.44	+++	160.632	7.62696	9.67873	9.57478	0.0602541	1449895_at	5.60778	5.72242	12.1179	12.0736	11.7466	11.141	5.70656	6.07616	6.49582	6.10945	6.31281	6.29247	6.32175	6.42414	6.28726	6.17303	6.5174	6.13195	6.41237	6.15022	6.31773	6.24428	6.87667	6.0716	6.10557	91.1442	88.3878
P50289	Acrv1		Acrosomal protein SP-10	-1.62852	0.323421	1.24e-07	621410	42575	++++	271.203	20.6043	4.87785	6.15075	0.017986	1418878_at	4.95414	4.97802	9.67026	11.977	11.4745	11.0548	4.82247	5.23773	5.80567	4.80747	4.70055	5.08652	5.14138	5.39586	4.78904	5.56653	5.53439	5.20146	5.62564	5.4228	5.73759	5.21777	5.84866	5.3705	4.97424	26.2841	130.043
Q9QY83	Actl7b		Actin-like protein 7B	-2.39732	0.189817	1.32e-09	344490	14732	++++	638.347	36.0998	17.732	18.6155	0.027778	1424678_at	7.5657	7.36744	12.3246	13.409	13.1176	12.9179	7.16689	7.02507	7.45623	7.12915	6.97858	6.99972	7.37372	7.75843	7.00214	7.29674	7.75741	7.44763	6.80802	7.26915	7.62971	7.06982	7.70074	7.50147	7.16377	27.0745	57.4132
Q8BXF8	Actrt3		Actin-related protein T3	-2.03247	0.244437	1.17e-09	41449.5	817.94	+++	53.3401	5.61548	0.127616	0.124768	0.0023925	1429788_at	4.6521	4.42645	7.65421	9.54509	10.0217	9.874	4.69984	4.66986	5.14951	4.62526	4.50651	4.98642	4.80225	5.06031	4.67585	4.82689	4.83877	4.53487	5.07957	4.78725	5.00959	4.53568	5.58277	4.87992	4.68284	8.01174	29.7124
Q5SUE7	Adad1		Adenosine deaminase domain-containing protein 1	-2.70664	0.153186	7.69e-08	43066.5	539.525	+++	295.336	21.652	19.9727	20.5312	0.0676269	1418682_at	4.19801	6.14193	12.1363	12.4109	12.1822	11.7883	3.7813	3.73733	4.32459	3.75614	3.8872	4.00961	3.95677	4.21112	3.8409	4.09859	3.85539	4.00608	3.76729	3.96129	4.1544	3.85942	4.31298	3.79254	3.6921	245.272	296.703
Q32M07	Ak8		Adenylate kinase 8	-2.4507	0.182922	7.29e-10	23410	696.86	+++	197.714	8.07461	9.54417	9.17414	0.0482726	1428628_at	4.66958	5.47311	11.1516	11.7122	11.426	11.1917	5.23843	6.30398	5.79912	5.04926	4.58887	5.30093	4.94837	5.37745	6.72056	5.09361	5.2199	5.25582	5.18701	5.02285	5.33584	5.22549	5.36305	4.74246	5.29723	89.3887	131.834
O88987	Akap3		A-kinase anchor protein 3	-3.28562	0.102549	3.6e-12	118910	1244.65	++++	499.312	27.9835	5.62104	6.74037	0.0112576	1456591_x_at	4.45074	4.96536	12.0079	13.7444	13.561	13.4519	4.51032	4.73922	4.75368	4.22226	4.30967	5.00405	4.93203	5.10804	4.80991	4.74018	5.43306	4.58945	5.48023	4.87348	4.8453	4.75871	5.35197	4.85573	4.40718	188.337	627.577
Q60662-2	Akap4		A-kinase anchor protein 4	-3.1701	0.111098	5.24e-11	449275	4131.8	++++	1010.3	22.8379	5.23115	5.50452	0.00517783	1451662_x_at	5.69107	5.84719	10.8319	12.9706	13.0401	12.9321	6.29733	5.95752	6.3479	5.79014	6.04895	5.90205	6.27643	6.32809	5.74272	6.38208	6.29134	5.99289	6.63297	5.92057	6.24954	6.02346	6.45095	5.99082	6.05902	35.2801	155.368
A6ZI47	Aldoart2		Fructose-bisphosphate aldolase	-2.42999	0.185566	5.65e-08	99644	3801.2	+++	351.316	19.5046	4.59408	5.39709	0.0130768	1423498_at	5.54406	5.43777	9.52125	11.7728	11.5134	11.0706	6.09506	5.09895	5.7062	5.42387	5.2952	5.29365	6.02786	6.13417	5.2102	5.66901	5.58196	5.20403	5.16322	5.55853	5.71746	5.85678	6.37902	5.55527	5.42899	15.7491	74.9973
Q32MW4	Allc		Probable allantoicase	-2.5744	0.167891	1.22e-11	167880	3571.4	++++	434.337	16.4693	4.60594	5.52577	0.0106045	1456589_x_at	4.35317	4.00289	7.81695	10.8698	10.2022	10.1546	4.07081	4.76262	4.84291	4.64454	4.56291	4.70589	4.59402	5.40069	4.50271	5.08499	4.86973	4.95387	5.13111	4.77655	5.08131	5.06306	5.20216	4.93383	4.87061	11.0332	91.5601
Q5QNR3	Ankrd36			-1.52606	0.347225	1.1e-06	9786.1	292.77	+++	248.561	7.44622	13.5102	13.4276	0.0543537	1429919_at	6.71554	6.31104	10.2952	10.7677	10.468	10.257	6.78424	6.81786	7.22116	6.75174	6.83219	6.8899	6.70974	7.16475	6.38357	6.88639	7.34752	7.03446	6.82621	6.95967	7.38516	6.88133	7.32503	7.30773	6.70153	11.9563	16.5895
B2RY50	Armc4		Armadillo repeat-containing protein 4	-1.38102	0.383948	3.65e-05	16419.5	777.535	+++	24.0195	1.06005	1.22859	1.36878	0.0511498	1456472_at	4.7435	4.87997	9.43	10.3801	9.43861	8.97096	5.2225	6.21858	5.33266	4.87763	4.71556	5.00793	4.97819	4.93821	6.93474	4.7594	5.25408	4.82534	5.02151	4.88438	4.65064	4.6497	4.88485	5.32685	4.80051	25.7501	49.7497
Q9D593	Atp6v1e2		V-type proton ATPase subunit E 2	-0.757082	0.591692	0.0374	7304.5	1231.41	+++	188.755	5.93702	2.91798	3.73517	0.0154591	1450552_at	5.392	5.60719	8.99946	11.2215	10.7877	10.2639	5.81543	5.82157	6.06036	5.54864	5.76989	5.82878	5.45268	6.09253	5.41344	5.55004	6.8299	5.68051	5.84614	5.93656	6.19258	5.8824	6.42767	6.31543	5.80423	12.1886	56.8645
Q8BVR0	Banf2		Barrier-to-autointegration factor-like protein	-2.06326	0.239274	1.11e-06	84618.5	2499	+++	182.198	11.5998	0.577262	0.83126	0.00316832	1443967_at	6.50793	5.77254	8.32852	10.124	10.1728	10.0656	6.15379	6.53731	7.04818	6.37517	6.35414	6.35432	7.12614	7.05993	6.60351	6.53513	6.78924	6.69808	6.88455	6.83535	6.77593	6.76469	7.33319	6.54833	6.41798	3.53228	12.2615
Q3V3N7	Bbs1			-1.01505	0.494812	3.4e-05	5153.5	466.61	++	9.12641	0.489668	2.36552	0.731438	0.259196	1437310_at	5.4483	5.93028	8.5647	6.71683	7.67134	7.62233	6.30894	7.30909	6.45787	9.86028	8.55076	8.35214	6.53752	5.88091	7.56322	7.74031	6.08704	6.02705	5.56943	6.21763	6.48691	5.94612	6.77177	5.9391	6.16558	8.67226	2.40918
B7ZNZ1	Bspry		B box and SPRY domain-containing protein	-1.39039	0.381463	0.000234	10425	1649.28	+++	280.585	10.7021	16.2552	12.3431	0.0579332	1450131_a_at	6.68268	7.11212	11.8355	11.9863	11.7852	11.442	7.6353	7.55928	8.0481	6.19734	7.6574	6.30893	6.9561	6.77818	8.14115	8.37083	7.10184	6.48454	8.22298	7.71619	8.23341	7.16308	6.6609	6.9356	6.7688	35.5757	39.495
E9Q3Y7	C530008M17Rik	Kiaa1211	Uncharacterized protein KIAA1211	-2.02025	0.246515	1.66e-09	21796.5	413.45	+++	295.133	19.7823	18.6703	18.471	0.0632606	1439171_at	6.56393	6.41858	9.92345	10.3628	9.7093	8.8148	6.38562	6.03562	6.37834	6.35604	5.84105	6.30846	6.45541	6.36099	5.97971	6.02928	6.47617	5.88218	6.38804	6.11877	6.25938	6.12748	6.26865	6.32136	5.8609	10.264	13.9183
Q8C633	Cabs1		Calcium-binding and spermatid-specific protein 1	-3.02971	0.122452	9.05e-12	1583350	51430	++++	509.917	18.2482	1.6289	1.1882	0.00319444	1429744_at	5.50997	5.44233	9.03681	11.3466	11.7207	11.6035	5.27835	5.47776	5.73712	5.2319	5.39359	5.38459	5.72027	5.81523	5.50525	5.44049	5.44298	5.66044	5.70309	5.25349	5.43711	5.51237	5.69694	5.76308	5.52891	11.5262	57.1477
Q9D424	Cabyr		Calcium-binding tyrosine phosphorylation-regulated protein	-2.279	0.206041	5.29e-09	100692	2279.8	+++	359.718	12.343	5.14012	5.57291	0.0142893	1424558_a_at	6.0012	6.0653	10.1239	12.1578	11.6041	11.5663	5.77684	5.76216	6.07008	6.07442	6.12352	6.01031	6.24883	6.35088	5.60887	5.90731	6.18109	5.62112	5.94285	5.95462	6.13847	5.8737	6.6377	6.23267	5.67087	17.4205	71.3399
B1Q2L7	Calr3		Calreticulin-3	-2.23616	0.212251	2.2e-08	41223	762.1	+++	96.0923	5.43666	3.25337	0.636604	0.0338567	1453232_at	5.54187	5.09859	8.43881	10.4321	10.5783	10.2935	6.69255	4.92014	4.54982	4.65503	4.51425	4.44161	4.58297	6.40943	4.3141	4.41058	4.88861	4.36573	4.3357	4.02032	4.60297	3.98578	4.74762	4.34712	4.5645	7.44846	29.6563
Q9CYT6	Cap2		Adenylyl cyclase-associated protein 2;Adenylyl cyclase-associated protein	-1.72132	0.30327	3.57e-05	32456.5	1730.7	+++	51.266	3.28241	1.83758	0.80293	0.0358441	1423222_at	6.42557	6.71524	9.15966	10.3926	10.3749	9.89863	4.89396	5.47227	5.45701	7.01627	6.57952	7.46671	8.1977	9.22623	5.7346	5.31348	5.49382	4.51535	5.07377	5.7241	5.24099	4.66576	9.13371	5.72399	4.87126	6.65341	15.6381
Q6J756	Capn11		Calpain-11	-1.51406	0.350125	0.000969	6643.3	527.8	+++	35.9448	1.55588	4.15839	3.79415	0.115688	1445698_at	6.66827	6.55806	10.4971	9.7286	9.27811	8.90191	7.04841	6.85386	7.27984	6.80587	6.81291	6.89589	7.09801	7.19915	6.86458	6.85107	6.94265	6.76628	6.95121	7.20972	6.93485	6.98397	7.28644	6.87665	6.95392	14.2097	8.34166
Q9D5Y1	Ccdc39		Coiled-coil domain-containing protein 39	-1.95715	0.257537	0.000113	61023	2947.1	+++	101.676	4.59913	9.73577	8.20877	0.0957525	1429781_s_at	4.95568	5.06461	11.1347	10.5487	10.3118	10.3569	5.61634	7.89967	4.87434	6.54657	7.11494	7.32949	5.38439	4.80429	8.58898	5.13593	4.6933	5.69206	5.63253	5.38218	4.56754	5.6125	4.79129	4.80766	5.12551	72.4564	48.2687
Q8BI79	Ccdc40		Coiled-coil domain-containing protein 40	-1.63052	0.322971	7.08e-06	42456	1182.2	+++	94.7512	7.31789	9.94819	8.49725	0.104993	1439864_at	6.25439	7.01687	11.3485	10.2876	10.2731	10.0923	6.10998	8.21769	7.12335	6.29755	6.2681	6.52988	6.17807	6.76457	8.33399	6.54479	6.79454	6.02949	6.39542	6.56931	6.71801	6.36516	6.62526	6.66561	6.59028	34.158	16.3724
Q497N0	Cct6b		T-complex protein 1 subunit zeta-2	-2.47007	0.180482	6.31e-09	95751	3536.8	+++	193.362	10.1339	12.4993	11.1586	0.0646417	1419227_at	5.13997	5.28566	12.4587	11.9635	12.1008	11.9257	5.10593	5.22361	5.72325	4.9161	4.95399	5.18131	4.95739	5.42208	5.1366	5.32616	5.62958	5.17353	5.36571	5.25631	5.14243	5.26831	5.72156	5.2969	5.18215	159.644	113.262
Q9D3R3	Cep72		Centrosomal protein of 72 kDa	-0.703437	0.614107	0.00491	46168.5	4615.1	+++	85.4682	2.53521	7.45237	6.35878	0.0871946	1429346_a_at	6.19498	7.21546	11.3226	11.0143	10.8181	10.5028	7.22067	6.07209	6.16008	5.22702	5.55585	5.57748	5.15582	5.51089	5.32989	5.86726	6.32697	5.88653	5.48698	6.38932	5.41593	5.88449	5.89793	6.06169	5.7486	34.9593	28.2323
Q8K4K1	Cetn4		Centrin-4	-2.62451	0.16216	8.73e-06	112215	9651.7	+++	269.81	16.88	20.805	18.4548	0.0771099	1436617_at	7.16665	7.41918	12.9812	12.8979	12.7301	12.5274	8.17774	8.94844	7.19716	7.55863	8.31463	8.47135	8.2313	7.16692	9.53246	8.72668	7.37381	7.68033	7.38438	7.24652	7.22332	7.57591	6.99365	7.03555	7.85414	56.2804	53.1232
Q147Z1	Cfap52	Wd16	Cilia- and flagella-associated protein 52	-0.218524	0.859445	0.0437	67601.5	20126	+++	93.1691	2.48371	8.07963	7.39414	0.08672	1429552_at	4.44126	5.34216	11.0935	10.6752	10.4257	10.2084	4.41524	5.88048	5.00161	4.33431	4.47666	4.88189	4.56652	4.72661	7.26565	4.8553	4.28448	4.37743	4.34587	4.84075	4.46989	4.41915	6.39949	4.87992	4.4741	100.584	75.2676
Q9D180	Cfap57		Cilia- and flagella-associated protein 57	-1.8274	0.281773	0.000936	18551	960.765	+++	74.5903	2.48136	5.9028	5.57337	0.0791362	1429808_at	4.73325	5.17371	10.7642	10.1264	10.0718	9.56212	5.68865	6.52837	6.36819	4.9864	5.37175	5.41033	4.94434	5.58003	6.66113	5.47337	5.73807	5.28398	5.36017	5.12889	5.60504	5.55501	5.58001	5.44544	5.13374	65.3891	42.0254
P52194	Clgn		Calmegin	-0.990593	0.503271	0.00536	64623	8688.1	+++	388.674	16.6092	31.1993	30.0474	0.0802711	1457829_at	6.11432	5.98267	10.8996	9.39981	10.125	10.0105	6.06485	5.61545	6.38958	6.21834	5.91772	7.82047	5.93649	6.01387	5.39086	6.07733	6.1043	5.45793	5.53886	5.42488	5.85431	6.01986	6.09197	5.97248	5.83007	27.5744	9.75062
B9EJ15	Clmn		Calmin	-1.80868	0.285451	1.96e-09	17596.5	875.54	+++	49.5508	0.582982	0.468332	0.138372	0.00945156	1425321_a_at	5.01351	5.92699	8.76564	10.9554	11.0493	10.9755	4.91552	5.89545	6.58143	4.91322	5.58802	6.06848	5.13107	5.20433	5.38362	8.50932	8.38896	4.82634	6.34358	5.5465	8.05166	5.96	6.22356	5.2721	5.12549	13.4743	61.4737
P16563	Crisp2		Cysteine-rich secretory protein 2	-3.57121	0.0841315	2.89e-11	254350	4613.75	++++	2313.16	74.6968	95.6896	95.5895	0.0413675	1416717_at	4.02747	4.06549	11.9259	11.9318	11.864	11.8216	4.29129	3.82463	4.36688	3.86684	3.87398	3.96121	3.96605	4.02388	3.79804	3.75844	4.20152	4.29435	4.08307	3.83316	4.28112	3.97089	4.24318	3.87321	4.06467	238.601	239.575
Q80ZN5	Cst13		Cystatin-13	-3.08607	0.117761	1.66e-11	65416.5	3688.2	+++	167.093	7.58168	0.570366	0.352692	0.00341347	1429424_at	5.42556	5.42962	8.81982	10.652	11.1737	10.9754	5.78594	5.81369	6.13342	5.35057	5.66008	5.6732	6.01942	6.45377	5.69628	5.91161	6.24001	5.64614	5.93718	5.99931	5.99053	5.64146	6.13826	5.99082	5.78828	10.5141	37.4378
Q9D9S4	Ctag2	Gab3		-0.911473	0.531642	0.0302	10506.5	5430.4	+++	97.7019	5.7794	1.23833	1.48911	0.0126745	1429928_at	5.98468	6.1145	8.56617	10.5481	10.4138	10.103	5.81502	6.04977	6.03695	5.96907	5.93514	5.94891	6.203	6.39377	5.75569	6.00274	6.36706	6.03617	6.53179	6.06696	6.30757	6.2008	6.07953	6.24821	5.90343	5.98556	23.6437
Q2M4H5	Cul5		Cullin-5	-0.782674	0.581288	1.31e-07	143860	23795	++++	32.2469	1.63995	7.16718	1.69326	0.222259	1456102_a_at	6.57534	7.05481	8.60167	8.88691	8.47424	8.01246	6.86167	6.90206	5.88269	7.38283	7.50756	5.62087	6.41883	6.08599	6.45984	5.81785	6.40343	5.89094	6.6527	5.79233	5.74565	6.11151	6.51088	6.92558	6.5247	4.07367	4.96423
B9EIA2	D1Pas1		Putative ATP-dependent RNA helicase Pl10	-0.47599	0.718973	0.0156	195335	46813	++++	133.698	3.40979	7.46128	6.88932	0.0558072	1422956_at	5.07406	7.02395	11.4639	10.9659	10.714	10.0762	5.00407	4.96115	5.16991	5.08585	5.22267	5.31248	5.38278	5.63249	4.89982	4.97912	5.62799	4.9322	5.13844	5.09895	4.87273	5.24458	5.21539	5.26971	5.08188	83.8542	59.3761
Q8VC30	Dak		Bifunctional ATP-dependent dihydroxyacetone kinase/FAD-AMP lyase (cyclizing);ATP-dependent dihydroxyacetone kinase;FAD-AMP lyase (cyclizing)	-0.384484	0.766053	0.0386	1375650	278100	++++	126.516	5.66547	21.7009	8.65854	0.171527	1425300_at	7.1702	6.47597	11.1933	9.91341	9.86817	9.57693	6.82453	6.52768	7.9207	6.5966	6.6733	6.3922	6.42572	6.78261	6.39845	8.83805	8.92317	6.58471	6.74326	6.8439	7.15785	6.45333	6.49705	6.1764	7.12506	16.2588	6.69561
Q9DAF3	Ddi1		Protein DDI1 homolog 1	-0.805463	0.572178	0.000128	6730	0	+++	225.205	7.71085	3.47777	4.35561	0.0154427	1429480_at	4.35624	4.41142	8.801	10.9607	10.6421	10.3783	4.66177	4.5877	5.13716	4.70768	4.27289	4.76189	4.69821	4.82312	4.56318	4.84687	4.4997	4.90396	4.75867	5.36739	5.19843	4.66714	5.15401	4.76854	4.91879	21.7774	97.3093
Q9D2H9	Dnaaf1		Dynein assembly factor 1, axonemal	-1.44547	0.367173	3.13e-06	356785	31142	++++	399.122	9.59266	31.2249	28.0133	0.0782341	1421974_at	5.95454	6.08179	10.6762	9.79688	9.47124	9.08514	6.06396	6.13977	6.51793	6.13227	5.73291	6.09711	6.29211	6.6769	6.09602	6.09234	6.29258	5.89338	6.36308	6.47813	6.2807	6.47118	6.45095	6.19758	5.92839	26.386	14.3436
Q3V0Q1	Dnah12		NA	-2.22903	0.213301	6.42e-05	5587.4	109.05	++	19.0158	3.7318	0.186921	0.171289	0.0098298	1446424_at	4.98938	4.81111	10.4543	9.6933	9.31113	9.32955	5.48584	7.03487	5.83657	4.85072	5.10825	5.51343	5.66975	5.82161	7.52221	6.08615	5.63304	5.45838	5.49122	5.59102	5.96551	5.68781	5.64525	5.74565	5.49507	44.1662	26.0628
Q91XQ0	Dnah8		Dynein heavy chain 8, axonemal	-1.28574	0.41016	0.0024	14125.5	649.29	+++	127.344	15.7341	8.37992	7.58915	0.0658055	1424936_a_at	5.87538	7.13256	13.6702	12.5008	12.7033	13.1162	8.69934	7.50015	7.15046	6.06466	6.57642	6.42835	6.32146	6.84216	8.01346	6.80196	7.03124	9.27189	6.87116	10.7101	7.71719	9.44935	6.68164	11.4219	6.67159	222.059	98.7277
A2ANP4	Dnaic1	Dnai1	Dynein intermediate chain 1, axonemal	-1.39938	0.379091	8.16e-06	8169.65	1774.4	+++	80.7285	5.94672	7.91143	7.86371	0.0980004	1437093_at	5.35289	5.04081	10.248	10.1046	9.75619	9.26674	5.63501	6.90009	6.50366	6.20544	5.87279	6.59971	5.14719	6.17108	7.09779	5.61743	6.43192	6.00121	5.64681	5.67024	6.08442	5.4506	6.24395	5.872	5.75744	29.7567	26.9399
Q80Y75	Dnajb13		DnaJ homolog subfamily B member 13	-2.59369	0.165662	1.22e-11	117950	2838.95	++++	247.803	11.4251	7.22699	7.31445	0.0291643	1431119_at	6.07765	6.45085	10.7887	12.0806	11.7956	11.6524	10.184	8.00029	7.08938	5.92831	5.94626	6.24269	6.41838	6.95722	7.92758	6.39871	6.58297	6.69513	6.19446	7.02023	6.76564	6.76617	6.62027	7.10412	6.58431	26.1928	64.1295
Q5RL26	Dnajb3		DnaJ homolog subfamily B member 3	-3.32996	0.0994451	8.42e-09	155530	9396.9	++++	1081.14	85.1336	30.5903	29.396	0.0282944	1423553_at	5.06315	6.12978	12.0172	12.7779	12.62	12.1579	5.65811	5.11185	5.30652	4.70287	4.72169	4.63393	4.7817	4.99847	4.84243	4.70124	4.9339	5.04506	4.76705	4.66313	4.94533	4.65848	5.08302	4.89407	4.81119	123.99	210.068
Q0IIN3	Dnali1		Axonemal dynein light intermediate polypeptide 1	-1.98247	0.253057	2.66e-08	67833.5	2441.75	+++	118.851	5.58839	8.31617	7.67384	0.0699717	1455379_at	5.67476	5.44794	11.7132	10.9928	10.9467	10.8099	5.96773	7.96182	6.30188	5.56512	5.87045	6.33841	6.02496	6.34957	8.60194	5.98876	6.25589	5.92419	6.07956	6.08298	6.18714	6.14126	5.86685	5.99082	5.96391	65.7283	39.8931
Q9DAJ5-2	Dynlrb2		Dynein light chain roadblock-type 2	-1.24724	0.421254	0.00113	387280	59308	++++	185.443	16.3031	13.0978	11.9685	0.0706298	1428987_at	5.773	5.70316	11.6661	11.8744	11.6958	11.4682	5.71479	10.0372	6.69032	6.06078	6.21805	7.33859	5.64797	6.32891	11.2226	6.61709	6.71242	6.06729	6.19703	6.48918	6.80422	5.77193	6.98488	6.33032	6.00813	59.4312	68.6606
Q6P1E8-4	Efcab6		EF-hand calcium-binding domain-containing protein 6	-1.48714	0.356719	3.44e-06	7948.5	0	+++	229.944	5.17344	11.6655	11.7175	0.0507322	1453766_a_at	5.171	5.4143	11.6585	11.7726	11.4398	11.1609	7.41201	6.29396	6.11175	5.17397	6.73639	6.09739	5.27476	5.81915	6.31061	5.88237	5.94357	5.23717	5.5969	5.5658	5.75194	5.28809	6.53479	5.15607	5.51486	89.7263	97.1147
B2CKC6	Efhc1		EF-hand domain-containing protein 1	-1.86889	0.273783	2.6e-06	7809	129.61	+++	238.996	4.99387	16.4274	14.0515	0.0687351	1453159_at	5.85912	6.42842	12.03	12.0898	11.7392	11.5803	6.30971	8.19636	6.1058	4.87512	5.58794	5.69454	5.924	5.24302	8.30373	5.79263	6.02796	5.74152	5.60288	5.47607	5.41869	5.53074	5.26816	4.66343	5.20235	72.0491	75.0951
A0A1B0GSJ7	Fank1		Fibronectin type 3 and ankyrin repeat domains 1 protein	-0.939052	0.521575	0.00051	35336.5	2244.6	+++	205.537	7.84423	13.9529	12.2869	0.0678851	1419567_at	5.40885	5.57071	11.4181	11.4224	11.3281	10.8858	7.4123	6.33084	5.8626	5.24811	5.05538	5.4862	5.66058	5.85769	6.99651	5.66307	5.47848	5.0829	5.13777	5.38215	5.46394	5.31084	6.10021	5.91813	5.60651	64.4129	64.6058
Q9QXD6	Fbp1	FBP1	Fructose-1,6-bisphosphatase 1	-0.925838	0.526375	5.02e-07	1637700	361100	++++	519.423	15.4173	48.06	34.2499	0.0925256	1448470_at	5.8124	5.89667	13.3594	12.8394	12.9296	12.8582	9.6716	7.80737	7.34167	5.83338	6.52901	6.26175	6.55588	6.63773	6.86738	13.6311	13.5446	7.43491	7.23311	7.19024	8.14907	7.36484	7.49103	6.15999	6.48524	187.019	130.42
Q8CDC8	Fhl4			-2.67485	0.1566	3.43e-08	532705	25771	++++	1644.28	77.0258	68.0111	68.2799	0.0413621	1423576_a_at	4.79348	4.62959	12.7816	12.7677	12.6142	12.3809	4.79808	4.59452	5.17242	4.74919	4.428	4.89296	4.88631	4.85104	4.60626	4.66189	5.30695	4.90908	4.98026	5.08079	4.93469	4.80477	5.57733	5.11181	4.7209	253.904	251.469
Q9WTX7	Fhl5		Four and a half LIM domains protein 5	-2.10176	0.232974	5.16e-07	19936	0	+++	324.222	7.22427	2.1791	2.02458	0.00672103	1449332_at	5.0186	5.19633	10.3115	12.2826	12.4256	12.2625	5.04637	5.14375	5.515	4.96471	4.92084	5.09206	4.83707	5.10487	4.74031	5.05978	5.29254	5.05972	5.07042	4.86466	5.43053	5.10607	5.88243	5.31849	5.21222	39.2035	153.699
S4R2G5	Gapdhs		Glyceraldehyde-3-phosphate dehydrogenase;Glyceraldehyde-3-phosphate dehydrogenase, testis-specific	-2.14425	0.226212	0.000521	496915	19142	++++	2374.82	99.5288	14.5602	14.8601	0.0061311	1449974_at	6.90021	6.64272	12.2226	13.8556	14.0089	13.901	7.0497	7.09453	7.90868	7.57459	7.15493	7.21049	7.1179	7.81471	6.60358	7.82529	7.49153	6.85245	7.6634	7.95759	7.54699	7.38715	7.68905	7.59946	7.38344	40.0123	124.106
Q9DAG6	Glipr1l1			-1.71722	0.304133	1.86e-06	19523.5	2542.9	+++	115.914	7.9354	5.29661	6.00709	0.0456943	1430281_at	3.77778	3.59308	8.72541	10.1707	9.55267	9.10051	3.77179	3.39603	3.79345	3.53644	3.81619	3.45775	3.56093	3.82427	3.37729	3.54337	3.75144	3.39951	3.60878	3.83031	3.78787	3.47268	3.972	3.82302	3.5951	30.8592	84.0379
Q9D4P7	Gstt4		Glutathione S-transferase theta-4	-1.37563	0.385383	0.00088	18148.5	0	+++	460.809	22.6959	5.15256	5.50615	0.0111816	1428815_at	5.66997	5.85611	10.3737	12.6164	12.4365	12.1362	5.85449	5.83172	6.49582	5.79396	5.99725	5.77947	5.79448	6.35888	5.33676	5.48541	6.35659	5.59939	6.10122	6.09664	6.26478	5.93521	6.25266	6.3489	5.98679	26.06	123.331
Q2VPR5	Hdgfl1			-1.33232	0.397128	3.42e-08	475820	53978	++++	209.242	9.58421	19.0001	18.5318	0.0908043	1421293_at	5.33391	5.5333	11.568	11.2658	10.9678	10.5638	5.357	4.93348	5.47648	4.95705	4.89057	5.06055	5.63725	5.43792	5.14396	4.96255	5.13299	4.81763	5.12594	5.27833	5.15504	5.36948	5.25308	5.37905	5.26407	75.2728	61.0473
A0A0C3SFZ4	Hdhd1a	Hdhd1	Pseudouridine-5-phosphatase	-1.71383	0.304849	4e-08	128245	4590.5	++++	92.3187	1.79705	3.32043	3.24502	0.035967	1420775_at	5.13629	4.99287	10.3599	10.4765	10.5265	10.331	5.14393	4.99197	5.76018	4.92285	5.02384	5.22605	5.30344	5.2977	4.81131	5.46426	5.54118	4.92868	5.07605	5.28003	5.38133	4.86737	5.15378	4.85944	5.16143	37.3638	40.5091
Q7TMK6	Hook2		Protein Hook homolog 2	-1.81189	0.284818	3.74e-05	6615.95	873.09	+++	60.0961	3.40814	11.4388	4.28127	0.190342	1419350_at	7.42133	7.00192	10.5949	10.6953	10.3392	10.0616	7.11808	7.16308	8.42026	7.87197	8.21108	7.26455	6.00188	6.41648	7.59164	9.07987	8.52388	6.6577	8.81013	6.90192	8.78057	7.02918	7.06055	6.7314	7.22021	9.02293	9.67274
Q9D5T7-2	Hormad1		HORMA domain-containing protein 1	-0.944836	0.519489	0.00397	4023.05	0	++	79.7682	2.77667	8.04042	7.86945	0.100797	1450292_a_at	3.66206	6.12706	9.02593	7.38995	8.97621	8.72261	3.52806	3.34171	3.49016	3.48055	3.50089	3.53812	3.43944	3.50143	3.37269	3.73053	3.68599	3.47974	3.63706	3.49526	3.46974	3.30159	3.49526	3.37821	3.49669	41.1799	13.2497
Q5ND04	Hsf5		Heat shock factor protein 5	-1.19309	0.437365	0.000145	16235	0	+++	92.6377	3.01485	7.45494	6.98476	0.0804741	1444712_at	5.44784	5.04081	12.0382	11.0888	11.0998	11.2857	6.7893	6.01888	6.36209	6.336	6.17056	6.10851	6.2176	6.67155	5.94094	5.68524	6.10589	5.77657	6.41409	6.18754	6.49582	6.30253	6.85149	6.1303	6.1635	96.3588	49.8986
B2CSK2	Hspa1l	Hsc7t	Heat shock 70 kDa protein 1-like	-1.33242	0.397101	6.55e-07	510970	42829	++++	430.005	25.119	1.89163	1.27676	0.00439908	1419625_at	5.66739	5.84537	9.88317	12.2251	12.2239	12.1148	5.24899	5.21484	5.65103	5.16045	5.60956	5.00114	6.06819	6.51901	5.41782	5.17941	5.54897	5.38984	5.1047	5.53704	5.55028	5.45325	8.60384	5.46124	5.30759	18.5813	94.2062
G3UWB9	Hspb9		Heat shock protein beta-9	-2.03551	0.243922	2.75e-06	34524	1770.7	+++	1202.35	79.5919	56.014	50.4984	0.0465871	1452842_at	4.71846	5.21476	12.2745	12.3687	12.5838	12.2386	4.74535	4.48808	5.11266	4.73252	4.76456	4.65075	4.95717	4.86889	4.50108	5.0075	4.96112	4.79086	5.26297	4.80877	5.36477	4.81112	5.21522	4.97861	4.81149	188.187	200.894
A0A0B4J1F7	Igbp1b		Immunoglobulin-binding protein 1b	-1.97681	0.254051	1.01e-05	56509.5	2531.05	+++	32.0337	1.61516	2.70505	2.61337	0.0844438	1430512_a_at	4.73983	5.16364	9.32338	9.71146	9.384	8.96944	4.75559	4.62815	5.24933	4.81638	4.70121	4.95847	4.92847	5.47216	4.71004	4.82322	5.25267	4.75715	4.97725	5.16857	5.41862	4.86577	5.64296	5.47738	4.69304	23.9766	31.3769
D3Z720	Irgc1	Irgc	Interferon-inducible GTPase 5	-3.54326	0.0857775	1.92e-07	282485	2969.15	++++	1037.37	89.9937	9.16608	8.98893	0.00883592	1440909_at	6.34743	6.06347	10.759	12.9284	12.6905	12.2181	6.43396	6.23821	6.81085	6.43142	6.37807	6.15722	6.50487	6.83459	6.10432	6.3288	6.63662	6.36847	6.57614	6.60774	7.21879	6.59835	6.95998	6.84051	6.52941	21.2827	95.7348
B2RTD7	Klhl10		Kelch-like protein 10	-2.21531	0.21534	4.81e-08	51567	1167.8	+++	356.137	10.268	4.67693	4.90245	0.0131324	1423497_at	5.54149	6.04046	10.6346	12.8654	12.7202	12.4062	6.79022	5.42239	5.801	5.17331	5.08726	5.27973	5.46275	6.16248	5.36147	5.3623	5.57316	5.72718	5.66587	5.62466	5.29757	5.4509	5.89818	5.6593	5.06951	34.1332	160.223
Q548Z6	Ldhc	LDH-C	L-lactate dehydrogenase;L-lactate dehydrogenase C chain	-1.34946	0.392438	5.06e-08	18518000	3301700	+++++	3880.05	57.5047	261.486	240.012	0.0673924	1415846_a_at	4.63644	4.62165	13.7231	13.5168	13.5695	13.5778	5.19963	4.94382	5.05189	4.13286	4.15798	4.38143	4.28018	4.70506	4.2368	4.49337	4.44549	5.60497	4.70562	4.7538	6.67995	4.3704	4.59562	4.1865	4.20066	543.692	471.26
E9Q4M2	Lipe		Hormone-sensitive lipase	-1.26609	0.415786	0.000114	28814	2702.25	+++	188.098	10.3105	7.80185	0.563236	0.0414776	1422820_at	6.84193	7.56968	9.80922	11.4117	11.4171	11.0556	6.54546	8.43712	7.65476	6.96304	7.62508	7.08918	9.44619	8.15381	8.07215	8.0226	7.67478	7.28851	8.04082	8.1561	7.81303	7.80226	9.19025	7.46753	7.18481	7.82069	23.748
A0AUN5	Lrrc34		Leucine-rich repeat-containing protein 34	-2.27773	0.206222	3.64e-08	188230	3763	++++	205.894	10.4379	11.7965	13.583	0.0572939	1429366_at	4.44704	4.78603	12.1933	12.6742	12.0431	11.7756	5.52209	7.21742	4.90326	4.26384	4.39537	4.61185	4.31258	4.5915	7.65012	4.85653	4.76928	4.70772	4.38839	4.62081	4.90534	4.78727	4.29223	4.55652	4.66718	214.71	299.654
Q9DAP0	Lrrc46		Leucine-rich repeat-containing protein 46	-1.2107	0.432057	2.22e-06	241585	37910	++++	701.466	31.6815	49.3452	47.9766	0.0703458	1424909_at	7.12885	7.44351	12.64	12.6895	12.4299	12.0746	6.85761	6.88621	7.15739	7.5115	6.63368	6.33227	6.99835	7.03297	7.02979	6.60186	7.00667	6.49529	6.83546	6.87763	6.79398	6.79551	7.22248	7.23012	6.76364	45.6061	47.1989
Q8CF17	Meig1		Meiosis-expressed gene 1 protein	-1.08736	0.47062	0.00044	1094950	114080	++++	3697.71	292.174	228.976	187.583	0.0619236	1423410_at	6.1911	5.35435	13.4644	13.4191	13.5284	13.2676	4.44809	6.71441	4.34592	4.99234	5.17162	4.59759	4.3928	4.99333	6.92728	4.34833	4.88263	4.88354	4.33668	4.4421	5.02349	4.31226	4.52864	4.26224	3.78464	154.698	149.911
Q9D5U9-2	Micalcl		MICAL C-terminal-like protein	-0.651278	0.636716	0.0298	4231.5	93.734	++	133.48	9.05699	1.53679	0.775023	0.0115133	1429032_at	5.36334	6.07767	8.73754	10.7584	10.5431	10.1815	4.70787	5.36322	5.32298	5.12892	5.16527	5.24437	5.51245	5.35026	6.18719	5.10633	5.20757	5.16681	5.60448	5.1306	6.46566	4.97538	5.1121	4.92466	4.77345	10.3689	42.079
A8W660	Naa11	Gm16286	N-alpha-acetyltransferase 11	-0.391109	0.762543	0.0042	129925	32334	++++	10.2173	0.404272	0.89768	0.778213	0.0878586	1437786_at	4.20871	4.68543	9.37113	6.88698	8.36987	8.34146	7.47245	4.79642	5.08465	4.50127	4.46754	4.62296	4.63871	4.69885	4.57975	5.01939	5.14584	4.71323	4.87101	4.96944	4.64648	4.91553	4.9839	4.99409	4.80555	35.8131	6.40089
A6H656	Odf1		Outer dense fiber protein 1	-3.18456	0.10999	4.6e-11	119405	0	++++	1803.62	112.474	10.1046	10.4499	0.00560242	1422585_at	6.21094	6.34381	11.926	13.7482	13.8416	13.742	6.27467	6.56868	6.87251	6.31076	6.22853	6.31838	6.63553	6.76826	6.44446	6.90439	6.94784	6.68941	6.77466	6.43811	6.5825	6.59584	6.97667	7.03992	6.43811	52.5299	185.753
Q5QNQ6	Osbp2		Oxysterol-binding protein 2;Oxysterol-binding protein	-1.10493	0.464926	0.011	2911.15	362.05	++	881.621	48.0081	9.27798	8.66582	0.0105238	1428355_at	7.29739	7.01212	9.96873	10.6851	9.28831	9.17494	7.70191	7.36192	8.08569	10.8124	10.3893	8.66189	7.72802	8.22886	7.43936	8.01929	7.55148	7.491	7.61201	7.64833	7.60302	7.47155	7.75507	7.45291	7.35331	6.37021	10.4667
Q9CQX0	Otub2		Ubiquitin thioesterase OTUB2	-3.0322	0.122241	6.05e-08	309555	6824.6	++++	339.821	40.4387	2.20634	1.45799	0.00649266	1417575_at	7.10477	6.65775	8.09265	9.68045	9.0899	8.88645	7.64102	7.01449	7.83904	8.27705	7.58237	8.0551	6.67774	6.92963	7.13654	6.55529	6.65736	8.1756	7.49058	6.11714	8.21485	6.66901	8.04089	6.55685	6.7688	1.98326	5.96153
Q792Y0	Pabpc2		Polyadenylate-binding protein	-1.8876	0.270257	2.89e-07	18027	764.445	+++	396.847	9.26868	27.7267	28.2895	0.0698674	1419500_at	4.7936	5.05044	12.4177	12.1788	12.0694	11.9467	5.3668	5.08529	5.57985	5.01067	5.0885	5.25997	5.3049	5.4263	5.2181	5.51249	6.01349	5.59793	5.43196	5.52187	5.92411	5.27206	5.49483	5.60607	5.4708	197.282	167.171
Q78Y63	Pdcl2		Phosducin-like protein 2	-2.47648	0.179682	1.9e-09	209050	4476.8	++++	709.875	41.0658	37.8532	39.1184	0.0533238	1432503_a_at	3.87902	3.90564	12.8072	12.8329	12.8144	12.4723	3.69579	3.65927	4.14576	3.7727	3.64478	3.45287	3.90169	4.02413	3.76766	3.78384	3.89053	3.81805	3.5917	3.81206	3.89544	3.56534	3.81154	4.05814	3.60783	487.146	495.893
Q8BRR9	Pde1a		Calcium/calmodulin-dependent 3,5-cyclic nucleotide phosphodiesterase 1A	-0.690256	0.619744	0.02	8172.55	1881.4	+++	143.618	3.43616	5.53291	2.36788	0.0385251	1449298_a_at	5.54986	5.58572	9.12977	10.9027	10.6112	10.3707	6.06483	6.09494	5.01489	5.11708	5.2064	5.76659	5.81532	5.49489	5.0142	8.38146	5.08947	5.11279	4.78977	5.01269	5.59719	4.91245	5.49466	5.27763	5.03453	11.958	40.8675
Q8CDV2	Pde1c		Calcium/calmodulin-dependent 3,5-cyclic nucleotide phosphodiesterase 1C	-1.24108	0.423055	1.6e-05	95275.5	7758.9	+++	54.0767	0.720853	3.87126	3.71489	0.0715882	1429643_a_at	5.10677	4.95935	9.21993	9.16543	8.8106	7.69913	5.23999	4.67896	5.47356	5.66707	4.40021	4.7484	5.03376	5.41203	4.24233	4.67228	4.83873	4.60597	4.50928	4.89431	5.13005	4.42072	4.65717	5.12645	4.61733	17.3054	16.6639
Q9DAN1	Pdilt		Protein disulfide-isomerase-like protein of the testis	-3.25094	0.105044	9.86e-11	452885	7849.3	++++	128.684	7.07568	2.16917	2.89959	0.0168565	1454033_at	3.98191	4.18314	8.00589	10.3887	9.84565	9.40185	4.08377	3.84394	4.27411	3.81436	4.12597	3.81623	4.08043	4.66036	4.00909	6.43393	4.95324	3.95301	4.20344	3.91105	3.83077	4.06577	3.93117	4.23897	4.26658	16.2682	84.8496
G3X8V3	Pebp4		Phosphatidylethanolamine-binding protein 4	-0.763807	0.58894	0.0099	73007	10391.1	+++	287.429	18.6428	21.7666	21.2565	0.0757287	1453484_at	5.18039	4.93888	12.4765	11.9484	12.1049	11.685	6.1492	4.88451	5.53423	4.92286	5.12821	4.98381	5.3054	5.46475	4.83499	4.87045	4.96999	5.19791	4.82092	4.93468	5.35703	4.82108	4.98847	5.61431	5.12608	157.164	108.984
F8SLQ6	Pex5l		PEX5-related protein	-1.49109	0.355743	0.00548	54950.5	8044.9	+++	118.854	7.16989	0.661496	0.306555	0.00556563	1451062_a_at	6.47115	6.54982	8.72591	10.4209	10.7324	10.721	6.0446	6.11435	6.8177	8.95385	8.73966	7.20914	6.64984	6.64696	6.04902	6.25914	6.65774	6.19888	5.99177	6.43097	6.48091	5.92759	6.70164	6.43989	5.8457	4.77253	15.4527
Q9DAD6	Pfn3		Profilin-3	-1.54732	0.342145	1.21e-06	18241	0	+++	140.385	18.4601	1.31357	1.68584	0.00935693	1453962_at	5.68647	6.09394	8.28058	9.95421	9.82852	9.41723	5.70828	4.57581	5.36368	4.9004	4.63834	4.51502	5.17563	5.09351	4.66917	4.7322	5.17224	4.76078	4.90478	5.05674	5.05553	4.68983	5.54264	4.95573	4.64863	6.03819	19.2628
Q5NCI4	Pgam2		Phosphoglycerate mutase 2	-1.14756	0.451388	7.86e-06	2881450	542050	+++++	1176.33	91.1203	59.6654	55.1037	0.0507218	1418373_at	6.3829	6.4897	12.8882	12.7598	12.7536	12.5912	6.27506	6.58387	7.21791	5.82517	11.2504	6.52085	6.57913	12.3096	7.84566	9.01853	7.27727	6.30965	6.11947	7.07507	7.3442	6.47118	13.4322	6.77106	5.80459	90.8441	83.1064
Q8BGT8-2	Phyhipl		Phytanoyl-CoA hydroxylase-interacting protein-like	-1.39202	0.381031	8.59e-06	84156	10981.5	+++	301.575	12.4969	7.88667	8.18821	0.0261516	1427023_at	6.3392	6.45155	10.6829	12.1613	11.8148	11.3652	6.8782	6.67035	7.66009	9.90703	8.90059	10.4565	6.4062	7.03881	6.37536	8.44596	7.20211	6.56091	6.69478	6.94277	6.96445	6.57852	7.088	6.85911	6.37636	20.3043	56.5739
Q9JMB7	Piwil1		Piwi-like protein 1	-1.21296	0.431382	2.52e-08	546920	62199	++++	158.022	10.1392	16.3502	12.9721	0.103468	1460340_at	5.64712	5.97817	11.6796	8.39113	10.6531	10.4556	6.36898	5.44526	5.70816	5.56615	5.18621	5.45054	5.63806	5.83574	5.50986	5.45378	6.03697	5.42698	5.71246	6.04704	5.63798	6.15832	6.31302	5.69205	5.83514	65.4568	6.69931
Q8BG37	Prdx6b			-3.46871	0.0903262	1.24e-10	166770	1134.6	++++	223.155	10.3715	13.2939	12.9986	0.0595724	1437412_at	6.11066	5.74382	11.4182	11.4301	11.0946	10.8251	6.28328	6.2818	6.50906	6.17	6.12841	6.11927	6.26122	6.93228	6.42332	6.51289	6.48584	6.665	7.01766	6.3207	6.72107	6.25393	6.62496	6.38773	6.57277	39.6035	39.9316
Q8C5R8	Prps1l1			-1.53231	0.345723	1.19e-05	106785	5814.1	+++	178.606	8.74413	12.8308	12.1927	0.0718386	1453203_at	4.78493	4.94495	11.3628	10.8459	10.9382	10.617	4.6147	4.54947	4.98005	4.69748	4.66051	4.77478	4.89877	5.03991	4.64816	4.66189	4.87347	4.66547	4.77231	5.0983	4.8302	4.63378	5.16274	4.65458	4.47214	95.5323	66.7633
Q9DAA4	Prss37		Probable inactive serine protease 37	-3.2877	0.102401	6.32e-11	28630.5	0	+++	324.85	16.5482	0.5374	0.559968	0.0016543	1449427_at	5.85469	5.86608	8.9211	10.6726	11.1308	10.9424	6.17613	5.95112	6.8578	6.04475	6.1843	5.82863	5.93742	6.51723	5.9448	6.43129	6.16782	5.86059	6.23609	6.26706	6.57794	5.9585	6.475	6.45346	6.18189	8.37686	28.2065
Q9CWH6	Psma8		Proteasome subunit alpha type-7-like;Proteasome subunit alpha type	-1.06489	0.478009	1.13e-06	267850	46488	++++	101.992	1.18109	9.60305	7.81577	0.0941552	1427170_at	6.08759	7.82172	11.4382	8.90274	10.818	10.781	6.73431	5.59345	5.41507	4.86303	4.63159	4.92096	4.94431	5.28656	4.83296	4.94664	5.44828	5.62007	4.80297	5.18438	5.01492	5.08968	5.96919	5.43308	5.52029	40.8044	7.03789
Q8VDV3-2	Rab3il1		Guanine nucleotide exchange factor for Rab-3A	-0.795516	0.576137	0.0236	26049	2421.95	+++	245.808	11.9884	13.7288	1.82188	0.0558518	1428391_at	6.13742	7.21549	8.40964	10.4692	10.2379	10.1396	8.35901	7.14013	7.51687	6.10508	6.58458	6.47777	7.31038	6.80668	6.56756	7.5353	6.92294	8.27439	7.17828	6.98341	6.04384	7.15791	6.88595	6.50798	6.99084	4.83067	20.1376
A6H6A9	Rabgap1l		Rab GTPase-activating protein 1-like	-1.09172	0.469202	0.00308	14438.5	1854.68	+++	32.4718	2.40334	9.00698	2.01358	0.277379	1453365_at	5.8731	5.82727	9.28301	8.15386	8.21503	7.74981	5.64285	6.21459	5.15116	5.88281	5.73981	6.31214	5.41184	5.68512	7.75247	6.64429	6.16721	7.5419	6.56321	7.34182	7.33805	7.46461	6.09856	8.81739	5.75033	10.6288	4.85931
Q99NF8	Ranbp17		Ran-binding protein 17	-1.19014	0.438261	4.23e-06	27612.5	1762	+++	41.2515	3.34819	3.19027	2.39058	0.0773371	1421020_at	6.60715	7.48243	10.1532	9.50465	9.50638	9.20292	6.22242	6.06737	6.62302	6.09803	5.89487	6.2569	5.99254	6.08594	5.29825	5.90838	6.19182	5.68309	6.0112	6.06709	6.15236	6.32505	6.41225	6.24113	5.98588	11.6802	7.45133
Q9ESG2	Ropn1		Ropporin-1	-2.34838	0.196367	1.29e-12	419830	13469	++++	701.287	19.6951	5.70416	6.53601	0.00813384	1422543_at	6.1298	6.26422	10.6859	12.8084	12.7135	12.4775	5.83846	6.33704	7.02605	6.24984	6.02331	6.64209	6.59698	6.59397	6.24414	6.35537	6.31473	6.24117	6.43301	6.53739	6.65954	6.38067	6.6964	6.50515	6.57567	23.5249	102.44
A0A0R4J1E7	Ropn1l		Ropporin-1-like protein	-1.79248	0.288676	3.96e-10	643020	41542	++++	1534.86	72.7553	95.4154	79.801	0.0621656	1457627_x_at	5.98983	5.7339	12.2335	11.9609	12.0245	11.9916	5.6353	5.79411	5.96156	5.10645	5.04294	4.86951	4.57221	5.3118	5.59776	6.27935	6.46621	5.2089	5.40886	5.05256	5.64905	5.2792	5.52063	5.71548	5.02147	75.7783	62.7306
B2RQM5	Rsph6a		Radial spoke head protein 6 homolog A	-2.31288	0.201259	1.15e-11	82490	1731.5	+++	149.809	9.18944	13.3986	12.2471	0.0894377	1450233_a_at	5.95338	5.86643	11.5756	11.142	10.9305	10.6234	5.93462	6.11347	6.8018	5.722	5.80651	6.31506	6.01192	6.60894	5.88564	6.23157	6.73006	6.26243	6.34276	6.55655	6.59333	6.49419	6.81573	6.57188	6.39293	49.2543	36.4696
Q9D9V4	Rsph9		Radial spoke head protein 9 homolog	-1.61228	0.327082	3.21e-05	80770	6616.85	+++	140.356	5.83963	9.62805	8.07763	0.0685972	1424763_at	6.95304	7.53215	11.2131	11.1875	11.0639	10.9136	7.79026	8.43033	7.47405	6.70373	7.3671	8.21623	7.45003	7.31425	9.17288	8.45541	6.93076	7.25323	8.35355	7.13475	8.28152	7.35736	7.53126	7.27782	6.78883	19.1602	18.823
Q3TTP0	Shcbp1l		SHC SH2 domain-binding protein 1-like protein	-0.902375	0.535005	7.15e-07	515385	72771	++++	195.265	3.80694	20.8016	17.1807	0.10653	1429324_at	5.37493	7.02936	12.2019	10.9885	11.3448	11.2559	6.70872	4.81474	5.05971	5.64987	4.82206	5.34659	5.36164	5.37675	5.42507	5.45429	4.97876	5.65254	4.82891	5.65088	5.14278	5.24297	5.18505	5.57924	5.35049	113.536	48.9626
P15265	Smcp		Sperm mitochondrial-associated cysteine-rich protein	-2.53739	0.172254	0.0032	158700	8084.2	++++	2844.91	208.549	13.5953	13.6535	0.00477883	1418358_at	4.78216	4.173	12.1053	13.9224	14.0418	13.8316	4.18092	4.34029	5.46092	4.60528	4.56815	4.60474	4.87998	5.12021	4.58042	5.29323	4.98966	5.35925	4.97211	4.86042	5.70589	4.74127	5.04469	5.00695	4.95763	160.139	564.255
Q545M2	Spa17		Sperm surface protein Sp17	-1.27388	0.413545	0.000141	482285	68987	++++	1275.1	82.2816	40.7292	36.9529	0.0319419	1417635_at	6.21545	7.97295	12.9677	13.605	13.5559	13.2108	6.52337	8.02737	5.98453	5.81841	6.06639	5.79902	5.93257	6.719	8.41364	7.29121	5.7786	5.31135	5.53922	4.8899	5.54149	5.21053	6.763	5.418	5.85458	107.804	167.682
A0A077S9M6	Spaca3		Sperm acrosome membrane-associated protein 3;Sperm acrosome membrane-associated protein 3, membrane form;Sperm acrosome membrane-associated protein 3, processed form	-0.927735	0.525683	0.0379	128070	12714	++++	267.985	11.3001	5.40125	6.67357	0.020155	1429970_at	6.12523	6.09604	9.5991	11.5309	11.3079	10.882	6.06268	6.17286	6.52167	6.22716	5.58402	6.4196	6.21171	6.45246	5.82338	6.24017	6.22209	6.14736	6.21927	6.4962	6.46029	6.58154	6.46537	6.57911	5.87635	11.1107	42.3902
Q80ZX8	Spag1		Sperm-associated antigen 1	-0.854189	0.553176	1.2e-05	18621.5	1354.8	+++	32.9426	1.90974	6.24991	2.31356	0.189721	1419588_at	5.56174	5.97845	9.67854	9.30206	9.04333	8.59452	8.40118	8.10373	5.27836	5.98063	6.35745	7.24057	6.09544	5.35196	6.7251	5.55861	5.4787	5.84751	5.81004	5.84606	5.89379	5.40654	5.38514	5.79007	5.91272	17.3493	13.3644
Q8K450	Spag16		Sperm-associated antigen 16 protein	-1.10691	0.464288	0.000446	18886.5	885.18	+++	104.571	7.92946	8.00308	6.81145	0.0765322	1429838_at	4.93635	4.58336	10.9378	10.4672	10.4342	10.2344	5.07551	4.85269	5.51989	4.7231	4.7069	4.96356	4.73235	5.29115	4.85398	4.72986	5.01563	4.81451	4.50113	5.28505	4.71383	4.60674	5.09718	5.14187	5.02349	64.0654	46.2342
Q8BHW6	Spata21		Spermatogenesis-associated protein 21	-1.34226	0.394401	1.18e-05	12551	511.16	+++	619.784	27.1723	11.0247	7.44191	0.017788	1455718_at	5.92225	7.21208	10.8066	12.6013	12.4365	12.0396	7.1555	5.30581	7.10878	5.19968	5.23539	5.62024	5.41413	5.58412	4.9034	5.67975	5.45248	5.38984	6.00189	5.78392	5.35474	5.38053	6.19517	5.25691	5.67827	29.5355	102.466
Q8C624	Spata33		Spermatogenesis-associated protein 33	-2.12693	0.228945	4.64e-08	76272.5	0	+++	1141.62	62.4137	54.9687	52.4372	0.0481497	1435365_at	5.38833	7.58784	13.211	13.3708	13.2994	13.0929	7.3084	6.7398	5.98935	5.45395	5.47718	5.34095	5.99262	7.63837	6.42061	5.49861	5.4445	5.39969	5.39671	5.95227	5.44094	4.95691	6.06092	5.8984	5.59047	226.397	252.917
Q9D5A0	Spesp1		Sperm equatorial segment protein 1	-0.916424	0.529821	0.00025	24774	1756.3	+++	127.315	2.81754	8.0922	8.17618	0.0635603	1420366_at	5.18087	5.7836	11.987	12.1579	11.7901	11.7939	5.4058	4.96366	5.60557	5.11665	4.79917	5.37181	5.06759	5.74964	4.84024	5.30707	5.27118	4.93478	5.46418	5.52212	5.22829	4.91312	5.379	5.67434	5.15733	111.907	125.975
D3Z3X9	Spink2		Serine protease inhibitor Kazal-type 2	-3.0677	0.119269	2.92e-07	646940	29305.5	++++	818.207	40.9081	65.6475	60.0978	0.0802334	1454710_at	5.95601	5.22912	11.8241	11.4812	11.5062	11.1275	5.78918	5.64199	6.50438	5.66767	5.75299	5.54148	5.96651	6.49794	5.43956	5.8303	5.52244	5.82038	5.83494	6.14163	5.99298	5.6194	6.33082	6.04286	8.32988	58.409	46.051
Q924X7	Stk33		Serine/threonine-protein kinase 33	-0.963087	0.512958	4.55e-05	132510	24608	++++	193.525	13.6548	16.1361	15.1604	0.08338	1452892_at	3.97877	4.20954	11.8531	11.4592	11.3821	10.9373	3.94208	4.79166	5.03835	4.02495	4.39486	4.61318	4.56858	4.63966	7.17602	4.43914	4.60159	4.3811	4.40482	4.58458	4.83225	4.43776	4.65257	4.03262	4.49764	234.649	178.58
A0A0R4J0K3	Syngr4		Synaptogyrin-4	-2.55126	0.170606	2.36e-08	60406	5308.7	+++	341.555	17.5208	31.9167	28.4795	0.0934453	1418875_at	5.97058	6.02414	11.3235	10.9994	10.7825	10.0691	5.69541	5.92753	6.40026	5.79097	6.05955	6.40076	6.01659	6.3175	6.04462	6.19946	6.29716	6.0971	6.56802	6.46379	6.30661	6.19184	6.5226	6.47093	6.16589	40.8679	32.6447
Q3UV78	Tcea2		Transcription elongation factor A protein 2	-1.43487	0.36988	7.23e-05	18128	734.94	+++	489.834	35.4787	62.6876	38.8308	0.127977	1418107_at	6.29082	7.37818	12.5453	11.9278	11.9901	11.688	6.96254	6.85415	6.64129	7.42416	6.79239	8.2156	6.50764	6.48326	6.06922	6.8539	6.35722	6.92458	6.11069	6.62113	6.21388	6.74655	7.35309	6.93952	6.13674	76.3451	49.7634
Q01756	Tcp11		T-complex protein 11	-2.15027	0.225271	4.6e-11	738330	52480	++++	2375.97	153.169	72.0132	66.2533	0.030309	1420730_a_at	7.17104	7.30202	13.0477	13.1439	13.1243	13.0677	7.34951	7.46045	7.83668	8.08184	10.0198	7.31141	7.19527	7.62026	7.83053	7.4188	7.34774	7.1778	7.75176	7.33215	7.52478	7.4724	7.95192	7.78894	7.33164	58.7557	62.8083
Q5NBU4	Tekt1		Tektin-1	-1.73227	0.300979	1.66e-06	28151.5	1203.83	+++	305.036	16.8227	19.6299	20.1618	0.0643529	1432075_a_at	5.46434	5.66652	11.7305	12.0409	11.692	11.2669	6.09079	7.11054	6.02213	5.41448	5.06545	5.5136	5.35148	5.83312	7.43307	5.12332	5.96386	5.04418	5.62356	5.4857	5.11443	5.19663	6.17607	5.50068	5.35049	76.9688	95.4392
Q922G7	Tekt2		Tektin-2	-0.803076	0.573126	0.00141	3981.3	505.17	++	319.807	9.13723	13.4758	13.3276	0.0421371	1418484_at	5.91812	6.84971	10.9074	12.1504	11.5918	11.2628	5.82105	5.71553	6.0387	4.81523	5.21985	5.05932	5.52102	5.67515	6.85323	5.45949	5.47951	5.1552	5.17218	5.63328	5.44806	5.7402	6.27301	5.64132	5.63089	31.7622	75.1818
A0A0R4J051	Tekt4		Tektin-4	-1.81427	0.284348	4.49e-06	50048	1553	+++	228.345	8.76321	11.7934	12.7263	0.0516473	1453121_at	6.15859	6.15488	11.3013	12.7934	12.2318	11.818	6.47905	7.48156	6.44874	5.40326	5.75291	6.12637	5.49812	6.18173	7.84662	6.42253	6.70602	6.09436	6.3409	5.79986	6.17513	6.10531	6.55655	6.20853	5.92693	35.3271	99.3748
Q9D9U4	Tex22		Testis-expressed sequence 22 protein	-1.18752	0.439057	0.000446	85134.5	5702.55	+++	272.981	10.9878	20.5105	19.4227	0.0751353	1429548_at	5.50061	5.07718	10.9506	11.1185	10.87	10.4766	4.95644	4.44457	5.12044	4.59704	4.46057	4.77275	4.70673	4.80406	4.36319	4.91465	5.06441	4.59714	4.89254	4.60133	4.78786	4.44488	4.93507	4.52322	4.56877	43.7135	49.1074
E9QA37	Tex33		Testis-expressed sequence 33 protein	-2.26935	0.207424	2.24e-09	83702.5	2109.6	+++	590.179	25.2699	6.83317	7.99338	0.0115781	1454203_at	4.93887	4.81719	9.82762	11.8694	11.6975	11.1162	5.02884	4.7479	5.11227	4.61665	4.68029	4.86102	4.7046	5.28667	4.46461	5.18674	4.97369	5.00171	5.14887	4.70327	4.88975	5.15034	5.61545	5.74423	4.80117	29.6252	121.979
A0A0R4J2A3	Tktl2		Transketolase-like protein 2	-0.415905	0.749549	0.00161	282735	76271	++++	29.4294	2.07681	2.20609	2.28999	0.0749621	1430434_at	5.27795	6.61792	9.52784	9.2876	9.37698	8.62994	5.42306	5.2979	5.5513	4.98832	5.23584	5.07629	5.0316	5.49257	5.02454	5.24244	5.82411	5.03348	5.70589	5.68843	5.31577	5.30703	5.90111	5.67591	5.11864	19.0259	16.1074
Q9D2R9	Tmsb15a			-4.0297	0.0612264	9.34e-09	726180	0	++++	415.37	64.8436	2.16573	2.21527	0.00521397	1432566_at	6.53821	6.99567	9.06562	10.8978	11.1936	10.8524	6.44734	5.23581	8.6508	5.74211	4.74466	4.85534	6.04643	5.79344	4.94206	4.78308	5.38706	5.38767	5.13799	5.2234	4.92081	4.7792	5.23084	5.73436	9.27711	5.76536	20.5294
E9Q3A0	Trim36		E3 ubiquitin-protein ligase Trim36	-2.87616	0.136204	2.56e-10	69933.5	1350.3	+++	254.453	14.5868	2.41977	2.2667	0.0095097	1455837_at	6.64317	7.07573	10.91	12.7979	12.682	12.8578	7.25381	6.5485	7.44954	7.46421	6.61617	6.45231	7.20652	7.23815	6.67737	6.88646	6.89799	7.13448	7.32525	7.17467	7.28242	7.07859	7.34386	7.33295	7.01041	19.251	71.2468
Q9CQ14	Trpd52l3			-1.5575	0.339738	0.00111	148090	9404.9	++++	54.8857	1.48466	4.30067	4.10385	0.0783569	1420783_at	6.23215	5.9584	10.3507	9.66055	9.67905	9.4018	6.21583	6.75638	7.29125	6.6923	6.93013	7.04888	6.84568	7.4062	6.68526	6.98791	7.2544	7.06139	6.91648	6.90256	7.0451	6.98311	7.20805	7.16356	6.99585	17.3708	10.7659
Q9JJL0	Tsga8			-1.96095	0.256859	1.35e-07	859055	71287	++++	274.953	13.8283	7.03163	8.00721	0.0255739	1420552_s_at	6.37471	6.80319	10.9089	12.6859	12.2386	12.0893	6.42355	6.20358	6.43337	5.94024	5.80318	5.86184	5.89229	6.60841	5.77515	6.07878	6.08609	5.88311	6.55198	6.28865	6.22577	6.06823	6.74358	6.4158	6.04284	23.1696	79.4068
Q147V4	Tsks		Testis-specific serine kinase substrate	-2.20498	0.216888	9.58e-10	44356	1106.6	+++	467.232	27.6858	4.14351	4.17175	0.00886819	1419439_at	6.21094	6.42234	9.07051	11.0821	10.7825	10.7053	6.82035	7.16234	6.87661	6.69307	7.86134	7.50876	6.05118	6.67593	6.603	7.32408	7.48312	7.33127	7.29241	7.73064	7.19433	8.49691	7.38751	7.62528	7.08601	7.25798	29.266
Q9D4B2	Ttc25		Tetratricopeptide repeat protein 25	-1.64073	0.320694	2.54e-06	14914.5	489.07	+++	127.478	5.10115	9.05052	8.66739	0.0709968	1429130_at	5.5716	5.61193	11.008	11.0748	10.6476	10.3799	5.4152	6.10909	5.16508	5.84253	5.42057	4.78846	6.02937	5.45927	6.74558	4.92928	4.88194	4.49945	6.43567	4.5266	4.77698	5.16146	5.18299	4.99981	4.83446	43.3039	45.356
Q8BS45	Ttc26		Intraflagellar transport protein 56	-1.77599	0.291994	1.86e-06	27228.5	967.04	+++	14.6025	0.761345	1.7566	0.975946	0.120294	1435401_at	6.82815	6.64484	9.5651	8.00089	9.07224	8.58428	7.37906	7.19388	5.64002	6.95405	6.70039	6.85283	6.93547	6.13795	7.61534	7.37682	6.07274	5.77844	6.26791	5.83825	6.31793	6.15469	5.80983	6.23505	6.29634	6.66664	2.2544
Q99J38	Ttc30a1	Ttc3a2	Tetratricopeptide repeat protein 30A1;Tetratricopeptide repeat protein 30A2;Tetratricopeptide repeat protein 30B	-0.956714	0.515229	0.0301	26694	4611.1	+++	10.3599	0.351823	1.96246	0.64077	0.189429	1424012_at	5.77004	5.575	9.96447	6.23429	9.04161	8.66843	6.7887	6.55868	4.96406	7.18983	6.46316	5.72794	5.16983	5.7115	6.0985	6.43583	4.75361	5.80301	5.16337	5.87755	5.85002	5.29638	6.00849	5.42734	5.96703	18.3083	1.3796
Q9JJZ2	Tuba8		Tubulin alpha-8 chain	-2.7677	0.146838	2.01e-07	124930	5879.8	++++	175.13	16.4301	0.564822	0.405199	0.00322517	1419518_at	6.14882	5.9989	9.50339	11.3977	11.5509	11.3116	7.19215	5.83406	7.52392	6.54127	7.24055	7.20105	6.35946	10.4695	6.84932	5.58552	6.39981	6.41514	6.51547	6.56253	7.35767	6.04677	10.9519	6.01307	6.05362	10.2288	38.0257
H7BX21	Txndc2		Thioredoxin domain-containing protein 2	-3.73776	0.0749586	1.59e-09	215160	3111.1	++++	348.375	11.8579	8.765	1.51912	0.0251597	1437266_at	6.3748	6.18908	9.99333	12.1188	12.1988	11.904	8.98807	7.44039	6.49855	6.12106	6.05933	6.10951	6.65355	6.32199	6.08487	6.20837	6.33721	6.19732	6.12494	6.1112	6.5532	6.33263	6.77886	6.60258	6.34526	12.2825	53.5925
Q5H8C4-2	Vps13a		Vacuolar protein sorting-associated protein 13A	-1.54479	0.342746	3.02e-05	33517.5	1586.8	+++	37.2428	3.63842	2.74549	0.936454	0.0737187	1430154_at	6.82705	6.4218	10.3141	9.02416	9.23647	9.28037	8.15473	7.34557	5.52231	7.66438	7.54569	9.01636	7.15704	6.74175	7.34993	7.32259	7.15046	8.22079	6.66635	6.43277	5.96888	7.77796	6.47375	8.02193	7.37446	11.2126	4.58559
B2RUF0	Ybx2		Y-box-binding protein 2	-1.654	0.317759	6.35e-08	1570150	177950	++++	2164.46	245.873	165.316	152.456	0.0763775	1420762_a_at	6.04143	6.94023	13.4341	13.3117	13.2079	12.8235	8.17163	7.00378	7.23083	7.21184	6.89147	7.20491	7.05266	8.08802	6.84235	7.96187	7.24531	6.7913	8.42353	7.45798	7.34475	7.05826	7.61738	6.67951	6.71845	168.044	154.371
Q99ML0	Zmynd10		Zinc finger MYND domain-containing protein 10	-1.11162	0.462776	3.21e-06	109770	14478	+++	244.856	20.0479	27.678	23.8426	0.113038	1422750_a_at	6.06457	5.70669	12.6581	10.9664	11.5216	11.2553	6.60039	7.1606	6.61876	5.53336	5.91106	6.14582	6.32272	6.58166	7.9212	8.09792	6.65674	6.32556	5.63438	5.50851	5.585	5.3643	6.77738	6.34533	5.7706	96.57	29.8956
E9PVX4	Zp3r		Zona pellucida sperm-binding protein 3 receptor	-1.4591	0.363721	2.98e-05	46936.5	3580.7	+++	107.301	5.71464	2.51404	3.22467	0.0234299	1417899_at	4.83466	4.75917	8.92146	10.9977	10.508	9.99039	5.17391	4.29144	4.40405	4.4662	4.23444	4.33888	4.81565	4.89548	4.38326	4.58279	4.59911	4.38362	4.36148	4.54123	4.36227	4.27254	4.6614	4.45748	4.56318	16.9922	71.6567
B7ZP49	Zpbp		Zona pellucida-binding protein 1	-2.078	0.236842	4.41e-06	78571	2139.9	+++	88.5732	4.79699	5.10205	5.01026	0.0576026	1450751_at	5.25908	5.99641	11.6972	12.0198	11.9136	11.3792	5.01927	5.14705	4.91304	4.99996	5.01371	5.02156	4.91062	5.54449	4.83766	4.96782	5.26065	5.38885	5.40373	5.1023	4.8718	5.09796	4.9632	5.1072	4.89732	86.71	108.436
