# Supplementary material for: Sperm proteins and cancer‐testis antigens are released by the seminiferous tubules in mice and men
Source: FASEB J. 2021 Feb 10;35(3):e21397. doi: 10.1096/fj.202002484R (PMC7898903; doi:10.1096/fj.202002484R)
Supplement: Supplementary file 5 — Supplementary Material [file FSB2-35-e21397-s001.xlsx]

## Sheet: Supp Dataset 4 details
Supplemental Dataset 4	Genes that are highly and specifically expressed in mouse spermatids and whether or not the protein were detected in TIF
Supplemental Dataset 4A	Genes that are specifically and highly expressed in mouse round spermatids and whether their proteins were detected in TIF.
mRNA levels in isolated mouse Sertoli cells, spermatogonia (sgonia), pachytene spermatocytes(PS) and round spermatids (rST) were measured by microrray (Chalmel et al, 2007, PNAS, 104(20):8346). Data are shown as log2 expression values for a particular probeset. Data from n=165 transcripts with highest relative expression in isolated round spermatids but were undetectable in Sertoli cells are show…
Probeset annotations were updated in NetAffx October 2018
Y= yes; detected in mouse TIF (see Supplemental Dataset 1A)
N= no, not detected in mouse TIF (see Supplemental Dataset 1A)
Supplemental Dataset 4B.	Genes with highest mRNA expression in isolated mouse round spermatids and whether their proteins were detected in TIF.
mRNA levels in isolated mouse Sertoli cells, spermatogonia (sgonia), pachytene spermatocytes(PS) and round spermatids (rST) were measured by microrray (Chalmel et al, 2007, PNAS, 104(20):8346). Data are shown as log2 expression values for a particular probeset. Data from n=187 transcripts with the highest relative abundance in isolated round spermatids (regardless of whether or not they were expr…
Probeset annotations were updated in NetAffx October 2018
Y= yes; detected in mouse TIF (see Supplemental Dataset 1A)
N= no, not detected in mouse TIF (see Supplemental Dataset 1A)
Relative abundance in mouse TIF (see Supplemental Dataset 1A)
Supplemental Dataset 4C.	DAVID analysis of all genes highly expressed in round spermatids but not detected in mouse TIF
Supplemental Dataset 4D.	DAVID analysis of all genes highly expressed in round spermatids and identified in mouse TIF
Supplemental Dataset 4C&D details:
Gene symbols were submitted to the Functional Annotation Tool at DAVID (https://david.ncifcrf.gov/). Functional clusters that were significantly associated with the genes list are shown, clusters with an enrichment score >1 are shown. See https://david.ncifcrf.gov/content.jsp?file=functional_annotation.html for details of analysis and results
Green highlights:	Functions asscociated with localisation of the protein in sperm; top most significant term in the cluster is shown

## Sheet: Supp Dataset 4A
Supplemental Dataset 4A. Genes that are highly and specifically expressed in isolated mouse round spermatids and whether their protein was detected in TIF.
Gene Symbol	Protein name	Probe Set ID	Log2 mRNA Sertoli	Log2 mRNA sgonia	Log2 mRNA PS	Log2 mRNA rST	Present in mouse TIF?
1700001F09Rik	RIKEN cDNA 1700001F09 gene /// predicted gene 10375 /// predicted gene 10377 /// uncharacterized LOC102639037	1417906_at	3.77872	3.73631	9.09164	11.1737	N
1700001O22Rik	RIKEN cDNA 1700001O22 gene	1424795_a_at	6.11702	6.36921	9.29555	11.5054	N
1700010I14Rik	RIKEN cDNA 1700010I14 gene	1419624_a_at	4.79552	4.2223	11.7848	11.5406	N
1700019N19Rik	RIKEN cDNA 1700019N19 gene	1451001_at	5.78677	5.54677	9.95171	11.6529	N
1700020D05Rik	RIKEN cDNA 1700020D05 gene	1422633_at	4.15284	4.43852	11.2061	11.5493	Y
1700028P14Rik	RIKEN cDNA 1700028P14 gene	1419326_at	5.01822	5.20258	10.4693	12.0612	N
1700029F12Rik	RIKEN cDNA 1700029F12 gene	1419715_at	4.96764	5.02313	11.1251	11.1639	N
1700029H14Rik	RIKEN cDNA 1700029H14 gene	1450999_a_at	4.9665	5.06163	10.3832	12.6127	N
1700034I23Rik	FUN14 domain containing 2 pseudogene	1419016_at	3.83456	3.82604	8.70563	10.9583	N
1700067P10Rik	RIKEN cDNA 1700067P10 gene	1420724_at	5.14395	5.33547	9.04594	11.0433	N
1700074P13Rik	RIKEN cDNA 1700074P13 gene	1432301_a_at	4.17545	3.97582	12.1359	12.5499	Y
1700080E11Rik	RIKEN cDNA 1700080E11 gene	1419337_at	5.54044	5.33595	8.28008	11.3168	Y
1700091H14Rik	RIKEN cDNA 1700091H14 gene	1449832_at	5.60996	6.15874	8.41447	10.9178	N
1700093K21Rik	RIKEN cDNA 1700093K21 gene	1420702_at	3.91344	4.0708	9.29726	11.3171	N
1700129C05Rik	RIKEN cDNA 1700129C05 gene	1423469_at	4.73615	4.89197	10.1287	11.0853	N
4922502D21Rik	RIKEN cDNA 4922502D21 gene	1455808_at	3.93296	3.79276	12.2915	12.3517	N
4930544G11Rik	RIKEN cDNA 4930544G11 gene	1449035_at	4.82894	4.16625	12.4229	12.2354	Y
4931417E11Rik	RIKEN cDNA 4931417E11 gene	1449384_at	5.77444	5.66098	11.2006	10.9891	N
4933415F23Rik	RIKEN cDNA 4933415F23 gene	1420689_at	4.63768	4.58457	11.2305	11.2749	Y
4933417A18Rik	RIKEN cDNA 4933417A18 gene	1450221_at	5.20043	5.30562	8.69329	10.8984	N
Acr	acrosin prepropeptide	1449895_at	5.60778	5.72242	12.1179	12.0736	Y
Acrbp	proacrosin binding protein	1422874_at	4.98863	5.25373	11.203	11.2979	Y
Acrv1	acrosomal vesicle protein 1	1418878_at	4.95414	4.97802	9.67026	11.977	Y
Actl7a	actin-like 7a	1419009_at	5.93436	5.95409	9.48248	11.5564	N
Actrt2	actin-related protein T2	1449247_at	5.29349	5.51108	9.8387	12.2671	Y
Adad1	adenosine deaminase domain containing 1 (testis specific)	1418682_at	4.19801	6.14193	12.1363	12.4109	Y
Adam18	a disintegrin and metallopeptidase domain 18	1419726_at	4.38117	4.59914	11.0703	10.8151	N
Adam1a	a disintegrin and metallopeptidase domain 1a	1427790_at	5.76188	5.81806	9.47134	11.6374	N
Adam1b	a disintegrin and metallopeptidase domain 1b	1432657_at	5.08235	4.92405	10.6791	10.9058	N
Adam2	a disintegrin and metallopeptidase domain 2	1460374_at	4.80441	4.44717	12.2348	11.4412	Y
Adam3	a disintegrin and metallopeptidase domain 3 (cyritestin)	1448329_at	4.31701	4.36758	12.0041	12.2371	N
Adam5	a disintegrin and metallopeptidase domain 5	1424798_a_at	3.98153	4.33198	12.526	12.4834	N
Akap3	A kinase (PRKA) anchor protein 3	1421531_at	5.21786	5.59951	10.6162	12.6421	Y
Akap4	A kinase (PRKA) anchor protein 4	1419019_a_at	4.73088	4.5753	10.4016	12.7114	Y
Aldoart2	aldolase 1 A, retrogene 2	1423498_at	5.54406	5.43777	9.52125	11.7728	Y
Ankef1	ankyrin repeat and EF-hand domain containing 1	1438184_a_at	4.91734	5.09747	9.97543	11.7824	N
Ankrd36	ankyrin repeat domain 36	1423580_at	4.96883	4.87775	11.0856	10.9579	Y
Ankrd61	ankyrin repeat domain 61	1449395_at	5.03294	5.13188	9.52898	11.4857	N
Aqp7	aquaporin 7	1418848_at	5.66155	5.25537	9.27964	11.2044	N
Armc12	armadillo repeat containing 12	1423541_at	5.81936	5.68194	9.78215	11.8446	N
Asb17	ankyrin repeat and SOCS box-containing 17	1420468_at	4.47682	4.56327	9.57474	11.7345	N
Atp6v1e2	ATPase, H+ transporting, lysosomal V1 subunit E2	1450552_at	5.392	5.60719	8.99946	11.2215	Y
Atp8b3	ATPase, class I, type 8B, member 3	1419713_at	4.99235	5.06608	11.2332	11.0333	N
Brdt	bromodomain, testis-specific	1435502_a_at	4.65672	6.91512	11.9458	11.7728	N
Cabyr	calcium-binding tyrosine-(Y)-phosphorylation regulated (fibrousheathin 2)	1424558_a_at	6.0012	6.0653	10.1239	12.1578	Y
Capza3	capping protein (actin filament) muscle Z-line, alpha 3	1418556_at	4.33374	4.1588	9.80646	11.9038	N
Ccdc65	coiled-coil domain containing 65	1451578_at	5.47303	5.45419	10.5446	10.8172	Y
Ccer1	coiled-coil glutamate-rich protein 1	1423527_at	3.79626	3.67111	9.99322	11.9671	N
Ccna1	cyclin A1	1449177_at	5.01086	4.84617	10.7765	10.8976	N
Cct6b	chaperonin containing Tcp1, subunit 6b (zeta)	1419227_at	5.13997	5.28566	12.4587	11.9635	Y
Cetn1	centrin 1	1423203_a_at	4.09173	4.37451	11.8895	11.5838	Y
Cfap97	cilia and flagella associated protein 97	1450076_at	6.29961	7.21132	11.5652	11.3693	N
Chl1	cell adhesion molecule with homology to L1CAM	1417795_at	3.93692	3.82682	8.95777	11.3618	N
Chn2	chimerin 2	1428574_a_at	5.54919	5.96824	9.54243	11.7027	N
Clgn	calmegin	1418617_x_at	5.63586	6.92602	12.2285	11.751	Y
Cmtm1 /// Cmtm2a	CKLF-like MARVEL transmembrane domain containing 1 /// CKLF-like MARVEL transmembrane domain containing 2A	1451976_s_at	3.98247	3.70924	12.1724	12.0968	N
Cmtm2a	CKLF-like MARVEL transmembrane domain containing 2A	1426224_x_at	3.92288	4.03272	11.8828	12.0297	N
Cnbd2	cyclic nucleotide binding domain containing 2	1425047_a_at	5.95217	5.79076	9.34824	10.802	N
Creb3l4	cAMP responsive element binding protein 3-like 4	1424218_a_at	4.75369	4.68861	9.20497	10.9555	N
Crisp2	cysteine-rich secretory protein 2	1416717_at	4.02747	4.06549	11.9259	11.9318	Y
Cypt1 /// Cypt7 /// Cypt8	cysteine-rich perinuclear theca 1 /// cysteine-rich perinuclear theca 7 /// cysteine-rich perinuclear theca 8	1419143_at	4.42443	4.31906	8.82038	11.1029	N
D1Pas1	DNA segment, Chr 1, Pasteur Institute 1	1422956_at	5.07406	7.02395	11.4639	10.9659	Y
Dbil5	diazepam binding inhibitor-like 5	1421865_at	4.87421	6.42506	11.6007	12.8336	Y
Dkkl1	dickkopf-like 1	1417787_at	5.77018	6.09506	12.3949	12.2055	Y
Dnajb3	DnaJ (Hsp40) homolog, subfamily B, member 3	1423553_at	5.06315	6.12978	12.0172	12.7779	Y
Dnajb7	DnaJ (Hsp40) homolog, subfamily B, member 7	1450991_at	4.16059	4.46277	8.67149	10.7813	N
Dnajb8	DnaJ (Hsp40) homolog, subfamily B, member 8	1449223_at	5.99534	5.80396	9.1449	11.2249	N
Dnajc5b	DnaJ (Hsp40) homolog, subfamily C, member 5 beta	1418725_at	5.85339	5.9453	9.79067	11.9303	N
Dzip1	DAZ interacting protein 1	1428469_a_at	5.52676	6.32298	10.1188	11.1842	N
Eqtn	equatorin, sperm acrosome associated	1453265_at	3.64126	3.99285	8.78714	11.0298	N
Fabp9	fatty acid binding protein 9, testis	1417076_at	4.93704	5.40477	13.6053	13.5054	Y
Fam166a	family with sequence similarity 166, member A	1453026_at	5.00549	5.16421	9.89616	12.0641	N
Fam50b	family with sequence similarity 50, member B	1419419_at	5.85269	5.65085	11.6832	11.5336	N
Fank1	fibronectin type 3 and ankyrin repeat domains 1	1419567_at	5.40885	5.57071	11.4181	11.4224	Y
Fhl4	four and a half LIM domains 4	1423576_a_at	4.79348	4.62959	12.7816	12.7677	Y
Fhl5	four and a half LIM domains 5	1449332_at	5.0186	5.19633	10.3115	12.2826	Y
Fscn3	fascin homolog 3, actin-bundling protein, testicular (Strongylocentrotus purpuratus)	1418948_at	5.82036	5.50357	8.85818	11.2598	N
Fsip1	fibrous sheath-interacting protein 1	1428035_at	6.17114	6.5769	9.2244	11.0991	N
Ftmt	ferritin mitochondrial	1421347_at	4.73616	4.3418	8.99702	10.9207	N
Galntl5	UDP-N-acetyl-alpha-D-galactosamine:polypeptide N-acetylgalactosaminyltransferase-like 5	1417641_at	4.02103	4.16391	10.735	12.6863	N
Ggnbp1	gametogenetin binding protein 1	1433904_at	5.54011	6.15486	12.386	12.0303	N
Gk2	glycerol kinase 2	1416694_at	4.36045	4.10626	13.0569	12.9742	N
Gm10058 /// Gm10096 /// Gm10147 /// Gm10230 /// Gm10486 /// Gm10488 /// Gm14525 /// Gm14632 /// Gm14819 /// Gm2012 /// Gm2030 /// Gm4297 /// Gm5169 /// Gm5934 /// Gm6121	predicted gene 10058 /// predicted gene 10096 /// predicted gene 10147 /// predicted gene 10230 /// predicted gene 10486 /// predicted gene 10488 /// predicted gene 14525 /// predicted gene 14632 /// predicted gene 14819 /// predicted gene 2012 /// predic	1422617_at	3.71638	5.38188	9.45861	11.2747	Y
Gm10921 /// Gm10922 /// Gm14345 /// Gm14346 /// Gm14347 /// Gm14351 /// Gm14367 /// Gm14374 /// Gm21608 /// Gm21645 /// Gm21681 /// Gm21699 /// Gm21950 /// Gm21951 /// Gm2777 /// Gm2784 /// Gm2799 /// Gm2825 /// Gm2863 /// Gm2913 /// Gm2927 /// Gm2964 ///	predicted gene 10921 /// predicted gene 10922 /// predicted gene 14345 /// predicted gene 14346 /// predicted gene 14347 /// predicted gene 14351 /// predicted gene 14367 /// predicted gene 14374 /// predicted gene, 21608 /// predicted gene, 21645 /// pre	1424537_at	3.86065	4.14481	8.68071	11.0236	Y
Gm3417 /// Gm3448 /// Tcte3	predicted gene 3417 /// predicted gene 3448 /// t-complex-associated testis expressed 3	1421682_a_at	5.27755	6.7696	13.7421	13.6875	Y
Gtf2a1l	general transcription factor IIA, 1-like	1418426_at	5.25582	5.10513	12.0725	12.4268	N
Gtsf1l	gametocyte specific factor 1-like	1418994_at	6.30449	6.04772	10.2812	12.2548	Y
Gykl1	glycerol kinase-like 1	1423514_at	4.80334	4.88503	12.315	12.6966	N
H2afb1	H2A histone family, member B1	1418303_at	4.76886	4.78008	8.54973	10.9293	N
Hdgfl1	hepatoma derived growth factor-like 1	1421293_at	5.33391	5.5333	11.568	11.2658	Y
Hils1	histone H1-like protein in spermatids 1	1448512_at	5.99952	6.12296	11.3617	13.2986	Y
Hmgb4	high-mobility group box 4	1429349_at	4.88351	4.51317	10.3932	12.6167	N
Hypm	huntingtin interacting protein M	1420424_at	5.11139	5.11062	8.61191	10.7841	N
Insl6	insulin-like 6	1418346_at	6.19229	6.68752	10.7144	10.7647	N
Iqcf3	IQ motif containing F3	1418056_at	6.37734	6.23153	10.2643	12.1028	Y
Kcne3	potassium voltage-gated channel, Isk-related subfamily, gene 3	1418499_a_at	3.63931	3.49621	8.82362	11.0917	N
Kif17	kinesin family member 17	1419826_at	5.12595	5.74969	8.63272	10.9487	Y
Kif9	kinesin family member 9	1420395_a_at	6.27993	5.9131	11.5693	11.6356	Y
Klhl10	kelch-like 10	1423497_at	5.54149	6.04046	10.6346	12.8654	Y
Ldhc	lactate dehydrogenase C	1415846_a_at	4.63644	4.62165	13.7231	13.5168	Y
Lrriq4	leucine-rich repeats and IQ motif containing 4	1460512_a_at	5.07601	5.29537	8.95945	10.7487	N
Lyzl1	lysozyme-like 1	1449892_at	5.53803	5.61124	9.15262	11.1362	Y
Meig1	meiosis expressed gene 1	1423410_at	6.1911	5.35435	13.4644	13.4191	Y
Morn3	MORN repeat containing 3	1430970_a_at	5.76854	5.62772	8.97697	11.1935	N
Mycbpap	MYCBP associated protein	1424363_at	5.13495	5.2815	9.54248	10.9341	Y
Nt5c1b	5'-nucleotidase, cytosolic IB	1427715_a_at	4.67694	4.30188	9.76491	11.6845	N
Odf1	outer dense fiber of sperm tails 1	1422585_at	6.21094	6.34381	11.926	13.7482	Y
Odf3	outer dense fiber of sperm tails 3	1420446_at	5.88642	5.80417	9.93576	12.0178	N
Odf4	outer dense fiber of sperm tails 4	1424978_at	5.59665	5.35114	11.4599	11.6417	N
Otub2	OTU domain, ubiquitin aldehyde binding 2	1417576_a_at	6.37596	5.70103	9.76349	12.0712	Y
Oxct2a	3-oxoacid CoA transferase 2A	1418272_at	5.63707	5.59449	9.39054	12.0192	Y
Pabpc2	poly(A) binding protein, cytoplasmic 2	1419500_at	4.7936	5.05044	12.4177	12.1788	Y
Papolb	poly (A) polymerase beta (testis specific)	1449208_at	5.47203	5.2064	11.1649	11.6072	N
Pdcl2	phosducin-like 2	1432503_a_at	3.87902	3.90564	12.8072	12.8329	Y
Pdha2	pyruvate dehydrogenase E1 alpha 2	1450962_at	4.9893	7.32411	12.2257	11.6787	Y
Pgk2	phosphoglycerate kinase 2	1416784_at	4.04637	4.02668	11.0651	12.2005	Y
Pkib	protein kinase inhibitor beta, cAMP dependent, testis specific	1421138_a_at	4.33771	4.40218	9.21049	11.392	N
Plcz1	phospholipase C, zeta 1	1422658_at	4.99344	5.25223	10.0124	12.1212	N
Pmfbp1	polyamine modulated factor 1 binding protein 1	1420737_at	6.28998	5.94863	9.70918	11.6734	N
Prm1	protamine 1	1437054_x_at	3.35854	3.40075	12.2881	13.4626	N
Prss21	protease, serine 21	1419623_at	6.00053	6.18262	11.4445	11.3312	N
Prss39	protease, serine 39	1418559_at	5.0605	5.31343	12.1933	12.9759	N
Rasl2-9	RAS-like, family 2, locus 9	1422656_at	4.74801	4.56585	11.928	11.5519	N
Rfx2	regulatory factor X, 2 (influences HLA class II expression)	1417332_at	5.99347	7.05034	11.6218	11.5394	N
Rnf151	ring finger protein 151	1451009_at	6.41634	6.03756	10.5526	12.5075	N
Ropn1	ropporin, rhophilin associated protein 1	1422543_at	6.1298	6.26422	10.6859	12.8084	Y
Rsph6a	radial spoke head 6 homolog A (Chlamydomonas)	1450233_a_at	5.95338	5.86643	11.5756	11.142	Y
Smcp	sperm mitochondria-associated cysteine-rich protein	1418358_at	4.78216	4.173	12.1053	13.9224	Y
Socs7	suppressor of cytokine signaling 7	1420766_at	6.10853	5.96467	9.09422	10.8416	N
Sox5	SRY (sex determining region Y)-box 5	1423500_a_at	5.09359	6.01831	9.12417	11.2034	N
Spag4	sperm associated antigen 4	1452407_at	6.13521	6.4568	9.81949	11.9815	N
Spata19	spermatogenesis associated 19	1417863_at	4.8296	4.88405	10.4211	12.3911	N
Spata4	spermatogenesis associated 4	1417020_at	5.38884	5.18427	13.463	13.0489	N
Spesp1	sperm equatorial segment protein 1	1420366_at	5.18087	5.7836	11.987	12.1579	Y
Spn-ps	sialophorin, pseudogene	1432479_at	5.2294	5.2317	9.29017	11.3864	N
Spz1	spermatogenic leucine zipper 1	1450653_at	5.2971	5.13566	11.0234	13.1724	N
Sufu	suppressor of fused homolog (Drosophila)	1420848_at	6.23855	6.32424	9.26063	10.9898	Y
Syngr4	synaptogyrin 4	1418875_at	5.97058	6.02414	11.3235	10.9994	Y
Tcp10a /// Tcp10b	t-complex protein 10a /// t-complex protein 10b	1420527_s_at	5.5062	5.27948	12.9875	12.7273	N
Tcp10b /// Tcp10c	t-complex protein 10b /// t-complex protein 10c	1422224_at	5.10263	5.02404	13.0939	12.9663	N
Tekt1	tektin 1	1432075_a_at	5.46434	5.66652	11.7305	12.0409	Y
Tekt2	tektin 2	1418484_at	5.91812	6.84971	10.9074	12.1504	Y
Tescl	tescalcin-like	1449284_at	6.28899	6.50653	9.25135	11.1424	N
Tex40	testis expressed 40	1449074_at	4.76962	5.09562	12.7628	12.5922	N
Tex43	testis expressed 43	1420574_at	6.05677	5.92932	9.25657	11.2561	N
Theg	testicular haploid expressed gene	1425244_a_at	5.97275	5.96836	9.39777	11.7303	N
Tmco5	transmembrane and coiled-coil domains 5	1420341_at	5.08205	4.81782	10.2668	12.2142	N
Tnp1	transition protein 1	1415924_at	4.90772	5.21622	12.6036	13.9737	N
Tnp2	transition protein 2	1422419_s_at	4.46181	4.38425	11.6214	13.0576	Y
Tsga13	testis specific gene A13	1420587_at	5.38144	5.21641	8.77425	10.9675	N
Tsga8	testis specific gene A8	1420552_s_at	6.37471	6.80319	10.9089	12.6859	Y
Tsnaxip1	translin-associated factor X (Tsnax) interacting protein 1	1427018_at	6.0752	6.44625	11.7937	11.841	N
Tssk2	testis-specific serine kinase 2	1449489_at	4.94484	4.91724	10.2206	12.792	Y
Tssk3	testis-specific serine kinase 3	1418557_s_at	5.16851	5.10093	9.68255	11.8981	N
Tssk6	testis-specific serine kinase 6	1418956_at	5.96391	5.88037	9.81516	12.2773	N
Ttc39d	tetratricopeptide repeat domain 39D	1422236_at	4.95117	4.67324	9.9656	11.2572	N
Txndc8	thioredoxin domain containing 8	1420333_at	5.87818	5.4654	9.62539	11.4906	N
Ube2d2b	ubiquitin-conjugating enzyme E2D 2B	1422840_at	3.60902	3.46585	11.1797	10.9841	Y
Ubxn10	UBX domain protein 10	1426007_a_at	5.52938	5.68103	10.4148	10.7479	N
Ypel1	yippee-like 1 (Drosophila)	1431782_s_at	5.76632	7.34397	11.3554	10.9469	N
Zfp37	zinc finger protein 37	1449391_at	5.49363	5.87239	9.27819	11.1939	N
Zfp474	zinc finger protein 474	1451059_at	5.96722	5.88982	8.95292	10.9207	N
Znrf4	zinc and ring finger 4	1449535_at	6.2187	6.0155	10.4628	12.4111	N
Zp3r	zona pellucida 3 receptor	1417899_at	4.83466	4.75917	8.92146	10.9977	Y
Zpbp	zona pellucida binding protein	1450751_at	5.25908	5.99641	11.6972	12.0198	Y

## Sheet: Supp Dataset 4B
Supplemental Dataset 4B. Genes with highest mRNA expression in isolated mouse round spermatids and whether the protein was detected in TIF.
Gene Symbol	Protein name	Probe Set ID	Log2 mRNA Sertoli	Log2 mRNA sgonia	Log2 mRNA PS	Log2 mRNA rST	Present in mouse TIF?	Relative abundance in mouse TIF
1110032A03Rik	RIKEN cDNA 1110032A03 gene	1417211_a_at	8.07987	7.88695	11.9537	12.5313	N
1700029H14Rik	RIKEN cDNA 1700029H14 gene	1450999_a_at	4.9665	5.06163	10.3832	12.6127	N
1700074P13Rik	RIKEN cDNA 1700074P13 gene	1432301_a_at	4.17545	3.97582	12.1359	12.5499	Y	+++
Ace	angiotensin I converting enzyme (peptidyl-dipeptidase A) 1	1451911_a_at	8.89166	9.32158	10.2659	12.6527	Y	+++
Acot7	acyl-CoA thioesterase 7	1417094_at	10.8167	9.26323	12.6838	12.4974	Y	+++
Actb	actin, beta	1436722_a_at	13.9084	13.6725	12.0543	12.7554	Y	++++
Actg1	actin, gamma, cytoplasmic 1	1415779_s_at	13.6411	13.271	13.3887	12.5162	Y	++++
Actl7b	actin-like 7b	1424678_at	7.5657	7.36744	12.3246	13.409	Y	++++
Adam5	a disintegrin and metallopeptidase domain 5	1424798_a_at	3.98153	4.33198	12.526	12.4834	N
Ak6	adenylate kinase 6 /// transcription initiation factor TFIID subunit 9-like /// TAF9 RNA polymerase II, TATA box binding protein (TBP)-associated factor	1422778_at	10.8512	11.8681	13.1912	12.9609	N
Akap1	A kinase (PRKA) anchor protein 1	1418279_a_at	8.4329	8.8818	10.3447	12.5978	N
Akap12	A kinase (PRKA) anchor protein (gravin) 12	1419706_a_at	12.5158	11.2888	12.0022	12.9214	Y	++++
Akap3	A kinase (PRKA) anchor protein 3	1421531_at	5.21786	5.59951	10.6162	12.6421	Y	++++
Akap4	A kinase (PRKA) anchor protein 4	1419019_a_at	4.73088	4.5753	10.4016	12.7114	Y	++++
Allc	allantoicase	1432104_a_at	6.66049	6.35659	10.7161	12.6156	Y	++++
Asrgl1	asparaginase like 1	1424396_a_at	8.06066	8.0855	13.2686	13.1783	Y	++++
Atp1b3	ATPase, Na+/K+ transporting, beta 3 polypeptide	1423126_at	11.9818	11.5814	11.4431	12.7553	N
Bag5	BCL2-associated athanogene 5	1452628_at	9.11074	9.08176	12.1824	12.77	Y	+++
BC100451	cDNA sequence BC100451	1450469_at	6.74873	6.46436	11.2151	12.9476	N
Bscl2	Berardinelli-Seip congenital lipodystrophy 2 homolog (seipin)	1437345_a_at	10.0834	9.92342	13.0917	12.5538	Y	+++
Cenpv	centromere protein V	1428706_at	8.95614	10.2554	12.7795	12.4957	N
Cfap36	cilia and flagella associated protein 36	1451442_at	10.0748	9.2584	12.9545	12.8319	Y	++++
Cox6b2	cytochrome c oxidase subunit VIb polypeptide 2	1435275_at	7.36565	9.04628	13.0081	12.6522	N
Cox7a2	cytochrome c oxidase subunit VIIa 2	1416970_a_at	12.3507	12.5455	13.1524	12.8794	N
Cox8c	cytochrome c oxidase subunit VIIIc	1455167_at	8.1302	8.31113	13.7149	12.6366	N
Csde1	cold shock domain containing E1, RNA binding	1427396_a_at	12.2907	12.3925	12.6562	12.6018	Y	+++
Csnk1g2	casein kinase 1, gamma 2	1423370_a_at	10.2183	10.3737	10.4883	12.5151	N
Csnk2b	casein kinase 2, beta polypeptide	1416728_at	11.6881	11.6004	13.4066	13.3817	Y	++++
Dbil5	diazepam binding inhibitor-like 5	1421865_at	4.87421	6.42506	11.6007	12.8336	Y	++++
Dcun1d1	DCN1, defective in cullin neddylation 1, domain containing 1 (S. cerevisiae)	1452079_s_at	8.76868	8.64341	10.5117	12.52	Y	++++
Ddx25	DEAD (Asp-Glu-Ala-Asp) box polypeptide 25	1418263_at	5.94258	9.33213	12.9836	12.6523	Y	+++
Ddx5	DEAD (Asp-Glu-Ala-Asp) box polypeptide 5	1419653_a_at	11.9181	12.6764	13.0058	12.9234	Y	++++
Dnaaf1	dynein, axonemal assembly factor 1	1450441_at	6.77192	6.29929	13.1976	12.9278	Y	++++
Dnah8	dynein, axonemal, heavy chain 8	1424936_a_at	5.87538	7.13256	13.6702	12.5008	Y	+++
Dnajb1	DnaJ (Hsp40) homolog, subfamily B, member 1	1416756_at	10.0883	10.9809	12.6036	12.5111	Y	+++
Dnajb3	DnaJ (Hsp40) homolog, subfamily B, member 3	1423553_at	5.06315	6.12978	12.0172	12.7779	Y	++++
Dpysl3	dihydropyrimidinase-like 3	1438789_s_at	7.78421	7.1476	10.7791	12.7661	Y	++++
Dusp13	dual specificity phosphatase 13	1450198_at	6.31331	5.76457	10.459	12.5291	Y	+++
Dynll1	dynein light chain LC8-type 1	1448682_at	12.5583	12.669	12.5388	12.9431	Y	++++
Dynll2	dynein light chain LC8-type 2	1418371_at	10.7269	10.9602	11.1883	13.1319	Y	++++
Dynlt1a	dynein light chain Tctex-type 1A /// dynein light chain Tctex-type 1B /// dynein light chain Tctex-type 1C /// dynein light chain Tctex-type 1F	1428116_a_at	12.8128	12.7295	14.2424	14.0195	N
Dynlt1-ps1	dynein light chain Tctex-type 1, pseuodogene 1 /// dynein light chain Tctex-type 1A /// dynein light chain Tctex-type 1B /// dynein light chain Tctex-type 1C /// dynein light chain Tctex-type 1F	1453473_a_at	12.0984	12.1062	13.8864	13.5884	N
Eef1a1	eukaryotic translation elongation factor 1 alpha 1	1424635_at	13.9586	14.0024	13.64	13.1049	Y	+++++
Eef2	eukaryotic translation elongation factor 2	1424736_at	12.7764	13.0869	12.9776	12.9708	Y	++++
Eif1	eukaryotic translation initiation factor 1	1423798_a_at	12.3838	12.3191	12.3649	12.7069	Y	++++
Elof1	elongation factor 1 homolog (ELF1, S. cerevisiae)	1423820_at	10.0912	10.3508	12.8507	12.5961	N
Fabp9	fatty acid binding protein 9, testis	1417076_at	4.93704	5.40477	13.6053	13.5054	Y	++++
Fbp1	fructose bisphosphatase 1	1448470_at	5.8124	5.89667	13.3594	12.8394	Y	++++
Fdft1	farnesyl diphosphate farnesyl transferase 1	1448130_at	11.7442	10.673	11.9522	12.548	Y	+++
Fhl4	four and a half LIM domains 4	1423576_a_at	4.79348	4.62959	12.7816	12.7677	Y	++++
Fxr1	fragile X mental retardation gene 1, autosomal homolog	1417598_a_at	10.1605	10.7779	12.2159	12.6536	Y	++++
Galntl5	UDP-N-acetyl-alpha-D-galactosamine:polypeptide N-acetylgalactosaminyltransferase-like 5	1417641_at	4.02103	4.16391	10.735	12.6863	N
Gapdhs	glyceraldehyde-3-phosphate dehydrogenase, spermatogenic	1449974_at	6.90021	6.64272	12.2226	13.8556	Y	++++
Gk2	glycerol kinase 2	1416694_at	4.36045	4.10626	13.0569	12.9742	N
Gkap1	G kinase anchoring protein 1	1417594_at	10.1073	10.8128	13.635	13.2167	Y	+++
Gm10257	predicted gene 10257 /// predicted gene 12657 /// H3 histone, family 3A /// H3 histone, family 3A, pseudogene 1 /// H3 histone, family 3B /// H3 histone, family 3C /// histone H3.3-like /// uncharacterized LOC105242736	1423263_at	12.1395	12.6562	12.2899	12.491	N
Gm1821	ubiquitin pseudogene /// ubiquitin B	1435643_x_at	13.6252	13.7771	14.1935	13.9606	N
Gm20738	predicted gene, 20738 /// predicted gene, 20747 /// predicted gene, 20806 /// predicted gene, 20809 /// predicted gene, 20815 /// predicted gene, 20816 /// predicted gene, 20823 /// predicted gene, 20842 /// predicted gene, 20852 /// predicted gene, 20854	1417838_at	6.89866	7.09643	11.2106	12.9345	N
Gm2614	predicted gene 2614 /// ribosomal protein S17	1459986_a_at	13.5788	13.867	13.462	12.9935	N
Gm3417	predicted gene 3417 /// predicted gene 3448 /// t-complex-associated testis expressed 3	1421682_a_at	5.27755	6.7696	13.7421	13.6875	N
Gm3837	predicted gene 3837 /// programmed cell death 5	1450638_at	11.6469	12.1931	12.9883	12.9576	N
Gm5601	predicted pseudogene 5601 /// protein phosphatase 1, catalytic subunit, gamma isoform	1450149_a_at	12.8619	12.6779	13.7391	13.5719	N
Gm5617	predicted gene 5617	1423889_at	8.45246	8.80408	13.2638	13.573	N
Gm7285	predicted gene 7285 /// ribosomal protein S7	1455364_a_at	12.8222	13.4772	12.9211	12.5269	N
Gm7338	glutathione peroxidase 4, pseudogene /// glutathione peroxidase 4	1451695_a_at	11.8814	11.0989	13.0211	13.2252	N
Gm9794	predicted pseudogene 9794 /// 60S ribosomal protein L23 /// 60S ribosomal protein L23 /// ribosomal protein L23	1454859_a_at	13.7029	14.0711	13.1859	12.6973	N
Gsg1	germ cell-specific gene 1	1417550_a_at	4.97973	5.46808	11.5399	13.5592	N
Gstm5	glutathione S-transferase, mu 5	1416842_at	10.9999	11.6631	14.2176	14.1353	Y	+++++
Gykl1	glycerol kinase-like 1	1423514_at	4.80334	4.88503	12.315	12.6966	N
Hils1	histone H1-like protein in spermatids 1	1448512_at	5.99952	6.12296	11.3617	13.2986	Y	+++
Hist2h2aa2	histone cluster 2, H2aa2	1418367_x_at	10.3602	8.55811	12.4351	12.7782	N
Hk1	hexokinase 1	1420901_a_at	8.97578	9.07897	11.3116	12.6645	Y	++++
Hmgb4	high-mobility group box 4	1429349_at	4.88351	4.51317	10.3932	12.6167	N
Hmox2	heme oxygenase 2	1416399_a_at	9.47467	10.5229	11.5051	12.8376	Y	+++
Hsbp1	heat shock factor binding protein 1	1451162_at	11.6807	11.6687	13.2555	13.0414	Y	++++
Hsp90aa1	heat shock protein 90, alpha (cytosolic), class A member 1	1426645_at	12.5618	12.8056	13.7578	13.0485	Y	+++++
Hspa2	heat shock protein 2	1417101_at	9.23628	8.7336	13.3916	12.7796	Y	+++++
Hspa4l	heat shock protein 4 like	1418253_a_at	8.79686	9.30135	13.1859	13.5121	Y	++++
Ipo5	importin 5	1426945_at	10.2799	10.5815	12.3358	12.9466	Y	++++
Klhdc3	kelch domain containing 3	1415991_a_at	11.2356	11.8431	12.6874	12.7332	N
Klhl10	kelch-like 10	1423497_at	5.54149	6.04046	10.6346	12.8654	Y	+++
Kpna2	karyopherin (importin) alpha 2	1415860_at	11.3871	11.756	12.4966	12.6203	Y	+++
Kxd1	KxDL motif containing 1 /// ubiquitin A-52 residue ribosomal protein fusion product 1	1416624_a_at	13.8035	14.0342	13.1076	13.5783	N
Lancl1	LanC (bacterial lantibiotic synthetase component C)-like 1	1427011_a_at	9.75048	10.3882	12.7702	12.8291	Y	++++
Ldhc	lactate dehydrogenase C	1415846_a_at	4.63644	4.62165	13.7231	13.5168	Y	+++++
Limd2	LIM domain containing 2	1429104_at	9.90972	10.4899	13.095	12.7963	Y	+++
LOC102634709	40S ribosomal protein S14 /// ribosomal protein S14	1436586_x_at	13.1668	13.7529	12.8887	12.6944	N
LOC102641332	GTP-binding nuclear protein Ran /// RAN, member RAS oncogene family	1433569_x_at	12.5388	12.6413	13.115	12.7525	N
LOC102642752	40S ribosomal protein S24 /// ribosomal protein S24 /// ribosomal protein S24, pseudogene 3	1436064_x_at	13.134	13.3828	12.7583	12.4979	N
LOC105244208	40S ribosomal protein S6 /// ribosomal protein S6	1416141_a_at	13.6517	13.8964	13.2141	12.5655	N
Lrrc18	leucine rich repeat containing 18	1453112_a_at	6.93892	6.55503	10.8543	12.9736	N
Lrrc46	leucine rich repeat containing 46	1424909_at	7.12885	7.44351	12.64	12.6895	Y	++++
Lyar	Ly1 antibody reactive clone	1417511_at	8.75918	10.4664	13.5727	13.162	Y	++++
Mea1	male enhanced antigen 1	1416810_at	10.1346	10.2747	12.2073	12.9435	Y	++++
Meig1	meiosis expressed gene 1	1423410_at	6.1911	5.35435	13.4644	13.4191	Y	++++
Morf4l1	mortality factor 4 like 1 /// mortality factor 4 like 1, pseudogene 1 /// mortality factor 4 like 1B	1424185_a_at	12.6326	12.7555	13.8918	13.7494	Y	+++
Mpc2	mitochondrial pyruvate carrier 2	1423833_a_at	10.3974	11.418	12.3571	12.8644	N
Mrpl39	mitochondrial ribosomal protein L39	1448909_a_at	10.8198	10.8983	12.8188	12.4864	N
Mt1	metallothionein 1	1422557_s_at	12.1751	12.0842	13.0174	12.7178	N
Naca	nascent polypeptide-associated complex alpha polypeptide	1416669_s_at	12.5514	12.858	12.1925	12.546	Y	++++
Nasp	nuclear autoantigenic sperm protein (histone-binding)	1416042_s_at	9.78834	11.7224	13.2698	12.8557	Y	++++
Nphp1	nephronophthisis 1 (juvenile) homolog (human)	1448523_at	8.88024	9.33318	13.3159	13.0131	Y	+++
Odf1	outer dense fiber of sperm tails 1	1422585_at	6.21094	6.34381	11.926	13.7482	Y	++++
Odf2	outer dense fiber of sperm tails 2	1426040_a_at	7.45904	7.48256	12.7306	13.4126	Y	+++
Pabpc1	poly(A) binding protein, cytoplasmic 1	1418883_a_at	12.7046	12.8413	13.7841	13.4295	Y	++++
Pabpn1	poly(A) binding protein, nuclear 1	1422848_a_at	12.1713	12.4604	11.9674	12.5151	Y	+++
Pdcl2	phosducin-like 2	1432503_a_at	3.87902	3.90564	12.8072	12.8329	Y	++++
Pebp1	phosphatidylethanolamine binding protein 1	1415950_a_at	12.6094	12.6331	13.8364	13.6901	Y	+++++
Pgam2	phosphoglycerate mutase 2	1418373_at	6.3829	6.4897	12.8882	12.7598	Y	+++++
Pgp	phosphoglycolate phosphatase	1452919_a_at	10.91	10.5553	13.5781	13.6522	Y	+++++
Phf7	PHD finger protein 7	1449800_x_at	7.30762	8.84358	13.9174	13.662	N
Phkg2	phosphorylase kinase, gamma 2 (testis)	1428511_at	8.14398	8.69883	13.0591	13.0647	Y	+++
Pias2	protein inhibitor of activated STAT 2	1426456_a_at	9.40584	10.7258	12.7641	12.8191	N
Ppm1g	protein phosphatase 1G (formerly 2C), magnesium-dependent, gamma isoform	1416792_at	10.2856	10.6897	12.4969	12.5604	Y	++++
Ppp1r11	protein phosphatase 1, regulatory (inhibitor) subunit 11	1448565_at	9.75241	9.14014	12.751	13.1526	Y	++++
Ppp1r2	protein phosphatase 1, regulatory (inhibitor) subunit 2	1417341_a_at	10.5007	10.1461	11.933	12.9623	Y	+++
Ppp1r32	protein phosphatase 1, regulatory subunit 32	1418870_at	6.57559	7.08239	11.1551	12.5684	N
Prm1	protamine 1	1415955_x_at	7.5341	7.45663	13.1601	14.3312	N
Prm2	protamine 2	1448105_at	6.76212	6.4134	12.1756	14.0952	Y	+++
Prss39	protease, serine 39	1418559_at	5.0605	5.31343	12.1933	12.9759	N
Psma6	proteasome (prosome, macropain) subunit, alpha type 6	1416506_at	11.3709	11.5833	11.2564	12.6124	Y	++++
Psmc2	proteasome (prosome, macropain) 26S subunit, ATPase 2	1435859_x_at	11.63	11.5786	12.2921	12.5236	Y	++++
Psmc3	proteasome (prosome, macropain) 26S subunit, ATPase 3	1416282_at	11.3772	11.6805	13.1449	12.8111	Y	++++
Psmf1	proteasome (prosome, macropain) inhibitor subunit 1	1451337_at	9.21451	9.30178	11.2304	12.5982	Y	+++
Rnf151	ring finger protein 151	1451009_at	6.41634	6.03756	10.5526	12.5075	N
Ropn1	ropporin, rhophilin associated protein 1	1422543_at	6.1298	6.26422	10.6859	12.8084	Y	++++
Ropn1l	ropporin 1-like	1423959_at	7.00095	6.73319	13.6409	13.6047	Y	++++
Rpl13	ribosomal protein L13 /// ribosomal protein L13, pseudogene 6	1450150_a_at	12.9377	13.4456	12.9311	12.5279	N
Rpl26	ribosomal protein L26	1436995_a_at	13.5719	14.0186	13.3738	13.2282	Y	++++
Rpl36	ribosomal protein L36 /// ribosomal protein L36, pseudogene 2	1416519_at	12.6458	13.1447	12.8986	12.8403	Y	++++
Rpl37a	ribosomal protein L37a	1416217_a_at	13.5636	13.9237	13.4549	13.1279	Y	+++
Rpl39l	ribosomal protein L39-like	1423327_at	5.15418	10.3656	12.656	12.5918	N
Rpl41	ribosomal protein L41	1422623_x_at	13.8655	13.9939	13.5618	13.1723	N
Rplp0	ribosomal protein, large, P0	1419441_at	13.3775	13.5582	13.1467	12.6991	Y	++++
Rps17	ribosomal protein S17	1455662_x_at	13.3808	13.6113	13.0642	12.5553	Y	++++
Rps20	ribosomal protein S20	1456373_x_at	13.071	13.1014	12.8793	12.8553	Y	++++
Rps28	ribosomal protein S28	1423763_x_at	13.3499	13.6721	13.0045	12.6336	Y	++++
Rps29	ribosomal protein S29	1415833_x_at	13.6611	13.6505	13.5062	13.443	N
Rps7	ribosomal protein S7	1419364_a_at	13.1314	13.5117	13.2178	12.8968	Y	++++
Rsph1	radial spoke head 1 homolog (Chlamydomonas)	1417643_at	7.97389	7.13893	13.8649	12.639	Y	++++
Rsph3a	radial spoke 3A homolog (Chlamydomonas) /// radial spoke 3B homolog (Chlamydomonas)	1423119_at	9.61391	9.34025	13.7177	12.7906	Y	+++
Sh3glb1	SH3-domain GRB2-like B1 (endophilin)	1418010_a_at	11.5809	11.0272	13.2532	13.1778	Y	++++
Slc16a7	solute carrier family 16 (monocarboxylic acid transporters), member 7	1448502_at	5.8046	6.2376	11.4211	12.776	N
Slc25a39	solute carrier family 25, member 39	1439410_x_at	12.2748	12.3357	13.667	13.5206	N
Smcp	sperm mitochondria-associated cysteine-rich protein	1418358_at	4.78216	4.173	12.1053	13.9224	Y	++++
Sord	sorbitol dehydrogenase	1426584_a_at	7.49903	7.81442	13.1326	13.0678	Y	++++
Spa17	sperm autoantigenic protein 17	1417635_at	6.21545	7.97295	12.9677	13.605	Y	++++
Spata4	spermatogenesis associated 4	1417020_at	5.38884	5.18427	13.463	13.0489	N
Spata6	spermatogenesis associated 6	1418650_at	8.55877	7.96779	11.8777	13.3	N
Spcs1	signal peptidase complex subunit 1 homolog (S. cerevisiae)	1448258_a_at	12.2759	11.822	13.1588	12.9377	N
Spert	spermatid associated	1418740_at	6.55423	6.25261	10.3779	12.5193	N
Spz1	spermatogenic leucine zipper 1	1450653_at	5.2971	5.13566	11.0234	13.1724	N
St6galnac2	ST6 (alpha-N-acetyl-neuraminyl-2,3-beta-galactosyl-1,3)-N-acetylgalactosaminide alpha-2,6-sialyltransferase 2	1417616_at	6.06215	6.2894	10.6197	12.9443	N
Stard10	START domain containing 10	1448956_at	8.25491	7.97608	11.0076	13.0716	Y	+++
Stat4	signal transducer and activator of transcription 4	1448713_at	5.35424	5.43312	10.3888	12.5367	Y	+++
Sucla2	succinate-Coenzyme A ligase, ADP-forming, beta subunit	1452206_at	11.0048	10.8174	12.854	12.9866	Y	+++
Tbpl1	TATA box binding protein-like 1	1431415_a_at	9.53877	9.96304	12.9522	12.649	Y	+++
Tceb2	transcription elongation factor B (SIII), polypeptide 2	1428263_a_at	12.2253	12.3258	12.892	12.8624	Y	++++
Tcp1	t-complex protein 1	1448122_at	11.8761	12.4085	13.9804	13.6365	Y	++++
Tcp10a	t-complex protein 10a /// t-complex protein 10b	1420527_s_at	5.5062	5.27948	12.9875	12.7273	N
Tcp10b	t-complex protein 10b /// t-complex protein 10c	1422224_at	5.10263	5.02404	13.0939	12.9663	N
Tcp11	t-complex protein 11	1420730_a_at	7.17104	7.30202	13.0477	13.1439	Y	++++
Tex40	testis expressed 40	1449074_at	4.76962	5.09562	12.7628	12.5922	N
Tmsb10	thymosin, beta 10	1417219_s_at	12.1938	11.6603	12.6532	12.5087	Y	++++
Tnp1	transition protein 1	1415924_at	4.90772	5.21622	12.6036	13.9737	N
Tnp2	transition protein 2	1422419_s_at	4.46181	4.38425	11.6214	13.0576	Y	++++
Tpt1	tumor protein, translationally-controlled 1	1416642_a_at	13.895	13.9035	12.7734	13.1223	Y	++++
Trip12	thyroid hormone receptor interactor 12	1423898_a_at	11.7366	12.1678	13.0879	12.662	Y	+++
Tsga8	testis specific gene A8	1420552_s_at	6.37471	6.80319	10.9089	12.6859	Y	++++
Tssk2	testis-specific serine kinase 2	1449489_at	4.94484	4.91724	10.2206	12.792	Y	+++
Tuba3a	tubulin, alpha 3A	1448296_x_at	9.37975	12.6921	14.2084	13.5941	Y	++++
Tubb4b	tubulin, beta 4B class IVB	1423642_at	12.257	12.39	13.2767	13.1855	Y	+++++
Tulp2	tubby-like protein 2	1417276_at	7.60246	9.11077	10.8886	12.8441	Y	+++
Txnrd3	thioredoxin reductase 3	1423869_s_at	7.79077	9.78727	12.6106	12.6014	Y	++++
Uba52	ubiquitin A-52 residue ribosomal protein fusion product 1	1452701_x_at	12.845	13.1291	11.8818	12.6197	N
Ubc	ubiquitin C	1437666_x_at	12.4977	12.6193	11.818	12.4803	N
Ube2d3	ubiquitin-conjugating enzyme E2D 3	1455479_a_at	12.5757	12.4673	13.1898	13.3254	Y	++++
Ube2s	ubiquitin-conjugating enzyme E2S	1416726_s_at	11.4163	12.0778	13.1055	12.8245	N
Uqcc2	ubiquinol-cytochrome c reductase complex assembly factor 2	1448685_at	11.3064	11.3692	12.8042	12.5992	N
Usp2	ubiquitin specific peptidase 2	1417168_a_at	7.29974	9.05363	12.454	12.6066	N
Vdac2	voltage-dependent anion channel 2	1415990_at	12.7351	12.0333	13.3643	13.1039	N
Ybx1	Y box protein 1	1418624_at	12.5822	12.4597	13.5258	13.2211	Y	++++
Ybx2	Y box protein 2	1420762_a_at	6.04143	6.94023	13.4341	13.3117	Y	++++
Ybx3	Y box protein 3	1435800_a_at	11.5344	11.1908	13.244	13.0419	Y	++++
Zfand3	zinc finger, AN1-type domain 3	1452274_at	10.5814	10.3483	12.1851	13.5478	N
Znhit1	zinc finger, HIT domain containing 1	1451745_a_at	10.6059	10.38	13.0802	12.643	N
Znhit2	zinc finger, HIT domain containing 2	1416651_at	8.95026	8.43478	12.408	12.6433	N

## Sheet: Supp Dataset 4C
Supplemental Dataset 4C. DAVID analysis of all genes highly expressed in round spermatids but not detected in mouse TIF
Annotation Cluster 1	Enrichment Score: 3.2345299492307555
Category	Term	Count	%	PValue	Genes	List Total	Pop Hits	Pop Total	Fold Enrichment	Bonferroni	Benjamini	FDR
GOTERM_MF_DIRECT	GO:0003735~structural constituent of ribosome	9	12.5	7.66178e-07	RPL41, RPS29, KXD1, RPL13, RPL39L, LOC105244208, SLC25A39, MRPL39, UBA52	51	264	17446	11.6618	6.5123e-05	6.5123e-05	0.000824307
GOTERM_BP_DIRECT	GO:0006412~translation	9	12.5	6.80799e-06	RPL41, RPS29, KXD1, RPL13, RPL39L, LOC105244208, SLC25A39, MRPL39, UBA52	47	401	18082	8.63469	0.00122469	0.00122469	0.00838541
GOTERM_CC_DIRECT	GO:0005840~ribosome	7	9.72222	1.11499e-05	RPL41, RPS29, KXD1, RPL13, LOC105244208, MRPL39, UBA52	54	188	19662	13.5573	0.00110324	0.00110324	0.0123516
UP_KEYWORDS	Ribosomal protein	7	9.72222	1.76016e-05	RPL41, RPS29, RPL13, RPL39L, LOC105244208, MRPL39, UBA52	62	203	22680	12.614	0.00174106	0.00174106	0.019498
KEGG_PATHWAY	mmu03010:Ribosome	6	8.33333	5.68818e-05	LOC102642752, RPL41, RPS29, RPL13, RPL39L, UBA52	24	145	7691	13.2603	0.0031804	0.0031804	0.056153
UP_KEYWORDS	Ribonucleoprotein	7	9.72222	0.000177118	RPL41, RPS29, RPL13, RPL39L, LOC105244208, MRPL39, UBA52	62	308	22680	8.31378	0.0173834	0.00582837	0.196042
GOTERM_CC_DIRECT	GO:0022625~cytosolic large ribosomal subunit	3	4.16667	0.0250572	RPL13, RPL39L, UBA52	54	91	19662	12.0037	0.918916	0.394956	24.5069
GOTERM_CC_DIRECT	GO:0030529~intracellular ribonucleoprotein complex	4	5.55556	0.0551232	RPS29, RPL13, LOC105244208, MRPL39	54	320	19662	4.55139	0.996351	0.551529	46.6422
GOTERM_MF_DIRECT	GO:0003723~RNA binding	4	5.55556	0.388269	RPL13, RPL39L, MRPL39, AKAP1	51	780	17446	1.75425	1	0.99744	99.4946
GOTERM_CC_DIRECT	GO:0005622~intracellular	4	5.55556	0.816376	RPS29, RPL13, SPCS1, UBA52	54	1599	19662	0.910847	1	0.999972	100
Annotation Cluster 2	Enrichment Score: 2.8492070489472385
Category	Term	Count	%	PValue	Genes	List Total	Pop Hits	Pop Total	Fold Enrichment	Bonferroni	Benjamini	FDR
INTERPRO	IPR019954:Ubiquitin conserved site	4	5.55556	9.84835e-06	KXD1, UBC, UBA52, GM1821	56	16	20594	91.9375	0.0011516	0.0011516	0.0112528
INTERPRO	IPR019956:Ubiquitin subgroup	4	5.55556	1.42962e-05	KXD1, UBC, UBA52, GM1821	56	18	20594	81.7222	0.00167127	0.000835985	0.0163346
SMART	SM00213:UBQ	4	5.55556	6.26187e-05	KXD1, UBC, UBA52, GM1821	17	52	10425	47.1719	0.00112654	0.00112654	0.0461485
INTERPRO	IPR000626:Ubiquitin	4	5.55556	0.000732204	KXD1, UBC, UBA52, GM1821	56	66	20594	22.2879	0.0821298	0.0281623	0.83348
UP_SEQ_FEATURE	chain:40S ribosomal protein S27a	3	4.16667	0.00214365	KXD1, UBC, UBA52	55	23	18012	42.7162	0.257912	0.257912	2.49712
UP_SEQ_FEATURE	chain:60S ribosomal protein L40	3	4.16667	0.00214365	KXD1, UBC, UBA52	55	23	18012	42.7162	0.257912	0.257912	2.49712
UP_SEQ_FEATURE	chain:UPF0459 protein C19orf50 homolog	3	4.16667	0.00214365	KXD1, UBC, UBA52	55	23	18012	42.7162	0.257912	0.257912	2.49712
UP_SEQ_FEATURE	compositionally biased region:Lys-rich (highly basic)	3	4.16667	0.00214365	KXD1, UBC, UBA52	55	23	18012	42.7162	0.257912	0.257912	2.49712
UP_SEQ_FEATURE	chain:Ubiquitin	3	4.16667	0.00233404	KXD1, UBC, UBA52	55	24	18012	40.9364	0.277336	0.149904	2.71612
UP_SEQ_FEATURE	chain:Ubiquitin D	3	4.16667	0.00233404	KXD1, UBC, UBA52	55	24	18012	40.9364	0.277336	0.149904	2.71612
UP_SEQ_FEATURE	site:Essential for function	3	4.16667	0.00233404	KXD1, UBC, UBA52	55	24	18012	40.9364	0.277336	0.149904	2.71612
UP_SEQ_FEATURE	region of interest:Ubiquitin 2	3	4.16667	0.00233404	KXD1, UBC, UBA52	55	24	18012	40.9364	0.277336	0.149904	2.71612
UP_SEQ_FEATURE	region of interest:Ubiquitin 1	3	4.16667	0.00233404	KXD1, UBC, UBA52	55	24	18012	40.9364	0.277336	0.149904	2.71612
UP_SEQ_FEATURE	binding site:Activating enzyme	3	4.16667	0.0027379	KXD1, UBC, UBA52	55	26	18012	37.7874	0.316883	0.119293	3.17918
UP_SEQ_FEATURE	cross-link:Glycyl lysine isopeptide (Gly-Lys) (interchain with K-? in acceptor proteins)	3	4.16667	0.00736357	KXD1, UBC, UBA52	55	43	18012	22.8482	0.642036	0.226501	8.34097
UP_SEQ_FEATURE	zinc finger region:C4-type	3	4.16667	0.0274639	KXD1, UBC, UBA52	55	86	18012	11.4241	0.97916	0.538917	27.9757
UP_SEQ_FEATURE	cross-link:Glycyl lysine isopeptide (Lys-Gly) (interchain with G-Cter in ubiquitin)	4	5.55556	0.0700053	HIST2H2AA2, KXD1, UBC, UBA52	55	318	18012	4.11938	0.999958	0.813878	57.4824
Annotation Cluster 3	Enrichment Score: 2.046608602038466
Category	Term	Count	%	PValue	Genes	List Total	Pop Hits	Pop Total	Fold Enrichment	Bonferroni	Benjamini	FDR
UP_KEYWORDS	Mitochondrion	11	15.2778	0.000482829	UQCC2, COX7A2, GM5601, COX8C, GK2, MPC2, SLC25A39, COX6B2, MRPL39, AKAP1, VDAC2	62	1058	22680	3.80328	0.0466867	0.0118818	0.533595
GOTERM_CC_DIRECT	GO:0005743~mitochondrial inner membrane	7	9.72222	0.000588096	UQCC2, COX7A2, COX8C, MPC2, SLC25A39, AKAP1, VDAC2	54	387	19662	6.58599	0.0565752	0.0286994	0.649585
UP_KEYWORDS	Mitochondrion inner membrane	5	6.94444	0.0048637	UQCC2, COX7A2, COX8C, MPC2, SLC25A39	62	254	22680	7.20091	0.382874	0.0772961	5.25804
GOTERM_CC_DIRECT	GO:0005739~mitochondrion	12	16.6667	0.0054745	UQCC2, COX7A2, GM5601, COX8C, GK2, GYKL1, MPC2, SLC25A39, COX6B2, MRPL39, AKAP1, VDAC2	54	1721	19662	2.53883	0.419267	0.165694	5.90027
UP_KEYWORDS	Transit peptide	4	5.55556	0.157765	UQCC2, COX7A2, COX8C, AKAP1	62	510	22680	2.86907	1	0.677997	85.0747
UP_SEQ_FEATURE	transit peptide:Mitochondrion	3	4.16667	0.440335	COX7A2, COX8C, AKAP1	55	496	18012	1.98079	1	0.999872	99.893
Annotation Cluster 4	Enrichment Score: 1.769602999985205
Category	Term	Count	%	PValue	Genes	List Total	Pop Hits	Pop Total	Fold Enrichment	Bonferroni	Benjamini	FDR
KEGG_PATHWAY	mmu04260:Cardiac muscle contraction	4	5.55556	0.00147947	COX7A2, ATP1B3, COX8C, COX6B2	24	77	7691	16.6472	0.0795675	0.0406083	1.45133
GOTERM_MF_DIRECT	GO:0004129~cytochrome-c oxidase activity	3	4.16667	0.00290139	COX7A2, COX8C, COX6B2	51	28	17446	36.6513	0.218841	0.116168	3.07771
KEGG_PATHWAY	mmu05012:Parkinson's disease	4	5.55556	0.00949845	COX7A2, COX8C, COX6B2, VDAC2	24	149	7691	8.60291	0.414012	0.163185	8.99353
KEGG_PATHWAY	mmu05016:Huntington's disease	4	5.55556	0.0203688	COX7A2, COX8C, COX6B2, VDAC2	24	198	7691	6.47391	0.684131	0.250318	18.3889
KEGG_PATHWAY	mmu00190:Oxidative phosphorylation	3	4.16667	0.0640757	COX7A2, COX8C, COX6B2	24	139	7691	6.91637	0.975482	0.523683	47.998
KEGG_PATHWAY	mmu04932:Non-alcoholic fatty liver disease (NAFLD)	3	4.16667	0.079227	COX7A2, COX8C, COX6B2	24	157	7691	6.12341	0.99017	0.537167	55.7382
KEGG_PATHWAY	mmu05010:Alzheimer's disease	3	4.16667	0.0972484	COX7A2, COX8C, COX6B2	24	177	7691	5.4315	0.99675	0.511372	63.5863
Annotation Cluster 5	Enrichment Score: 1.7557243968901917
Category	Term	Count	%	PValue	Genes	List Total	Pop Hits	Pop Total	Fold Enrichment	Bonferroni	Benjamini	FDR
GOTERM_BP_DIRECT	GO:0007283~spermatogenesis	8	11.1111	6.97505e-05	TEX40, RNF151, GALNTL5, RPL39L, GYKL1, TNP1, PRM1, SPATA6	47	407	18082	7.56213	0.012477	0.0062581	0.0858811
UP_KEYWORDS	Spermatogenesis	6	8.33333	0.000151546	TEX40, RNF151, GALNTL5, TNP1, PRM1, SPATA6	62	188	22680	11.6747	0.0148922	0.00747401	0.167759
UP_KEYWORDS	Differentiation	6	8.33333	0.0296915	TEX40, RNF151, GALNTL5, TNP1, PRM1, SPATA6	62	646	22680	3.39758	0.949409	0.347069	28.3885
GOTERM_BP_DIRECT	GO:0030154~cell differentiation	6	8.33333	0.0470824	TEX40, RNF151, GALNTL5, TNP1, PRM1, SPATA6	47	780	18082	2.95941	0.99983	0.944624	44.7904
GOTERM_BP_DIRECT	GO:0007286~spermatid development	3	4.16667	0.0625218	GALNTL5, TNP1, PRM1	47	160	18082	7.21356	0.999991	0.945267	54.8527
UP_KEYWORDS	Developmental protein	3	4.16667	0.744593	TNP1, PRM1, SPATA6	62	976	22680	1.12441	1	0.983339	100
GOTERM_BP_DIRECT	GO:0007275~multicellular organism development	3	4.16667	0.745412	TNP1, PRM1, SPATA6	47	1029	18082	1.12164	1	1	100
Annotation Cluster 6	Enrichment Score: 1.201563619680104
Category	Term	Count	%	PValue	Genes	List Total	Pop Hits	Pop Total	Fold Enrichment	Bonferroni	Benjamini	FDR
UP_KEYWORDS	Chromosome	6	8.33333	0.00483953	HIST2H2AA2, GM5601, HMGB4, CENPV, TNP1, PRM1	62	409	22680	5.36635	0.381387	0.0915862	5.23254
UP_KEYWORDS	Nucleosome core	3	4.16667	0.0297584	HIST2H2AA2, TNP1, PRM1	62	100	22680	10.9742	0.949753	0.31192	28.4432
GOTERM_CC_DIRECT	GO:0000786~nucleosome	3	4.16667	0.0343482	HIST2H2AA2, TNP1, PRM1	54	108	19662	10.1142	0.968578	0.438255	32.1052
GOTERM_CC_DIRECT	GO:0005694~chromosome	4	5.55556	0.0655536	HMGB4, CENPV, TNP1, PRM1	54	344	19662	4.23385	0.998784	0.525651	52.8163
UP_KEYWORDS	DNA-binding	6	8.33333	0.434537	HIST2H2AA2, HMGB4, TNP1, PIAS2, PRM1, SPZ1	62	1604	22680	1.36835	1	0.914047	99.8193
GOTERM_MF_DIRECT	GO:0003677~DNA binding	7	9.72222	0.438206	HIST2H2AA2, ZFAND3, HMGB4, TNP1, PIAS2, PRM1, SPZ1	51	1847	17446	1.29645	1	0.997816	99.7978

## Sheet: Supp Dataset 4D
Supplemental Dataset 4D. DAVID analysis of all genes highly expressed in round spermatids and present in mouse TIF
Annotation Cluster 1	Enrichment Score: 5.81924547745235
Category	Term	Count	%	PValue	Genes	List Total	Pop Hits	Pop Total	Fold Enrichment	Bonferroni	Benjamini	FDR
UP_KEYWORDS	Spermatogenesis	14	12.2807	1.07055e-11	TCP11, HILS1, MEIG1, HSPA2, DDX25, MEA1, TXNRD3, ODF2, TSSK2, PRM2, KLHL10, ODF1, TNP2, NPHP1	114	188	22680	14.8152	1.60583e-09	4.01458e-10	1.27842e-08
GOTERM_BP_DIRECT	GO:0007283~spermatogenesis	19	16.6667	1.70956e-11	MEIG1, MEA1, YBX3, PGAM2, TNP2, DBIL5, TCP11, ACE, HILS1, HSPA2, DDX25, TXNRD3, TSSK2, ODF2, PRM2, ODF1, KLHL10, TBPL1, NPHP1	105	407	18082	8.03927	8.53068e-09	8.53068e-09	2.46114e-08
UP_KEYWORDS	Differentiation	15	13.1579	4.11068e-06	MEIG1, MEA1, TNP2, FXR1, TCP11, HILS1, HSPA2, DDX25, TXNRD3, TSSK2, ODF2, ODF1, KLHL10, PRM2, NPHP1	114	646	22680	4.61952	0.000616414	0.000123313	0.00490873
GOTERM_BP_DIRECT	GO:0030154~cell differentiation	17	14.9123	9.38744e-06	MEIG1, MEA1, TNP2, RPS7, FXR1, TCP11, HILS1, HSPA2, DDX25, TPT1, TXNRD3, TSSK2, ODF2, ODF1, KLHL10, PRM2, NPHP1	105	780	18082	3.75328	0.0046734	0.0011704	0.0135136
UP_KEYWORDS	Developmental protein	11	9.64912	0.0239264	TCP11, HILS1, DDX25, MEA1, TXNRD3, TSSK2, ODF2, PRM2, ODF1, TNP2, FXR1	114	976	22680	2.24223	0.973552	0.125882	25.1134
GOTERM_BP_DIRECT	GO:0007275~multicellular organism development	11	9.64912	0.0718946	TCP11, HILS1, DDX25, MEA1, TXNRD3, TSSK2, ODF2, PRM2, ODF1, TNP2, FXR1	105	1029	18082	1.84092	1	0.85907	65.8399
Annotation Cluster 2	Enrichment Score: 4.9297404594455445
Category	Term	Count	%	PValue	Genes	List Total	Pop Hits	Pop Total	Fold Enrichment	Bonferroni	Benjamini	FDR
GOTERM_CC_DIRECT	GO:0031514~motile cilium	11	9.64912	8.10137e-11	LDHC, GAPDHS, SORD, RSPH1, STARD10, SPA17, DNAH8, AKAP3, ROPN1L, AKAP4, NPHP1	109	92	19662	21.5678	1.46635e-08	7.33174e-09	9.98809e-08
GOTERM_CC_DIRECT	GO:0005929~cilium	14	12.2807	1.64154e-09	LDHC, SORD, TUBA3A, HK1, STARD10, DNAH8, SPA17, GAPDHS, TULP2, DYNLL1, DNAAF1, ODF2, NPHP1, AKAP4	109	257	19662	9.82644	2.9712e-07	9.90399e-08	2.02384e-06
UP_KEYWORDS	Cilium	7	6.14035	0.000395008	SORD, DNAAF1, STARD10, ODF2, DNAH8, AKAP4, NPHP1	114	191	22680	7.29126	0.0575411	0.0049264	0.470687
UP_KEYWORDS	Flagellum	4	3.50877	0.000443255	SORD, STARD10, DNAH8, AKAP4	114	30	22680	26.5263	0.0643398	0.00510255	0.528038
UP_KEYWORDS	Cell projection	10	8.77193	0.00685227	CFAP36, SORD, RSPH1, DNAAF1, STARD10, DPYSL3, ODF2, DNAH8, AKAP4, NPHP1	114	678	22680	2.93433	0.643485	0.0556881	7.88286
GOTERM_CC_DIRECT	GO:0042995~cell projection	10	8.77193	0.0165444	CFAP36, SORD, RSPH1, DNAAF1, STARD10, DPYSL3, ODF2, DNAH8, AKAP4, NPHP1	109	712	19662	2.5335	0.951179	0.118223	18.5907
Annotation Cluster 3	Enrichment Score: 3.4000807756271776
Category	Term	Count	%	PValue	Genes	List Total	Pop Hits	Pop Total	Fold Enrichment	Bonferroni	Benjamini	FDR
GOTERM_CC_DIRECT	GO:0030529~intracellular ribonucleoprotein complex	15	13.1579	2.43341e-09	ACTB, PABPN1, RPS28, RPS17, RPLP0, YBX3, RPL36, RPL37A, EEF2, PABPC1, RPS20, DDX5, YBX1, YBX2, RPS7	109	320	19662	8.45556	4.40448e-07	8.80896e-08	3.00013e-06
GOTERM_MF_DIRECT	GO:0044822~poly(A) RNA binding	25	21.9298	1.814e-08	PABPN1, EEF1A1, TCP1, HSP90AA1, LYAR, YBX3, RPL26, RPL36, EEF2, DDX5, YBX1, RPS7, FXR1, RPS28, RPS17, RPLP0, IPO5, TPT1, CSDE1, PEBP1, RPL37A, EIF1, PABPC1, RPS20, KPNA2	103	1113	17446	3.80455	4.02708e-06	4.02708e-06	2.31248e-05
KEGG_PATHWAY	mmu03010:Ribosome	8	7.01754	6.1811e-05	RPS28, RPS17, RPLP0, RPL26, RPL36, RPL37A, RPS20, RPS7	55	145	7691	7.71511	0.00585501	0.00585501	0.0679219
UP_KEYWORDS	Ribosomal protein	8	7.01754	7.19225e-05	RPS28, RPS17, RPLP0, RPL26, RPL36, RPL37A, RPS20, RPS7	114	203	22680	7.84029	0.0107308	0.00154006	0.0858536
GOTERM_BP_DIRECT	GO:0006412~translation	10	8.77193	0.000509238	EEF1A1, RPS28, RPS17, RPL26, RPL36, EIF1, EEF2, RPL37A, RPS20, RPS7	105	401	18082	4.2945	0.224443	0.0495644	0.730621
GOTERM_CC_DIRECT	GO:0005840~ribosome	7	6.14035	0.000602209	RPS28, RPS17, RPLP0, RPL36, RPL37A, RPS20, RPS7	109	188	19662	6.71647	0.103299	0.0090449	0.739929
UP_KEYWORDS	Ribonucleoprotein	8	7.01754	0.000900494	RPS28, RPS17, RPLP0, RPL26, RPL36, RPL37A, RPS20, RPS7	114	308	22680	5.16746	0.126402	0.00960606	1.07006
GOTERM_MF_DIRECT	GO:0003735~structural constituent of ribosome	8	7.01754	0.000912757	RPS28, RPS17, RPLP0, RPL26, RPL36, RPL37A, RPS20, RPS7	103	264	17446	5.13269	0.183497	0.0653423	1.15736
GOTERM_CC_DIRECT	GO:0022627~cytosolic small ribosomal subunit	4	3.50877	0.00309266	RPS28, RPS17, RPS20, RPS7	109	53	19662	13.614	0.429156	0.0344331	3.74681
GOTERM_BP_DIRECT	GO:0042274~ribosomal small subunit biogenesis	3	2.63158	0.00525623	RPS28, RPS17, RPS7	105	19	18082	27.191	0.927905	0.280157	7.30634
GOTERM_CC_DIRECT	GO:0022625~cytosolic large ribosomal subunit	4	3.50877	0.0138037	RPLP0, RPL26, RPL36, RPL37A	109	91	19662	7.92903	0.919208	0.103616	15.749
GOTERM_BP_DIRECT	GO:0002181~cytoplasmic translation	3	2.63158	0.0163061	RPLP0, RPL26, RPL36	105	34	18082	15.195	0.999726	0.49523	21.0759
GOTERM_BP_DIRECT	GO:0006364~rRNA processing	4	3.50877	0.0361812	RPS28, RPS17, RPL26, RPS7	105	126	18082	5.46697	1	0.731125	41.171
GOTERM_CC_DIRECT	GO:0005622~intracellular	11	9.64912	0.382601	HSP90AA1, RPS28, RPS17, DYNLL2, RPLP0, IPO5, AKAP12, RPL36, RPL37A, RPS20, RPS7	109	1599	19662	1.24092	1	0.911486	99.7382
Annotation Cluster 4	Enrichment Score: 3.118038580662186
Category	Term	Count	%	PValue	Genes	List Total	Pop Hits	Pop Total	Fold Enrichment	Bonferroni	Benjamini	FDR
GOTERM_CC_DIRECT	GO:0043209~myelin sheath	9	7.89474	1.09308e-05	ACTG1, ACTB, EEF1A1, TCP1, HSP90AA1, HSPA2, PEBP1, SUCLA2, TUBB4B	109	192	19662	8.45556	0.00197653	0.000219807	0.0134756
UP_KEYWORDS	Nucleotide-binding	21	18.4211	0.000392252	ACTB, EEF1A1, TCP1, HSP90AA1, PHKG2, TUBA3A, HK1, EEF2, DDX5, DNAH8, ACTG1, UBE2D3, HSPA2, PSMC3, DDX25, PSMC2, HSPA4L, PEBP1, TSSK2, SUCLA2, TUBB4B	114	1754	22680	2.38192	0.0571511	0.00533565	0.46741
UP_KEYWORDS	ATP-binding	17	14.9123	0.00117714	ACTB, TCP1, HSP90AA1, PHKG2, HK1, DDX5, DNAH8, ACTG1, UBE2D3, HSPA2, PSMC3, DDX25, PSMC2, HSPA4L, PEBP1, TSSK2, SUCLA2	114	1363	22680	2.48137	0.161948	0.0117093	1.39669
GOTERM_MF_DIRECT	GO:0000166~nucleotide binding	22	19.2982	0.0036678	ACTB, PABPN1, EEF1A1, TCP1, HSP90AA1, PHKG2, HK1, EEF2, DDX5, DNAH8, ACTG1, UBE2D3, HSPA2, PSMC3, DDX25, PSMC2, HSPA4L, PEBP1, TSSK2, PABPC1, SUCLA2, TUBB4B	103	1936	17446	1.92476	0.557692	0.150536	4.57626
GOTERM_MF_DIRECT	GO:0005524~ATP binding	17	14.9123	0.0138789	ACTB, TCP1, HSP90AA1, PHKG2, HK1, DDX5, DNAH8, ACTG1, UBE2D3, HSPA2, PSMC3, DDX25, PSMC2, HSPA4L, PEBP1, TSSK2, SUCLA2	103	1507	17446	1.91071	0.955073	0.227836	16.3197
Annotation Cluster 5	Enrichment Score: 2.322992674955846
Category	Term	Count	%	PValue	Genes	List Total	Pop Hits	Pop Total	Fold Enrichment	Bonferroni	Benjamini	FDR
INTERPRO	IPR019844:Cold-shock conserved site	4	3.50877	8.3679e-06	YBX3, CSDE1, YBX1, YBX2	112	8	20594	91.9375	0.0024655	0.0024655	0.0111528
SMART	SM00357:CSP	4	3.50877	1.53666e-05	YBX3, CSDE1, YBX1, YBX2	55	10	10425	75.8182	0.000783397	0.000783397	0.0148646
INTERPRO	IPR002059:Cold-shock protein, DNA-binding	4	3.50877	1.77906e-05	YBX3, CSDE1, YBX1, YBX2	112	10	20594	73.55	0.00523452	0.00262069	0.0237101
INTERPRO	IPR011129:Cold shock protein	4	3.50877	1.77906e-05	YBX3, CSDE1, YBX1, YBX2	112	10	20594	73.55	0.00523452	0.00262069	0.0237101
UP_SEQ_FEATURE	domain:CSD	3	2.63158	0.00127059	YBX3, YBX1, YBX2	110	9	18012	54.5818	0.367264	0.367264	1.73099
INTERPRO	IPR012340:Nucleic acid-binding, OB-fold	5	4.38596	0.00143046	RPS28, YBX3, CSDE1, YBX1, YBX2	112	90	20594	10.2153	0.344454	0.10019	1.8899
GOTERM_MF_DIRECT	GO:0003723~RNA binding	13	11.4035	0.00197554	PABPN1, YBX3, EEF2, DDX5, YBX1, FXR1, YBX2, RPS28, PSMA6, DDX25, CSDE1, PABPC1, RPS20	103	780	17446	2.82298	0.355321	0.103943	2.48938
GOTERM_MF_DIRECT	GO:0003730~mRNA 3'-UTR binding	4	3.50877	0.00367733	YBX3, PABPC1, YBX2, FXR1	103	53	17446	12.7833	0.55863	0.127429	4.58789
UP_KEYWORDS	RNA-binding	9	7.89474	0.0104595	PABPN1, DDX25, YBX3, CSDE1, PABPC1, DDX5, YBX1, YBX2, FXR1	114	601	22680	2.97925	0.793445	0.0723532	11.7999
UP_KEYWORDS	mRNA processing	4	3.50877	0.197487	PABPN1, PABPC1, DDX5, YBX1	114	307	22680	2.59215	1	0.643451	92.7723
GOTERM_BP_DIRECT	GO:0006397~mRNA processing	4	3.50877	0.282844	PABPN1, PABPC1, DDX5, YBX1	105	322	18082	2.13925	1	0.999263	99.1656
UP_KEYWORDS	mRNA splicing	3	2.63158	0.336385	PABPC1, DDX5, YBX1	114	240	22680	2.48684	1	0.793432	99.2529
GOTERM_BP_DIRECT	GO:0008380~RNA splicing	3	2.63158	0.404641	PABPC1, DDX5, YBX1	105	241	18082	2.14369	1	0.999952	99.9428
GOTERM_MF_DIRECT	GO:0003676~nucleic acid binding	9	7.89474	0.437149	PABPN1, DDX25, YBX3, CSDE1, PABPC1, DDX5, YBX1, YBX2, FXR1	103	1237	17446	1.23234	1	0.983688	99.9342
GOTERM_MF_DIRECT	GO:0003677~DNA binding	10	8.77193	0.765076	STAT4, NACA, HILS1, YBX3, CSDE1, PRM2, TBPL1, TNP2, YBX1, YBX2	103	1847	17446	0.917047	1	0.999789	100
Annotation Cluster 6	Enrichment Score: 2.295547162065754
Category	Term	Count	%	PValue	Genes	List Total	Pop Hits	Pop Total	Fold Enrichment	Bonferroni	Benjamini	FDR
UP_KEYWORDS	Chaperone	8	7.01754	4.89749e-05	BAG5, TCP1, HSP90AA1, NACA, HSPA2, HSPA4L, DNAJB1, DNAJB3	114	191	22680	8.33287	0.0073195	0.00122365	0.0584685
UP_KEYWORDS	Stress response	4	3.50877	0.00626776	HSP90AA1, HSPA2, HSPA4L, DNAJB1	114	75	22680	10.6105	0.61059	0.053967	7.23335
GOTERM_MF_DIRECT	GO:0051082~unfolded protein binding	4	3.50877	0.009664	TCP1, HSP90AA1, HSPA2, DNAJB1	103	75	17446	9.03353	0.884194	0.213009	11.6439
KEGG_PATHWAY	mmu04141:Protein processing in endoplasmic reticulum	5	4.38596	0.0298117	UBE2D3, HSP90AA1, HSPA2, HSPA4L, DNAJB1	55	168	7691	4.1618	0.943594	0.301904	28.2997
GOTERM_BP_DIRECT	GO:0006457~protein folding	4	3.50877	0.0376386	TCP1, HSP90AA1, HSPA4L, DNAJB1	105	128	18082	5.38155	1	0.720928	42.4387
Annotation Cluster 7	Enrichment Score: 2.189023079116891
Category	Term	Count	%	PValue	Genes	List Total	Pop Hits	Pop Total	Fold Enrichment	Bonferroni	Benjamini	FDR
KEGG_PATHWAY	mmu00010:Glycolysis / Gluconeogenesis	5	4.38596	0.00113355	LDHC, GAPDHS, FBP1, PGAM2, HK1	55	66	7691	10.5937	0.102146	0.0524485	1.23897
UP_KEYWORDS	Glycolysis	3	2.63158	0.0131519	GAPDHS, PGAM2, HK1	114	35	22680	17.0526	0.86274	0.079414	14.6234
GOTERM_BP_DIRECT	GO:0006096~glycolytic process	3	2.63158	0.0181762	GAPDHS, PGAM2, HK1	105	36	18082	14.3508	0.999894	0.505448	23.2086
Annotation Cluster 8	Enrichment Score: 1.9398637960022018
Category	Term	Count	%	PValue	Genes	List Total	Pop Hits	Pop Total	Fold Enrichment	Bonferroni	Benjamini	FDR
UP_KEYWORDS	Cytoskeleton	16	14.0351	0.000283777	ACTB, TCP1, TUBA3A, AKAP12, TMSB10, DNAH8, RPS7, ACTG1, DYNLL1, HSPA2, ACTL7B, DYNLL2, TSSK2, ODF2, NPHP1, TUBB4B	114	1073	22680	2.9666	0.041679	0.0042482	0.338351
GOTERM_BP_DIRECT	GO:0007017~microtubule-based process	4	3.50877	0.00168103	DYNLL1, DYNLL2, TUBA3A, TUBB4B	105	41	18082	16.8009	0.568092	0.113021	2.39302
GOTERM_CC_DIRECT	GO:0005856~cytoskeleton	15	13.1579	0.00308776	ACTB, TCP1, AKAP12, HSBP1, DNAH8, RPS7, ACTG1, DYNLL1, HSPA2, ACTL7B, DYNLL2, TSSK2, ODF2, TUBB4B, NPHP1	109	1113	19662	2.43107	0.428648	0.0366289	3.74098
GOTERM_CC_DIRECT	GO:0005874~microtubule	7	6.14035	0.00937847	TCP1, DYNLL1, DYNLL2, TUBA3A, ODF2, DNAH8, TUBB4B	109	327	19662	3.86146	0.818321	0.0817408	10.9678
UP_KEYWORDS	Dynein	3	2.63158	0.0104121	DYNLL1, DYNLL2, DNAH8	114	31	22680	19.253	0.791955	0.0793097	11.7494
UP_KEYWORDS	Microtubule	6	5.26316	0.0104313	DYNLL1, DYNLL2, TUBA3A, ODF2, DNAH8, TUBB4B	114	264	22680	4.52153	0.792561	0.0756329	11.7699
GOTERM_MF_DIRECT	GO:0005200~structural constituent of cytoskeleton	4	3.50877	0.0107519	ACTG1, TUBA3A, ODF2, TUBB4B	103	78	17446	8.68608	0.909268	0.196009	12.8733
GOTERM_CC_DIRECT	GO:0030286~dynein complex	3	2.63158	0.0125297	DYNLL1, DYNLL2, DNAH8	109	31	19662	17.4566	0.897941	0.0985371	14.3973
GOTERM_MF_DIRECT	GO:0003774~motor activity	3	2.63158	0.0780519	DYNLL1, DYNLL2, DNAH8	103	79	17446	6.4321	1	0.653974	64.5121
UP_KEYWORDS	Motor protein	3	2.63158	0.13382	DYNLL1, DYNLL2, DNAH8	114	128	22680	4.66283	1	0.536812	82.014
GOTERM_CC_DIRECT	GO:0005813~centrosome	5	4.38596	0.217252	TCP1, DYNLL1, DYNLL2, ODF2, DNAJB3	109	435	19662	2.07339	1	0.728547	95.1193
Annotation Cluster 9	Enrichment Score: 1.9312027784403132
Category	Term	Count	%	PValue	Genes	List Total	Pop Hits	Pop Total	Fold Enrichment	Bonferroni	Benjamini	FDR
UP_KEYWORDS	Proteasome	4	3.50877	0.00275494	PSMF1, PSMA6, PSMC3, PSMC2	114	56	22680	14.2105	0.338875	0.0255317	3.24073
KEGG_PATHWAY	mmu03050:Proteasome	4	3.50877	0.00377	PSMF1, PSMA6, PSMC3, PSMC2	55	45	7691	12.4299	0.301504	0.0858006	4.06682
GOTERM_CC_DIRECT	GO:0000502~proteasome complex	4	3.50877	0.00573796	PSMF1, PSMA6, PSMC3, PSMC2	109	66	19662	10.9324	0.647097	0.0562223	6.84882
GOTERM_BP_DIRECT	GO:0006511~ubiquitin-dependent protein catabolic process	4	3.50877	0.0592356	PSMF1, UBE2D3, PSMA6, PSMC2	105	154	18082	4.47297	1	0.815995	58.4835
GOTERM_CC_DIRECT	GO:0000932~cytoplasmic mRNA processing body	3	2.63158	0.0625448	PSMA6, PSMC3, PSMC2	109	74	19662	7.31292	0.999992	0.351418	54.8995
Annotation Cluster 10	Enrichment Score: 1.8315884227473338
Category	Term	Count	%	PValue	Genes	List Total	Pop Hits	Pop Total	Fold Enrichment	Bonferroni	Benjamini	FDR
KEGG_PATHWAY	mmu00010:Glycolysis / Gluconeogenesis	5	4.38596	0.00113355	LDHC, GAPDHS, FBP1, PGAM2, HK1	55	66	7691	10.5937	0.102146	0.0524485	1.23897
KEGG_PATHWAY	mmu01130:Biosynthesis of antibiotics	7	6.14035	0.00366766	LDHC, PGP, FBP1, PGAM2, HK1, SUCLA2, FDFT1	55	214	7691	4.57409	0.294655	0.109842	3.95844
GOTERM_BP_DIRECT	GO:0005975~carbohydrate metabolic process	6	5.26316	0.00676356	LDHC, PGP, PPP1R2, PHKG2, FBP1, HK1	105	206	18082	5.01581	0.966173	0.313587	9.30804
KEGG_PATHWAY	mmu01200:Carbon metabolism	5	4.38596	0.00870045	PGP, FBP1, PGAM2, HK1, SUCLA2	55	116	7691	6.02743	0.56402	0.129215	9.15853
GOTERM_MF_DIRECT	GO:0003824~catalytic activity	8	7.01754	0.0222782	LDHC, PPM1G, LANCL1, FBP1, PGAM2, HK1, SUCLA2, FDFT1	103	479	17446	2.82887	0.993273	0.300412	24.9648
GOTERM_BP_DIRECT	GO:0008152~metabolic process	7	6.14035	0.0509319	PGP, FBP1, PGAM2, HK1, SUCLA2, GSTM5, FDFT1	105	463	18082	2.6036	1	0.784419	52.8844
KEGG_PATHWAY	mmu01100:Metabolic pathways	10	8.77193	0.543831	LDHC, GAPDHS, PGP, SORD, FBP1, PGAM2, HK1, SUCLA2, ALLC, FDFT1	55	1269	7691	1.10194	1	0.980247	99.9821
Annotation Cluster 11	Enrichment Score: 1.4134524409803535
Category	Term	Count	%	PValue	Genes	List Total	Pop Hits	Pop Total	Fold Enrichment	Bonferroni	Benjamini	FDR
GOTERM_BP_DIRECT	GO:0030317~sperm motility	8	7.01754	1.23414e-07	LDHC, GAPDHS, SORD, SMCP, ROPN1, TNP2, ROPN1L, AKAP4	105	68	18082	20.2599	6.15819e-05	3.07914e-05	0.000177672
UP_KEYWORDS	Oxidoreductase	6	5.26316	0.214021	LDHC, GAPDHS, HMOX2, SORD, TXNRD3, FDFT1	114	639	22680	1.86805	1	0.665347	94.3632
UP_KEYWORDS	NAD	3	2.63158	0.231605	LDHC, GAPDHS, SORD	114	183	22680	3.26143	1	0.676669	95.6978
GOTERM_MF_DIRECT	GO:0016491~oxidoreductase activity	6	5.26316	0.278602	LDHC, GAPDHS, HMOX2, SORD, TXNRD3, FDFT1	103	604	17446	1.68257	1	0.931784	98.4439
INTERPRO	IPR016040:NAD(P)-binding domain	3	2.63158	0.291113	LDHC, GAPDHS, SORD	112	199	20594	2.77198	1	0.999987	98.9805
GOTERM_BP_DIRECT	GO:0055114~oxidation-reduction process	6	5.26316	0.348776	LDHC, GAPDHS, HMOX2, SORD, TXNRD3, FDFT1	105	676	18082	1.52849	1	0.999866	99.7918
UP_KEYWORDS	Endoplasmic reticulum	5	4.38596	0.737343	PSMF1, HMOX2, BSCL2, TXNRD3, FDFT1	114	997	22680	0.99773	1	0.977261	100
