# Supplementary material for: Sperm proteins and cancer‐testis antigens are released by the seminiferous tubules in mice and men
Source: FASEB J. 2021 Feb 10;35(3):e21397. doi: 10.1096/fj.202002484R (PMC7898903; doi:10.1096/fj.202002484R)
Supplement: Supplementary file 6 — Supplementary Material [file FSB2-35-e21397-s010.xlsx]

## Sheet: Supp Dataset 5 details
Supplemental Dataset 5	N=4720 proteins identified in human TIF
Proteins were identified in TIF taken from 3 men with clinical features of normal testicular function, but were infertile due to obstruction of the distal reproductive tract (see Supp Dataset 9 for clinical details)
Column explanations
Majority protein IDs:	All protein ID annotations in UniProtKB/Swiss-Prot human database (October 2016)
Leading protein ID:	First, or leading, protein ID annotation in UniProtKB/Swiss-Prot human database (October 2016)
No. Peptides:	Total number of unique and redundant peptides for the leading protein ID
Unique Peptides:	Total number of unique peptides with a unique sequence obtained by removing the redundancy from the peptide hits
iBAQ:	The sum of all the peptides intensities divided by the number of observable peptides of a protein
Relative abundance (human):	Relative abundance score in 20 fold ranges, based on top most abundant protein iBAQ score in human TIF
Gene ontology (biological process):	Describes the pathways and larger processes to which that gene product’s activity contribute (UniProtKB and GO)
Gene ontology (cellular component):	Describes where the gene products are active (UniProtKB and GO)
Gene ontology (molecular function):	Describes the molecular activities of individual gene products (UniProtKB and GO)
Subcellular location:	Provides information on the location and the topology of the mature protein in the cell (UniProtKB and GO)
Function:	Describes the function of the protein (UniProtKB and GO)
Keywords:	UniProtKB Keywords constitute a controlled vocabulary with a hierarchical structure. Keywords summarise the content of a UniProtKB entry and facilitate the search for proteins of interes

## Sheet: Supp Dataset 5
Supplemental Dataset 5. N=4720 proteins identified in human TIF
Leading protein ID	Majority protein IDs	Gene symbol	Protein names	Mol. weight [kDa]	No. Peptides Patient 1	No. Peptides Patient 2	No. Peptides Patient 3	Unique peptides Patient 1	Unique peptides Patient 2	Unique peptides Patient 3	iBAQ Patient 1	iBAQ Patient 2	iBAQ Patient 3	Average iBAQ	Relative abundance	Identification type Patient 1	Identification type Patient 2	Identification type Patient 3	Gene ontology (biological process)	Gene ontology (cellular component)	Gene ontology (molecular function)	Subcellular location [CC]	Function [CC]	Keywords
P69905	P69905	HBA1	Hemoglobin subunit alpha	15.257	16	16	13	5	5	4	599520000	541110000	205040000	4.48557e+08	+++++	By MS/MS	By MS/MS	By MS/MS	bicarbonate transport [GO:0015701]; cellular oxidant detoxification [GO:0098869]; hydrogen peroxide catabolic process [GO:0042744]; oxygen transport [GO:0015671]; positive regulation of cell death [GO:0010942]; protein heterooligomerization [GO:0051291]; receptor-mediated endocytosis [GO:0006898]; response to hydrogen peroxide [GO:0042542]	blood microparticle [GO:0072562]; cytosol [GO:0005829]; cytosolic small ribosomal subunit [GO:0022627]; endocytic vesicle lumen [GO:0071682]; extracellular exosome [GO:0070062]; extracellular region [GO:0005576]; extracellular space [GO:0005615]; haptoglobin-hemoglobin complex [GO:0031838]; hemoglobin complex [GO:0005833]; membrane [GO:0016020]	heme binding [GO:0020037]; iron ion binding [GO:0005506]; organic acid binding [GO:0043177]; oxygen binding [GO:0019825]; oxygen carrier activity [GO:0005344]		FUNCTION: Involved in oxygen transport from the lung to the various peripheral tissues.	3D-structure;Acetylation;Complete proteome;Direct protein sequencing;Disease mutation;Glycation;Glycoprotein;Heme;Hereditary hemolytic anemia;Iron;Metal-binding;Oxygen transport;Phosphoprotein;Polymorphism;Reference proteome;Transport
P68871	P68871;F8W6P5	HBB	Hemoglobin subunit beta;LVV-hemorphin-7;Spinorphin	15.998	25	24	20	17	16	12	345120000	465440000	198140000	3.36233e+08	+++++	By MS/MS	By MS/MS	By MS/MS	bicarbonate transport [GO:0015701]; blood coagulation [GO:0007596]; cellular oxidant detoxification [GO:0098869]; hydrogen peroxide catabolic process [GO:0042744]; neutrophil degranulation [GO:0043312]; nitric oxide transport [GO:0030185]; oxygen transport [GO:0015671]; platelet aggregation [GO:0070527]; positive regulation of cell death [GO:0010942]; positive regulation of nitric oxide biosynthe…	blood microparticle [GO:0072562]; cytosol [GO:0005829]; endocytic vesicle lumen [GO:0071682]; extracellular exosome [GO:0070062]; extracellular region [GO:0005576]; extracellular space [GO:0005615]; ficolin-1-rich granule lumen [GO:1904813]; haptoglobin-hemoglobin complex [GO:0031838]; hemoglobin complex [GO:0005833]; tertiary granule lumen [GO:1904724]	heme binding [GO:0020037]; hemoglobin alpha binding [GO:0031721]; hemoglobin binding [GO:0030492]; metal ion binding [GO:0046872]; organic acid binding [GO:0043177]; oxygen binding [GO:0019825]; oxygen carrier activity [GO:0005344]		FUNCTION: Involved in oxygen transport from the lung to the various peripheral tissues. {ECO:0000269|PubMed:28066926}.; FUNCTION: LVV-hemorphin-7 potentiates the activity of bradykinin, causing a decrease in blood pressure.; FUNCTION: Spinorphin: functions as an endogenous inhibitor of enkephalin-degrading enzymes such as DPP3, and as a selective antagonist of the P2RX3 receptor which is involved…	3D-structure;Acetylation;Complete proteome;Congenital dyserythropoietic anemia;Direct protein sequencing;Disease mutation;Glycation;Glycoprotein;Heme;Hereditary hemolytic anemia;Hypotensive agent;Iron;Metal-binding;Oxygen transport;Phosphoprotein;Polymorphism;Pyruvate;Reference proteome;S-nitrosylation;Transport;Vasoactive
CON__P02768-1	CON__P02768-1;P02768;B7WNR0;H0YA55;D6RHD5;C9JKR2;P02768-2;A0A087WWT3;P02768-3	ALB	Serum albumin	69.366	111	106	101	7	5	5	338480000	200240000	356970000	2.98563e+08	+++++	By MS/MS	By MS/MS	By MS/MS
P01834	P01834;A0A075B6H6	IGKC	Ig kappa chain C region	11.609	10	10	9	10	10	9	157150000	170420000	159100000	1.62223e+08	+++++	By MS/MS	By MS/MS	By MS/MS	B cell receptor signaling pathway [GO:0050853]; complement activation [GO:0006956]; complement activation, classical pathway [GO:0006958]; defense response to bacterium [GO:0042742]; Fc-epsilon receptor signaling pathway [GO:0038095]; Fc-gamma receptor signaling pathway involved in phagocytosis [GO:0038096]; immune response [GO:0006955]; innate immune response [GO:0045087]; leukocyte migration [G…	blood microparticle [GO:0072562]; external side of plasma membrane [GO:0009897]; extracellular exosome [GO:0070062]; extracellular region [GO:0005576]; extracellular space [GO:0005615]; immunoglobulin complex, circulating [GO:0042571]; plasma membrane [GO:0005886]	antigen binding [GO:0003823]; immunoglobulin receptor binding [GO:0034987]	SUBCELLULAR LOCATION: Secreted {ECO:0000303|PubMed:20176268, ECO:0000303|PubMed:22158414}. Cell membrane {ECO:0000303|PubMed:20176268, ECO:0000303|PubMed:22158414}.	FUNCTION: Constant region of immunoglobulin light chains. Immunoglobulins, also known as antibodies, are membrane-bound or secreted glycoproteins produced by B lymphocytes. In the recognition phase of humoral immunity, the membrane-bound immunoglobulins serve as receptors which, upon binding of a specific antigen, trigger the clonal expansion and differentiation of B lymphocytes into immunoglobul…	3D-structure;Adaptive immunity;Cell membrane;Complete proteome;Direct protein sequencing;Disease mutation;Disulfide bond;Immunity;Immunoglobulin;Immunoglobulin domain;Membrane;Polymorphism;Reference proteome;Secreted
P02766	P02766;A0A087WT59;A0A087WV45	TTR	Transthyretin	15.887	18	16	9	18	16	9	135450000	60724000	41251000	7.91417e+07	+++++	By MS/MS	By MS/MS	By MS/MS	cellular protein metabolic process [GO:0044267]; extracellular matrix organization [GO:0030198]; neutrophil degranulation [GO:0043312]; purine nucleobase metabolic process [GO:0006144]; retinoid metabolic process [GO:0001523]; retinol metabolic process [GO:0042572]; thyroid hormone transport [GO:0070327]	azurophil granule lumen [GO:0035578]; extracellular exosome [GO:0070062]; extracellular region [GO:0005576]; extracellular space [GO:0005615]; protein-containing complex [GO:0032991]	hormone activity [GO:0005179]; identical protein binding [GO:0042802]; protein heterodimerization activity [GO:0046982]; thyroid hormone binding [GO:0070324]	SUBCELLULAR LOCATION: Secreted. Cytoplasm.	FUNCTION: Thyroid hormone-binding protein. Probably transports thyroxine from the bloodstream to the brain. {ECO:0000269|PubMed:3714052}.	3D-structure;Amyloid;Amyloidosis;Complete proteome;Cytoplasm;Direct protein sequencing;Disease mutation;Gamma-carboxyglutamic acid;Glycoprotein;Hormone;Neuropathy;Phosphoprotein;Polymorphism;Reference proteome;Secreted;Signal;Thyroid hormone;Transport
P00915	P00915;E5RHP7;E5RH81;E5RG43;E5RFE7	CA1	Carbonic anhydrase 1	28.87	19	20	16	2	2	1	62847000	66553000	65774000	65058000	+++++	By MS/MS	By MS/MS	By MS/MS	bicarbonate transport [GO:0015701]; interleukin-12-mediated signaling pathway [GO:0035722]; one-carbon metabolic process [GO:0006730]	cytosol [GO:0005829]; extracellular exosome [GO:0070062]	arylesterase activity [GO:0004064]; carbonate dehydratase activity [GO:0004089]; hydro-lyase activity [GO:0016836]; zinc ion binding [GO:0008270]	SUBCELLULAR LOCATION: Cytoplasm.	FUNCTION: Reversible hydration of carbon dioxide. Can hydrates cyanamide to urea. {ECO:0000269|PubMed:10550681}.	3D-structure;Acetylation;Complete proteome;Cytoplasm;Direct protein sequencing;Lyase;Metal-binding;Polymorphism;Reference proteome;Zinc
A0A075B6K9	A0A075B6K9;P0CG05;P0CF74	IGLC2;IGLC6	Ig lambda-2 chain C regions;Ig lambda-6 chain C region	11.236	10	9	8	0	0	0	79351000	54756000	45346000	5.98177e+07	+++++	By MS/MS	By MS/MS	By MS/MS	B cell receptor signaling pathway [GO:0050853]; complement activation [GO:0006956]; complement activation, classical pathway [GO:0006958]; defense response to bacterium [GO:0042742]; Fc-epsilon receptor signaling pathway [GO:0038095]; Fc-gamma receptor signaling pathway involved in phagocytosis [GO:0038096]; innate immune response [GO:0045087]; leukocyte migration [GO:0050900]; phagocytosis, engu…	blood microparticle [GO:0072562]; external side of plasma membrane [GO:0009897]; extracellular exosome [GO:0070062]; extracellular region [GO:0005576]; extracellular space [GO:0005615]; immunoglobulin complex, circulating [GO:0042571]; plasma membrane [GO:0005886]	antigen binding [GO:0003823]; immunoglobulin receptor binding [GO:0034987]	SUBCELLULAR LOCATION: Secreted {ECO:0000303|PubMed:20176268, ECO:0000303|PubMed:22158414}. Cell membrane {ECO:0000303|PubMed:20176268, ECO:0000303|PubMed:22158414}.	FUNCTION: Constant region of immunoglobulin light chains. Immunoglobulins, also known as antibodies, are membrane-bound or secreted glycoproteins produced by B lymphocytes. In the recognition phase of humoral immunity, the membrane-bound immunoglobulins serve as receptors which, upon binding of a specific antigen, trigger the clonal expansion and differentiation of B lymphocytes into immunoglobul…	3D-structure;Adaptive immunity;Bence-Jones protein;Cell membrane;Complete proteome;Direct protein sequencing;Disulfide bond;Immunity;Immunoglobulin;Immunoglobulin domain;Membrane;Polymorphism;Reference proteome;Secreted
P01613	P01613		Ig kappa chain V-I region Ni	11.745	2	2	2	1	1	1	75671000	7964700	95745000	5.97936e+07	+++++	By MS/MS	By MS/MS	By MS/MS
P02787	P02787	TF	Serotransferrin	77.063	72	63	65	65	56	57	72424000	40516000	66272000	5.97373e+07	+++++	By MS/MS	By MS/MS	By MS/MS	cellular iron ion homeostasis [GO:0006879]; cellular protein metabolic process [GO:0044267]; cellular response to iron ion [GO:0071281]; iron ion homeostasis [GO:0055072]; membrane organization [GO:0061024]; platelet degranulation [GO:0002576]; positive regulation of receptor-mediated endocytosis [GO:0048260]; post-translational protein modification [GO:0043687]; regulation of iron ion transport …	apical plasma membrane [GO:0016324]; basal part of cell [GO:0045178]; basal plasma membrane [GO:0009925]; blood microparticle [GO:0072562]; cell surface [GO:0009986]; clathrin-coated pit [GO:0005905]; clathrin-coated vesicle membrane [GO:0030665]; cytoplasmic vesicle [GO:0031410]; early endosome [GO:0005769]; endocytic vesicle [GO:0030139]; endoplasmic reticulum lumen [GO:0005788]; endosome membr…	ferric iron binding [GO:0008199]; ferric iron transmembrane transporter activity [GO:0015091]; ferrous iron binding [GO:0008198]; iron chaperone activity [GO:0034986]; transferrin receptor binding [GO:1990459]	SUBCELLULAR LOCATION: Secreted.	FUNCTION: Transferrins are iron binding transport proteins which can bind two Fe(3+) ions in association with the binding of an anion, usually bicarbonate. It is responsible for the transport of iron from sites of absorption and heme degradation to those of storage and utilization. Serum transferrin may also have a further role in stimulating cell proliferation.	3D-structure;Complete proteome;Direct protein sequencing;Disease mutation;Disulfide bond;Glycoprotein;Ion transport;Iron;Iron transport;Metal-binding;Methylation;Phosphoprotein;Polymorphism;Reference proteome;Repeat;Secreted;Signal;Transport
A0A0A0MS08	A0A0A0MS08;P01857	IGHG1	Ig gamma-1 chain C region	43.911	27	23	21	1	1	1	84061000	51410000	43610000	5.96937e+07	+++++	By MS/MS	By MS/MS	By MS/MS		integral component of membrane [GO:0016021]				Complete proteome;Membrane;Proteomics identification;Reference proteome;Transmembrane;Transmembrane helix
P02647	P02647;F8W696	APOA1	Apolipoprotein A-I;Proapolipoprotein A-I;Truncated apolipoprotein A-I	30.777	29	28	29	28	27	28	70407000	50820000	56900000	5.93757e+07	+++++	By MS/MS	By MS/MS	By MS/MS	adrenal gland development [GO:0030325]; animal organ regeneration [GO:0031100]; blood vessel endothelial cell migration [GO:0043534]; cellular protein metabolic process [GO:0044267]; cholesterol biosynthetic process [GO:0006695]; cholesterol efflux [GO:0033344]; cholesterol homeostasis [GO:0042632]; cholesterol import [GO:0070508]; cholesterol metabolic process [GO:0008203]; cholesterol transport…	blood microparticle [GO:0072562]; cell surface [GO:0009986]; chylomicron [GO:0042627]; collagen-containing extracellular matrix [GO:0062023]; cytoplasmic vesicle [GO:0031410]; cytosol [GO:0005829]; discoidal high-density lipoprotein particle [GO:0034365]; early endosome [GO:0005769]; endocytic vesicle [GO:0030139]; endocytic vesicle lumen [GO:0071682]; endoplasmic reticulum lumen [GO:0005788]; ex…	amyloid-beta binding [GO:0001540]; apolipoprotein A-I receptor binding [GO:0034191]; apolipoprotein receptor binding [GO:0034190]; chemorepellent activity [GO:0045499]; cholesterol binding [GO:0015485]; cholesterol transporter activity [GO:0017127]; enzyme binding [GO:0019899]; heat shock protein binding [GO:0031072]; high-density lipoprotein particle binding [GO:0008035]; high-density lipoprotei…	SUBCELLULAR LOCATION: Secreted.	FUNCTION: Participates in the reverse transport of cholesterol from tissues to the liver for excretion by promoting cholesterol efflux from tissues and by acting as a cofactor for the lecithin cholesterol acyltransferase (LCAT). As part of the SPAP complex, activates spermatozoa motility. {ECO:0000269|PubMed:1909888}.	3D-structure;Amyloid;Amyloidosis;Atherosclerosis;Cholesterol metabolism;Complete proteome;Direct protein sequencing;Disease mutation;Glycation;Glycoprotein;HDL;Lipid metabolism;Lipid transport;Lipoprotein;Neuropathy;Oxidation;Palmitate;Phosphoprotein;Polymorphism;Reference proteome;Repeat;Secreted;Signal;Steroid metabolism;Sterol metabolism;Transport
A0A024R6I7	A0A024R6I7;A0A0G2JRN3	SERPINA1		46.708	35	29	28	4	2	1	82473000	35128000	59140000	5.89137e+07	+++++	By MS/MS	By MS/MS	By MS/MS		extracellular space [GO:0005615]				Complete proteome;Proteomics identification;Reference proteome;Signal
CON__P15636	CON__P15636			68.124	21	22	20	21	22	20	44424000	76909000	48236000	56523000	+++++	By MS/MS	By MS/MS	By MS/MS
P01859	P01859	IGHG2	Ig gamma-2 chain C region	35.9	23	20	20	12	10	9	45208000	27641000	90363000	54404000	+++++	By MS/MS	By MS/MS	By MS/MS	B cell receptor signaling pathway [GO:0050853]; complement activation [GO:0006956]; complement activation, classical pathway [GO:0006958]; defense response to bacterium [GO:0042742]; Fc-gamma receptor signaling pathway involved in phagocytosis [GO:0038096]; innate immune response [GO:0045087]; phagocytosis, engulfment [GO:0006911]; phagocytosis, recognition [GO:0006910]; positive regulation of B …	blood microparticle [GO:0072562]; external side of plasma membrane [GO:0009897]; extracellular exosome [GO:0070062]; extracellular region [GO:0005576]; extracellular space [GO:0005615]; immunoglobulin complex, circulating [GO:0042571]	antigen binding [GO:0003823]; immunoglobulin receptor binding [GO:0034987]	SUBCELLULAR LOCATION: Secreted {ECO:0000303|PubMed:20176268, ECO:0000303|PubMed:22158414}. Cell membrane {ECO:0000303|PubMed:20176268, ECO:0000303|PubMed:22158414}.	FUNCTION: Constant region of immunoglobulin heavy chains. Immunoglobulins, also known as antibodies, are membrane-bound or secreted glycoproteins produced by B lymphocytes. In the recognition phase of humoral immunity, the membrane-bound immunoglobulins serve as receptors which, upon binding of a specific antigen, trigger the clonal expansion and differentiation of B lymphocytes into immunoglobul…	3D-structure;Adaptive immunity;Cell membrane;Complete proteome;Direct protein sequencing;Disulfide bond;Glycoprotein;Immunity;Immunoglobulin;Immunoglobulin domain;Membrane;Polymorphism;Reference proteome;Secreted
P69891	P69891	HBG1	Hemoglobin subunit gamma-1	16.14	12	15	12	2	2	2	41621000	64804000	33461000	4.66287e+07	+++++	By MS/MS	By MS/MS	By MS/MS	blood coagulation [GO:0007596]; cellular oxidant detoxification [GO:0098869]; hydrogen peroxide catabolic process [GO:0042744]	cytosol [GO:0005829]; haptoglobin-hemoglobin complex [GO:0031838]; hemoglobin complex [GO:0005833]	heme binding [GO:0020037]; metal ion binding [GO:0046872]; organic acid binding [GO:0043177]; oxygen binding [GO:0019825]; oxygen carrier activity [GO:0005344]		FUNCTION: Gamma chains make up the fetal hemoglobin F, in combination with alpha chains.	3D-structure;Acetylation;Complete proteome;Direct protein sequencing;Disease mutation;Heme;Iron;Metal-binding;Oxygen transport;Phosphoprotein;Polymorphism;Reference proteome;S-nitrosylation;Transport
P01876	P01876	IGHA1	Ig alpha-1 chain C region	37.654	17	19	19	8	7	7	37321000	33168000	58980000	4.31563e+07	+++++	By MS/MS	By MS/MS	By MS/MS	antibacterial humoral response [GO:0019731]; B cell receptor signaling pathway [GO:0050853]; complement activation, classical pathway [GO:0006958]; defense response to bacterium [GO:0042742]; glomerular filtration [GO:0003094]; immune response [GO:0006955]; innate immune response [GO:0045087]; leukocyte migration [GO:0050900]; phagocytosis, engulfment [GO:0006911]; phagocytosis, recognition [GO:0…	blood microparticle [GO:0072562]; external side of plasma membrane [GO:0009897]; extracellular exosome [GO:0070062]; extracellular region [GO:0005576]; extracellular space [GO:0005615]; immunoglobulin complex, circulating [GO:0042571]; monomeric IgA immunoglobulin complex [GO:0071748]; secretory dimeric IgA immunoglobulin complex [GO:0071752]; secretory IgA immunoglobulin complex [GO:0071751]	antigen binding [GO:0003823]; immunoglobulin receptor binding [GO:0034987]	SUBCELLULAR LOCATION: Secreted {ECO:0000303|PubMed:20176268, ECO:0000303|PubMed:22158414}. Cell membrane {ECO:0000303|PubMed:20176268, ECO:0000303|PubMed:22158414}.	FUNCTION: Constant region of immunoglobulin heavy chains. Immunoglobulins, also known as antibodies, are membrane-bound or secreted glycoproteins produced by B lymphocytes. In the recognition phase of humoral immunity, the membrane-bound immunoglobulins serve as receptors which, upon binding of a specific antigen, trigger the clonal expansion and differentiation of B lymphocytes into immunoglobul…	3D-structure;Adaptive immunity;Cell membrane;Chromophore;Chromosomal rearrangement;Complete proteome;Direct protein sequencing;Disulfide bond;Glycoprotein;Immunity;Immunoglobulin;Immunoglobulin domain;Membrane;Polymorphism;Reference proteome;Secreted
P08263	P08263;P09210	GSTA1;GSTA2	Glutathione S-transferase A1;Glutathione S-transferase A1, N-terminally processed;Glutathione S-transferase A2	25.631	12	12	15	8	7	10	40987000	25830000	60431000	42416000	+++++	By MS/MS	By MS/MS	By MS/MS	epithelial cell differentiation [GO:0030855]; glutathione derivative biosynthetic process [GO:1901687]; glutathione metabolic process [GO:0006749]; linoleic acid metabolic process [GO:0043651]; prostaglandin metabolic process [GO:0006693]; xenobiotic metabolic process [GO:0006805]	cytosol [GO:0005829]; extracellular exosome [GO:0070062]	glutathione peroxidase activity [GO:0004602]; glutathione transferase activity [GO:0004364]; steroid delta-isomerase activity [GO:0004769]	SUBCELLULAR LOCATION: Cytoplasm.	FUNCTION: Glutathione S-transferase that catalyzes the nucleophilic attack of the sulfur atom of glutathione on the electrophilic groups of a wide range of exogenous and endogenous compounds (Probable). Involved in the formation of glutathione conjugates of both prostaglandin A2 (PGA2) and prostaglandin J2 (PGJ2) (PubMed:9084911). It also catalyzes the isomerization of D5-androstene-3,17-dione (A…	3D-structure;Acetylation;Complete proteome;Cytoplasm;Direct protein sequencing;Isomerase;Oxidoreductase;Peroxidase;Polymorphism;Reference proteome;Transferase
P21266	P21266;A0A0A0MTN3	GSTM3	Glutathione S-transferase Mu 3	26.559	18	16	19	17	15	18	35858000	21320000	65293000	4.08237e+07	+++++	By MS/MS	By MS/MS	By MS/MS	cellular detoxification of nitrogen compound [GO:0070458]; establishment of blood-nerve barrier [GO:0008065]; glutathione derivative biosynthetic process [GO:1901687]; glutathione metabolic process [GO:0006749]; nitrobenzene metabolic process [GO:0018916]; response to estrogen [GO:0043627]; xenobiotic catabolic process [GO:0042178]	cytoplasm [GO:0005737]; cytosol [GO:0005829]; extracellular exosome [GO:0070062]; intercellular bridge [GO:0045171]; nucleus [GO:0005634]; sperm fibrous sheath [GO:0035686]	enzyme binding [GO:0019899]; glutathione binding [GO:0043295]; glutathione transferase activity [GO:0004364]; identical protein binding [GO:0042802]; protein homodimerization activity [GO:0042803]	SUBCELLULAR LOCATION: Cytoplasm.	FUNCTION: Conjugation of reduced glutathione to a wide number of exogenous and endogenous hydrophobic electrophiles. May govern uptake and detoxification of both endogenous compounds and xenobiotics at the testis and brain blood barriers. {ECO:0000269|PubMed:10587441}.	3D-structure;Complete proteome;Cytoplasm;Direct protein sequencing;Isopeptide bond;Polymorphism;Reference proteome;Transferase;Ubl conjugation
P11908	P11908;P11908-2	PRPS2	Ribose-phosphate pyrophosphokinase 2	34.769	21	16	18	9	6	8	56257000	19780000	36940000	37659000	+++++	By MS/MS	By MS/MS	By MS/MS	5-phosphoribose 1-diphosphate biosynthetic process [GO:0006015]; nucleobase-containing compound metabolic process [GO:0006139]; nucleoside metabolic process [GO:0009116]; nucleotide biosynthetic process [GO:0009165]; purine nucleotide biosynthetic process [GO:0006164]; ribonucleoside monophosphate biosynthetic process [GO:0009156]	cytoplasm [GO:0005737]; ribose phosphate diphosphokinase complex [GO:0002189]	ATP binding [GO:0005524]; identical protein binding [GO:0042802]; kinase activity [GO:0016301]; magnesium ion binding [GO:0000287]; protein homodimerization activity [GO:0042803]; ribose phosphate diphosphokinase activity [GO:0004749]		FUNCTION: Catalyzes the synthesis of phosphoribosylpyrophosphate (PRPP) that is essential for nucleotide synthesis.	ATP-binding;Alternative splicing;Complete proteome;Direct protein sequencing;Kinase;Magnesium;Metal-binding;Nucleotide biosynthesis;Nucleotide-binding;Reference proteome;Transferase
P30043	P30043;M0R192;M0QZL1	BLVRB	Flavin reductase (NADPH)	22.119	13	13	11	13	13	11	47334000	41446000	23408000	37396000	+++++	By MS/MS	By MS/MS	By MS/MS	heme catabolic process [GO:0042167]	cytosol [GO:0005829]; extracellular exosome [GO:0070062]; nucleoplasm [GO:0005654]; plasma membrane [GO:0005886]; terminal bouton [GO:0043195]	biliverdin reductase activity [GO:0004074]; riboflavin reductase (NADPH) activity [GO:0042602]	SUBCELLULAR LOCATION: Cytoplasm {ECO:0000269|PubMed:7929092}.	FUNCTION: Broad specificity oxidoreductase that catalyzes the NADPH-dependent reduction of a variety of flavins, such as riboflavin, FAD or FMN, biliverdins, methemoglobin and PQQ (pyrroloquinoline quinone). Contributes to heme catabolism and metabolizes linear tetrapyrroles. Can also reduce the complexed Fe(3+) iron to Fe(2+) in the presence of FMN and NADPH. In the liver, converts biliverdin to…	3D-structure;Complete proteome;Cytoplasm;Direct protein sequencing;NADP;Oxidoreductase;Phosphoprotein;Polymorphism;Reference proteome
CON__P01966	CON__P01966			15.184	9	9	8	4	4	3	46127000	46712000	18106000	3.69817e+07	+++++	By MS/MS	By MS/MS	By MS/MS
P01024	P01024	C3	Complement C3;Complement C3 beta chain;C3-beta-c;Complement C3 alpha chain;C3a anaphylatoxin;Acylation stimulating protein;Complement C3b alpha chain;Complement C3c alpha chain fragment 1;Complement C3dg fragment;Complement C3g fragment;Complement C3d fragment;Complement C3f fragment;Complement C3c alpha chain fragment 2	187.15	115	105	109	98	88	93	48013000	27586000	35260000	36953000	+++++	By MS/MS	By MS/MS	By MS/MS	amyloid-beta clearance [GO:0097242]; cell surface receptor signaling pathway involved in cell-cell signaling [GO:1905114]; cellular protein metabolic process [GO:0044267]; complement activation [GO:0006956]; complement activation, alternative pathway [GO:0006957]; complement activation, classical pathway [GO:0006958]; complement-dependent cytotoxicity [GO:0097278]; complement-mediated synapse pru…	azurophil granule lumen [GO:0035578]; blood microparticle [GO:0072562]; cell surface [GO:0009986]; endoplasmic reticulum lumen [GO:0005788]; extracellular exosome [GO:0070062]; extracellular region [GO:0005576]; extracellular space [GO:0005615]; plasma membrane [GO:0005886]; protein-containing complex [GO:0032991]; secretory granule lumen [GO:0034774]	C5L2 anaphylatoxin chemotactic receptor binding [GO:0031715]; endopeptidase inhibitor activity [GO:0004866]; signaling receptor binding [GO:0005102]	SUBCELLULAR LOCATION: Secreted.	FUNCTION: C3 plays a central role in the activation of the complement system. Its processing by C3 convertase is the central reaction in both classical and alternative complement pathways. After activation C3b can bind covalently, via its reactive thioester, to cell surface carbohydrates or immune aggregates.; FUNCTION: Derived from proteolytic degradation of complement C3, C3a anaphylatoxin is a…	3D-structure;Age-related macular degeneration;Cleavage on pair of basic residues;Complement alternate pathway;Complement pathway;Complete proteome;Direct protein sequencing;Disease mutation;Disulfide bond;Fatty acid metabolism;Glycoprotein;Hemolytic uremic syndrome;Immunity;Inflammatory response;Innate immunity;Lipid metabolism;Phosphoprotein;Polymorphism;Reference proteome;Secreted;Signal;Thioes…
P00918	P00918	CA2	Carbonic anhydrase 2	29.246	17	18	17	17	18	17	43465000	41403000	25502000	36790000	+++++	By MS/MS	By MS/MS	By MS/MS	angiotensin-activated signaling pathway [GO:0038166]; bicarbonate transport [GO:0015701]; carbon dioxide transport [GO:0015670]; cellular response to fluid shear stress [GO:0071498]; kidney development [GO:0001822]; morphogenesis of an epithelium [GO:0002009]; odontogenesis of dentin-containing tooth [GO:0042475]; positive regulation of bone resorption [GO:0045780]; positive regulation of cellula…	apical part of cell [GO:0045177]; axon [GO:0030424]; basolateral plasma membrane [GO:0016323]; cytoplasm [GO:0005737]; cytosol [GO:0005829]; extracellular exosome [GO:0070062]; microvillus [GO:0005902]; myelin sheath [GO:0043209]; plasma membrane [GO:0005886]	arylesterase activity [GO:0004064]; carbonate dehydratase activity [GO:0004089]; zinc ion binding [GO:0008270]	SUBCELLULAR LOCATION: Cytoplasm {ECO:0000269|PubMed:15990874}. Cell membrane {ECO:0000269|PubMed:15990874}. Note=Colocalized with SLC26A6 at the surface of the cell membrane in order to form a bicarbonate transport metabolon. Displaced from the cytosolic surface of the cell membrane by PKC in phorbol myristate acetate (PMA)-induced cells.	FUNCTION: Essential for bone resorption and osteoclast differentiation (By similarity). Reversible hydration of carbon dioxide. Can hydrate cyanamide to urea. Involved in the regulation of fluid secretion into the anterior chamber of the eye. Contributes to intracellular pH regulation in the duodenal upper villous epithelium during proton-coupled peptide absorption. Stimulates the chloride-bicarb…	3D-structure;Acetylation;Cell membrane;Complete proteome;Cytoplasm;Direct protein sequencing;Disease mutation;Lyase;Membrane;Metal-binding;Osteopetrosis;Phosphoprotein;Polymorphism;Reference proteome;Zinc
P02042	P02042;E9PFT6	HBD	Hemoglobin subunit delta	16.055	21	22	19	5	6	4	29604000	47009000	33467000	3.66933e+07	+++++	By MS/MS	By MS/MS	By MS/MS	blood coagulation [GO:0007596]; cellular oxidant detoxification [GO:0098869]; hydrogen peroxide catabolic process [GO:0042744]	blood microparticle [GO:0072562]; cytosol [GO:0005829]; haptoglobin-hemoglobin complex [GO:0031838]; hemoglobin complex [GO:0005833]	heme binding [GO:0020037]; hemoglobin alpha binding [GO:0031721]; metal ion binding [GO:0046872]; organic acid binding [GO:0043177]; oxygen binding [GO:0019825]; oxygen carrier activity [GO:0005344]		FUNCTION: Involved in oxygen transport from the lung to the various peripheral tissues.	3D-structure;Acetylation;Complete proteome;Direct protein sequencing;Heme;Iron;Metal-binding;Oxygen transport;Phosphoprotein;Polymorphism;Reference proteome;Transport
P01609	P01609		Ig kappa chain V-I region Scw	11.764	3	2	3	2	1	2	61868000	13001000	35196000	3.66883e+07	+++++	By MS/MS	By MS/MS	By MS/MS
P62937	P62937;F8WE65;C9J5S7	PPIA	Peptidyl-prolyl cis-trans isomerase A;Peptidyl-prolyl cis-trans isomerase A, N-terminally processed;Peptidyl-prolyl cis-trans isomerase	18.012	11	10	10	4	4	4	35576000	39868000	33800000	3.64147e+07	+++++	By MS/MS	By MS/MS	By MS/MS
P30041	P30041	PRDX6	Peroxiredoxin-6	25.035	16	20	16	16	20	16	38088000	32052000	35505000	35215000	+++++	By MS/MS	By MS/MS	By MS/MS	cell redox homeostasis [GO:0045454]; cellular oxidant detoxification [GO:0098869]; cellular response to oxidative stress [GO:0034599]; glycerophospholipid catabolic process [GO:0046475]; hydrogen peroxide catabolic process [GO:0042744]; neutrophil degranulation [GO:0043312]; positive regulation of mRNA splicing, via spliceosome [GO:0048026]; response to oxidative stress [GO:0006979]	azurophil granule lumen [GO:0035578]; cytoplasm [GO:0005737]; cytosol [GO:0005829]; extracellular exosome [GO:0070062]; extracellular region [GO:0005576]; extracellular space [GO:0005615]; membrane [GO:0016020]; nucleus [GO:0005634]; perinuclear region of cytoplasm [GO:0048471]	cadherin binding [GO:0045296]; calcium-independent phospholipase A2 activity [GO:0047499]; glutathione peroxidase activity [GO:0004602]; peroxidase activity [GO:0004601]; peroxiredoxin activity [GO:0051920]; phospholipase A2 activity (consuming 1,2-dipalmitoylphosphatidylcholine) [GO:0102567]; phospholipase A2 activity consuming 1,2-dioleoylphosphatidylethanolamine) [GO:0102568]; protein homodime…	SUBCELLULAR LOCATION: Cytoplasm {ECO:0000269|PubMed:16186110, ECO:0000269|PubMed:19188445, ECO:0000269|PubMed:9497358}. Lysosome {ECO:0000250|UniProtKB:O35244}. Note=Also found in lung secretory organelles (lamellar bodies). {ECO:0000250|UniProtKB:O35244}.	FUNCTION: Thiol-specific peroxidase that catalyzes the reduction of hydrogen peroxide and organic hydroperoxides to water and alcohols, respectively. Can reduce H(2)O(2) and short chain organic, fatty acid, and phospholipid hydroperoxides. Also has phospholipase activity, and can therefore either reduce the oxidized sn-2 fatty acyl grup of phospholipids (peroxidase activity) or hydrolyze the sn-2…	3D-structure;Acetylation;Antioxidant;Complete proteome;Cytoplasm;Direct protein sequencing;Hydrolase;Lipid degradation;Lipid metabolism;Lysosome;Multifunctional enzyme;Oxidoreductase;Peroxidase;Phosphoprotein;Redox-active center;Reference proteome
P00738	P00738;J3QR68;H0Y300;A0A0C4DGL8;J3QLC9;P00738-2	HP	Haptoglobin;Haptoglobin alpha chain;Haptoglobin beta chain	45.205	33	24	23	15	9	10	50542000	26723000	27795000	35020000	+++++	By MS/MS	By MS/MS	By MS/MS	acute inflammatory response [GO:0002526]; acute-phase response [GO:0006953]; defense response [GO:0006952]; defense response to bacterium [GO:0042742]; negative regulation of hydrogen peroxide catabolic process [GO:2000296]; negative regulation of oxidoreductase activity [GO:0051354]; neutrophil degranulation [GO:0043312]; positive regulation of cell death [GO:0010942]; receptor-mediated endocyto…	blood microparticle [GO:0072562]; endocytic vesicle lumen [GO:0071682]; extracellular exosome [GO:0070062]; extracellular region [GO:0005576]; extracellular space [GO:0005615]; haptoglobin-hemoglobin complex [GO:0031838]; specific granule lumen [GO:0035580]; tertiary granule lumen [GO:1904724]	antioxidant activity [GO:0016209]; hemoglobin binding [GO:0030492]; serine-type endopeptidase activity [GO:0004252]	SUBCELLULAR LOCATION: Secreted.	FUNCTION: As a result of hemolysis, hemoglobin is found to accumulate in the kidney and is secreted in the urine. Haptoglobin captures, and combines with free plasma hemoglobin to allow hepatic recycling of heme iron and to prevent kidney damage. Haptoglobin also acts as an antioxidant, has antibacterial activity, and plays a role in modulating many aspects of the acute phase response. Hemoglobin…	3D-structure;Acute phase;Alternative splicing;Antibiotic;Antimicrobial;Antioxidant;Complete proteome;Direct protein sequencing;Disease mutation;Disulfide bond;Glycoprotein;Hemoglobin-binding;Immunity;Polymorphism;Reference proteome;Repeat;Secreted;Serine protease homolog;Signal;Sushi
A0A075B6K1	A0A075B6K1	IGLV2-14		12.597	2	2	2	1	1	1	55703000	3808500	41450000	3.36538e+07	+++++	By MS/MS	By MS/MS	By MS/MS
P02790	P02790;Q9BS19	HPX	Hemopexin	51.676	27	23	23	27	23	23	46403000	27448000	23438000	3.24297e+07	+++++	By MS/MS	By MS/MS	By MS/MS	cellular iron ion homeostasis [GO:0006879]; heme metabolic process [GO:0042168]; heme transport [GO:0015886]; hemoglobin metabolic process [GO:0020027]; positive regulation of humoral immune response mediated by circulating immunoglobulin [GO:0002925]; positive regulation of immunoglobulin production [GO:0002639]; positive regulation of interferon-gamma-mediated signaling pathway [GO:0060335]; po…	blood microparticle [GO:0072562]; collagen-containing extracellular matrix [GO:0062023]; endocytic vesicle lumen [GO:0071682]; extracellular exosome [GO:0070062]; extracellular region [GO:0005576]; extracellular space [GO:0005615]	heme transporter activity [GO:0015232]; metal ion binding [GO:0046872]	SUBCELLULAR LOCATION: Secreted.	FUNCTION: Binds heme and transports it to the liver for breakdown and iron recovery, after which the free hemopexin returns to the circulation.	Complete proteome;Direct protein sequencing;Disulfide bond;Glycoprotein;Heme;Host-virus interaction;Iron;Metal-binding;Polymorphism;Reference proteome;Repeat;Secreted;Signal;Transport
E9PR48	E9PR48;E9PM52;E9PNA0;Q9NTG7-2	SIRT3		1.789	1	1	1	1	1	1	95463000	130490	533620	32042370	+++++	By MS/MS	By matching	By MS/MS			NAD+ binding [GO:0070403]			Complete proteome;Proteomics identification;Reference proteome
P04406	P04406;E7EUT5	GAPDH	Glyceraldehyde-3-phosphate dehydrogenase	36.053	24	24	23	3	4	4	24127000	34465000	35048000	3.12133e+07	+++++	By MS/MS	By MS/MS	By MS/MS
P02774	P02774;P02774-3;P02774-2	GC	Vitamin D-binding protein	52.963	31	29	31	3	3	2	44914000	15081000	32436000	3.08103e+07	+++++	By MS/MS	By MS/MS	By MS/MS	vitamin D metabolic process [GO:0042359]; vitamin transport [GO:0051180]	blood microparticle [GO:0072562]; cytosol [GO:0005829]; extracellular exosome [GO:0070062]; extracellular region [GO:0005576]; extracellular space [GO:0005615]; lysosomal lumen [GO:0043202]	actin binding [GO:0003779]; calcidiol binding [GO:1902118]; vitamin D binding [GO:0005499]; vitamin transmembrane transporter activity [GO:0090482]	SUBCELLULAR LOCATION: Secreted {ECO:0000269|PubMed:2423133}.	FUNCTION: Involved in vitamin D transport and storage, scavenging of extracellular G-actin, enhancement of the chemotactic activity of C5 alpha for neutrophils in inflammation and macrophage activation. {ECO:0000305|PubMed:16302727}.	3D-structure;Actin-binding;Alternative splicing;Complete proteome;Direct protein sequencing;Disulfide bond;Glycoprotein;Polymorphism;Reference proteome;Repeat;Secreted;Signal;Transport;Vitamin D
P01011	P01011;G3V595	SERPINA3	Alpha-1-antichymotrypsin;Alpha-1-antichymotrypsin His-Pro-less	47.65	32	26	26	12	10	13	34665000	12761000	44829000	3.07517e+07	+++++	By MS/MS	By MS/MS	By MS/MS	acute-phase response [GO:0006953]; inflammatory response [GO:0006954]; maintenance of gastrointestinal epithelium [GO:0030277]; negative regulation of endopeptidase activity [GO:0010951]; neutrophil degranulation [GO:0043312]; platelet degranulation [GO:0002576]; regulation of lipid metabolic process [GO:0019216]	azurophil granule lumen [GO:0035578]; blood microparticle [GO:0072562]; collagen-containing extracellular matrix [GO:0062023]; extracellular exosome [GO:0070062]; extracellular region [GO:0005576]; extracellular space [GO:0005615]; nucleus [GO:0005634]; platelet alpha granule lumen [GO:0031093]; secretory granule lumen [GO:0034774]	DNA binding [GO:0003677]; serine-type endopeptidase inhibitor activity [GO:0004867]	SUBCELLULAR LOCATION: Secreted.	FUNCTION: Although its physiological function is unclear, it can inhibit neutrophil cathepsin G and mast cell chymase, both of which can convert angiotensin-1 to the active angiotensin-2. {ECO:0000269|PubMed:2404007}.	3D-structure;Acute phase;Alternative splicing;Complete proteome;Direct protein sequencing;Disease mutation;Glycoprotein;Polymorphism;Protease inhibitor;Reference proteome;Secreted;Serine protease inhibitor;Signal
P01780	P01780;P01763		Ig heavy chain V-III region JON;Ig heavy chain V-III region WEA	12.943	5	3	5	2	1	2	37666000	11481000	39232000	2.94597e+07	+++++	By MS/MS	By MS/MS	By MS/MS	B cell receptor signaling pathway [GO:0050853]; complement activation [GO:0006956]; complement activation, classical pathway [GO:0006958]; defense response to bacterium [GO:0042742]; Fc-epsilon receptor signaling pathway [GO:0038095]; Fc-gamma receptor signaling pathway involved in phagocytosis [GO:0038096]; immune response [GO:0006955]; innate immune response [GO:0045087]; leukocyte migration [G…	blood microparticle [GO:0072562]; external side of plasma membrane [GO:0009897]; extracellular exosome [GO:0070062]; extracellular region [GO:0005576]; immunoglobulin complex, circulating [GO:0042571]; plasma membrane [GO:0005886]	antigen binding [GO:0003823]; immunoglobulin receptor binding [GO:0034987]	SUBCELLULAR LOCATION: Secreted {ECO:0000303|PubMed:20176268, ECO:0000303|PubMed:22158414}. Cell membrane {ECO:0000303|PubMed:20176268, ECO:0000303|PubMed:22158414}.	FUNCTION: V region of the variable domain of immunoglobulin heavy chains that participates in the antigen recognition (PubMed:24600447). Immunoglobulins, also known as antibodies, are membrane-bound or secreted glycoproteins produced by B lymphocytes. In the recognition phase of humoral immunity, the membrane-bound immunoglobulins serve as receptors which, upon binding of a specific antigen, trig…	3D-structure;Adaptive immunity;Cell membrane;Complete proteome;Direct protein sequencing;Disulfide bond;Immunity;Immunoglobulin;Membrane;Polymorphism;Reference proteome;Secreted;Signal
P19652	P19652	ORM2	Alpha-1-acid glycoprotein 2	23.602	13	10	10	9	8	8	44107000	22639000	20370000	2.90387e+07	+++++	By MS/MS	By MS/MS	By MS/MS	acute-phase response [GO:0006953]; neutrophil degranulation [GO:0043312]; platelet degranulation [GO:0002576]; positive regulation of interleukin-1 beta secretion [GO:0050718]; positive regulation of interleukin-1 secretion [GO:0050716]; positive regulation of tumor necrosis factor secretion [GO:1904469]; regulation of immune system process [GO:0002682]	azurophil granule lumen [GO:0035578]; blood microparticle [GO:0072562]; collagen-containing extracellular matrix [GO:0062023]; extracellular exosome [GO:0070062]; extracellular region [GO:0005576]; extracellular space [GO:0005615]; platelet alpha granule lumen [GO:0031093]; specific granule lumen [GO:0035580]		SUBCELLULAR LOCATION: Secreted.	FUNCTION: Functions as transport protein in the blood stream. Binds various hydrophobic ligands in the interior of its beta-barrel domain. Also binds synthetic drugs and influences their distribution and availability. Appears to function in modulating the activity of the immune system during the acute-phase reaction. {ECO:0000269|PubMed:21349832}.	3D-structure;Acute phase;Complete proteome;Disulfide bond;Glycoprotein;Polymorphism;Pyrrolidone carboxylic acid;Reference proteome;Secreted;Signal;Transport
P01023	P01023	A2M	Alpha-2-macroglobulin	163.29	79	74	63	66	61	52	33550000	26259000	24641000	28150000	+++++	By MS/MS	By MS/MS	By MS/MS	blood coagulation, intrinsic pathway [GO:0007597]; extracellular matrix disassembly [GO:0022617]; negative regulation of complement activation, lectin pathway [GO:0001869]; platelet degranulation [GO:0002576]; regulation of small GTPase mediated signal transduction [GO:0051056]; stem cell differentiation [GO:0048863]	blood microparticle [GO:0072562]; collagen-containing extracellular matrix [GO:0062023]; cytosol [GO:0005829]; extracellular exosome [GO:0070062]; extracellular region [GO:0005576]; extracellular space [GO:0005615]; platelet alpha granule lumen [GO:0031093]	calcium-dependent protein binding [GO:0048306]; endopeptidase inhibitor activity [GO:0004866]; enzyme binding [GO:0019899]; growth factor binding [GO:0019838]; interleukin-1 binding [GO:0019966]; interleukin-8 binding [GO:0019959]; protease binding [GO:0002020]; serine-type endopeptidase inhibitor activity [GO:0004867]; signaling receptor binding [GO:0005102]; tumor necrosis factor binding [GO:00…	SUBCELLULAR LOCATION: Secreted {ECO:0000269|PubMed:6203908}.	FUNCTION: Is able to inhibit all four classes of proteinases by a unique 'trapping' mechanism. This protein has a peptide stretch, called the 'bait region' which contains specific cleavage sites for different proteinases. When a proteinase cleaves the bait region, a conformational change is induced in the protein which traps the proteinase. The entrapped enzyme remains active against low molecula…	3D-structure;Bait region;Complete proteome;Direct protein sequencing;Disulfide bond;Glycoprotein;Isopeptide bond;Polymorphism;Protease inhibitor;Reference proteome;Secreted;Serine protease inhibitor;Signal;Thioester bond
P63261	P63261;I3L3I0;I3L1U9	ACTG1	Actin, cytoplasmic 2;Actin, cytoplasmic 2, N-terminally processed	41.792	31	30	21	2	2	2	38285000	20189000	24668000	27714000	+++++	By MS/MS	By MS/MS	By MS/MS	cell junction assembly [GO:0034329]; cellular response to interferon-gamma [GO:0071346]; ephrin receptor signaling pathway [GO:0048013]; Fc-gamma receptor signaling pathway involved in phagocytosis [GO:0038096]; membrane organization [GO:0061024]; platelet aggregation [GO:0070527]; response to calcium ion [GO:0051592]; response to mechanical stimulus [GO:0009612]; retina homeostasis [GO:0001895];…	actin filament [GO:0005884]; blood microparticle [GO:0072562]; calyx of Held [GO:0044305]; cytoskeleton [GO:0005856]; cytosol [GO:0005829]; dense body [GO:0097433]; extracellular exosome [GO:0070062]; extracellular space [GO:0005615]; filamentous actin [GO:0031941]; focal adhesion [GO:0005925]; membrane [GO:0016020]; myofibril [GO:0030016]; nucleus [GO:0005634]; phagocytic vesicle [GO:0045335]; p…	ATP binding [GO:0005524]; identical protein binding [GO:0042802]; profilin binding [GO:0005522]; structural constituent of cytoskeleton [GO:0005200]; structural constituent of postsynaptic actin cytoskeleton [GO:0098973]; ubiquitin protein ligase binding [GO:0031625]	SUBCELLULAR LOCATION: Cytoplasm, cytoskeleton {ECO:0000269|PubMed:28493397}.	FUNCTION: Actins are highly conserved proteins that are involved in various types of cell motility and are ubiquitously expressed in all eukaryotic cells. {ECO:0000305|PubMed:29581253}.	3D-structure;ATP-binding;Acetylation;Complete proteome;Cytoplasm;Cytoskeleton;Deafness;Direct protein sequencing;Disease mutation;Isopeptide bond;Mental retardation;Methylation;Non-syndromic deafness;Nucleotide-binding;Oxidation;Polymorphism;Reference proteome
P04040	P04040	CAT	Catalase	59.755	42	43	33	42	43	33	22812000	35572000	19294000	2.58927e+07	+++++	By MS/MS	By MS/MS	By MS/MS	aerobic respiration [GO:0009060]; aging [GO:0007568]; cellular response to growth factor stimulus [GO:0071363]; cellular response to oxidative stress [GO:0034599]; cholesterol metabolic process [GO:0008203]; hemoglobin metabolic process [GO:0020027]; hydrogen peroxide catabolic process [GO:0042744]; negative regulation of apoptotic process [GO:0043066]; negative regulation of NF-kappaB transcript…	cytosol [GO:0005829]; endoplasmic reticulum [GO:0005783]; extracellular exosome [GO:0070062]; extracellular region [GO:0005576]; ficolin-1-rich granule lumen [GO:1904813]; focal adhesion [GO:0005925]; Golgi apparatus [GO:0005794]; intracellular membrane-bounded organelle [GO:0043231]; lysosome [GO:0005764]; membrane [GO:0016020]; mitochondrial intermembrane space [GO:0005758]; peroxisomal matrix …	aminoacylase activity [GO:0004046]; antioxidant activity [GO:0016209]; catalase activity [GO:0004096]; enzyme binding [GO:0019899]; heme binding [GO:0020037]; identical protein binding [GO:0042802]; metal ion binding [GO:0046872]; NADP binding [GO:0050661]; oxidoreductase activity, acting on peroxide as acceptor [GO:0016684]; protein homodimerization activity [GO:0042803]; signaling receptor bind…	SUBCELLULAR LOCATION: Peroxisome.	FUNCTION: Occurs in almost all aerobically respiring organisms and serves to protect cells from the toxic effects of hydrogen peroxide. Promotes growth of cells including T-cells, B-cells, myeloid leukemia cells, melanoma cells, mastocytoma cells and normal and transformed fibroblast cells. {ECO:0000269|PubMed:7882369}.	3D-structure;Acetylation;Complete proteome;Direct protein sequencing;Heme;Hydrogen peroxide;Iron;Metal-binding;Mitogen;NADP;Oxidoreductase;Peroxidase;Peroxisome;Phosphoprotein;Reference proteome
P09211	P09211;A8MX94	GSTP1	Glutathione S-transferase P	23.356	13	14	13	13	14	13	30632000	15438000	28451000	2.48403e+07	+++++	By MS/MS	By MS/MS	By MS/MS	animal organ regeneration [GO:0031100]; cellular response to cell-matrix adhesion [GO:0071460]; cellular response to epidermal growth factor stimulus [GO:0071364]; cellular response to glucocorticoid stimulus [GO:0071385]; cellular response to insulin stimulus [GO:0032869]; cellular response to lipopolysaccharide [GO:0071222]; cellular response to oxidative stress [GO:0034599]; central nervous sy…	cytoplasm [GO:0005737]; cytosol [GO:0005829]; extracellular exosome [GO:0070062]; extracellular region [GO:0005576]; extracellular space [GO:0005615]; ficolin-1-rich granule lumen [GO:1904813]; mitochondrion [GO:0005739]; nucleus [GO:0005634]; plasma membrane [GO:0005886]; secretory granule lumen [GO:0034774]; TRAF2-GSTP1 complex [GO:0097057]; vesicle [GO:0031982]	dinitrosyl-iron complex binding [GO:0035731]; drug binding [GO:0008144]; glutathione binding [GO:0043295]; glutathione peroxidase activity [GO:0004602]; glutathione transferase activity [GO:0004364]; JUN kinase binding [GO:0008432]; kinase regulator activity [GO:0019207]; nitric oxide binding [GO:0070026]; S-nitrosoglutathione binding [GO:0035730]	SUBCELLULAR LOCATION: Cytoplasm {ECO:0000269|PubMed:19269317}. Mitochondrion {ECO:0000269|PubMed:19269317}. Nucleus {ECO:0000269|PubMed:19269317}. Note=The 83 N-terminal amino acids function as un uncleaved transit peptide, and arginine residues within it are crucial for mitochondrial localization.	FUNCTION: Conjugation of reduced glutathione to a wide number of exogenous and endogenous hydrophobic electrophiles. Regulates negatively CDK5 activity via p25/p35 translocation to prevent neurodegeneration. {ECO:0000269|PubMed:21668448}.	3D-structure;Acetylation;Complete proteome;Cytoplasm;Direct protein sequencing;Mitochondrion;Nucleus;Phosphoprotein;Polymorphism;Reference proteome;Transferase
P02730	P02730;P02730-2;A0A0A0MS98	SLC4A1	Band 3 anion transport protein	101.79	34	32	25	34	32	25	20536000	36762000	15734000	24344000	+++++	By MS/MS	By MS/MS	By MS/MS	anion transport [GO:0006820]; bicarbonate transport [GO:0015701]; blood coagulation [GO:0007596]; cellular ion homeostasis [GO:0006873]; chloride transport [GO:0006821]; erythrocyte development [GO:0048821]; glycolytic process [GO:0006096]; negative regulation of urine volume [GO:0035811]; pH elevation [GO:0045852]; plasma membrane phospholipid scrambling [GO:0017121]; protein localization to pla…	basolateral plasma membrane [GO:0016323]; blood microparticle [GO:0072562]; cortical cytoskeleton [GO:0030863]; cytoplasmic side of plasma membrane [GO:0009898]; extracellular exosome [GO:0070062]; integral component of membrane [GO:0016021]; integral component of plasma membrane [GO:0005887]; plasma membrane [GO:0005886]; Z disc [GO:0030018]	anion:anion antiporter activity [GO:0015301]; anion transmembrane transporter activity [GO:0008509]; ankyrin binding [GO:0030506]; bicarbonate transmembrane transporter activity [GO:0015106]; chloride transmembrane transporter activity [GO:0015108]; hemoglobin binding [GO:0030492]; inorganic anion exchanger activity [GO:0005452]; protein homodimerization activity [GO:0042803]; protein membrane an…	SUBCELLULAR LOCATION: Cell membrane {ECO:0000269|PubMed:10926824, ECO:0000269|PubMed:24121512, ECO:0000269|PubMed:26542571, ECO:0000269|PubMed:7506871}; Multi-pass membrane protein {ECO:0000269|PubMed:26542571}. Basolateral cell membrane {ECO:0000269|PubMed:7506871}; Multi-pass membrane protein {ECO:0000269|PubMed:7506871}. Note=Detected in the erythrocyte cell membrane and on the basolateral mem…	FUNCTION: Functions both as a transporter that mediates electroneutral anion exchange across the cell membrane and as a structural protein. Major integral membrane glycoprotein of the erythrocyte membrane; required for normal flexibility and stability of the erythrocyte membrane and for normal erythrocyte shape via the interactions of its cytoplasmic domain with cytoskeletal proteins, glycolytic …	3D-structure;Acetylation;Alternative splicing;Anion exchange;Blood group antigen;Cell membrane;Complete proteome;Direct protein sequencing;Disease mutation;Elliptocytosis;Glycoprotein;Hereditary hemolytic anemia;Ion transport;Lipoprotein;Membrane;Palmitate;Phosphoprotein;Polymorphism;Reference proteome;Transmembrane;Transmembrane helix;Transport
P32119	P32119;A6NIW5	PRDX2	Peroxiredoxin-2	21.892	20	17	15	19	16	14	23840000	33457000	15568000	2.42883e+07	+++++	By MS/MS	By MS/MS	By MS/MS	activation of MAPK activity [GO:0000187]; cell redox homeostasis [GO:0045454]; cellular response to oxidative stress [GO:0034599]; homeostasis of number of cells [GO:0048872]; hydrogen peroxide catabolic process [GO:0042744]; leukocyte activation [GO:0045321]; negative regulation of apoptotic process [GO:0043066]; negative regulation of extrinsic apoptotic signaling pathway in absence of ligand […	cytoplasm [GO:0005737]; cytosol [GO:0005829]; extracellular exosome [GO:0070062]	antioxidant activity [GO:0016209]; thioredoxin peroxidase activity [GO:0008379]	SUBCELLULAR LOCATION: Cytoplasm {ECO:0000269|PubMed:9497357}.	FUNCTION: Thiol-specific peroxidase that catalyzes the reduction of hydrogen peroxide and organic hydroperoxides to water and alcohols, respectively. Plays a role in cell protection against oxidative stress by detoxifying peroxides and as sensor of hydrogen peroxide-mediated signaling events. Might participate in the signaling cascades of growth factors and tumor necrosis factor-alpha by regulati…	3D-structure;Acetylation;Alternative splicing;Antioxidant;Complete proteome;Cytoplasm;Direct protein sequencing;Disulfide bond;Oxidoreductase;Peroxidase;Phosphoprotein;Polymorphism;Redox-active center;Reference proteome
P62979	P62979	RPS27A	Ubiquitin-40S ribosomal protein S27a;Ubiquitin;40S ribosomal protein S27a	17.965	14	14	5	2	2	1	36770000	19898000	16122000	2.42633e+07	+++++	By MS/MS	By MS/MS	By MS/MS	activation of MAPK activity [GO:0000187]; anaphase-promoting complex-dependent catabolic process [GO:0031145]; cellular protein metabolic process [GO:0044267]; cytokine-mediated signaling pathway [GO:0019221]; DNA damage response, detection of DNA damage [GO:0042769]; endosomal transport [GO:0016197]; error-free translesion synthesis [GO:0070987]; error-prone translesion synthesis [GO:0042276]; g…	cytoplasm [GO:0005737]; cytosol [GO:0005829]; cytosolic small ribosomal subunit [GO:0022627]; endocytic vesicle membrane [GO:0030666]; endoplasmic reticulum membrane [GO:0005789]; endosome membrane [GO:0010008]; extracellular exosome [GO:0070062]; extracellular space [GO:0005615]; host cell [GO:0043657]; membrane [GO:0016020]; mitochondrial outer membrane [GO:0005741]; nucleolus [GO:0005730]; nuc…	metal ion binding [GO:0046872]; protein tag [GO:0031386]; RNA binding [GO:0003723]; structural constituent of ribosome [GO:0003735]; ubiquitin protein ligase binding [GO:0031625]	SUBCELLULAR LOCATION: Ubiquitin: Cytoplasm {ECO:0000250}. Nucleus {ECO:0000250}.	FUNCTION: Ubiquitin: Exists either covalently attached to another protein, or free (unanchored). When covalently bound, it is conjugated to target proteins via an isopeptide bond either as a monomer (monoubiquitin), a polymer linked via different Lys residues of the ubiquitin (polyubiquitin chains) or a linear polymer linked via the initiator Met of the ubiquitin (linear polyubiquitin chains). Po…	3D-structure;ADP-ribosylation;Acetylation;Complete proteome;Cytoplasm;Direct protein sequencing;Isopeptide bond;Metal-binding;Nucleus;Phosphoprotein;Reference proteome;Ribonucleoprotein;Ribosomal protein;Ubl conjugation;Zinc;Zinc-finger
P02763	P02763	ORM1	Alpha-1-acid glycoprotein 1	23.511	12	11	9	8	9	7	28489000	7513100	35542000	2.3848e+07	+++++	By MS/MS	By MS/MS	By MS/MS	acute-phase response [GO:0006953]; inflammatory response [GO:0006954]; negative regulation of interleukin-6 production [GO:0032715]; negative regulation of tumor necrosis factor production [GO:0032720]; neutrophil degranulation [GO:0043312]; platelet degranulation [GO:0002576]; positive regulation of interleukin-1 beta secretion [GO:0050718]; positive regulation of interleukin-1 secretion [GO:005…	blood microparticle [GO:0072562]; collagen-containing extracellular matrix [GO:0062023]; extracellular exosome [GO:0070062]; extracellular region [GO:0005576]; extracellular space [GO:0005615]; platelet alpha granule lumen [GO:0031093]; specific granule lumen [GO:0035580]; tertiary granule lumen [GO:1904724]		SUBCELLULAR LOCATION: Secreted.	FUNCTION: Functions as transport protein in the blood stream. Binds various ligands in the interior of its beta-barrel domain. Also binds synthetic drugs and influences their distribution and availability in the body. Appears to function in modulating the activity of the immune system during the acute-phase reaction. {ECO:0000269|PubMed:17008009, ECO:0000269|PubMed:17321687}.	3D-structure;Acute phase;Complete proteome;Direct protein sequencing;Disulfide bond;Glycoprotein;Polymorphism;Pyrrolidone carboxylic acid;Reference proteome;Secreted;Signal;Transport
P04217	P04217;M0R009	A1BG	Alpha-1B-glycoprotein	54.253	15	14	14	5	4	4	24160000	14980000	30941000	2.33603e+07	+++++	By MS/MS	By MS/MS	By MS/MS
E9PD10	E9PD10;A0A087WU29;A0A0C4DFT7;P02724-3;P02724-2;P02724;Q13030;E9PH25;E7EQF3	GYPA;GPErik	Glycophorin-A	14.941	4	3	2	4	3	2	39575000	28012000	743680	2.27769e+07	+++++	By MS/MS	By MS/MS	By MS/MS		integral component of membrane [GO:0016021]				Complete proteome;Glycoprotein;Membrane;Proteomics identification;Reference proteome;Sialic acid;Signal;Transmembrane;Transmembrane helix
P02749	P02749	APOH	Beta-2-glycoprotein 1	38.298	15	14	17	15	14	17	23627000	10158000	32936000	2.22403e+07	++++	By MS/MS	By MS/MS	By MS/MS	blood coagulation, intrinsic pathway [GO:0007597]; negative regulation of angiogenesis [GO:0016525]; negative regulation of blood coagulation [GO:0030195]; negative regulation of endothelial cell migration [GO:0010596]; negative regulation of endothelial cell proliferation [GO:0001937]; negative regulation of fibrinolysis [GO:0051918]; negative regulation of myeloid cell apoptotic process [GO:003…	cell surface [GO:0009986]; chylomicron [GO:0042627]; collagen-containing extracellular matrix [GO:0062023]; extracellular exosome [GO:0070062]; extracellular region [GO:0005576]; extracellular space [GO:0005615]; high-density lipoprotein particle [GO:0034364]; platelet dense granule lumen [GO:0031089]; very-low-density lipoprotein particle [GO:0034361]	heparin binding [GO:0008201]; identical protein binding [GO:0042802]; lipid binding [GO:0008289]; lipoprotein lipase activator activity [GO:0060230]; phospholipid binding [GO:0005543]	SUBCELLULAR LOCATION: Secreted.	FUNCTION: Binds to various kinds of negatively charged substances such as heparin, phospholipids, and dextran sulfate. May prevent activation of the intrinsic blood coagulation cascade by binding to phospholipids on the surface of damaged cells.	3D-structure;Complete proteome;Direct protein sequencing;Disulfide bond;Glycoprotein;Heparin-binding;Polymorphism;Reference proteome;Repeat;Secreted;Signal;Sushi
P0C0L4	P0C0L4;P0C0L4-2	C4A	Complement C4-A;Complement C4 beta chain;Complement C4-A alpha chain;C4a anaphylatoxin;C4b-A;C4d-A;Complement C4 gamma chain	192.78	91	86	80	1	1	1	30697000	12151000	21372000	2.14067e+07	++++	By MS/MS	By MS/MS	By MS/MS	cellular protein metabolic process [GO:0044267]; complement activation [GO:0006956]; complement activation, classical pathway [GO:0006958]; inflammatory response [GO:0006954]; innate immune response [GO:0045087]; positive regulation of apoptotic cell clearance [GO:2000427]; post-translational protein modification [GO:0043687]; regulation of complement activation [GO:0030449]	axon [GO:0030424]; blood microparticle [GO:0072562]; cell junction [GO:0030054]; dendrite [GO:0030425]; endoplasmic reticulum lumen [GO:0005788]; extracellular exosome [GO:0070062]; extracellular region [GO:0005576]; extracellular space [GO:0005615]; neuronal cell body [GO:0043025]; plasma membrane [GO:0005886]; synapse [GO:0045202]	complement component C1q binding [GO:0001849]; endopeptidase inhibitor activity [GO:0004866]	SUBCELLULAR LOCATION: Secreted. Cell junction, synapse {ECO:0000269|PubMed:26814963}. Cell projection, axon {ECO:0000269|PubMed:26814963}. Cell projection, dendrite {ECO:0000269|PubMed:26814963}.	FUNCTION: Non-enzymatic component of C3 and C5 convertases and thus essential for the propagation of the classical complement pathway. Covalently binds to immunoglobulins and immune complexes and enhances the solubilization of immune aggregates and the clearance of IC through CR1 on erythrocytes. C4A isotype is responsible for effective binding to form amide bonds with immune aggregates or protei…	3D-structure;Alternative splicing;Blood group antigen;Cell junction;Cell projection;Cleavage on pair of basic residues;Complement pathway;Complete proteome;Direct protein sequencing;Disease mutation;Disulfide bond;Glycoprotein;Immunity;Inflammatory response;Innate immunity;Phosphoprotein;Polymorphism;Reference proteome;Secreted;Signal;Sulfation;Synapse;Systemic lupus erythematosus;Thioester bond
P06727	P06727	APOA4	Apolipoprotein A-IV	45.398	31	25	26	29	25	24	20445000	16463000	26141000	2.10163e+07	++++	By MS/MS	By MS/MS	By MS/MS	cellular protein metabolic process [GO:0044267]; cholesterol biosynthetic process [GO:0006695]; cholesterol efflux [GO:0033344]; cholesterol homeostasis [GO:0042632]; cholesterol metabolic process [GO:0008203]; chylomicron assembly [GO:0034378]; chylomicron remodeling [GO:0034371]; high-density lipoprotein particle assembly [GO:0034380]; high-density lipoprotein particle remodeling [GO:0034375]; …	blood microparticle [GO:0072562]; chylomicron [GO:0042627]; collagen-containing extracellular matrix [GO:0062023]; cytosol [GO:0005829]; early endosome [GO:0005769]; endoplasmic reticulum lumen [GO:0005788]; extracellular exosome [GO:0070062]; extracellular region [GO:0005576]; extracellular space [GO:0005615]; high-density lipoprotein particle [GO:0034364]; very-low-density lipoprotein particle …	antioxidant activity [GO:0016209]; cholesterol binding [GO:0015485]; cholesterol transporter activity [GO:0017127]; copper ion binding [GO:0005507]; identical protein binding [GO:0042802]; lipid binding [GO:0008289]; lipid transporter activity [GO:0005319]; phosphatidylcholine binding [GO:0031210]; phosphatidylcholine-sterol O-acyltransferase activator activity [GO:0060228]; phospholipid binding …	SUBCELLULAR LOCATION: Secreted.	FUNCTION: May have a role in chylomicrons and VLDL secretion and catabolism. Required for efficient activation of lipoprotein lipase by ApoC-II; potent activator of LCAT. Apoa-IV is a major component of HDL and chylomicrons.	3D-structure;Chylomicron;Complete proteome;HDL;Lipid transport;Phosphoprotein;Polymorphism;Reference proteome;Repeat;Secreted;Signal;Transport
P05155-2	P05155-2;P05155;P05155-3;H9KV48;E9PGN7	SERPING1	Plasma protease C1 inhibitor	49.757	19	21	12	19	21	12	25686000	12815000	24385000	20962000	++++	By MS/MS	By MS/MS	By MS/MS	aging [GO:0007568]; blood circulation [GO:0008015]; blood coagulation, intrinsic pathway [GO:0007597]; complement activation, classical pathway [GO:0006958]; fibrinolysis [GO:0042730]; innate immune response [GO:0045087]; negative regulation of complement activation, lectin pathway [GO:0001869]; negative regulation of endopeptidase activity [GO:0010951]; platelet degranulation [GO:0002576]; regul…	blood microparticle [GO:0072562]; collagen-containing extracellular matrix [GO:0062023]; extracellular exosome [GO:0070062]; extracellular region [GO:0005576]; extracellular space [GO:0005615]; platelet alpha granule lumen [GO:0031093]	serine-type endopeptidase inhibitor activity [GO:0004867]	SUBCELLULAR LOCATION: Secreted.	FUNCTION: Activation of the C1 complex is under control of the C1-inhibitor. It forms a proteolytically inactive stoichiometric complex with the C1r or C1s proteases. May play a potentially crucial role in regulating important physiological pathways including complement activation, blood coagulation, fibrinolysis and the generation of kinins. Very efficient inhibitor of FXIIa. Inhibits chymotryps…	3D-structure;Alternative splicing;Blood coagulation;Complement pathway;Complete proteome;Direct protein sequencing;Disease mutation;Disulfide bond;Fibrinolysis;Glycoprotein;Hemostasis;Immunity;Innate immunity;Polymorphism;Protease inhibitor;Reference proteome;Repeat;Secreted;Serine protease inhibitor;Signal
P00450	P00450;E9PFZ2;H7C5R1	CP	Ceruloplasmin	122.2	47	42	46	38	35	38	25754000	13535000	22957000	2.07487e+07	++++	By MS/MS	By MS/MS	By MS/MS	cellular iron ion homeostasis [GO:0006879]; cellular protein metabolic process [GO:0044267]; copper ion transport [GO:0006825]; iron ion homeostasis [GO:0055072]; iron ion transport [GO:0006826]; post-translational protein modification [GO:0043687]	blood microparticle [GO:0072562]; endoplasmic reticulum lumen [GO:0005788]; extracellular exosome [GO:0070062]; extracellular region [GO:0005576]; extracellular space [GO:0005615]; lysosomal membrane [GO:0005765]; plasma membrane [GO:0005886]	chaperone binding [GO:0051087]; copper ion binding [GO:0005507]; ferroxidase activity [GO:0004322]	SUBCELLULAR LOCATION: Secreted. Note=Colocalizes with GCP1 in secretory intracellular compartments. {ECO:0000250}.	FUNCTION: Ceruloplasmin is a blue, copper-binding (6-7 atoms per molecule) glycoprotein. It has ferroxidase activity oxidizing Fe(2+) to Fe(3+) without releasing radical oxygen species. It is involved in iron transport across the cell membrane. Provides Cu(2+) ions for the ascorbate-mediated deaminase degradation of the heparan sulfate chains of GPC1. May also play a role in fetal lung developmen…	3D-structure;Complete proteome;Copper;Copper transport;Direct protein sequencing;Disulfide bond;Glycoprotein;Ion transport;Metal-binding;Oxidoreductase;Phosphoprotein;Polymorphism;Reference proteome;Repeat;Secreted;Signal;Transport
P00441	P00441;H7BYH4	SOD1	Superoxide dismutase [Cu-Zn]	15.936	6	7	6	6	7	6	13396000	27522000	20613000	2.05103e+07	++++	By MS/MS	By MS/MS	By MS/MS	activation of MAPK activity [GO:0000187]; anterograde axonal transport [GO:0008089]; auditory receptor cell stereocilium organization [GO:0060088]; cell aging [GO:0007569]; cellular iron ion homeostasis [GO:0006879]; cellular response to ATP [GO:0071318]; cellular response to cadmium ion [GO:0071276]; cellular response to oxidative stress [GO:0034599]; cellular response to potassium ion [GO:00358…	axon cytoplasm [GO:1904115]; cytoplasm [GO:0005737]; cytoplasmic vesicle [GO:0031410]; cytosol [GO:0005829]; dendrite cytoplasm [GO:0032839]; dense core granule [GO:0031045]; extracellular exosome [GO:0070062]; extracellular region [GO:0005576]; extracellular space [GO:0005615]; lysosome [GO:0005764]; mitochondrial intermembrane space [GO:0005758]; mitochondrial matrix [GO:0005759]; mitochondrion…	chaperone binding [GO:0051087]; copper ion binding [GO:0005507]; identical protein binding [GO:0042802]; protein homodimerization activity [GO:0042803]; protein phosphatase 2B binding [GO:0030346]; Rac GTPase binding [GO:0048365]; superoxide dismutase activity [GO:0004784]; zinc ion binding [GO:0008270]	SUBCELLULAR LOCATION: Cytoplasm {ECO:0000269|PubMed:19741096}. Mitochondrion {ECO:0000269|PubMed:19741096}. Nucleus {ECO:0000269|PubMed:22496122}. Note=Predominantly cytoplasmic; the pathogenic variants ALS1 Arg-86 and Ala-94 gradually aggregates and accumulates in mitochondria. {ECO:0000269|PubMed:19741096}.	FUNCTION: Destroys radicals which are normally produced within the cells and which are toxic to biological systems.	3D-structure;Acetylation;Amyotrophic lateral sclerosis;Antioxidant;Complete proteome;Copper;Cytoplasm;Direct protein sequencing;Disease mutation;Disulfide bond;Lipoprotein;Metal-binding;Mitochondrion;Neurodegeneration;Nucleus;Oxidoreductase;Palmitate;Phosphoprotein;Reference proteome;Ubl conjugation;Zinc
Q5VY30	Q5VY30;P02753	RBP4	Retinol-binding protein 4;Plasma retinol-binding protein(1-182);Plasma retinol-binding protein(1-181);Plasma retinol-binding protein(1-179);Plasma retinol-binding protein(1-176)	22.974	10	11	9	10	11	9	26131000	8353900	25985000	2.01566e+07	++++	By MS/MS	By MS/MS	By MS/MS		extracellular region [GO:0005576]	retinoid binding [GO:0005501]; retinol transmembrane transporter activity [GO:0034632]	SUBCELLULAR LOCATION: Secreted {ECO:0000256|PIRNR:PIRNR036893}.	FUNCTION: Retinol-binding protein that mediates retinol transport in blood plasma. {ECO:0000256|PIRNR:PIRNR036893}.	Complete proteome;Disulfide bond;Proteomics identification;Reference proteome;Secreted;Transport
A0A0A0MTQ6	A0A0A0MTQ6;A0A075B6P5;P01617;P06309	IGKV2D-28	Ig kappa chain V-II region TEW;Ig kappa chain V-II region GM607	11.043	7	5	4	4	3	3	13722000	9742800	36547000	2.00039e+07	++++	By MS/MS	By MS/MS	By MS/MS
P01599	P01599		Ig kappa chain V-I region Gal	12.778	4	3	3	2	2	2	25446000	4787000	29058000	1.97637e+07	++++	By MS/MS	By MS/MS	By MS/MS	complement activation [GO:0006956]; complement activation, classical pathway [GO:0006958]; Fc-epsilon receptor signaling pathway [GO:0038095]; Fc-gamma receptor signaling pathway involved in phagocytosis [GO:0038096]; immune response [GO:0006955]; immunoglobulin production [GO:0002377]; leukocyte migration [GO:0050900]; receptor-mediated endocytosis [GO:0006898]; regulation of complement activati…	blood microparticle [GO:0072562]; extracellular exosome [GO:0070062]; extracellular region [GO:0005576]; extracellular space [GO:0005615]; immunoglobulin complex [GO:0019814]; plasma membrane [GO:0005886]	antigen binding [GO:0003823]	SUBCELLULAR LOCATION: Secreted {ECO:0000303|PubMed:20176268, ECO:0000303|PubMed:22158414}. Cell membrane {ECO:0000303|PubMed:20176268, ECO:0000303|PubMed:22158414}.	FUNCTION: V region of the variable domain of immunoglobulin light chains that participates in the antigen recognition (PubMed:24600447). Immunoglobulins, also known as antibodies, are membrane-bound or secreted glycoproteins produced by B lymphocytes. In the recognition phase of humoral immunity, the membrane-bound immunoglobulins serve as receptors which, upon binding of a specific antigen, trig…	Adaptive immunity;Cell membrane;Complete proteome;Direct protein sequencing;Disulfide bond;Immunity;Immunoglobulin;Membrane;Polymorphism;Reference proteome;Secreted;Signal
P00734	P00734;E9PIT3	F2	Prothrombin;Activation peptide fragment 1;Activation peptide fragment 2;Thrombin light chain;Thrombin heavy chain	70.036	39	34	36	39	34	36	25075000	6438900	27148000	1.9554e+07	++++	By MS/MS	By MS/MS	By MS/MS	acute-phase response [GO:0006953]; antimicrobial humoral immune response mediated by antimicrobial peptide [GO:0061844]; blood coagulation [GO:0007596]; blood coagulation, intrinsic pathway [GO:0007597]; cell surface receptor signaling pathway [GO:0007166]; cellular protein metabolic process [GO:0044267]; cytolysis by host of symbiont cells [GO:0051838]; endoplasmic reticulum to Golgi vesicle-med…	blood microparticle [GO:0072562]; endoplasmic reticulum lumen [GO:0005788]; extracellular exosome [GO:0070062]; extracellular region [GO:0005576]; extracellular space [GO:0005615]; Golgi lumen [GO:0005796]; plasma membrane [GO:0005886]	calcium ion binding [GO:0005509]; enzyme activator activity [GO:0008047]; growth factor activity [GO:0008083]; heparin binding [GO:0008201]; lipopolysaccharide binding [GO:0001530]; serine-type endopeptidase activity [GO:0004252]; signaling receptor binding [GO:0005102]; thrombospondin receptor activity [GO:0070053]	SUBCELLULAR LOCATION: Secreted, extracellular space.	FUNCTION: Thrombin, which cleaves bonds after Arg and Lys, converts fibrinogen to fibrin and activates factors V, VII, VIII, XIII, and, in complex with thrombomodulin, protein C. Functions in blood homeostasis, inflammation and wound healing. {ECO:0000269|PubMed:2856554}.	3D-structure;Acute phase;Blood coagulation;Calcium;Cleavage on pair of basic residues;Complete proteome;Direct protein sequencing;Disease mutation;Disulfide bond;Gamma-carboxyglutamic acid;Glycoprotein;Hemostasis;Hydrolase;Kringle;Pharmaceutical;Polymorphism;Protease;Reference proteome;Repeat;Secreted;Serine protease;Signal;Thrombophilia;Zymogen
A0A0C4DH68	A0A0C4DH68;A0A075B6R9	IGKV2-24;IGKV2D-24		13.079	4	4	3	4	4	3	34970000	20151000	2381700	1.91676e+07	++++	By MS/MS	By MS/MS	By MS/MS	adaptive immune response [GO:0002250]; immune response [GO:0006955]; immunoglobulin production [GO:0002377]	extracellular space [GO:0005615]; immunoglobulin complex [GO:0019814]; plasma membrane [GO:0005886]		SUBCELLULAR LOCATION: Secreted {ECO:0000303|PubMed:20176268, ECO:0000303|PubMed:22158414}. Cell membrane {ECO:0000303|PubMed:20176268, ECO:0000303|PubMed:22158414}.	FUNCTION: V region of the variable domain of immunoglobulin light chains that participates in the antigen recognition (PubMed:24600447). Immunoglobulins, also known as antibodies, are membrane-bound or secreted glycoproteins produced by B lymphocytes. In the recognition phase of humoral immunity, the membrane-bound immunoglobulins serve as receptors which, upon binding of a specific antigen, trig…	Adaptive immunity;Cell membrane;Complete proteome;Disulfide bond;Immunity;Immunoglobulin;Membrane;Polymorphism;Reference proteome;Secreted;Signal
P01008	P01008	SERPINC1	Antithrombin-III	52.602	34	33	27	34	33	27	18436000	15689000	22838000	1.89877e+07	++++	By MS/MS	By MS/MS	By MS/MS	acute inflammatory response to antigenic stimulus [GO:0002438]; blood coagulation [GO:0007596]; cellular protein metabolic process [GO:0044267]; lactation [GO:0007595]; negative regulation of endopeptidase activity [GO:0010951]; post-translational protein modification [GO:0043687]; regulation of blood coagulation, intrinsic pathway [GO:2000266]; response to nutrient [GO:0007584]	blood microparticle [GO:0072562]; collagen-containing extracellular matrix [GO:0062023]; endoplasmic reticulum lumen [GO:0005788]; extracellular exosome [GO:0070062]; extracellular region [GO:0005576]; extracellular space [GO:0005615]; plasma membrane [GO:0005886]	heparin binding [GO:0008201]; identical protein binding [GO:0042802]; protease binding [GO:0002020]; serine-type endopeptidase inhibitor activity [GO:0004867]	SUBCELLULAR LOCATION: Secreted, extracellular space.	FUNCTION: Most important serine protease inhibitor in plasma that regulates the blood coagulation cascade. AT-III inhibits thrombin, matriptase-3/TMPRSS7, as well as factors IXa, Xa and XIa. Its inhibitory activity is greatly enhanced in the presence of heparin. {ECO:0000269|PubMed:15853774}.	3D-structure;Blood coagulation;Complete proteome;Direct protein sequencing;Disease mutation;Disulfide bond;Glycoprotein;Hemostasis;Heparin-binding;Phosphoprotein;Polymorphism;Protease inhibitor;Reference proteome;Secreted;Serine protease inhibitor;Signal;Thrombophilia
P19823	P19823;Q5T985	ITIH2	Inter-alpha-trypsin inhibitor heavy chain H2	106.46	29	26	26	22	20	21	17610000	14015000	25122000	1.89157e+07	++++	By MS/MS	By MS/MS	By MS/MS	cellular protein metabolic process [GO:0044267]; hyaluronan metabolic process [GO:0030212]; post-translational protein modification [GO:0043687]	blood microparticle [GO:0072562]; collagen-containing extracellular matrix [GO:0062023]; endoplasmic reticulum lumen [GO:0005788]; extracellular exosome [GO:0070062]; extracellular region [GO:0005576]	endopeptidase inhibitor activity [GO:0004866]; serine-type endopeptidase inhibitor activity [GO:0004867]	SUBCELLULAR LOCATION: Secreted.	FUNCTION: May act as a carrier of hyaluronan in serum or as a binding protein between hyaluronan and other matrix protein, including those on cell surfaces in tissues to regulate the localization, synthesis and degradation of hyaluronan which are essential to cells undergoing biological processes.	Complete proteome;Direct protein sequencing;Disulfide bond;Gamma-carboxyglutamic acid;Glycoprotein;Phosphoprotein;Polymorphism;Protease inhibitor;Proteoglycan;Reference proteome;Secreted;Serine protease inhibitor;Signal
P10909-4	P10909-4;P10909;P10909-5;P10909-2;H0YC35;P10909-3;H0YLK8	CLU	Clusterin;Clusterin beta chain;Clusterin alpha chain;Clusterin	48.803	17	15	15	17	15	15	16608000	9524800	29378000	18503600	++++	By MS/MS	By MS/MS	By MS/MS	antimicrobial humoral response [GO:0019730]; cell morphogenesis [GO:0000902]; central nervous system myelin maintenance [GO:0032286]; chaperone-mediated protein complex assembly [GO:0051131]; chaperone-mediated protein folding [GO:0061077]; chaperone-mediated protein transport involved in chaperone-mediated autophagy [GO:0061741]; complement activation [GO:0006956]; complement activation, classic…	apical dendrite [GO:0097440]; blood microparticle [GO:0072562]; cell surface [GO:0009986]; chromaffin granule [GO:0042583]; collagen-containing extracellular matrix [GO:0062023]; cytoplasm [GO:0005737]; cytosol [GO:0005829]; extracellular exosome [GO:0070062]; extracellular region [GO:0005576]; extracellular space [GO:0005615]; Golgi apparatus [GO:0005794]; intracellular membrane-bounded organell…	amyloid-beta binding [GO:0001540]; chaperone binding [GO:0051087]; low-density lipoprotein particle receptor binding [GO:0050750]; misfolded protein binding [GO:0051787]; protein-containing complex binding [GO:0044877]; protein heterodimerization activity [GO:0046982]; signaling receptor binding [GO:0005102]; tau protein binding [GO:0048156]; ubiquitin protein ligase binding [GO:0031625]; unfolde…	SUBCELLULAR LOCATION: Isoform 1: Secreted {ECO:0000269|PubMed:11123922, ECO:0000269|PubMed:17260971, ECO:0000269|PubMed:17412999, ECO:0000269|PubMed:17451556, ECO:0000269|PubMed:2387851, ECO:0000269|PubMed:24073260, ECO:0000269|PubMed:2780565, ECO:0000269|PubMed:3154963, ECO:0000269|PubMed:8292612, ECO:0000269|PubMed:8328966}. Note=Can retrotranslocate from the secretory compartments to the cytos…	FUNCTION: Isoform 1: Functions as extracellular chaperone that prevents aggregation of non native proteins (PubMed:11123922, PubMed:19535339). Prevents stress-induced aggregation of blood plasma proteins (PubMed:11123922, PubMed:12176985, PubMed:17260971, PubMed:19996109). Inhibits formation of amyloid fibrils by APP, APOC2, B2M, CALCA, CSN3, SNCA and aggregation-prone LYZ variants (in vitro) (Pu…	Alternative splicing;Apoptosis;Chaperone;Complement pathway;Complete proteome;Cytoplasm;Cytoplasmic vesicle;Direct protein sequencing;Disulfide bond;Endoplasmic reticulum;Glycoprotein;Immunity;Innate immunity;Membrane;Microsome;Mitochondrion;Nucleus;Phosphoprotein;Polymorphism;Reference proteome;Secreted;Signal;Ubl conjugation
P52565	P52565;J3KRE2;J3KTF8;J3QQX2;J3KRY1;P52565-2;J3KS60	ARHGDIA	Rho GDP-dissociation inhibitor 1	23.207	6	8	5	6	8	5	34213000	9035500	12016000	18421500	++++	By MS/MS	By MS/MS	By MS/MS	negative regulation of apoptotic process [GO:0043066]; negative regulation of axonogenesis [GO:0050771]; negative regulation of cell adhesion [GO:0007162]; positive regulation of axonogenesis [GO:0050772]; regulation of actin cytoskeleton reorganization [GO:2000249]; regulation of Rho protein signal transduction [GO:0035023]; regulation of small GTPase mediated signal transduction [GO:0051056]; R…	cytoskeleton [GO:0005856]; cytosol [GO:0005829]; extracellular exosome [GO:0070062]; membrane [GO:0016020]	GTPase activator activity [GO:0005096]; Rac GTPase binding [GO:0048365]; Rho GDP-dissociation inhibitor activity [GO:0005094]	SUBCELLULAR LOCATION: Cytoplasm {ECO:0000269|PubMed:23434736}.	FUNCTION: Controls Rho proteins homeostasis. Regulates the GDP/GTP exchange reaction of the Rho proteins by inhibiting the dissociation of GDP from them, and the subsequent binding of GTP to them. Retains Rho proteins such as CDC42, RAC1 and RHOA in an inactive cytosolic pool, regulating their stability and protecting them from degradation. Actively involved in the recycling and distribution of a…	3D-structure;Acetylation;Alternative splicing;Complete proteome;Cytoplasm;Direct protein sequencing;Disease mutation;GTPase activation;Isopeptide bond;Phosphoprotein;Reference proteome;Ubl conjugation
P04004	P04004	VTN	Vitronectin;Vitronectin V65 subunit;Vitronectin V10 subunit;Somatomedin-B	54.305	21	17	22	15	12	16	13476000	19563000	20809000	1.79493e+07	++++	By MS/MS	By MS/MS	By MS/MS	cell adhesion [GO:0007155]; cell adhesion mediated by integrin [GO:0033627]; cell-matrix adhesion [GO:0007160]; cell migration [GO:0016477]; cell population proliferation [GO:0008283]; endodermal cell differentiation [GO:0035987]; extracellular matrix organization [GO:0030198]; immune response [GO:0006955]; liver regeneration [GO:0097421]; negative regulation of blood coagulation [GO:0030195]; ne…	alphav-beta3 integrin-vitronectin complex [GO:0071062]; basement membrane [GO:0005604]; blood microparticle [GO:0072562]; collagen-containing extracellular matrix [GO:0062023]; endoplasmic reticulum [GO:0005783]; extracellular exosome [GO:0070062]; extracellular region [GO:0005576]; extracellular space [GO:0005615]; Golgi lumen [GO:0005796]; intracellular membrane-bounded organelle [GO:0043231]; …	collagen binding [GO:0005518]; extracellular matrix binding [GO:0050840]; extracellular matrix structural constituent [GO:0005201]; heparin binding [GO:0008201]; identical protein binding [GO:0042802]; integrin binding [GO:0005178]; polysaccharide binding [GO:0030247]; scavenger receptor activity [GO:0005044]	SUBCELLULAR LOCATION: Secreted, extracellular space.	FUNCTION: Vitronectin is a cell adhesion and spreading factor found in serum and tissues. Vitronectin interact with glycosaminoglycans and proteoglycans. Is recognized by certain members of the integrin family and serves as a cell-to-substrate adhesion molecule. Inhibitor of the membrane-damaging effect of the terminal cytolytic complement pathway.; FUNCTION: Somatomedin-B is a growth hormone-dep…	3D-structure;Cell adhesion;Complete proteome;Direct protein sequencing;Disulfide bond;Glycoprotein;Heparin-binding;Phosphoprotein;Polymorphism;Reference proteome;Repeat;Secreted;Signal;Sulfation
V9GYM3	V9GYM3;P02652;V9GYG9;V9GYE3;V9GYC1;V9GYS1	APOA2	Apolipoprotein A-II;Proapolipoprotein A-II;Truncated apolipoprotein A-II	14.914	9	9	9	9	9	9	18360000	27182000	8191400	1.79111e+07	++++	By MS/MS	By MS/MS	By MS/MS	lipid transport [GO:0006869]; lipoprotein metabolic process [GO:0042157]	extracellular region [GO:0005576]	lipid binding [GO:0008289]			Complete proteome;Proteomics identification;Reference proteome
P60174-1	P60174-1;P60174;P60174-4	TPI1	Triosephosphate isomerase	26.669	17	20	13	17	20	13	14253000	16379000	18939000	1.65237e+07	++++	By MS/MS	By MS/MS	By MS/MS	canonical glycolysis [GO:0061621]; gluconeogenesis [GO:0006094]; glyceraldehyde-3-phosphate biosynthetic process [GO:0046166]; glycerol catabolic process [GO:0019563]; glycolytic process [GO:0006096]; methylglyoxal biosynthetic process [GO:0019242]; multicellular organism development [GO:0007275]	cytosol [GO:0005829]; extracellular exosome [GO:0070062]; extracellular space [GO:0005615]; nucleus [GO:0005634]	methylglyoxal synthase activity [GO:0008929]; protein homodimerization activity [GO:0042803]; triose-phosphate isomerase activity [GO:0004807]; ubiquitin protein ligase binding [GO:0031625]	SUBCELLULAR LOCATION: Cytoplasm {ECO:0000255|PROSITE-ProRule:PRU10127}.	FUNCTION: Triosephosphate isomerase is an extremely efficient metabolic enzyme that catalyzes the interconversion between dihydroxyacetone phosphate (DHAP) and D-glyceraldehyde-3-phosphate (G3P) in glycolysis and gluconeogenesis. {ECO:0000269|PubMed:18562316}.; FUNCTION: It is also responsible for the non-negligible production of methylglyoxal a reactive cytotoxic side-product that modifies and c…	3D-structure;Acetylation;Alternative promoter usage;Alternative splicing;Complete proteome;Cytoplasm;Direct protein sequencing;Disease mutation;Gluconeogenesis;Glycolysis;Hereditary hemolytic anemia;Isomerase;Isopeptide bond;Lyase;Methylation;Nitration;Phosphoprotein;Polymorphism;Reference proteome;Ubl conjugation
P62258	P62258;P62258-2	YWHAE	14-3-3 protein epsilon	29.174	20	17	14	18	16	13	17511000	16013000	15429000	1.63177e+07	++++	By MS/MS	By MS/MS	By MS/MS	cellular response to heat [GO:0034605]; cerebral cortex development [GO:0021987]; ciliary basal body-plasma membrane docking [GO:0097711]; G2/M transition of mitotic cell cycle [GO:0000086]; hippocampus development [GO:0021766]; hippo signaling [GO:0035329]; intracellular signal transduction [GO:0035556]; MAPK cascade [GO:0000165]; membrane organization [GO:0061024]; membrane repolarization durin…	central region of growth cone [GO:0090724]; cytoplasm [GO:0005737]; cytosol [GO:0005829]; extracellular exosome [GO:0070062]; focal adhesion [GO:0005925]; glutamatergic synapse [GO:0098978]; kinesin complex [GO:0005871]; melanosome [GO:0042470]; membrane [GO:0016020]; mitochondrion [GO:0005739]; nucleus [GO:0005634]	cadherin binding [GO:0045296]; calcium channel regulator activity [GO:0005246]; enzyme binding [GO:0019899]; histone deacetylase binding [GO:0042826]; identical protein binding [GO:0042802]; ion channel binding [GO:0044325]; MHC class II protein complex binding [GO:0023026]; phosphoprotein binding [GO:0051219]; phosphoserine residue binding [GO:0050815]; potassium channel regulator activity [GO:0…	SUBCELLULAR LOCATION: Nucleus {ECO:0000269|PubMed:12917326}. Cytoplasm {ECO:0000269|PubMed:12917326}. Melanosome {ECO:0000269|PubMed:12042314, ECO:0000269|PubMed:17081065}. Note=Identified by mass spectrometry in melanosome fractions from stage I to stage IV. {ECO:0000269|PubMed:12042314, ECO:0000269|PubMed:17081065}.	FUNCTION: Adapter protein implicated in the regulation of a large spectrum of both general and specialized signaling pathways. Binds to a large number of partners, usually by recognition of a phosphoserine or phosphothreonine motif. Binding generally results in the modulation of the activity of the binding partner (By similarity). Positively regulates phosphorylated protein HSF1 nuclear export to…	3D-structure;Acetylation;Alternative splicing;Complete proteome;Cytoplasm;Direct protein sequencing;Host-virus interaction;Isopeptide bond;Nucleus;Phosphoprotein;Reference proteome;Ubl conjugation
P01611	P01611		Ig kappa chain V-I region Wes	11.608	3	3	3	3	3	3	23737000	3697400	20066000	1.58335e+07	++++	By MS/MS	By MS/MS	By MS/MS	complement activation [GO:0006956]; complement activation, classical pathway [GO:0006958]; Fc-epsilon receptor signaling pathway [GO:0038095]; Fc-gamma receptor signaling pathway involved in phagocytosis [GO:0038096]; immune response [GO:0006955]; immunoglobulin production [GO:0002377]; leukocyte migration [GO:0050900]; receptor-mediated endocytosis [GO:0006898]; regulation of complement activati…	blood microparticle [GO:0072562]; extracellular exosome [GO:0070062]; extracellular region [GO:0005576]; extracellular space [GO:0005615]; immunoglobulin complex [GO:0019814]; plasma membrane [GO:0005886]	antigen binding [GO:0003823]	SUBCELLULAR LOCATION: Secreted {ECO:0000303|PubMed:20176268, ECO:0000303|PubMed:22158414}. Cell membrane {ECO:0000303|PubMed:20176268, ECO:0000303|PubMed:22158414}.	FUNCTION: V region of the variable domain of immunoglobulin light chains that participates in the antigen recognition (PubMed:24600447). Immunoglobulins, also known as antibodies, are membrane-bound or secreted glycoproteins produced by B lymphocytes. In the recognition phase of humoral immunity, the membrane-bound immunoglobulins serve as receptors which, upon binding of a specific antigen, trig…	Adaptive immunity;Cell membrane;Complete proteome;Direct protein sequencing;Disulfide bond;Immunity;Immunoglobulin;Membrane;Polymorphism;Reference proteome;Secreted;Signal
A0A0J9YVT0	A0A0J9YVT0			12.989	7	3	4	0	0	0	19769000	4167100	23539000	1.5825e+07	++++	By MS/MS	By MS/MS	By MS/MS
P01602	P01602	IGKV1-5	Ig kappa chain V-I region HK102	12.781	3	3	3	3	3	3	8259700	10534000	28262000	1.56852e+07	++++	By MS/MS	By MS/MS	By MS/MS	complement activation [GO:0006956]; complement activation, classical pathway [GO:0006958]; Fc-epsilon receptor signaling pathway [GO:0038095]; Fc-gamma receptor signaling pathway involved in phagocytosis [GO:0038096]; immune response [GO:0006955]; immunoglobulin production [GO:0002377]; leukocyte migration [GO:0050900]; receptor-mediated endocytosis [GO:0006898]; regulation of complement activati…	blood microparticle [GO:0072562]; extracellular exosome [GO:0070062]; extracellular region [GO:0005576]; extracellular space [GO:0005615]; immunoglobulin complex [GO:0019814]; plasma membrane [GO:0005886]	antigen binding [GO:0003823]	SUBCELLULAR LOCATION: Secreted {ECO:0000303|PubMed:20176268, ECO:0000303|PubMed:22158414}. Cell membrane {ECO:0000303|PubMed:20176268, ECO:0000303|PubMed:22158414}.	FUNCTION: V region of the variable domain of immunoglobulin light chains that participates in the antigen recognition (PubMed:24600447). Immunoglobulins, also known as antibodies, are membrane-bound or secreted glycoproteins produced by B lymphocytes. In the recognition phase of humoral immunity, the membrane-bound immunoglobulins serve as receptors which, upon binding of a specific antigen, trig…	Adaptive immunity;Cell membrane;Complete proteome;Direct protein sequencing;Disulfide bond;Immunity;Immunoglobulin;Membrane;Polymorphism;Reference proteome;Secreted;Signal
P08603	P08603	CFH	Complement factor H	139.09	62	51	57	52	43	48	17785000	9200900	17112000	14699300	++++	By MS/MS	By MS/MS	By MS/MS	complement activation [GO:0006956]; complement activation, alternative pathway [GO:0006957]; regulation of complement activation [GO:0030449]; regulation of complement-dependent cytotoxicity [GO:1903659]; viral process [GO:0016032]	blood microparticle [GO:0072562]; extracellular exosome [GO:0070062]; extracellular region [GO:0005576]; extracellular space [GO:0005615]	heparan sulfate proteoglycan binding [GO:0043395]; heparin binding [GO:0008201]	SUBCELLULAR LOCATION: Secreted.	FUNCTION: Glycoprotein that plays an essential role in maintaining a well-balanced immune response by modulating complement activation. Acts as a soluble inhibitor of complement, where its binding to self markers such as glycan structures prevents complement activation and amplification on cell surfaces (PubMed:21285368, PubMed:25402769). Accelerates the decay of the complement alternative pathwa…	3D-structure;Age-related macular degeneration;Alternative splicing;Complement alternate pathway;Complete proteome;Direct protein sequencing;Disease mutation;Disulfide bond;Glycoprotein;Hemolytic uremic syndrome;Host-virus interaction;Immunity;Innate immunity;Polymorphism;Reference proteome;Repeat;Secreted;Signal;Sushi
P68371	P68371	TUBB4B	Tubulin beta-4B chain	49.83	26	22	21	2	1	0	18327000	10186000	15558000	1.46903e+07	++++	By MS/MS	By MS/MS	By MS/MS	ciliary basal body-plasma membrane docking [GO:0097711]; G2/M transition of mitotic cell cycle [GO:0000086]; microtubule-based process [GO:0007017]; microtubule cytoskeleton organization [GO:0000226]; mitotic cell cycle [GO:0000278]; natural killer cell mediated cytotoxicity [GO:0042267]; neutrophil degranulation [GO:0043312]; regulation of G2/M transition of mitotic cell cycle [GO:0010389]	azurophil granule lumen [GO:0035578]; cytoplasm [GO:0005737]; cytoskeleton [GO:0005856]; cytosol [GO:0005829]; extracellular exosome [GO:0070062]; extracellular region [GO:0005576]; extracellular vesicle [GO:1903561]; microtubule [GO:0005874]; nucleus [GO:0005634]	double-stranded RNA binding [GO:0003725]; GTPase activity [GO:0003924]; GTP binding [GO:0005525]; MHC class I protein binding [GO:0042288]; structural constituent of cytoskeleton [GO:0005200]; unfolded protein binding [GO:0051082]	SUBCELLULAR LOCATION: Cytoplasm, cytoskeleton.	FUNCTION: Tubulin is the major constituent of microtubules. It binds two moles of GTP, one at an exchangeable site on the beta chain and one at a non-exchangeable site on the alpha chain.	Acetylation;Complete proteome;Cytoplasm;Cytoskeleton;Deafness;Disease mutation;GTP-binding;Isopeptide bond;Leber congenital amaurosis;Microtubule;Nucleotide-binding;Phosphoprotein;Reference proteome
A0A075B6J7	A0A075B6J7	IGLV3-21		12.446	5	3	2	3	2	0	26124000	16202000	1487700	1.46046e+07	++++	By MS/MS	By MS/MS	By MS/MS
B0YIW2	B0YIW2;P02656	APOC3	Apolipoprotein C-III	12.815	6	7	5	6	7	5	24562000	14232000	4009500	1.42678e+07	++++	By MS/MS	By MS/MS	By MS/MS	lipid transport [GO:0006869]; lipoprotein metabolic process [GO:0042157]	extracellular region [GO:0005576]	lipid binding [GO:0008289]			Complete proteome;Lipoprotein;Proteomics identification;Reference proteome;Signal
P30086	P30086	PEBP1	Phosphatidylethanolamine-binding protein 1;Hippocampal cholinergic neurostimulating peptide	21.057	12	11	12	12	11	12	16911000	7387600	16886000	13728200	++++	By MS/MS	By MS/MS	By MS/MS	MAPK cascade [GO:0000165]; negative regulation of MAPK cascade [GO:0043409]	cytosol [GO:0005829]; extracellular exosome [GO:0070062]; nucleus [GO:0005634]	ATP binding [GO:0005524]; enzyme binding [GO:0019899]; phosphatidylethanolamine binding [GO:0008429]; protein kinase binding [GO:0019901]; RNA binding [GO:0003723]; serine-type endopeptidase inhibitor activity [GO:0004867]	SUBCELLULAR LOCATION: Cytoplasm {ECO:0000250}.	FUNCTION: Binds ATP, opioids and phosphatidylethanolamine. Has lower affinity for phosphatidylinositol and phosphatidylcholine. Serine protease inhibitor which inhibits thrombin, neuropsin and chymotrypsin but not trypsin, tissue type plasminogen activator and elastase (By similarity). Inhibits the kinase activity of RAF1 by inhibiting its activation and by dissociating the RAF1/MEK complex and a…	3D-structure;ATP-binding;Complete proteome;Cytoplasm;Direct protein sequencing;Disulfide bond;Lipid-binding;Nucleotide-binding;Phosphoprotein;Protease inhibitor;Reference proteome;Serine protease inhibitor
P01019	P01019	AGT	Angiotensinogen;Angiotensin-1;Angiotensin-2;Angiotensin-3;Angiotensin-4;Angiotensin 1-9;Angiotensin 1-7;Angiotensin 1-5;Angiotensin 1-4	53.154	15	15	11	15	15	11	14211000	12225000	14396000	1.36107e+07	++++	By MS/MS	By MS/MS	By MS/MS	activation of phospholipase C activity [GO:0007202]; aging [GO:0007568]; angiotensin-activated signaling pathway [GO:0038166]; angiotensin-mediated drinking behavior [GO:0003051]; artery smooth muscle contraction [GO:0014824]; associative learning [GO:0008306]; blood vessel remodeling [GO:0001974]; cell-cell signaling [GO:0007267]; cell growth involved in cardiac muscle cell development [GO:00610…	blood microparticle [GO:0072562]; collagen-containing extracellular matrix [GO:0062023]; cytosol [GO:0005829]; extracellular exosome [GO:0070062]; extracellular region [GO:0005576]; extracellular space [GO:0005615]	growth factor activity [GO:0008083]; hormone activity [GO:0005179]; receptor ligand activity [GO:0048018]; serine-type endopeptidase inhibitor activity [GO:0004867]; sodium channel regulator activity [GO:0017080]; superoxide-generating NADPH oxidase activator activity [GO:0016176]; type 1 angiotensin receptor binding [GO:0031702]; type 2 angiotensin receptor binding [GO:0031703]	SUBCELLULAR LOCATION: Secreted.	FUNCTION: Essential component of the renin-angiotensin system (RAS), a potent regulator of blood pressure, body fluid and electrolyte homeostasis.; FUNCTION: Angiotensin-2: acts directly on vascular smooth muscle as a potent vasoconstrictor, affects cardiac contractility and heart rate through its action on the sympathetic nervous system, and alters renal sodium and water absorption through its a…	3D-structure;Complete proteome;Direct protein sequencing;Disease mutation;Disulfide bond;Glycoprotein;Polymorphism;Reference proteome;Secreted;Signal;Vasoactive;Vasoconstrictor
P00747	P00747	PLG	Plasminogen;Plasmin heavy chain A;Activation peptide;Angiostatin;Plasmin heavy chain A, short form;Plasmin light chain B	90.568	46	38	43	44	37	42	15179000	7820100	17578000	13525700	++++	By MS/MS	By MS/MS	By MS/MS	blood coagulation [GO:0007596]; cellular protein metabolic process [GO:0044267]; extracellular matrix disassembly [GO:0022617]; fibrinolysis [GO:0042730]; interaction with symbiont [GO:0051702]; interaction with symbiont via secreted substance involved in symbiotic interaction [GO:0052213]; modification by host of symbiont morphology or physiology via secreted substance [GO:0052182]; negative reg…	blood microparticle [GO:0072562]; cell surface [GO:0009986]; collagen-containing extracellular matrix [GO:0062023]; extracellular exosome [GO:0070062]; extracellular region [GO:0005576]; extracellular space [GO:0005615]; extrinsic component of external side of plasma membrane [GO:0031232]; other organism cell membrane [GO:0044218]; plasma membrane [GO:0005886]; platelet alpha granule lumen [GO:00…	apolipoprotein binding [GO:0034185]; chaperone binding [GO:0051087]; endopeptidase activity [GO:0004175]; enzyme binding [GO:0019899]; kinase binding [GO:0019900]; proteasome core complex binding [GO:1904854]; protein antigen binding [GO:1990405]; protein domain specific binding [GO:0019904]; serine-type endopeptidase activity [GO:0004252]; serine-type peptidase activity [GO:0008236]; signaling r…	SUBCELLULAR LOCATION: Secreted {ECO:0000269|PubMed:10077593, ECO:0000269|PubMed:14699093}. Note=Locates to the cell surface where it is proteolytically cleaved to produce the active plasmin. Interaction with HRG tethers it to the cell surface.	FUNCTION: Plasmin dissolves the fibrin of blood clots and acts as a proteolytic factor in a variety of other processes including embryonic development, tissue remodeling, tumor invasion, and inflammation. In ovulation, weakens the walls of the Graafian follicle. It activates the urokinase-type plasminogen activator, collagenases and several complement zymogens, such as C1 and C5. Cleavage of fibr…	3D-structure;Blood coagulation;Cleavage on pair of basic residues;Complete proteome;Direct protein sequencing;Disease mutation;Disulfide bond;Fibrinolysis;Glycoprotein;Hemostasis;Hydrolase;Kringle;Phosphoprotein;Polymorphism;Protease;Reference proteome;Repeat;Secreted;Serine protease;Signal;Thrombophilia;Tissue remodeling;Zymogen
P23528	P23528;E9PP50;G3V1A4;E9PK25;E9PQB7;E9PS23	CFL1	Cofilin-1	18.502	15	13	10	11	9	7	16156000	11259000	11007000	1.28073e+07	++++	By MS/MS	By MS/MS	By MS/MS	actin cytoskeleton organization [GO:0030036]; actin filament depolymerization [GO:0030042]; actin filament fragmentation [GO:0030043]; cytoskeleton organization [GO:0007010]; establishment of cell polarity [GO:0030010]; interleukin-12-mediated signaling pathway [GO:0035722]; mitotic cytokinesis [GO:0000281]; negative regulation of apoptotic process [GO:0043066]; neural crest cell migration [GO:00…	cell-cell junction [GO:0005911]; cortical actin cytoskeleton [GO:0030864]; cytoplasm [GO:0005737]; cytosol [GO:0005829]; extracellular exosome [GO:0070062]; extracellular space [GO:0005615]; focal adhesion [GO:0005925]; lamellipodium [GO:0030027]; lamellipodium membrane [GO:0031258]; membrane [GO:0016020]; nuclear matrix [GO:0016363]; nucleus [GO:0005634]; ruffle membrane [GO:0032587]; vesicle [G…	actin filament binding [GO:0051015]; signaling receptor binding [GO:0005102]	SUBCELLULAR LOCATION: Nucleus matrix {ECO:0000269|PubMed:15580268}. Cytoplasm, cytoskeleton {ECO:0000269|PubMed:15580268}. Cell projection, ruffle membrane {ECO:0000269|PubMed:15580268}; Peripheral membrane protein {ECO:0000269|PubMed:15580268}; Cytoplasmic side {ECO:0000269|PubMed:15580268}. Cell projection, lamellipodium membrane {ECO:0000269|PubMed:15580268}; Peripheral membrane protein {ECO:0…	FUNCTION: Binds to F-actin and exhibits pH-sensitive F-actin depolymerizing activity. Regulates actin cytoskeleton dynamics. Important for normal progress through mitosis and normal cytokinesis. Plays a role in the regulation of cell morphology and cytoskeletal organization. Required for the up-regulation of atypical chemokine receptor ACKR2 from endosomal compartment to cell membrane, increasing…	3D-structure;Acetylation;Actin-binding;Cell membrane;Cell projection;Complete proteome;Cytoplasm;Cytoskeleton;Direct protein sequencing;Isopeptide bond;Membrane;Nucleus;Phosphoprotein;Reference proteome;Ubl conjugation
A0A075B6I8	A0A075B6I8	IGLV1-47		12.283	4	3	3	0	0	0	16845000	4030500	17258000	1.27112e+07	++++	By MS/MS	By MS/MS	By MS/MS
P07195	P07195;A8MW50;C9J7H8;F5H793	LDHB	L-lactate dehydrogenase B chain;L-lactate dehydrogenase	36.638	18	17	11	17	16	10	15488000	13600000	8795000	1.26277e+07	++++	By MS/MS	By MS/MS	By MS/MS	carbohydrate metabolic process [GO:0005975]; pyruvate metabolic process [GO:0006090]	cytoplasm [GO:0005737]; cytosol [GO:0005829]; extracellular exosome [GO:0070062]; membrane [GO:0016020]; membrane raft [GO:0045121]	identical protein binding [GO:0042802]; L-lactate dehydrogenase activity [GO:0004459]	SUBCELLULAR LOCATION: Cytoplasm.		3D-structure;Acetylation;Complete proteome;Cytoplasm;Direct protein sequencing;Disease mutation;NAD;Oxidoreductase;Phosphoprotein;Polymorphism;Reference proteome
P36955	P36955	SERPINF1	Pigment epithelium-derived factor	46.312	16	15	13	16	15	13	22033000	6430400	8334400	1.22659e+07	++++	By MS/MS	By MS/MS	By MS/MS	aging [GO:0007568]; cellular response to cobalt ion [GO:0071279]; cellular response to dexamethasone stimulus [GO:0071549]; cellular response to glucose stimulus [GO:0071333]; cellular response to retinoic acid [GO:0071300]; kidney development [GO:0001822]; negative regulation of angiogenesis [GO:0016525]; negative regulation of endopeptidase activity [GO:0010951]; negative regulation of endothel…	axon hillock [GO:0043203]; basement membrane [GO:0005604]; collagen-containing extracellular matrix [GO:0062023]; extracellular exosome [GO:0070062]; extracellular region [GO:0005576]; extracellular space [GO:0005615]; melanosome [GO:0042470]; perinuclear region of cytoplasm [GO:0048471]	serine-type endopeptidase inhibitor activity [GO:0004867]	SUBCELLULAR LOCATION: Secreted {ECO:0000269|PubMed:17081065}. Melanosome {ECO:0000269|PubMed:17081065}. Note=Enriched in stage I melanosomes.	FUNCTION: Neurotrophic protein; induces extensive neuronal differentiation in retinoblastoma cells. Potent inhibitor of angiogenesis. As it does not undergo the S (stressed) to R (relaxed) conformational transition characteristic of active serpins, it exhibits no serine protease inhibitory activity. {ECO:0000269|PubMed:7592790, ECO:0000269|PubMed:8226833}.	3D-structure;Complete proteome;Direct protein sequencing;Dwarfism;Glycoprotein;Osteogenesis imperfecta;Phosphoprotein;Polymorphism;Pyrrolidone carboxylic acid;Reference proteome;Secreted;Signal
P27169	P27169	PON1	Serum paraoxonase/arylesterase 1	39.731	12	12	11	12	12	11	11199000	7561900	17765000	12175300	++++	By MS/MS	By MS/MS	By MS/MS	aromatic compound catabolic process [GO:0019439]; carboxylic acid catabolic process [GO:0046395]; cholesterol metabolic process [GO:0008203]; lipoxygenase pathway [GO:0019372]; organophosphate catabolic process [GO:0046434]; phosphatidylcholine metabolic process [GO:0046470]; positive regulation of binding [GO:0051099]; positive regulation of cholesterol efflux [GO:0010875]; positive regulation o…	blood microparticle [GO:0072562]; extracellular exosome [GO:0070062]; extracellular region [GO:0005576]; extracellular space [GO:0005615]; high-density lipoprotein particle [GO:0034364]; intracellular membrane-bounded organelle [GO:0043231]; spherical high-density lipoprotein particle [GO:0034366]	acyl-L-homoserine-lactone lactonohydrolase activity [GO:0102007]; aryldialkylphosphatase activity [GO:0004063]; arylesterase activity [GO:0004064]; calcium ion binding [GO:0005509]; phospholipid binding [GO:0005543]; protein homodimerization activity [GO:0042803]	SUBCELLULAR LOCATION: Secreted, extracellular space.	FUNCTION: Hydrolyzes the toxic metabolites of a variety of organophosphorus insecticides. Capable of hydrolyzing a broad spectrum of organophosphate substrates and lactones, and a number of aromatic carboxylic acid esters. Mediates an enzymatic protection of low density lipoproteins against oxidative modification and the consequent series of events leading to atheroma formation. {ECO:0000269|PubM…	3D-structure;Calcium;Complete proteome;Direct protein sequencing;Disulfide bond;Glycoprotein;HDL;Hydrolase;Metal-binding;Polymorphism;Reference proteome;Secreted;Signal
A0A087WYJ9	A0A087WYJ9;A0A075B6N9;A0A1B0GUU9;P01871;P01871-2;P04220	IGHM	Ig mu chain C region;Ig mu heavy chain disease protein	49.382	21	17	15	21	17	15	10731000	12931000	12584000	12082000	++++	By MS/MS	By MS/MS	By MS/MS
P19827	P19827;P19827-2;P19827-3	ITIH1	Inter-alpha-trypsin inhibitor heavy chain H1	101.39	35	34	31	35	34	31	17061000	7771400	11080000	11970800	++++	By MS/MS	By MS/MS	By MS/MS	hyaluronan metabolic process [GO:0030212]	blood microparticle [GO:0072562]; collagen-containing extracellular matrix [GO:0062023]; extracellular exosome [GO:0070062]; extracellular region [GO:0005576]	calcium ion binding [GO:0005509]; serine-type endopeptidase inhibitor activity [GO:0004867]	SUBCELLULAR LOCATION: Secreted.	FUNCTION: May act as a carrier of hyaluronan in serum or as a binding protein between hyaluronan and other matrix protein, including those on cell surfaces in tissues to regulate the localization, synthesis and degradation of hyaluronan which are essential to cells undergoing biological processes.; FUNCTION: Contains a potential peptide which could stimulate a broad spectrum of phagocytotic cells.	3D-structure;Alternative splicing;Complete proteome;Direct protein sequencing;Disulfide bond;Glycoprotein;Phosphoprotein;Polymorphism;Protease inhibitor;Proteoglycan;Reference proteome;Secreted;Serine protease inhibitor;Signal
P06396	P06396;A0A0A0MS51;A0A0A0MT01;P06396-4;P06396-3	GSN	Gelsolin	85.696	31	27	25	2	2	1	19543000	7661700	8705100	1.19699e+07	++++	By MS/MS	By MS/MS	By MS/MS
P06733	P06733;P06733-2;K7EM90	ENO1	Alpha-enolase;Enolase	47.168	23	23	19	20	20	17	11404000	6235100	17989000	1.1876e+07	++++	By MS/MS	By MS/MS	By MS/MS	canonical glycolysis [GO:0061621]; gluconeogenesis [GO:0006094]; negative regulation of cell growth [GO:0030308]; negative regulation of hypoxia-induced intrinsic apoptotic signaling pathway [GO:1903298]; negative regulation of transcription, DNA-templated [GO:0045892]; negative regulation of transcription by RNA polymerase II [GO:0000122]; positive regulation of ATP biosynthetic process [GO:2001…	cell cortex region [GO:0099738]; cell surface [GO:0009986]; cytoplasm [GO:0005737]; cytosol [GO:0005829]; extracellular exosome [GO:0070062]; extracellular space [GO:0005615]; M band [GO:0031430]; membrane [GO:0016020]; nucleus [GO:0005634]; phosphopyruvate hydratase complex [GO:0000015]; plasma membrane [GO:0005886]	cadherin binding [GO:0045296]; DNA-binding transcription repressor activity, RNA polymerase II-specific [GO:0001227]; GTPase binding [GO:0051020]; magnesium ion binding [GO:0000287]; phosphopyruvate hydratase activity [GO:0004634]; protein homodimerization activity [GO:0042803]; RNA binding [GO:0003723]; RNA polymerase II regulatory region sequence-specific DNA binding [GO:0000977]	SUBCELLULAR LOCATION: Cytoplasm {ECO:0000269|PubMed:10802057}. Cell membrane {ECO:0000269|PubMed:10802057}. Cytoplasm, myofibril, sarcomere, M line {ECO:0000269|PubMed:10802057}. Note=Can translocate to the plasma membrane in either the homodimeric (alpha/alpha) or heterodimeric (alpha/gamma) form. ENO1 is localized to the M line.; SUBCELLULAR LOCATION: Isoform MBP-1: Nucleus.	FUNCTION: Multifunctional enzyme that, as well as its role in glycolysis, plays a part in various processes such as growth control, hypoxia tolerance and allergic responses. May also function in the intravascular and pericellular fibrinolytic system due to its ability to serve as a receptor and activator of plasminogen on the cell surface of several cell-types such as leukocytes and neurons. Stim…	3D-structure;Acetylation;Alternative initiation;Cell membrane;Complete proteome;Cytoplasm;DNA-binding;Direct protein sequencing;Glycolysis;Isopeptide bond;Lyase;Magnesium;Membrane;Metal-binding;Nucleus;Phosphoprotein;Plasminogen activation;Polymorphism;Reference proteome;Repressor;Transcription;Transcription regulation;Ubl conjugation
P11166	P11166	SLC2A1	Solute carrier family 2, facilitated glucose transporter member 1	54.083	7	7	5	7	7	5	14326000	14285000	6783700	1.17982e+07	++++	By MS/MS	By MS/MS	By MS/MS	cellular hyperosmotic response [GO:0071474]; cellular response to glucose starvation [GO:0042149]; cellular response to mechanical stimulus [GO:0071260]; cerebral cortex development [GO:0021987]; female pregnancy [GO:0007565]; glucose transmembrane transport [GO:1904659]; lactose biosynthetic process [GO:0005989]; L-ascorbic acid metabolic process [GO:0019852]; protein-containing complex assembly…	apical plasma membrane [GO:0016324]; basolateral plasma membrane [GO:0016323]; blood microparticle [GO:0072562]; caveola [GO:0005901]; cortical actin cytoskeleton [GO:0030864]; cytosol [GO:0005829]; extracellular exosome [GO:0070062]; female pronucleus [GO:0001939]; Golgi membrane [GO:0000139]; integral component of plasma membrane [GO:0005887]; intercalated disc [GO:0014704]; melanosome [GO:0042…	dehydroascorbic acid transmembrane transporter activity [GO:0033300]; D-glucose transmembrane transporter activity [GO:0055056]; glucose transmembrane transporter activity [GO:0005355]; identical protein binding [GO:0042802]; kinase binding [GO:0019900]; protein self-association [GO:0043621]; xenobiotic transmembrane transporter activity [GO:0042910]	SUBCELLULAR LOCATION: Cell membrane {ECO:0000269|PubMed:18245775, ECO:0000269|PubMed:19449892, ECO:0000269|PubMed:23219802, ECO:0000269|PubMed:24847886, ECO:0000269|PubMed:25982116, ECO:0000269|PubMed:30197081}; Multi-pass membrane protein {ECO:0000255}. Melanosome {ECO:0000269|PubMed:17081065}. Note=Localizes primarily at the cell surface (PubMed:18245775, PubMed:19449892, PubMed:23219802, PubMe…	FUNCTION: Facilitative glucose transporter, which is responsible for constitutive or basal glucose uptake (PubMed:18245775, PubMed:19449892, PubMed:25982116, PubMed:27078104, PubMed:10227690). Has a very broad substrate specificity; can transport a wide range of aldoses including both pentoses and hexoses (PubMed:18245775, PubMed:19449892). Most important energy carrier of the brain: present at t…	3D-structure;Acetylation;Cataract;Cell membrane;Complete proteome;Direct protein sequencing;Disease mutation;Dystonia;Epilepsy;Glycoprotein;Hereditary hemolytic anemia;Membrane;Mental retardation;Phosphoprotein;Reference proteome;Sugar transport;Transmembrane;Transmembrane helix;Transport
A0A075B6N8	A0A075B6N8;P01860	IGHG3	Ig gamma-3 chain C region	41.215	23	21	21	11	10	9	10951000	6296600	17899000	1.17155e+07	++++	By MS/MS	By MS/MS	By MS/MS	B cell receptor signaling pathway [GO:0050853]; complement activation [GO:0006956]; complement activation, classical pathway [GO:0006958]; defense response to bacterium [GO:0042742]; Fc-gamma receptor signaling pathway involved in phagocytosis [GO:0038096]; innate immune response [GO:0045087]; phagocytosis, engulfment [GO:0006911]; phagocytosis, recognition [GO:0006910]; positive regulation of B …	blood microparticle [GO:0072562]; external side of plasma membrane [GO:0009897]; extracellular exosome [GO:0070062]; extracellular region [GO:0005576]; extracellular space [GO:0005615]; immunoglobulin complex, circulating [GO:0042571]	antigen binding [GO:0003823]; immunoglobulin receptor binding [GO:0034987]	SUBCELLULAR LOCATION: Secreted {ECO:0000303|PubMed:20176268, ECO:0000303|PubMed:22158414}. Cell membrane {ECO:0000303|PubMed:20176268, ECO:0000303|PubMed:22158414}.	FUNCTION: Constant region of immunoglobulin heavy chains. Immunoglobulins, also known as antibodies, are membrane-bound or secreted glycoproteins produced by B lymphocytes. In the recognition phase of humoral immunity, the membrane-bound immunoglobulins serve as receptors which, upon binding of a specific antigen, trigger the clonal expansion and differentiation of B lymphocytes into immunoglobul…	3D-structure;Adaptive immunity;Cell membrane;Complete proteome;Direct protein sequencing;Disulfide bond;Glycoprotein;Immunity;Immunoglobulin;Immunoglobulin domain;Membrane;Polymorphism;Reference proteome;Repeat;Secreted
Q96LR9-2	Q96LR9-2;Q96LR9	APOLD1	Apolipoprotein L domain-containing protein 1	27.063	1	1	1	1	1	1	4281900	7843900	22599000	1.15749e+07	++++	By MS/MS	By MS/MS	By MS/MS	angiogenesis [GO:0001525]; cell differentiation [GO:0030154]; endothelial cell activation [GO:0042118]; lipid transport [GO:0006869]; lipoprotein metabolic process [GO:0042157]; regulation of endothelial cell differentiation [GO:0045601]; response to hypoxia [GO:0001666]	cytosol [GO:0005829]; extracellular region [GO:0005576]; integral component of membrane [GO:0016021]; nucleoplasm [GO:0005654]; plasma membrane [GO:0005886]	lipid binding [GO:0008289]	SUBCELLULAR LOCATION: Cell membrane {ECO:0000305|PubMed:15102925}; Multi-pass membrane protein {ECO:0000305|PubMed:15102925}.	FUNCTION: May be involved in angiogenesis. May play a role in activity-dependent changes of brain vasculature. May affect blood-brain permeability. {ECO:0000269|PubMed:15102925}.	Alternative splicing;Angiogenesis;Cell membrane;Coiled coil;Complete proteome;Developmental protein;Differentiation;Membrane;Reference proteome;Transmembrane;Transmembrane helix
B5MDF5	B5MDF5;P62826;J3KQE5;B4DV51;F5H018	RAN	GTP-binding nuclear protein Ran	26.224	10	10	5	10	10	5	13048000	13228000	8041500	1.14392e+07	++++	By MS/MS	By MS/MS	By MS/MS	nucleocytoplasmic transport [GO:0006913]; protein transport [GO:0015031]	nucleus [GO:0005634]	GTPase activity [GO:0003924]; GTP binding [GO:0005525]	SUBCELLULAR LOCATION: Nucleus {ECO:0000256|RuleBase:RU363057}.	FUNCTION: GTP-binding protein involved in nucleocytoplasmic transport. Required for the import of protein into the nucleus and also for RNA export. Involved in chromatin condensation and control of cell cycle. {ECO:0000256|RuleBase:RU363057}.	Complete proteome;GTP-binding;Nucleotide-binding;Nucleus;Protein transport;Proteomics identification;Reference proteome;Transport
P00352	P00352	ALDH1A1	Retinal dehydrogenase 1	54.861	26	27	23	14	14	13	10297000	15352000	8120600	1.12565e+07	++++	By MS/MS	By MS/MS	By MS/MS	cellular aldehyde metabolic process [GO:0006081]; ethanol oxidation [GO:0006069]; fructose catabolic process to hydroxyacetone phosphate and glyceraldehyde-3-phosphate [GO:0061624]; negative regulation of cold-induced thermogenesis [GO:0120163]; oxidation-reduction process [GO:0055114]; retinoid metabolic process [GO:0001523]; retinol metabolic process [GO:0042572]	cytoplasm [GO:0005737]; cytosol [GO:0005829]; extracellular exosome [GO:0070062]	aldehyde dehydrogenase (NAD) activity [GO:0004029]; androgen binding [GO:0005497]; benzaldehyde dehydrogenase (NAD+) activity [GO:0018479]; GTPase activator activity [GO:0005096]; NAD binding [GO:0051287]; retinal dehydrogenase activity [GO:0001758]	SUBCELLULAR LOCATION: Cytoplasm, cytosol {ECO:0000250|UniProtKB:P48644}.	FUNCTION: Can convert/oxidize retinaldehyde to retinoic acid. Binds free retinal and cellular retinol-binding protein-bound retinal (By similarity). May have a broader specificity and oxidize other aldehydes in vivo (PubMed:19296407, PubMed:26373694, PubMed:25450233). {ECO:0000250|UniProtKB:P51647, ECO:0000269|PubMed:19296407, ECO:0000269|PubMed:25450233, ECO:0000269|PubMed:26373694}.	3D-structure;Acetylation;Complete proteome;Cytoplasm;Direct protein sequencing;NAD;Nucleotide-binding;Oxidoreductase;Phosphoprotein;Polymorphism;Reference proteome
A0A0C4DH67	A0A0C4DH67;A0A0C4DH69	IGKV1-8;IGKV1-9		12.537	3	3	3	2	2	2	8517100	5418100	19761000	1.12321e+07	++++	By MS/MS	By MS/MS	By MS/MS	adaptive immune response [GO:0002250]; immune response [GO:0006955]; immunoglobulin production [GO:0002377]	extracellular space [GO:0005615]; immunoglobulin complex [GO:0019814]; plasma membrane [GO:0005886]		SUBCELLULAR LOCATION: Secreted {ECO:0000303|PubMed:20176268, ECO:0000303|PubMed:22158414}. Cell membrane {ECO:0000303|PubMed:20176268, ECO:0000303|PubMed:22158414}.	FUNCTION: V region of the variable domain of immunoglobulin light chains that participates in the antigen recognition (PubMed:24600447). Immunoglobulins, also known as antibodies, are membrane-bound or secreted glycoproteins produced by B lymphocytes. In the recognition phase of humoral immunity, the membrane-bound immunoglobulins serve as receptors which, upon binding of a specific antigen, trig…	Adaptive immunity;Cell membrane;Complete proteome;Disulfide bond;Immunity;Immunoglobulin;Membrane;Polymorphism;Reference proteome;Secreted;Signal
C9JV77	C9JV77;P02765	AHSG	Alpha-2-HS-glycoprotein;Alpha-2-HS-glycoprotein chain A;Alpha-2-HS-glycoprotein chain B	39.411	12	12	11	11	11	9	15675000	10344000	7239400	1.10861e+07	++++	By MS/MS	By MS/MS	By MS/MS	negative regulation of bone mineralization [GO:0030502]; ossification [GO:0001503]	extracellular space [GO:0005615]; Golgi apparatus [GO:0005794]	cysteine-type endopeptidase inhibitor activity [GO:0004869]			Complete proteome;Proteomics identification;Reference proteome;Signal
P10599	P10599;P10599-2	TXN	Thioredoxin	11.737	7	5	6	7	5	6	7534800	14327000	10547000	1.08029e+07	++++	By MS/MS	By MS/MS	By MS/MS	activation of protein kinase B activity [GO:0032148]; cell redox homeostasis [GO:0045454]; glycerol ether metabolic process [GO:0006662]; negative regulation of hydrogen peroxide-induced cell death [GO:1903206]; negative regulation of protein export from nucleus [GO:0046826]; negative regulation of transcription by RNA polymerase II [GO:0000122]; oxidation-reduction process [GO:0055114]; positive…	cytosol [GO:0005829]; extracellular exosome [GO:0070062]; nucleoplasm [GO:0005654]; nucleus [GO:0005634]	peptide disulfide oxidoreductase activity [GO:0015037]; protein disulfide oxidoreductase activity [GO:0015035]; RNA binding [GO:0003723]; thioredoxin-disulfide reductase activity [GO:0004791]	SUBCELLULAR LOCATION: Nucleus {ECO:0000269|PubMed:11118054, ECO:0000269|PubMed:9108029}. Cytoplasm {ECO:0000269|PubMed:11118054, ECO:0000269|PubMed:9108029}. Secreted {ECO:0000269|PubMed:1332947}. Note=Translocates from the cytoplasm into the nucleus after phorbol 12-myristate 13-acetate induction (PMA) (PubMed:9108029). Predominantly in the cytoplasm in non irradiated cells (PubMed:11118054). Ra…	FUNCTION: Participates in various redox reactions through the reversible oxidation of its active center dithiol to a disulfide and catalyzes dithiol-disulfide exchange reactions. Plays a role in the reversible S-nitrosylation of cysteine residues in target proteins, and thereby contributes to the response to intracellular nitric oxide. Nitrosylates the active site Cys of CASP3 in response to nitr…	3D-structure;Acetylation;Activator;Alternative splicing;Complete proteome;Cytoplasm;Direct protein sequencing;Disulfide bond;Electron transport;Nucleus;Redox-active center;Reference proteome;S-nitrosylation;Secreted;Transcription;Transcription regulation;Transport;Ubl conjugation
CON__P00761	CON__P00761			24.409	10	9	9	10	9	9	16795000	5065600	10337000	1.07325e+07	++++	By MS/MS	By MS/MS	By MS/MS
P06312	P06312	IGKV4-1	Ig kappa chain V-IV region	13.38	4	4	4	4	4	4	11639000	10012000	10238000	1.06297e+07	++++	By MS/MS	By MS/MS	By MS/MS	complement activation [GO:0006956]; complement activation, classical pathway [GO:0006958]; Fc-epsilon receptor signaling pathway [GO:0038095]; Fc-gamma receptor signaling pathway involved in phagocytosis [GO:0038096]; immune response [GO:0006955]; immunoglobulin production [GO:0002377]; leukocyte migration [GO:0050900]; receptor-mediated endocytosis [GO:0006898]; regulation of complement activati…	blood microparticle [GO:0072562]; extracellular region [GO:0005576]; extracellular space [GO:0005615]; immunoglobulin complex [GO:0019814]; plasma membrane [GO:0005886]	antigen binding [GO:0003823]	SUBCELLULAR LOCATION: Secreted {ECO:0000303|PubMed:20176268, ECO:0000303|PubMed:22158414}. Cell membrane {ECO:0000303|PubMed:20176268, ECO:0000303|PubMed:22158414}.	FUNCTION: V segment of the variable domain of immunoglobulins light chain that participates to the antigen recognition (PubMed:24600447). Immunoglobulins, also known as antibodies, are membrane-bound or secreted glycoproteins produced by B lymphocytes. In the recognition phase of humoral immunity, the membrane-bound immunoglobulins serve as receptors which, upon binding of a specific antigen, tri…	3D-structure;Adaptive immunity;Cell membrane;Complete proteome;Direct protein sequencing;Disulfide bond;Immunity;Immunoglobulin;Membrane;Polymorphism;Reference proteome;Secreted;Signal
P22676	P22676;H3BN14;A6NER6	CALB2	Calretinin	31.54	18	15	18	17	14	17	9818100	4368700	17686000	1.06243e+07	++++	By MS/MS	By MS/MS	By MS/MS	regulation of long-term synaptic potentiation [GO:1900271]; regulation of presynaptic cytosolic calcium ion concentration [GO:0099509]	cuticular plate [GO:0032437]; cytosol [GO:0005829]; dendrite [GO:0030425]; gap junction [GO:0005921]; neuron projection [GO:0043005]; nucleus [GO:0005634]; parallel fiber to Purkinje cell synapse [GO:0098688]; presynapse [GO:0098793]; stereocilium [GO:0032420]; synapse [GO:0045202]; synaptic membrane [GO:0097060]	calcium ion binding [GO:0005509]; calcium ion binding involved in regulation of presynaptic cytosolic calcium ion concentration [GO:0099534]		FUNCTION: Calretinin is a calcium-binding protein which is abundant in auditory neurons.	Calcium;Complete proteome;Metal-binding;Phosphoprotein;Reference proteome;Repeat
P00558	P00558;P00558-2	PGK1	Phosphoglycerate kinase 1	44.614	22	20	19	18	16	16	14591000	10945000	6002300	1.05128e+07	++++	By MS/MS	By MS/MS	By MS/MS	canonical glycolysis [GO:0061621]; cellular response to hypoxia [GO:0071456]; epithelial cell differentiation [GO:0030855]; gluconeogenesis [GO:0006094]; glycolytic process [GO:0006096]; negative regulation of angiogenesis [GO:0016525]; phosphorylation [GO:0016310]; plasminogen activation [GO:0031639]; positive regulation of oxidative phosphorylation [GO:1903862]	cytosol [GO:0005829]; extracellular exosome [GO:0070062]; extracellular space [GO:0005615]; membrane [GO:0016020]; membrane raft [GO:0045121]	ADP binding [GO:0043531]; ATP binding [GO:0005524]; phosphoglycerate kinase activity [GO:0004618]; protein-disulfide reductase activity [GO:0047134]	SUBCELLULAR LOCATION: Cytoplasm.	FUNCTION: In addition to its role as a glycolytic enzyme, it seems that PGK-1 acts as a polymerase alpha cofactor protein (primer recognition protein) (PubMed:2324090). May play a role in sperm motility (PubMed:26677959). {ECO:0000269|PubMed:2324090, ECO:0000269|PubMed:26677959}.	3D-structure;ATP-binding;Acetylation;Alternative splicing;Complete proteome;Cytoplasm;Direct protein sequencing;Disease mutation;Glycolysis;Hereditary hemolytic anemia;Kinase;Nucleotide-binding;Phosphoprotein;Polymorphism;Reference proteome;Transferase
P02748	P02748	C9	Complement component C9;Complement component C9a;Complement component C9b	63.173	20	19	19	20	19	19	16093000	3511800	11880000	1.04949e+07	++++	By MS/MS	By MS/MS	By MS/MS	cell killing [GO:0001906]; complement activation, alternative pathway [GO:0006957]; complement activation, classical pathway [GO:0006958]; cytolysis [GO:0019835]; protein homooligomerization [GO:0051260]; regulation of complement activation [GO:0030449]	blood microparticle [GO:0072562]; cytosol [GO:0005829]; extracellular exosome [GO:0070062]; extracellular region [GO:0005576]; extracellular space [GO:0005615]; membrane attack complex [GO:0005579]; other organism cell membrane [GO:0044218]; plasma membrane [GO:0005886]		SUBCELLULAR LOCATION: Secreted {ECO:0000269|PubMed:22832194, ECO:0000269|PubMed:26841934, ECO:0000269|PubMed:8603752, ECO:0000269|PubMed:9212048, ECO:0000269|PubMed:9634479}. Target cell membrane {ECO:0000269|PubMed:26841934, ECO:0000269|PubMed:30111885, ECO:0000269|PubMed:9212048}; Multi-pass membrane protein {ECO:0000269|PubMed:26841934}. Note=Secreted as soluble monomer. Oligomerizes at target…	FUNCTION: Constituent of the membrane attack complex (MAC) that plays a key role in the innate and adaptive immune response by forming pores in the plasma membrane of target cells (PubMed:9634479, PubMed:9212048, PubMed:26841934). C9 is the pore-forming subunit of the MAC (PubMed:4055801, PubMed:26841934, PubMed:30111885). {ECO:0000269|PubMed:26841934, ECO:0000269|PubMed:30111885, ECO:0000269|Pub…	3D-structure;Age-related macular degeneration;Complement alternate pathway;Complement pathway;Complete proteome;Cytolysis;Direct protein sequencing;Disease mutation;Disulfide bond;EGF-like domain;Glycoprotein;Immunity;Innate immunity;Membrane;Membrane attack complex;Phosphoprotein;Polymorphism;Reference proteome;Secreted;Signal;Target cell membrane;Target membrane;Transmembrane;Transmembrane beta…
P01597	P01597		Ig kappa chain V-I region DEE	11.418	3	2	2	3	2	2	13252000	1215900	16853000	10440300	++++	By MS/MS	By MS/MS	By MS/MS
P04196	P04196	HRG	Histidine-rich glycoprotein	59.578	18	18	18	18	18	18	10294000	11279000	9450400	1.03411e+07	++++	By MS/MS	By MS/MS	By MS/MS	angiogenesis [GO:0001525]; antimicrobial humoral immune response mediated by antimicrobial peptide [GO:0061844]; chemotaxis [GO:0006935]; cytolysis in other organism [GO:0051715]; defense response to fungus [GO:0050832]; fibrinolysis [GO:0042730]; heme transport [GO:0015886]; negative regulation of angiogenesis [GO:0016525]; negative regulation of blood vessel endothelial cell migration [GO:00435…	blood microparticle [GO:0072562]; cell surface [GO:0009986]; collagen-containing extracellular matrix [GO:0062023]; endolysosome [GO:0036019]; extracellular exosome [GO:0070062]; extracellular region [GO:0005576]; plasma membrane [GO:0005886]; platelet alpha granule lumen [GO:0031093]	cysteine-type endopeptidase inhibitor activity [GO:0004869]; heme binding [GO:0020037]; heparan sulfate proteoglycan binding [GO:0043395]; heparin binding [GO:0008201]; immunoglobulin binding [GO:0019865]; metal ion binding [GO:0046872]; serine-type endopeptidase inhibitor activity [GO:0004867]; signaling receptor binding [GO:0005102]; zinc ion binding [GO:0008270]	SUBCELLULAR LOCATION: Secreted {ECO:0000269|PubMed:21215706}.	FUNCTION: Plasma glycoprotein that binds a number of ligands such as heme, heparin, heparan sulfate, thrombospondin, plasminogen, and divalent metal ions. Binds heparin and heparin/glycosaminoglycans in a zinc-dependent manner. Binds heparan sulfate on the surface of liver, lung, kidney and heart endothelial cells. Binds to N-sulfated polysaccharide chains on the surface of liver endothelial cell…	Angiogenesis;Blood coagulation;Chemotaxis;Cleavage on pair of basic residues;Complete proteome;Copper;Direct protein sequencing;Disease mutation;Disulfide bond;Fibrinolysis;Glycoprotein;Hemostasis;Heparin-binding;Metal-binding;Polymorphism;Reference proteome;Repeat;Secreted;Signal;Thrombophilia;Zinc
A0A0C4DH25	A0A0C4DH25	IGKV3D-20		12.515	3	2	2	2	1	1	11751000	6279800	12686000	1.02389e+07	++++	By MS/MS	By MS/MS	By MS/MS	complement activation [GO:0006956]; complement activation, classical pathway [GO:0006958]; Fc-epsilon receptor signaling pathway [GO:0038095]; Fc-gamma receptor signaling pathway involved in phagocytosis [GO:0038096]; immune response [GO:0006955]; immunoglobulin production [GO:0002377]; leukocyte migration [GO:0050900]; receptor-mediated endocytosis [GO:0006898]; regulation of complement activati…	extracellular region [GO:0005576]; extracellular space [GO:0005615]; immunoglobulin complex [GO:0019814]; plasma membrane [GO:0005886]		SUBCELLULAR LOCATION: Secreted {ECO:0000303|PubMed:20176268, ECO:0000303|PubMed:22158414}. Cell membrane {ECO:0000303|PubMed:20176268, ECO:0000303|PubMed:22158414}.	FUNCTION: V region of the variable domain of immunoglobulin light chains that participates in the antigen recognition (PubMed:24600447). Immunoglobulins, also known as antibodies, are membrane-bound or secreted glycoproteins produced by B lymphocytes. In the recognition phase of humoral immunity, the membrane-bound immunoglobulins serve as receptors which, upon binding of a specific antigen, trig…	Adaptive immunity;Cell membrane;Complete proteome;Disulfide bond;Immunity;Immunoglobulin;Membrane;Polymorphism;Reference proteome;Secreted;Signal
P11142	P11142;E9PKE3;P11142-2;E9PNE6	HSPA8	Heat shock cognate 71 kDa protein	70.897	32	31	30	8	7	7	10624000	12422000	7662000	10236000	++++	By MS/MS	By MS/MS	By MS/MS	ATP metabolic process [GO:0046034]; axo-dendritic transport [GO:0008088]; cellular response to heat [GO:0034605]; cellular response to starvation [GO:0009267]; cellular response to unfolded protein [GO:0034620]; chaperone cofactor-dependent protein refolding [GO:0051085]; chaperone-mediated autophagy [GO:0061684]; chaperone-mediated autophagy translocation complex disassembly [GO:1904764]; chaper…	autophagosome [GO:0005776]; axon [GO:0030424]; blood microparticle [GO:0072562]; chaperone complex [GO:0101031]; clathrin-sculpted gamma-aminobutyric acid transport vesicle membrane [GO:0061202]; cytoplasm [GO:0005737]; cytosol [GO:0005829]; dendrite [GO:0030425]; extracellular exosome [GO:0070062]; extracellular region [GO:0005576]; extracellular space [GO:0005615]; ficolin-1-rich granule lumen …	ATPase activity [GO:0016887]; ATPase activity, coupled [GO:0042623]; ATP binding [GO:0005524]; C3HC4-type RING finger domain binding [GO:0055131]; cadherin binding [GO:0045296]; chaperone binding [GO:0051087]; clathrin-uncoating ATPase activity [GO:1990833]; enzyme binding [GO:0019899]; G protein-coupled receptor binding [GO:0001664]; heat shock protein binding [GO:0031072]; MHC class II protein …	SUBCELLULAR LOCATION: Cytoplasm. Melanosome. Nucleus, nucleolus. Cell membrane. Note=Localized in cytoplasmic mRNP granules containing untranslated mRNAs. Translocates rapidly from the cytoplasm to the nuclei, and especially to the nucleoli, upon heat shock.	FUNCTION: Molecular chaperone implicated in a wide variety of cellular processes, including protection of the proteome from stress, folding and transport of newly synthesized polypeptides, activation of proteolysis of misfolded proteins and the formation and dissociation of protein complexes. Plays a pivotal role in the protein quality control system, ensuring the correct folding of proteins, the…	3D-structure;ATP-binding;Acetylation;Alternative splicing;Cell membrane;Chaperone;Complete proteome;Cytoplasm;Direct protein sequencing;Host-virus interaction;Isopeptide bond;Membrane;Methylation;Nucleotide-binding;Nucleus;Phosphoprotein;Polymorphism;Reference proteome;Repressor;Spliceosome;Stress response;Transcription;Transcription regulation;Ubl conjugation;mRNA processing;mRNA splicing
Q71U36	Q71U36;Q71U36-2	TUBA1A	Tubulin alpha-1A chain	50.135	22	23	21	0	0	0	9830500	7894100	12858000	10194200	++++	By MS/MS	By MS/MS	By MS/MS	cell division [GO:0051301]; ciliary basal body-plasma membrane docking [GO:0097711]; cytoskeleton-dependent intracellular transport [GO:0030705]; G2/M transition of mitotic cell cycle [GO:0000086]; microtubule-based process [GO:0007017]; microtubule cytoskeleton organization [GO:0000226]; mitotic cell cycle [GO:0000278]; regulation of G2/M transition of mitotic cell cycle [GO:0010389]; regulation…	cytoplasm [GO:0005737]; cytoplasmic microtubule [GO:0005881]; cytoplasmic ribonucleoprotein granule [GO:0036464]; cytosol [GO:0005829]; extracellular exosome [GO:0070062]; membrane raft [GO:0045121]; microtubule [GO:0005874]; microtubule cytoskeleton [GO:0015630]; myelin sheath [GO:0043209]; neuromuscular junction [GO:0031594]; nucleus [GO:0005634]; recycling endosome [GO:0055037]	GTPase activity [GO:0003924]; GTP binding [GO:0005525]; protein domain specific binding [GO:0019904]; structural constituent of cytoskeleton [GO:0005200]; structural molecule activity [GO:0005198]	SUBCELLULAR LOCATION: Cytoplasm, cytoskeleton.	FUNCTION: Tubulin is the major constituent of microtubules. It binds two moles of GTP, one at an exchangeable site on the beta chain and one at a non-exchangeable site on the alpha chain.	3D-structure;Acetylation;Alternative splicing;Complete proteome;Cytoplasm;Cytoskeleton;Direct protein sequencing;Disease mutation;GTP-binding;Isopeptide bond;Lissencephaly;Methylation;Microtubule;Nitration;Nucleotide-binding;Phosphoprotein;Polymorphism;Reference proteome
P63313	P63313	TMSB10	Thymosin beta-10	5.0256	1	1	1	1	1	1	21757000	3687200	4835900	1.00934e+07	++++	By MS/MS	By MS/MS	By MS/MS	actin filament organization [GO:0007015]; regulation of cell migration [GO:0030334]; sequestering of actin monomers [GO:0042989]	cytoplasm [GO:0005737]; cytoskeleton [GO:0005856]	actin monomer binding [GO:0003785]	SUBCELLULAR LOCATION: Cytoplasm, cytoskeleton.	FUNCTION: Plays an important role in the organization of the cytoskeleton. Binds to and sequesters actin monomers (G actin) and therefore inhibits actin polymerization (By similarity). {ECO:0000250}.	Acetylation;Actin-binding;Complete proteome;Cytoplasm;Cytoskeleton;Phosphoprotein;Polymorphism;Reference proteome
B4E1Z4	B4E1Z4;P00751	CFB	Complement factor B;Complement factor B Ba fragment;Complement factor B Bb fragment	140.94	56	41	44	5	2	5	14095000	3398200	12718000	10070400	++++	By MS/MS	By MS/MS	By MS/MS			serine-type endopeptidase activity [GO:0004252]			Complete proteome;Disulfide bond;Hydrolase;Protease;Proteomics identification;Reference proteome;Serine protease;Signal;Sushi
P04431	P04431		Ig kappa chain V-I region Walker	14.069	2	2	1	2	2	1	10049000	2566100	17581000	1.00654e+07	++++	By MS/MS	By MS/MS	By MS/MS
P62328	P62328	TMSB4X	Thymosin beta-4;Hematopoietic system regulatory peptide	5.0526	1	1	0	1	1	0	290720	29746000	0	10012240	++++	By MS/MS	By MS/MS		actin filament organization [GO:0007015]; cytoplasmic sequestering of NF-kappaB [GO:0007253]; negative regulation of interleukin-8 secretion [GO:2000483]; negative regulation of NF-kappaB transcription factor activity [GO:0032088]; negative regulation of NIK/NF-kappaB signaling [GO:1901223]; negative regulation of RNA polymerase II regulatory region sequence-specific DNA binding [GO:1903026]; pla…	cytoplasm [GO:0005737]; cytoskeleton [GO:0005856]; cytosol [GO:0005829]; extracellular region [GO:0005576]; nucleus [GO:0005634]; platelet alpha granule lumen [GO:0031093]	actin monomer binding [GO:0003785]; enzyme binding [GO:0019899]; RNA binding [GO:0003723]	SUBCELLULAR LOCATION: Cytoplasm, cytoskeleton.	FUNCTION: Plays an important role in the organization of the cytoskeleton (By similarity). Binds to and sequesters actin monomers (G actin) and therefore inhibits actin polymerization. {ECO:0000250}.; FUNCTION: Seraspenide inhibits the entry of hematopoietic pluripotent stem cells into the S-phase. {ECO:0000250}.	3D-structure;Acetylation;Actin-binding;Complete proteome;Cytoplasm;Cytoskeleton;Direct protein sequencing;Isopeptide bond;Phosphoprotein;Reference proteome;Ubl conjugation
E9PHK0	E9PHK0;P05452	CLEC3B	Tetranectin	17.794	12	12	11	12	12	11	11881000	3662700	14364000	9.96923e+06	++++	By MS/MS	By MS/MS	By MS/MS						Coiled coil;Complete proteome;Disulfide bond;Proteomics identification;Reference proteome
P08697	P08697;P08697-2;A0A0G2JPA8;C9JMH6;A0A0J9YY65	SERPINF2	Alpha-2-antiplasmin	54.565	18	14	16	18	14	16	15049000	4611800	10228000	9.96293e+06	++++	By MS/MS	By MS/MS	By MS/MS	acute-phase response [GO:0006953]; blood vessel morphogenesis [GO:0048514]; collagen fibril organization [GO:0030199]; fibrinolysis [GO:0042730]; negative regulation of endopeptidase activity [GO:0010951]; negative regulation of fibrinolysis [GO:0051918]; negative regulation of plasminogen activation [GO:0010757]; platelet degranulation [GO:0002576]; positive regulation of cell-cell adhesion medi…	blood microparticle [GO:0072562]; cell surface [GO:0009986]; collagen-containing extracellular matrix [GO:0062023]; extracellular exosome [GO:0070062]; extracellular region [GO:0005576]; extracellular space [GO:0005615]; fibrinogen complex [GO:0005577]; platelet alpha granule lumen [GO:0031093]	endopeptidase inhibitor activity [GO:0004866]; protease binding [GO:0002020]; protein homodimerization activity [GO:0042803]; serine-type endopeptidase inhibitor activity [GO:0004867]	SUBCELLULAR LOCATION: Secreted.	FUNCTION: Serine protease inhibitor. The major targets of this inhibitor are plasmin and trypsin, but it also inactivates matriptase-3/TMPRSS7 and chymotrypsin. {ECO:0000269|PubMed:15853774}.	Acute phase;Alternative splicing;Complete proteome;Direct protein sequencing;Disease mutation;Disulfide bond;Glycoprotein;Isopeptide bond;Polymorphism;Protease inhibitor;Reference proteome;Secreted;Serine protease inhibitor;Signal;Sulfation
Q14624	Q14624	ITIH4	Inter-alpha-trypsin inhibitor heavy chain H4;70 kDa inter-alpha-trypsin inhibitor heavy chain H4;35 kDa inter-alpha-trypsin inhibitor heavy chain H4	103.36	44	41	33	1	1	1	12177000	6954900	10444000	9.85863e+06	++++	By MS/MS	By MS/MS	By MS/MS
A0A0B4J1T9	A0A0B4J1T9	IGKV3-15		12.496	4	1	4	0	0	0	1294100	812570	27421000	9.84256e+06	++++	By MS/MS	By MS/MS	By MS/MS
P00338	P00338;P00338-3;P00338-4;P00338-5;P00338-2;F5GXY2	LDHA	L-lactate dehydrogenase A chain	36.688	19	18	14	18	17	13	6204200	10683000	12508000	9798400	++++	By MS/MS	By MS/MS	By MS/MS	glycolytic process [GO:0006096]; pyruvate metabolic process [GO:0006090]; substantia nigra development [GO:0021762]	cytosol [GO:0005829]; extracellular exosome [GO:0070062]; membrane [GO:0016020]; nucleus [GO:0005634]	cadherin binding [GO:0045296]; L-lactate dehydrogenase activity [GO:0004459]	SUBCELLULAR LOCATION: Cytoplasm.		3D-structure;Acetylation;Alternative splicing;Complete proteome;Cytoplasm;Direct protein sequencing;Disease mutation;Glycogen storage disease;Isopeptide bond;NAD;Oxidoreductase;Phosphoprotein;Polymorphism;Reference proteome;Ubl conjugation
P04206	P04206		Ig kappa chain V-III region GOL	11.83	6	4	5	4	2	3	8802200	10363000	10105000	9.75673e+06	++++	By MS/MS	By MS/MS	By MS/MS
P02743	P02743	APCS	Serum amyloid P-component;Serum amyloid P-component(1-203)	25.387	8	9	8	8	9	8	8057200	9327900	11724000	9.70303e+06	++++	By MS/MS	By MS/MS	By MS/MS	acute-phase response [GO:0006953]; cellular protein metabolic process [GO:0044267]; chaperone-mediated protein complex assembly [GO:0051131]; complement activation, classical pathway [GO:0006958]; innate immune response [GO:0045087]; negative regulation by host of viral exo-alpha-sialidase activity [GO:0044869]; negative regulation by host of viral glycoprotein metabolic process [GO:0044871]; neg…	blood microparticle [GO:0072562]; collagen-containing extracellular matrix [GO:0062023]; extracellular exosome [GO:0070062]; extracellular region [GO:0005576]; extracellular space [GO:0005615]; nucleus [GO:0005634]	calcium ion binding [GO:0005509]; carbohydrate binding [GO:0030246]; complement component C1q binding [GO:0001849]; identical protein binding [GO:0042802]; low-density lipoprotein particle binding [GO:0030169]; unfolded protein binding [GO:0051082]; virion binding [GO:0046790]	SUBCELLULAR LOCATION: Secreted.	FUNCTION: Can interact with DNA and histones and may scavenge nuclear material released from damaged circulating cells. May also function as a calcium-dependent lectin.	3D-structure;Amyloid;Calcium;Complete proteome;Direct protein sequencing;Disulfide bond;Glycoprotein;Lectin;Metal-binding;Polymorphism;Reference proteome;Secreted;Signal
P01042	P01042;P01042-2;P01042-3	KNG1	Kininogen-1;Kininogen-1 heavy chain;T-kinin;Bradykinin;Lysyl-bradykinin;Kininogen-1 light chain;Low molecular weight growth-promoting factor	71.957	23	21	21	23	21	21	14671000	6772500	7342800	9.59543e+06	++++	By MS/MS	By MS/MS	By MS/MS	antimicrobial humoral immune response mediated by antimicrobial peptide [GO:0061844]; blood coagulation, intrinsic pathway [GO:0007597]; cellular protein metabolic process [GO:0044267]; G protein-coupled receptor signaling pathway [GO:0007186]; inflammatory response [GO:0006954]; killing of cells of other organism [GO:0031640]; negative regulation of blood coagulation [GO:0030195]; negative regul…	blood microparticle [GO:0072562]; collagen-containing extracellular matrix [GO:0062023]; endoplasmic reticulum lumen [GO:0005788]; extracellular exosome [GO:0070062]; extracellular region [GO:0005576]; extracellular space [GO:0005615]; plasma membrane [GO:0005886]; platelet alpha granule lumen [GO:0031093]	cysteine-type endopeptidase inhibitor activity [GO:0004869]; heparin binding [GO:0008201]; signaling receptor binding [GO:0005102]; zinc ion binding [GO:0008270]	SUBCELLULAR LOCATION: Secreted, extracellular space.	FUNCTION: (1) Kininogens are inhibitors of thiol proteases; (2) HMW-kininogen plays an important role in blood coagulation by helping to position optimally prekallikrein and factor XI next to factor XII; (3) HMW-kininogen inhibits the thrombin- and plasmin-induced aggregation of thrombocytes; (4) the active peptide bradykinin that is released from HMW-kininogen shows a variety of physiological ef…	3D-structure;Alternative splicing;Blood coagulation;Complete proteome;Direct protein sequencing;Disulfide bond;Glycoprotein;Hemostasis;Hydroxylation;Inflammatory response;Phosphoprotein;Polymorphism;Protease inhibitor;Pyrrolidone carboxylic acid;Reference proteome;Repeat;Secreted;Signal;Thiol protease inhibitor;Vasoactive;Vasodilator
A0A0A0MS15	A0A0A0MS15	IGHV3-49		13.056	4	3	4	3	2	3	15497000	2263500	11011000	9590500	++++	By MS/MS	By MS/MS	By MS/MS	B cell receptor signaling pathway [GO:0050853]; complement activation, classical pathway [GO:0006958]; defense response to bacterium [GO:0042742]; innate immune response [GO:0045087]; phagocytosis, engulfment [GO:0006911]; phagocytosis, recognition [GO:0006910]; positive regulation of B cell activation [GO:0050871]	external side of plasma membrane [GO:0009897]; immunoglobulin complex, circulating [GO:0042571]	antigen binding [GO:0003823]; immunoglobulin receptor binding [GO:0034987]	SUBCELLULAR LOCATION: Secreted {ECO:0000303|PubMed:20176268, ECO:0000303|PubMed:22158414}. Cell membrane {ECO:0000303|PubMed:20176268, ECO:0000303|PubMed:22158414}.	FUNCTION: V region of the variable domain of immunoglobulin heavy chains that participates in the antigen recognition (PubMed:24600447). Immunoglobulins, also known as antibodies, are membrane-bound or secreted glycoproteins produced by B lymphocytes. In the recognition phase of humoral immunity, the membrane-bound immunoglobulins serve as receptors which, upon binding of a specific antigen, trig…	Adaptive immunity;Cell membrane;Complete proteome;Disulfide bond;Immunity;Immunoglobulin;Membrane;Polymorphism;Reference proteome;Secreted;Signal
P11277	P11277;P11277-2;P11277-3	SPTB	Spectrin beta chain, erythrocytic	246.47	114	120	90	110	116	86	10089000	13517000	5013800	9.53993e+06	++++	By MS/MS	By MS/MS	By MS/MS	actin filament capping [GO:0051693]; axon guidance [GO:0007411]; endoplasmic reticulum to Golgi vesicle-mediated transport [GO:0006888]; MAPK cascade [GO:0000165]	actin cytoskeleton [GO:0015629]; cell surface [GO:0009986]; cytosol [GO:0005829]; Golgi apparatus [GO:0005794]; intrinsic component of the cytoplasmic side of the plasma membrane [GO:0031235]; protein-containing complex [GO:0032991]; spectrin [GO:0008091]; spectrin-associated cytoskeleton [GO:0014731]	actin binding [GO:0003779]; actin filament binding [GO:0051015]; ankyrin binding [GO:0030506]; structural constituent of cytoskeleton [GO:0005200]	SUBCELLULAR LOCATION: Cytoplasm, cytoskeleton. Cytoplasm, cell cortex.	FUNCTION: Spectrin is the major constituent of the cytoskeletal network underlying the erythrocyte plasma membrane. It associates with band 4.1 and actin to form the cytoskeletal superstructure of the erythrocyte plasma membrane.	3D-structure;Actin capping;Actin-binding;Alternative splicing;Complete proteome;Cytoplasm;Cytoskeleton;Direct protein sequencing;Disease mutation;Elliptocytosis;Hereditary hemolytic anemia;Phosphoprotein;Polymorphism;Reference proteome;Repeat
P62942	P62942;Q5W0X3;Q1JUQ5;A0A087WZM5	FKBP1A;FKBP12-Exip2	Peptidyl-prolyl cis-trans isomerase FKBP1A;Peptidyl-prolyl cis-trans isomerase	11.951	5	4	5	5	4	5	12942000	11933000	3731400	9.53547e+06	++++	By MS/MS	By MS/MS	By MS/MS	'de novo' protein folding [GO:0006458]; amyloid fibril formation [GO:1990000]; calcium ion transmembrane transport [GO:0070588]; chaperone-mediated protein folding [GO:0061077]; heart morphogenesis [GO:0003007]; heart trabecula formation [GO:0060347]; negative regulation of phosphoprotein phosphatase activity [GO:0032515]; positive regulation of I-kappaB kinase/NF-kappaB signaling [GO:0043123]; p…	cytoplasm [GO:0005737]; cytoplasmic side of membrane [GO:0098562]; cytosol [GO:0005829]; extrinsic component of organelle membrane [GO:0031312]; membrane [GO:0016020]; ryanodine receptor complex [GO:1990425]; sarcoplasmic reticulum [GO:0016529]; terminal cisterna [GO:0014802]; Z disc [GO:0030018]	activin binding [GO:0048185]; FK506 binding [GO:0005528]; ion channel binding [GO:0044325]; macrolide binding [GO:0005527]; peptidyl-prolyl cis-trans isomerase activity [GO:0003755]; SMAD binding [GO:0046332]; transforming growth factor beta receptor binding [GO:0005160]; type I transforming growth factor beta receptor binding [GO:0034713]	SUBCELLULAR LOCATION: Cytoplasm, cytosol {ECO:0000269|PubMed:1701173}. Sarcoplasmic reticulum membrane {ECO:0000250|UniProtKB:P62943}; Peripheral membrane protein {ECO:0000250|UniProtKB:P62943}; Cytoplasmic side {ECO:0000250|UniProtKB:P62943}.	FUNCTION: Keeps in an inactive conformation TGFBR1, the TGF-beta type I serine/threonine kinase receptor, preventing TGF-beta receptor activation in absence of ligand. Recruits SMAD7 to ACVR1B which prevents the association of SMAD2 and SMAD3 with the activin receptor complex, thereby blocking the activin signal. May modulate the RYR1 calcium channel activity. PPIases accelerate the folding of pr…	3D-structure;Acetylation;Complete proteome;Cytoplasm;Direct protein sequencing;Isomerase;Membrane;Reference proteome;Rotamase;Sarcoplasmic reticulum
P41222	P41222;H0Y5A1;Q5SQ11	PTGDS	Prostaglandin-H2 D-isomerase	21.029	5	3	3	5	3	3	12464000	1755400	14177000	9.46547e+06	++++	By MS/MS	By MS/MS	By MS/MS	cyclooxygenase pathway [GO:0019371]; prostaglandin biosynthetic process [GO:0001516]; regulation of circadian sleep/wake cycle, sleep [GO:0045187]	endoplasmic reticulum membrane [GO:0005789]; extracellular exosome [GO:0070062]; extracellular region [GO:0005576]; extracellular space [GO:0005615]; Golgi apparatus [GO:0005794]; nuclear membrane [GO:0031965]; perinuclear region of cytoplasm [GO:0048471]; rough endoplasmic reticulum [GO:0005791]	fatty acid binding [GO:0005504]; prostaglandin-D synthase activity [GO:0004667]; retinoid binding [GO:0005501]	SUBCELLULAR LOCATION: Rough endoplasmic reticulum {ECO:0000269|PubMed:9065498}. Nucleus membrane {ECO:0000269|PubMed:9065498}. Golgi apparatus {ECO:0000269|PubMed:9065498}. Cytoplasm, perinuclear region {ECO:0000269|PubMed:9065498}. Secreted {ECO:0000269|PubMed:9065498}. Note=Detected on rough endoplasmic reticulum of arachnoid and menigioma cells. Localized to the nuclear envelope, Golgi apparat…	FUNCTION: Catalyzes the conversion of PGH2 to PGD2, a prostaglandin involved in smooth muscle contraction/relaxation and a potent inhibitor of platelet aggregation. Involved in a variety of CNS functions, such as sedation, NREM sleep and PGE2-induced allodynia, and may have an anti-apoptotic role in oligodendrocytes. Binds small non-substrate lipophilic molecules, including biliverdin, bilirubin,…	3D-structure;Complete proteome;Cytoplasm;Direct protein sequencing;Disulfide bond;Endoplasmic reticulum;Fatty acid biosynthesis;Fatty acid metabolism;Glycoprotein;Golgi apparatus;Isomerase;Lipid biosynthesis;Lipid metabolism;Membrane;Nucleus;Polymorphism;Prostaglandin biosynthesis;Prostaglandin metabolism;Reference proteome;Secreted;Signal;Transport
P04430	P04430		Ig kappa chain V-I region BAN	11.84	2	2	2	2	2	2	17328000	2333700	8019500	9.22707e+06	++++	By MS/MS	By MS/MS	By MS/MS
P02549-2	P02549-2;P02549	SPTA1	Spectrin alpha chain, erythrocytic 1	279.67	123	129	93	123	129	93	9667600	14496000	3237800	9133800	++++	By MS/MS	By MS/MS	By MS/MS	actin filament capping [GO:0051693]; actin filament organization [GO:0007015]; axon guidance [GO:0007411]; endoplasmic reticulum to Golgi vesicle-mediated transport [GO:0006888]; hemopoiesis [GO:0030097]; lymphocyte homeostasis [GO:0002260]; MAPK cascade [GO:0000165]; plasma membrane organization [GO:0007009]; porphyrin-containing compound biosynthetic process [GO:0006779]; positive regulation of…	actin cytoskeleton [GO:0015629]; axon [GO:0030424]; cuticular plate [GO:0032437]; cytosol [GO:0005829]; intrinsic component of the cytoplasmic side of the plasma membrane [GO:0031235]; spectrin [GO:0008091]; spectrin-associated cytoskeleton [GO:0014731]	actin filament binding [GO:0051015]; calcium ion binding [GO:0005509]; protein heterodimerization activity [GO:0046982]; structural constituent of cytoskeleton [GO:0005200]	SUBCELLULAR LOCATION: Cytoplasm, cytoskeleton. Cytoplasm, cell cortex.	FUNCTION: Spectrin is the major constituent of the cytoskeletal network underlying the erythrocyte plasma membrane. It associates with band 4.1 and actin to form the cytoskeletal superstructure of the erythrocyte plasma membrane.	3D-structure;Actin capping;Actin-binding;Alternative splicing;Calcium;Cell shape;Complete proteome;Cytoplasm;Cytoskeleton;Direct protein sequencing;Disease mutation;Elliptocytosis;Hereditary hemolytic anemia;Metal-binding;Phosphoprotein;Polymorphism;Pyropoikilocytosis;Reference proteome;Repeat;SH3 domain
A0A0C4DH38	A0A0C4DH38	IGHV5-51		12.674	4	4	4	2	2	2	14779000	7776600	4812900	9.12283e+06	++++	By MS/MS	By MS/MS	By MS/MS	B cell receptor signaling pathway [GO:0050853]; complement activation, classical pathway [GO:0006958]; defense response to bacterium [GO:0042742]; innate immune response [GO:0045087]; phagocytosis, engulfment [GO:0006911]; phagocytosis, recognition [GO:0006910]; positive regulation of B cell activation [GO:0050871]	external side of plasma membrane [GO:0009897]; immunoglobulin complex, circulating [GO:0042571]	antigen binding [GO:0003823]; immunoglobulin receptor binding [GO:0034987]	SUBCELLULAR LOCATION: Secreted {ECO:0000303|PubMed:20176268, ECO:0000303|PubMed:22158414}. Cell membrane {ECO:0000303|PubMed:20176268, ECO:0000303|PubMed:22158414}.	FUNCTION: V region of the variable domain of immunoglobulin heavy chains that participates in the antigen recognition (PubMed:24600447). Immunoglobulins, also known as antibodies, are membrane-bound or secreted glycoproteins produced by B lymphocytes. In the recognition phase of humoral immunity, the membrane-bound immunoglobulins serve as receptors which, upon binding of a specific antigen, trig…	Adaptive immunity;Cell membrane;Complete proteome;Disulfide bond;Immunity;Immunoglobulin;Membrane;Polymorphism;Reference proteome;Secreted;Signal
P16157-5	P16157-5;P16157-8;P16157-16;P16157-3;P16157;P16157-12;P16157-14;P16157-21;P16157-6;P16157-10;P16157-9;P16157-7;P16157-4;P16157-13;P16157-15;P16157-11;P16157-2;H0YBS0	ANK1	Ankyrin-1	203.4	80	82	62	76	79	60	11407000	11581000	4317200	9.10173e+06	++++	By MS/MS	By MS/MS	By MS/MS	cytoskeleton organization [GO:0007010]; endoplasmic reticulum to Golgi vesicle-mediated transport [GO:0006888]; exocytosis [GO:0006887]; maintenance of epithelial cell apical/basal polarity [GO:0045199]; positive regulation of organelle organization [GO:0010638]; protein localization to plasma membrane [GO:0072659]; signal transduction [GO:0007165]	axolemma [GO:0030673]; axon initial segment [GO:0043194]; basolateral plasma membrane [GO:0016323]; cytoplasmic side of plasma membrane [GO:0009898]; cytoskeleton [GO:0005856]; cytosol [GO:0005829]; M band [GO:0031430]; membrane [GO:0016020]; nucleus [GO:0005634]; plasma membrane [GO:0005886]; postsynaptic membrane [GO:0045211]; sarcolemma [GO:0042383]; sarcoplasmic reticulum [GO:0016529]; spectr…	ATPase binding [GO:0051117]; cytoskeletal adaptor activity [GO:0008093]; enzyme binding [GO:0019899]; ion channel binding [GO:0044325]; protein phosphatase binding [GO:0019903]; spectrin binding [GO:0030507]; structural constituent of cytoskeleton [GO:0005200]; structural molecule activity [GO:0005198]	SUBCELLULAR LOCATION: Isoform Er1: Cytoplasm, cytoskeleton. Note=Probably the other erythrocyte (Er) isoforms, are located near the surface of erythrocytic plasma membrane.; SUBCELLULAR LOCATION: Isoform Mu17: Membrane. Cytoplasm, myofibril, sarcomere, M line. Note=Colocalizes with OBSCN isoform 3/obscurin at the M line in differentiated skeletal muscle cells.; SUBCELLULAR LOCATION: Isoform Mu18:…	FUNCTION: Attaches integral membrane proteins to cytoskeletal elements; binds to the erythrocyte membrane protein band 4.2, to Na-K ATPase, to the lymphocyte membrane protein GP85, and to the cytoskeletal proteins fodrin, tubulin, vimentin and desmin. Erythrocyte ankyrins also link spectrin (beta chain) to the cytoplasmic domain of the erythrocytes anion exchange protein; they retain most or all …	3D-structure;ANK repeat;Alternative promoter usage;Alternative splicing;Complete proteome;Cytoplasm;Cytoskeleton;Direct protein sequencing;Disease mutation;Elliptocytosis;Hereditary hemolytic anemia;Hydroxylation;Lipoprotein;Membrane;Phosphoprotein;Polymorphism;Reference proteome;Repeat;Sarcoplasmic reticulum
P01619	P01619		Ig kappa chain V-III region B6	11.12	3	3	3	3	3	3	10446000	2327800	14480000	9084600	++++	By MS/MS	By MS/MS	By MS/MS
P01861	P01861	IGHG4	Ig gamma-4 chain C region	35.94	16	12	11	8	5	4	13620000	553190	12930000	9.0344e+06	++++	By MS/MS	By MS/MS	By MS/MS	B cell receptor signaling pathway [GO:0050853]; complement activation [GO:0006956]; complement activation, classical pathway [GO:0006958]; cytokine-mediated signaling pathway [GO:0019221]; defense response to bacterium [GO:0042742]; Fc-gamma receptor signaling pathway involved in phagocytosis [GO:0038096]; innate immune response [GO:0045087]; phagocytosis, engulfment [GO:0006911]; phagocytosis, r…	blood microparticle [GO:0072562]; external side of plasma membrane [GO:0009897]; extracellular exosome [GO:0070062]; extracellular region [GO:0005576]; extracellular space [GO:0005615]; immunoglobulin complex, circulating [GO:0042571]	antigen binding [GO:0003823]; immunoglobulin receptor binding [GO:0034987]	SUBCELLULAR LOCATION: Secreted {ECO:0000303|PubMed:20176268, ECO:0000303|PubMed:22158414}. Cell membrane {ECO:0000303|PubMed:20176268, ECO:0000303|PubMed:22158414}.	FUNCTION: Constant region of immunoglobulin heavy chains. Immunoglobulins, also known as antibodies, are membrane-bound or secreted glycoproteins produced by B lymphocytes. In the recognition phase of humoral immunity, the membrane-bound immunoglobulins serve as receptors which, upon binding of a specific antigen, trigger the clonal expansion and differentiation of B lymphocytes into immunoglobul…	3D-structure;Adaptive immunity;Cell membrane;Complete proteome;Direct protein sequencing;Disulfide bond;Glycoprotein;Immunity;Immunoglobulin;Immunoglobulin domain;Membrane;Polymorphism;Reference proteome;Secreted
Q99497	Q99497;K7ELW0;K7EN27	PARK7	Protein deglycase DJ-1	19.891	13	13	11	13	13	11	13210000	7437400	6006800	8.88473e+06	++++	By MS/MS	By MS/MS	By MS/MS	activation of protein kinase B activity [GO:0032148]; adult locomotory behavior [GO:0008344]; autophagy [GO:0006914]; cellular response to glyoxal [GO:0036471]; cellular response to hydrogen peroxide [GO:0070301]; cellular response to oxidative stress [GO:0034599]; detoxification of copper ion [GO:0010273]; detoxification of mercury ion [GO:0050787]; DNA repair [GO:0006281]; dopamine uptake invol…	axon [GO:0030424]; cell body [GO:0044297]; cell-cell adherens junction [GO:0005913]; chromatin [GO:0000785]; cytoplasm [GO:0005737]; cytosol [GO:0005829]; endoplasmic reticulum [GO:0005783]; extracellular exosome [GO:0070062]; membrane raft [GO:0045121]; mitochondrial intermembrane space [GO:0005758]; mitochondrial matrix [GO:0005759]; mitochondrion [GO:0005739]; nucleoplasm [GO:0005654]; nucleus…	androgen receptor binding [GO:0050681]; cadherin binding [GO:0045296]; copper ion binding [GO:0005507]; cupric ion binding [GO:1903135]; cuprous ion binding [GO:1903136]; cytokine binding [GO:0019955]; enzyme binding [GO:0019899]; identical protein binding [GO:0042802]; kinase binding [GO:0019900]; L-dopa decarboxylase activator activity [GO:0036478]; mercury ion binding [GO:0045340]; mRNA bindin…	SUBCELLULAR LOCATION: Cell membrane {ECO:0000250|UniProtKB:Q99LX0}; Lipid-anchor {ECO:0000250|UniProtKB:Q99LX0}. Cytoplasm {ECO:0000269|PubMed:12851414, ECO:0000269|PubMed:14579415, ECO:0000269|PubMed:15976810, ECO:0000269|PubMed:19229105, ECO:0000269|PubMed:28596309}. Nucleus {ECO:0000269|PubMed:12851414, ECO:0000269|PubMed:14579415, ECO:0000269|PubMed:15976810, ECO:0000269|PubMed:16390825, ECO:…	FUNCTION: Protein and nucleotide deglycase that catalyzes the deglycation of the Maillard adducts formed between amino groups of proteins or nucleotides and reactive carbonyl groups of glyoxals (PubMed:25416785, PubMed:28596309). Thus, functions as a protein deglycase that repairs methylglyoxal- and glyoxal-glycated proteins, and releases repaired proteins and lactate or glycolate, respectively. …	3D-structure;Acetylation;Autophagy;Cell membrane;Chaperone;Complete proteome;Copper;Cytoplasm;DNA damage;DNA repair;Direct protein sequencing;Disease mutation;Fertilization;Hydrolase;Inflammatory response;Isopeptide bond;Lipoprotein;Membrane;Mitochondrion;Neurodegeneration;Nucleus;Oxidation;Palmitate;Parkinson disease;Parkinsonism;Phosphoprotein;Polymorphism;Protease;RNA-binding;Reference proteom…
P04921-2	P04921-2;P04921-3;P04921	GYPC	Glycophorin-C	11.499	2	2	1	2	2	1	22420000	3876900	134930	8810610	++++	By MS/MS	By MS/MS	By MS/MS	leukocyte migration [GO:0050900]	cortical cytoskeleton [GO:0030863]; integral component of plasma membrane [GO:0005887]; membrane [GO:0016020]; plasma membrane [GO:0005886]		SUBCELLULAR LOCATION: Cell membrane; Single-pass type III membrane protein. Note=Linked to the membrane via band 4.1.	FUNCTION: This protein is a minor sialoglycoprotein in human erythrocyte membranes. The blood group Gerbich antigens and receptors for Plasmodium falciparum merozoites are most likely located within the extracellular domain. Glycophorin-C plays an important role in regulating the stability of red cells.	3D-structure;Alternative splicing;Blood group antigen;Cell membrane;Complete proteome;Direct protein sequencing;Glycoprotein;Membrane;Phosphoprotein;Polymorphism;Reference proteome;Sialic acid;Transmembrane;Transmembrane helix
A0A0B4J1V0	A0A0B4J1V0	IGHV3-15		12.926	7	5	7	5	4	5	9103300	224230	16457000	8.59484e+06	++++	By MS/MS	By MS/MS	By MS/MS	B cell receptor signaling pathway [GO:0050853]; complement activation, classical pathway [GO:0006958]; defense response to bacterium [GO:0042742]; innate immune response [GO:0045087]; phagocytosis, engulfment [GO:0006911]; phagocytosis, recognition [GO:0006910]; positive regulation of B cell activation [GO:0050871]	external side of plasma membrane [GO:0009897]; immunoglobulin complex, circulating [GO:0042571]	antigen binding [GO:0003823]; immunoglobulin receptor binding [GO:0034987]	SUBCELLULAR LOCATION: Secreted {ECO:0000303|PubMed:20176268, ECO:0000303|PubMed:22158414}. Cell membrane {ECO:0000303|PubMed:20176268, ECO:0000303|PubMed:22158414}.	FUNCTION: V region of the variable domain of immunoglobulin heavy chains that participates in the antigen recognition (PubMed:24600447). Immunoglobulins, also known as antibodies, are membrane-bound or secreted glycoproteins produced by B lymphocytes. In the recognition phase of humoral immunity, the membrane-bound immunoglobulins serve as receptors which, upon binding of a specific antigen, trig…	Adaptive immunity;Cell membrane;Complete proteome;Disulfide bond;Immunity;Immunoglobulin;Membrane;Polymorphism;Reference proteome;Secreted;Signal
P02760	P02760;S4R471	AMBP	Protein AMBP;Alpha-1-microglobulin;Inter-alpha-trypsin inhibitor light chain;Trypstatin	38.999	16	15	11	16	15	11	7512000	6796500	11462000	8.59017e+06	++++	By MS/MS	By MS/MS	By MS/MS	cell adhesion [GO:0007155]; female pregnancy [GO:0007565]; heme catabolic process [GO:0042167]; negative regulation of immune response [GO:0050777]; negative regulation of JNK cascade [GO:0046329]; protein catabolic process [GO:0030163]; protein-chromophore linkage [GO:0018298]; receptor-mediated endocytosis [GO:0006898]; viral process [GO:0016032]	blood microparticle [GO:0072562]; cell surface [GO:0009986]; collagen-containing extracellular matrix [GO:0062023]; extracellular exosome [GO:0070062]; extracellular region [GO:0005576]; extracellular space [GO:0005615]; intracellular membrane-bounded organelle [GO:0043231]; plasma membrane [GO:0005886]	calcium channel inhibitor activity [GO:0019855]; calcium oxalate binding [GO:0046904]; heme binding [GO:0020037]; IgA binding [GO:0019862]; protein homodimerization activity [GO:0042803]; serine-type endopeptidase inhibitor activity [GO:0004867]	SUBCELLULAR LOCATION: Secreted.	FUNCTION: Inter-alpha-trypsin inhibitor inhibits trypsin, plasmin, and lysosomal granulocytic elastase. Inhibits calcium oxalate crystallization. {ECO:0000269|PubMed:7676539}.; FUNCTION: Trypstatin is a trypsin inhibitor. {ECO:0000250}.	3D-structure;Chromophore;Cleavage on pair of basic residues;Complete proteome;Direct protein sequencing;Disulfide bond;Glycoprotein;Host-virus interaction;Protease inhibitor;Proteoglycan;Reference proteome;Repeat;Secreted;Serine protease inhibitor;Signal
G3V1N2	G3V1N2	HBA2		11.948	12	13	10	1	2	1	12822000	608770	12279000	8.56992e+06	++++	By MS/MS	By MS/MS	By MS/MS		hemoglobin complex [GO:0005833]	heme binding [GO:0020037]; metal ion binding [GO:0046872]; oxygen binding [GO:0019825]; oxygen carrier activity [GO:0005344]			Complete proteome;Heme;Iron;Metal-binding;Oxygen transport;Proteomics identification;Reference proteome;Transport
P01612	P01612		Ig kappa chain V-I region Mev	11.87	3	2	4	3	2	4	14134000	3550500	8015900	8566800	++++	By MS/MS	By MS/MS	By MS/MS
P25311	P25311;C9JEV0	AZGP1	Zinc-alpha-2-glycoprotein	34.258	22	21	18	22	21	18	10140000	8374800	7088400	8534400	++++	By MS/MS	By MS/MS	By MS/MS	cell adhesion [GO:0007155]; detection of chemical stimulus involved in sensory perception of bitter taste [GO:0001580]; immune response [GO:0006955]; negative regulation of cell population proliferation [GO:0008285]; retina homeostasis [GO:0001895]; transmembrane transport [GO:0055085]	collagen-containing extracellular matrix [GO:0062023]; external side of plasma membrane [GO:0009897]; extracellular exosome [GO:0070062]; extracellular region [GO:0005576]; extracellular space [GO:0005615]; nucleus [GO:0005634]; plasma membrane [GO:0005886]	protein transmembrane transporter activity [GO:0008320]; ribonuclease activity [GO:0004540]	SUBCELLULAR LOCATION: Secreted.	FUNCTION: Stimulates lipid degradation in adipocytes and causes the extensive fat losses associated with some advanced cancers. May bind polyunsaturated fatty acids.	3D-structure;Complete proteome;Direct protein sequencing;Disulfide bond;Glycoprotein;Pyrrolidone carboxylic acid;Reference proteome;Secreted;Signal
P13716	P13716;P13716-2	ALAD	Delta-aminolevulinic acid dehydratase	36.294	17	17	18	13	12	14	5647800	11659000	8050000	8.45227e+06	++++	By MS/MS	By MS/MS	By MS/MS	cellular response to interleukin-4 [GO:0071353]; cellular response to lead ion [GO:0071284]; heme biosynthetic process [GO:0006783]; negative regulation of proteasomal protein catabolic process [GO:1901799]; neutrophil degranulation [GO:0043312]; protein homooligomerization [GO:0051260]; protoporphyrinogen IX biosynthetic process [GO:0006782]; response to activity [GO:0014823]; response to alumin…	cytosol [GO:0005829]; extracellular exosome [GO:0070062]; extracellular region [GO:0005576]; ficolin-1-rich granule lumen [GO:1904813]; nucleus [GO:0005634]; secretory granule lumen [GO:0034774]	catalytic activity [GO:0003824]; identical protein binding [GO:0042802]; porphobilinogen synthase activity [GO:0004655]; proteasome core complex binding [GO:1904854]; zinc ion binding [GO:0008270]		FUNCTION: Catalyzes an early step in the biosynthesis of tetrapyrroles. Binds two molecules of 5-aminolevulinate per subunit, each at a distinct site, and catalyzes their condensation to form porphobilinogen. {ECO:0000269|PubMed:11032836, ECO:0000269|PubMed:19812033}.	3D-structure;Allosteric enzyme;Alternative splicing;Complete proteome;Direct protein sequencing;Disease mutation;Heme biosynthesis;Lyase;Metal-binding;Phosphoprotein;Polymorphism;Porphyrin biosynthesis;Reference proteome;Zinc
P50395	P50395;P50395-2;Q5SX87	GDI2	Rab GDP dissociation inhibitor beta	50.663	34	33	30	17	18	17	8317900	11157000	5841900	8.43893e+06	++++	By MS/MS	By MS/MS	By MS/MS	neutrophil degranulation [GO:0043312]; protein transport [GO:0015031]; regulation of small GTPase mediated signal transduction [GO:0051056]; signal transduction [GO:0007165]; small GTPase mediated signal transduction [GO:0007264]; vesicle-mediated transport [GO:0016192]	azurophil granule lumen [GO:0035578]; cytoplasm [GO:0005737]; cytosol [GO:0005829]; extracellular exosome [GO:0070062]; extracellular region [GO:0005576]; focal adhesion [GO:0005925]; Golgi apparatus [GO:0005794]; membrane [GO:0016020]; secretory granule lumen [GO:0034774]; synapse [GO:0045202]; vesicle [GO:0031982]	GTPase activator activity [GO:0005096]; Rab GDP-dissociation inhibitor activity [GO:0005093]; Rab GTPase binding [GO:0017137]; RNA binding [GO:0003723]	SUBCELLULAR LOCATION: Cytoplasm {ECO:0000250}. Membrane {ECO:0000250}; Peripheral membrane protein {ECO:0000250}.	FUNCTION: Regulates the GDP/GTP exchange reaction of most Rab proteins by inhibiting the dissociation of GDP from them, and the subsequent binding of GTP to them.	Acetylation;Alternative splicing;Complete proteome;Cytoplasm;GTPase activation;Membrane;Phosphoprotein;Reference proteome
K7ERI9	K7ERI9;P02654	APOC1	Apolipoprotein C-I;Truncated apolipoprotein C-I	8.647	3	3	3	3	3	3	16634000	6510800	2077600	8.40747e+06	++++	By MS/MS	By MS/MS	By MS/MS	lipoprotein metabolic process [GO:0042157]	extracellular region [GO:0005576]				Complete proteome;Proteomics identification;Reference proteome;Signal
P04080	P04080	CSTB	Cystatin-B	11.139	7	4	7	7	4	7	8396000	3674300	12807000	8.29243e+06	++++	By MS/MS	By MS/MS	By MS/MS	adult locomotory behavior [GO:0008344]; negative regulation of peptidase activity [GO:0010466]; negative regulation of proteolysis [GO:0045861]; neutrophil degranulation [GO:0043312]	collagen-containing extracellular matrix [GO:0062023]; cytoplasm [GO:0005737]; cytosol [GO:0005829]; extracellular exosome [GO:0070062]; extracellular region [GO:0005576]; extracellular space [GO:0005615]; ficolin-1-rich granule lumen [GO:1904813]; nucleolus [GO:0005730]; secretory granule lumen [GO:0034774]; tertiary granule lumen [GO:1904724]	cysteine-type endopeptidase inhibitor activity [GO:0004869]; endopeptidase inhibitor activity [GO:0004866]; protease binding [GO:0002020]; RNA binding [GO:0003723]	SUBCELLULAR LOCATION: Cytoplasm {ECO:0000269|PubMed:11139332}. Nucleus {ECO:0000269|PubMed:11139332}.	FUNCTION: This is an intracellular thiol proteinase inhibitor. Tightly binding reversible inhibitor of cathepsins L, H and B.	3D-structure;Acetylation;Complete proteome;Cytoplasm;Direct protein sequencing;Disease mutation;Epilepsy;Nucleus;Protease inhibitor;Reference proteome;Thiol protease inhibitor
P06331	P06331		Ig heavy chain V-II region ARH-77	13.815	3	3	3	1	1	1	11018000	10523000	3162300	8.23443e+06	++++	By MS/MS	By MS/MS	By MS/MS	B cell receptor signaling pathway [GO:0050853]; complement activation [GO:0006956]; complement activation, classical pathway [GO:0006958]; defense response to bacterium [GO:0042742]; Fc-epsilon receptor signaling pathway [GO:0038095]; Fc-gamma receptor signaling pathway involved in phagocytosis [GO:0038096]; immune response [GO:0006955]; innate immune response [GO:0045087]; leukocyte migration [G…	external side of plasma membrane [GO:0009897]; extracellular region [GO:0005576]; immunoglobulin complex, circulating [GO:0042571]; plasma membrane [GO:0005886]	antigen binding [GO:0003823]; immunoglobulin receptor binding [GO:0034987]	SUBCELLULAR LOCATION: Secreted {ECO:0000303|PubMed:20176268, ECO:0000303|PubMed:22158414}. Cell membrane {ECO:0000303|PubMed:20176268, ECO:0000303|PubMed:22158414}.	FUNCTION: V region of the variable domain of immunoglobulin heavy chains that participates in the antigen recognition (PubMed:24600447). Immunoglobulins, also known as antibodies, are membrane-bound or secreted glycoproteins produced by B lymphocytes. In the recognition phase of humoral immunity, the membrane-bound immunoglobulins serve as receptors which, upon binding of a specific antigen, trig…	Adaptive immunity;Cell membrane;Complete proteome;Direct protein sequencing;Disulfide bond;Glycoprotein;Immunity;Immunoglobulin;Membrane;Polymorphism;Reference proteome;Secreted;Signal
P18669	P18669	PGAM1	Phosphoglycerate mutase 1	28.804	18	16	15	12	11	9	9236700	6762700	8239900	8.07977e+06	++++	By MS/MS	By MS/MS	By MS/MS	canonical glycolysis [GO:0061621]; gluconeogenesis [GO:0006094]; glycolytic process [GO:0006096]; neutrophil degranulation [GO:0043312]; regulation of glycolytic process [GO:0006110]; regulation of pentose-phosphate shunt [GO:0043456]; respiratory burst [GO:0045730]	cytoplasm [GO:0005737]; cytosol [GO:0005829]; extracellular exosome [GO:0070062]; extracellular region [GO:0005576]; ficolin-1-rich granule lumen [GO:1904813]; membrane [GO:0016020]; nucleus [GO:0005634]; secretory granule lumen [GO:0034774]	bisphosphoglycerate mutase activity [GO:0004082]; hydrolase activity [GO:0016787]; phosphoglycerate mutase activity [GO:0004619]; protein kinase binding [GO:0019901]		FUNCTION: Interconversion of 3- and 2-phosphoglycerate with 2,3-bisphosphoglycerate as the primer of the reaction. Can also catalyze the reaction of EC 5.4.2.4 (synthase), but with a reduced activity.	3D-structure;Acetylation;Complete proteome;Direct protein sequencing;Glycolysis;Hydrolase;Isomerase;Phosphoprotein;Reference proteome
P06703	P06703;R4GN98	S100A6	Protein S100-A6;Protein S100	10.18	10	8	4	10	8	4	9197600	13845000	844000	7962200	++++	By MS/MS	By MS/MS	By MS/MS	axonogenesis [GO:0007409]; positive regulation of fibroblast proliferation [GO:0048146]; signal transduction [GO:0007165]	collagen-containing extracellular matrix [GO:0062023]; cytoplasm [GO:0005737]; cytosol [GO:0005829]; extracellular exosome [GO:0070062]; extracellular region [GO:0005576]; extrinsic component of cytoplasmic side of plasma membrane [GO:0031234]; nuclear envelope [GO:0005635]; nucleus [GO:0005634]; perinuclear region of cytoplasm [GO:0048471]; plasma membrane [GO:0005886]; ruffle [GO:0001726]	calcium-dependent protein binding [GO:0048306]; calcium ion binding [GO:0005509]; ion transmembrane transporter activity [GO:0015075]; protein homodimerization activity [GO:0042803]; S100 protein binding [GO:0044548]; tropomyosin binding [GO:0005523]; zinc ion binding [GO:0008270]	SUBCELLULAR LOCATION: Nucleus envelope. Cytoplasm. Cell membrane; Peripheral membrane protein; Cytoplasmic side.	FUNCTION: May function as calcium sensor and modulator, contributing to cellular calcium signaling. May function by interacting with other proteins, such as TPR-containing proteins, and indirectly play a role in many physiological processes such as the reorganization of the actin cytoskeleton and in cell motility. Binds 2 calcium ions. Calcium binding is cooperative. {ECO:0000269|PubMed:22399290}.	3D-structure;Acetylation;Calcium;Cell membrane;Complete proteome;Cytoplasm;Direct protein sequencing;Membrane;Metal-binding;Nucleus;Phosphoprotein;Polymorphism;Reference proteome;Repeat
P02649	P02649;H0Y7L5;E9PEV4;E7ERP7	APOE	Apolipoprotein E	36.154	16	14	13	16	14	13	9955500	7757300	5890300	7867700	++++	By MS/MS	By MS/MS	By MS/MS	AMPA glutamate receptor clustering [GO:0097113]; amyloid precursor protein metabolic process [GO:0042982]; artery morphogenesis [GO:0048844]; cellular calcium ion homeostasis [GO:0006874]; cellular protein metabolic process [GO:0044267]; cGMP-mediated signaling [GO:0019934]; cholesterol biosynthetic process [GO:0006695]; cholesterol catabolic process [GO:0006707]; cholesterol efflux [GO:0033344];…	blood microparticle [GO:0072562]; chylomicron [GO:0042627]; clathrin-coated endocytic vesicle membrane [GO:0030669]; collagen-containing extracellular matrix [GO:0062023]; cytoplasm [GO:0005737]; dendrite [GO:0030425]; discoidal high-density lipoprotein particle [GO:0034365]; early endosome [GO:0005769]; endocytic vesicle lumen [GO:0071682]; endoplasmic reticulum [GO:0005783]; endoplasmic reticul…	amyloid-beta binding [GO:0001540]; antioxidant activity [GO:0016209]; cholesterol binding [GO:0015485]; cholesterol transporter activity [GO:0017127]; heparan sulfate proteoglycan binding [GO:0043395]; heparin binding [GO:0008201]; identical protein binding [GO:0042802]; lipid binding [GO:0008289]; lipid transporter activity [GO:0005319]; lipoprotein particle binding [GO:0071813]; low-density lip…	SUBCELLULAR LOCATION: Secreted {ECO:0000269|PubMed:2498325}. Secreted, extracellular space {ECO:0000269|PubMed:8340399}. Secreted, extracellular space, extracellular matrix {ECO:0000269|PubMed:9488694}. Note=In the plasma, APOE is associated with chylomicrons, chylomicrons remnants, VLDL, LDL and HDL lipoproteins (PubMed:1911868, PubMed:8340399). Lipid poor oligomeric APOE is associated with the …	FUNCTION: APOE is an apolipoprotein, a protein associating with lipid particles, that mainly functions in lipoprotein-mediated lipid transport between organs via the plasma and interstitial fluids (PubMed:6860692, PubMed:1911868, PubMed:14754908). APOE is a core component of plasma lipoproteins and is involved in their production, conversion and clearance (PubMed:6860692, PubMed:2762297, PubMed:1…	3D-structure;Alzheimer disease;Amyloidosis;Cholesterol metabolism;Chylomicron;Complete proteome;Direct protein sequencing;Disease mutation;Extracellular matrix;Glycation;Glycoprotein;HDL;Heparin-binding;Hyperlipidemia;Lipid metabolism;Lipid transport;Lipid-binding;Neurodegeneration;Oxidation;Phosphoprotein;Polymorphism;Reference proteome;Repeat;Secreted;Signal;Steroid metabolism;Sterol metabolism…
P40925	P40925;P40925-3;B9A041;P40925-2;B8ZZ51;C9JF79	MDH1	Malate dehydrogenase, cytoplasmic;Malate dehydrogenase	36.426	10	13	12	10	13	12	5987100	6464000	11059000	7836700	++++	By MS/MS	By MS/MS	By MS/MS	gluconeogenesis [GO:0006094]; malate metabolic process [GO:0006108]; NADH metabolic process [GO:0006734]; NAD metabolic process [GO:0019674]; oxaloacetate metabolic process [GO:0006107]; tricarboxylic acid cycle [GO:0006099]	cytosol [GO:0005829]; extracellular exosome [GO:0070062]; extracellular space [GO:0005615]	diiodophenylpyruvate reductase activity [GO:0047860]; L-malate dehydrogenase activity [GO:0030060]; malic enzyme activity [GO:0004470]; NAD binding [GO:0051287]	SUBCELLULAR LOCATION: Cytoplasm.		Acetylation;Alternative splicing;Complete proteome;Cytoplasm;Direct protein sequencing;Methylation;NAD;Oxidoreductase;Phosphoprotein;Reference proteome;Tricarboxylic acid cycle;Ubl conjugation
O75874	O75874	IDH1	Isocitrate dehydrogenase [NADP] cytoplasmic	46.659	17	11	15	16	11	15	10174000	2008100	11243000	7.80837e+06	++++	By MS/MS	By MS/MS	By MS/MS	2-oxoglutarate metabolic process [GO:0006103]; female gonad development [GO:0008585]; glutathione metabolic process [GO:0006749]; glyoxylate cycle [GO:0006097]; isocitrate metabolic process [GO:0006102]; NADPH regeneration [GO:0006740]; NADP metabolic process [GO:0006739]; neutrophil degranulation [GO:0043312]; protein targeting to peroxisome [GO:0006625]; regulation of phospholipid biosynthetic …	cytoplasm [GO:0005737]; cytosol [GO:0005829]; extracellular exosome [GO:0070062]; extracellular region [GO:0005576]; ficolin-1-rich granule lumen [GO:1904813]; mitochondrion [GO:0005739]; peroxisomal matrix [GO:0005782]; peroxisome [GO:0005777]; secretory granule lumen [GO:0034774]; tertiary granule lumen [GO:1904724]	cadherin binding [GO:0045296]; identical protein binding [GO:0042802]; isocitrate dehydrogenase (NADP+) activity [GO:0004450]; magnesium ion binding [GO:0000287]; NAD binding [GO:0051287]; NADP binding [GO:0050661]; protein homodimerization activity [GO:0042803]; signaling receptor binding [GO:0005102]	SUBCELLULAR LOCATION: Cytoplasm, cytosol {ECO:0000269|PubMed:10521434}. Peroxisome {ECO:0000269|PubMed:10521434}.		3D-structure;Acetylation;Complete proteome;Cytoplasm;Direct protein sequencing;Glyoxylate bypass;Magnesium;Manganese;Metal-binding;NADP;Oxidoreductase;Peroxisome;Phosphoprotein;Polymorphism;Reference proteome;Tricarboxylic acid cycle
P07738	P07738	BPGM	Bisphosphoglycerate mutase	30.005	13	12	6	13	12	6	7997200	13804000	1406700	7.73597e+06	++++	By MS/MS	By MS/MS	By MS/MS	canonical glycolysis [GO:0061621]; carbohydrate metabolic process [GO:0005975]; erythrocyte development [GO:0048821]; respiratory gaseous exchange by respiratory system [GO:0007585]	cytosol [GO:0005829]; extracellular exosome [GO:0070062]	bisphosphoglycerate mutase activity [GO:0004082]; hydrolase activity [GO:0016787]; phosphoglycerate mutase activity [GO:0004619]		FUNCTION: Plays a major role in regulating hemoglobin oxygen affinity by controlling the levels of its allosteric effector 2,3-bisphosphoglycerate (2,3-BPG). Also exhibits mutase (EC 5.4.2.11) activity. {ECO:0000269|PubMed:21045285}.	3D-structure;Acetylation;Complete proteome;Direct protein sequencing;Disease mutation;Glycation;Glycolysis;Glycoprotein;Hereditary hemolytic anemia;Hydrolase;Isomerase;Phosphoprotein;Reference proteome
P00491	P00491;G3V5M2	PNP	Purine nucleoside phosphorylase	32.118	15	18	13	15	18	13	6382900	11391000	5342500	7.70547e+06	++++	By MS/MS	By MS/MS	By MS/MS	immune response [GO:0006955]; inosine catabolic process [GO:0006148]; interleukin-2 secretion [GO:0070970]; neutrophil degranulation [GO:0043312]; nicotinamide riboside catabolic process [GO:0006738]; nucleobase-containing compound metabolic process [GO:0006139]; nucleotide biosynthetic process [GO:0009165]; positive regulation of alpha-beta T cell differentiation [GO:0046638]; positive regulatio…	cytoplasm [GO:0005737]; cytoskeleton [GO:0005856]; cytosol [GO:0005829]; extracellular exosome [GO:0070062]; extracellular region [GO:0005576]; ficolin-1-rich granule lumen [GO:1904813]; nucleus [GO:0005634]; secretory granule lumen [GO:0034774]	drug binding [GO:0008144]; nucleoside binding [GO:0001882]; phosphate ion binding [GO:0042301]; purine nucleobase binding [GO:0002060]; purine-nucleoside phosphorylase activity [GO:0004731]	SUBCELLULAR LOCATION: Cytoplasm, cytoskeleton {ECO:0000250}. Cytoplasm {ECO:0000269|PubMed:22509282}.	FUNCTION: The purine nucleoside phosphorylases catalyze the phosphorolytic breakdown of the N-glycosidic bond in the beta-(deoxy)ribonucleoside molecules, with the formation of the corresponding free purine bases and pentose-1-phosphate. {ECO:0000269|PubMed:2104852}.	3D-structure;Acetylation;Complete proteome;Cytoplasm;Cytoskeleton;Direct protein sequencing;Disease mutation;Glycosyltransferase;Phosphoprotein;Polymorphism;Reference proteome;Transferase
P46439	P46439;Q5T8R1;Q5T8Q9	GSTM5	Glutathione S-transferase Mu 5	25.674	11	11	13	7	7	8	11611000	2479100	8958100	7.68273e+06	++++	By MS/MS	By MS/MS	By MS/MS	glutathione derivative biosynthetic process [GO:1901687]; glutathione metabolic process [GO:0006749]; xenobiotic catabolic process [GO:0042178]	cytosol [GO:0005829]; intercellular bridge [GO:0045171]	glutathione transferase activity [GO:0004364]; identical protein binding [GO:0042802]	SUBCELLULAR LOCATION: Cytoplasm.	FUNCTION: Conjugation of reduced glutathione to a wide number of exogenous and endogenous hydrophobic electrophiles. {ECO:0000269|PubMed:10587441}.	Complete proteome;Cytoplasm;Polymorphism;Reference proteome;Transferase
A0A075B7D8	A0A075B7D8	IGHV3OR15-7		13.08	4	3	4	2	2	2	10850000	949950	11201000	7.66698e+06	++++	By MS/MS	By MS/MS	By MS/MS	B cell receptor signaling pathway [GO:0050853]; complement activation, classical pathway [GO:0006958]; defense response to bacterium [GO:0042742]; innate immune response [GO:0045087]; phagocytosis, engulfment [GO:0006911]; phagocytosis, recognition [GO:0006910]; positive regulation of B cell activation [GO:0050871]	external side of plasma membrane [GO:0009897]; immunoglobulin complex, circulating [GO:0042571]	antigen binding [GO:0003823]; immunoglobulin receptor binding [GO:0034987]			Complete proteome;Proteomics identification;Reference proteome;Signal
P07305-2	P07305-2;P07305	H1F0	Histone H1.0;Histone H1.0, N-terminally processed	19.167	1	0	1	1	0	1	72031	0	22490000	7520677	++++	By MS/MS		By MS/MS	apoptotic DNA fragmentation [GO:0006309]; chromatin silencing [GO:0006342]; chromosome condensation [GO:0030261]; negative regulation of chromatin silencing [GO:0031936]; negative regulation of DNA recombination [GO:0045910]; negative regulation of transcription by RNA polymerase II [GO:0000122]; nucleosome assembly [GO:0006334]; nucleosome positioning [GO:0016584]; positive regulation of transcr…	actin cytoskeleton [GO:0015629]; Golgi apparatus [GO:0005794]; nuclear body [GO:0016604]; nuclear chromatin [GO:0000790]; nuclear euchromatin [GO:0005719]; nucleoplasm [GO:0005654]; nucleosome [GO:0000786]; nucleus [GO:0005634]; transcriptional repressor complex [GO:0017053]	AT DNA binding [GO:0003680]; chromatin DNA binding [GO:0031490]; double-stranded DNA binding [GO:0003690]; nucleosomal DNA binding [GO:0031492]; RNA binding [GO:0003723]	SUBCELLULAR LOCATION: Nucleus {ECO:0000255|PROSITE-ProRule:PRU00837, ECO:0000269|PubMed:18993075}. Chromosome {ECO:0000255|PROSITE-ProRule:PRU00837, ECO:0000269|PubMed:18993075}. Note=The RNA edited version has been localized to nuclear speckles. During mitosis, it appears in the vicinity of condensed chromosomes.	FUNCTION: Histones H1 are necessary for the condensation of nucleosome chains into higher-order structures. The H1F0 histones are found in cells that are in terminal stages of differentiation or that have low rates of cell division.	3D-structure;ADP-ribosylation;Acetylation;Alternative splicing;Chromosome;Citrullination;Complete proteome;DNA-binding;Direct protein sequencing;Nucleus;Phosphoprotein;RNA editing;Reference proteome
H3BS66	H3BS66;B2RUZ4	SMIM1	Small integral membrane protein 1	4.1915	3	3	3	3	3	3	7169000	11678000	3453900	7.43363e+06	++++	By MS/MS	By MS/MS	By MS/MS						Complete proteome;Proteomics identification;Reference proteome
P01717	P01717		Ig lambda chain V-IV region Hil	11.517	1	1	1	1	1	1	13875000	7383700	943590	7.40076e+06	++++	By MS/MS	By MS/MS	By MS/MS
K7ER74	K7ER74;A0A024R0T9;P02655;V9GYJ8	APOC4-APOC2;APOC2	Apolipoprotein C-II;Proapolipoprotein C-II	20.049	4	5	5	3	4	4	2404600	10302000	9379000	7.36187e+06	++++	By MS/MS	By MS/MS	By MS/MS	lipid metabolic process [GO:0006629]; lipid transport [GO:0006869]	chylomicron [GO:0042627]	enzyme activator activity [GO:0008047]			Complete proteome;Reference proteome;Signal
P28161	P28161;E9PHN6;F6XZQ7;P28161-2;E9PHN7;E9PLF1	GSTM2	Glutathione S-transferase Mu 2	25.744	10	12	13	6	7	6	7718100	4174700	10164000	7.35227e+06	++++	By MS/MS	By MS/MS	By MS/MS	cellular detoxification of nitrogen compound [GO:0070458]; cellular response to caffeine [GO:0071313]; glutathione derivative biosynthetic process [GO:1901687]; glutathione metabolic process [GO:0006749]; linoleic acid metabolic process [GO:0043651]; negative regulation of ryanodine-sensitive calcium-release channel activity [GO:0060315]; nitrobenzene metabolic process [GO:0018916]; positive regu…	cytoplasm [GO:0005737]; cytosol [GO:0005829]; extracellular exosome [GO:0070062]; intercellular bridge [GO:0045171]; sarcoplasmic reticulum [GO:0016529]	enzyme binding [GO:0019899]; glutathione binding [GO:0043295]; glutathione peroxidase activity [GO:0004602]; glutathione transferase activity [GO:0004364]; protein homodimerization activity [GO:0042803]; signaling receptor binding [GO:0005102]	SUBCELLULAR LOCATION: Cytoplasm.	FUNCTION: Conjugation of reduced glutathione to a wide number of exogenous and endogenous hydrophobic electrophiles. {ECO:0000269|PubMed:16549767}.	3D-structure;Alternative splicing;Complete proteome;Cytoplasm;Direct protein sequencing;Phosphoprotein;Polymorphism;Reference proteome;Transferase
P04209	P04209		Ig lambda chain V-II region NIG-84	11.581	1	1	1	1	1	1	12040000	2335600	7631500	7335700	++++	By MS/MS	By MS/MS	By MS/MS
A0A0B4J1Z7	A0A0B4J1Z7	IGKV1-39		12.737	2	2	2	1	1	1	9862900	560830	11550000	7.32458e+06	++++	By MS/MS	By MS/MS	By MS/MS
P05546	P05546	SERPIND1	Heparin cofactor 2	57.07	19	16	17	19	16	17	7770200	5261400	8783200	7271600	++++	By MS/MS	By MS/MS	By MS/MS	blood coagulation [GO:0007596]; cellular protein metabolic process [GO:0044267]; chemotaxis [GO:0006935]; negative regulation of endopeptidase activity [GO:0010951]; post-translational protein modification [GO:0043687]	endoplasmic reticulum lumen [GO:0005788]; extracellular exosome [GO:0070062]; extracellular region [GO:0005576]; extracellular space [GO:0005615]	endopeptidase inhibitor activity [GO:0004866]; heparin binding [GO:0008201]; serine-type endopeptidase inhibitor activity [GO:0004867]		FUNCTION: Thrombin inhibitor activated by the glycosaminoglycans, heparin or dermatan sulfate. In the presence of the latter, HC-II becomes the predominant thrombin inhibitor in place of antithrombin III (AT-III). Also inhibits chymotrypsin, but in a glycosaminoglycan-independent manner. {ECO:0000269|PubMed:1939083}.; FUNCTION: Peptides at the N-terminal of HC-II have chemotactic activity for bot…	3D-structure;Blood coagulation;Chemotaxis;Complete proteome;Direct protein sequencing;Disease mutation;Glycoprotein;Hemostasis;Heparin-binding;Phosphoprotein;Polymorphism;Protease inhibitor;Reference proteome;Repeat;Serine protease inhibitor;Signal;Sulfation;Thrombophilia
C9JF17	C9JF17;P05090	APOD	Apolipoprotein D	24.158	10	11	11	10	11	11	4674500	3924400	12982000	7.19363e+06	++++	By MS/MS	By MS/MS	By MS/MS	aging [GO:0007568]; lipid transport [GO:0006869]		lipid binding [GO:0008289]			Complete proteome;Proteomics identification;Reference proteome;Signal
P04003	P04003	C4BPA	C4b-binding protein alpha chain	67.033	22	22	22	22	22	22	11512000	5926000	3889700	7.10923e+06	++++	By MS/MS	By MS/MS	By MS/MS	complement activation, classical pathway [GO:0006958]; innate immune response [GO:0045087]; negative regulation of complement activation, classical pathway [GO:0045959]; positive regulation of protein catabolic process [GO:0045732]; regulation of complement activation [GO:0030449]; regulation of opsonization [GO:1903027]	blood microparticle [GO:0072562]; extracellular region [GO:0005576]; extracellular space [GO:0005615]; other organism cell [GO:0044216]; plasma membrane [GO:0005886]	RNA binding [GO:0003723]	SUBCELLULAR LOCATION: Secreted.	FUNCTION: Controls the classical pathway of complement activation. It binds as a cofactor to C3b/C4b inactivator (C3bINA), which then hydrolyzes the complement fragment C4b. It also accelerates the degradation of the C4bC2a complex (C3 convertase) by dissociating the complement fragment C2a. Alpha chain binds C4b. It interacts also with anticoagulant protein S and with serum amyloid P component.	3D-structure;Complement pathway;Complete proteome;Direct protein sequencing;Disulfide bond;Glycoprotein;Immunity;Innate immunity;Polymorphism;Reference proteome;Repeat;Secreted;Signal;Sushi
P50502	P50502;Q3KNR6;Q8NFI4;H7C3I1	ST13;ST13P5	Hsc70-interacting protein;Putative protein FAM10A5	41.331	8	8	6	8	8	6	11156000	5474400	4668800	7.09973e+06	++++	By MS/MS	By MS/MS	By MS/MS	chaperone cofactor-dependent protein refolding [GO:0051085]; negative regulation of protein refolding [GO:0061084]; protein folding [GO:0006457]; protein homotetramerization [GO:0051289]; response to bacterium [GO:0009617]	cytoplasm [GO:0005737]; cytosol [GO:0005829]; extracellular exosome [GO:0070062]; protein-containing complex [GO:0032991]	chaperone binding [GO:0051087]; dATP binding [GO:0032564]; Hsp70 protein binding [GO:0030544]; identical protein binding [GO:0042802]; protein binding, bridging [GO:0030674]; protein-containing complex binding [GO:0044877]; protein dimerization activity [GO:0046983]; protein domain specific binding [GO:0019904]; unfolded protein binding [GO:0051082]	SUBCELLULAR LOCATION: Cytoplasm {ECO:0000250}.	FUNCTION: One HIP oligomer binds the ATPase domains of at least two HSC70 molecules dependent on activation of the HSC70 ATPase by HSP40. Stabilizes the ADP state of HSC70 that has a high affinity for substrate protein. Through its own chaperone activity, it may contribute to the interaction of HSC70 with various target proteins (By similarity). {ECO:0000250}.	3D-structure;Acetylation;Chaperone;Complete proteome;Cytoplasm;Direct protein sequencing;Phosphoprotein;Polymorphism;Reference proteome;Repeat;TPR repeat
P04433	P04433;A0A0A0MRZ8	IGKV3D-11	Ig kappa chain V-III region VG	12.575	5	3	2	5	3	2	2535700	17154000	1143600	6.94443e+06	++++	By MS/MS	By MS/MS	By MS/MS	complement activation [GO:0006956]; complement activation, classical pathway [GO:0006958]; Fc-epsilon receptor signaling pathway [GO:0038095]; Fc-gamma receptor signaling pathway involved in phagocytosis [GO:0038096]; immune response [GO:0006955]; immunoglobulin production [GO:0002377]; leukocyte migration [GO:0050900]; receptor-mediated endocytosis [GO:0006898]; regulation of complement activati…	blood microparticle [GO:0072562]; extracellular exosome [GO:0070062]; extracellular region [GO:0005576]; extracellular space [GO:0005615]; immunoglobulin complex [GO:0019814]; plasma membrane [GO:0005886]	antigen binding [GO:0003823]	SUBCELLULAR LOCATION: Secreted {ECO:0000303|PubMed:20176268, ECO:0000303|PubMed:22158414}. Cell membrane {ECO:0000303|PubMed:20176268, ECO:0000303|PubMed:22158414}.	FUNCTION: V region of the variable domain of immunoglobulin light chains that participates in the antigen recognition (PubMed:24600447). Immunoglobulins, also known as antibodies, are membrane-bound or secreted glycoproteins produced by B lymphocytes. In the recognition phase of humoral immunity, the membrane-bound immunoglobulins serve as receptors which, upon binding of a specific antigen, trig…	3D-structure;Adaptive immunity;Cell membrane;Complete proteome;Disulfide bond;Immunity;Immunoglobulin;Membrane;Polymorphism;Reference proteome;Secreted;Signal
A0A075B6K3	A0A075B6K3	IGLV2-11		12.644	1	1	1	1	1	1	492830	102920	19770000	6.78858e+06	++++	By MS/MS	By matching	By MS/MS
P43652	P43652	AFM	Afamin	69.068	22	20	19	22	20	19	8604500	3750200	7693000	6.68257e+06	++++	By MS/MS	By MS/MS	By MS/MS	protein stabilization [GO:0050821]; protein transport within extracellular region [GO:0071693]; vitamin transport [GO:0051180]	blood microparticle [GO:0072562]; extracellular exosome [GO:0070062]; extracellular region [GO:0005576]; extracellular space [GO:0005615]	vitamin E binding [GO:0008431]	SUBCELLULAR LOCATION: Secreted {ECO:0000269|PubMed:12463752, ECO:0000269|PubMed:15952736, ECO:0000269|PubMed:26902720, ECO:0000269|PubMed:7517938}.	FUNCTION: Functions as carrier for hydrophobic molecules in body fluids (Probable). Essential for the solubility and activity of lipidated Wnt family members, including WNT1, WNT2B, WNT3, WNT3A, WNT5A, WNT7A, WNT7B, WNT8, WNT9A, WNT9B, WNT10A and WNT10B (PubMed:26902720). Binds vitamin E (PubMed:15952736, PubMed:12463752). May transport vitamin E in body fluids under conditions where the lipoprot…	3D-structure;Complete proteome;Direct protein sequencing;Disulfide bond;Glycoprotein;Polymorphism;Protein transport;Reference proteome;Repeat;Secreted;Signal;Transport
Q96PD5	Q96PD5;Q96PD5-2	PGLYRP2	N-acetylmuramoyl-L-alanine amidase	62.216	17	14	13	15	12	11	7118300	2495300	9868000	6.49387e+06	++++	By MS/MS	By MS/MS	By MS/MS	antimicrobial humoral response [GO:0019730]; defense response to Gram-positive bacterium [GO:0050830]; detection of bacterium [GO:0016045]; innate immune response [GO:0045087]; negative regulation of natural killer cell differentiation involved in immune response [GO:0032827]; peptide amidation [GO:0001519]; peptidoglycan catabolic process [GO:0009253]	extracellular exosome [GO:0070062]; extracellular region [GO:0005576]; extracellular space [GO:0005615]; membrane [GO:0016020]	N-acetylmuramoyl-L-alanine amidase activity [GO:0008745]; peptidoglycan binding [GO:0042834]; peptidoglycan receptor activity [GO:0016019]; zinc ion binding [GO:0008270]	SUBCELLULAR LOCATION: Secreted. Membrane.	FUNCTION: May play a scavenger role by digesting biologically active peptidoglycan (PGN) into biologically inactive fragments. Has no direct bacteriolytic activity. {ECO:0000269|PubMed:14506276}.	Alternative splicing;Complete proteome;Direct protein sequencing;Disulfide bond;Glycoprotein;Hydrolase;Immunity;Membrane;Metal-binding;Phosphoprotein;Polymorphism;Reference proteome;Secreted;Signal;Zinc
P08185	P08185;G3V350	SERPINA6	Corticosteroid-binding globulin	45.14	11	11	5	11	11	5	8466000	986270	9920600	6.45762e+06	++++	By MS/MS	By MS/MS	By MS/MS	glucocorticoid metabolic process [GO:0008211]; negative regulation of endopeptidase activity [GO:0010951]	extracellular exosome [GO:0070062]; extracellular space [GO:0005615]	serine-type endopeptidase inhibitor activity [GO:0004867]; steroid binding [GO:0005496]	SUBCELLULAR LOCATION: Secreted.	FUNCTION: Major transport protein for glucocorticoids and progestins in the blood of almost all vertebrate species. {ECO:0000269|PubMed:18513745}.	3D-structure;Complete proteome;Direct protein sequencing;Disease mutation;Glycoprotein;Lipid-binding;Polymorphism;Reference proteome;Secreted;Signal;Steroid-binding;Transport
Q5T9B7	Q5T9B7;P00568;H0Y4J6	AK1	Adenylate kinase isoenzyme 1	23.411	10	8	9	10	8	9	10660000	5227400	3224000	6.37047e+06	++++	By MS/MS	By MS/MS	By MS/MS	ADP biosynthetic process [GO:0006172]; AMP metabolic process [GO:0046033]; ATP metabolic process [GO:0046034]; cell cycle arrest [GO:0007050]; nucleoside triphosphate biosynthetic process [GO:0009142]	cytosol [GO:0005829]; outer dense fiber [GO:0001520]; plasma membrane [GO:0005886]	adenylate kinase activity [GO:0004017]; ATP binding [GO:0005524]; nucleoside diphosphate kinase activity [GO:0004550]	SUBCELLULAR LOCATION: Cytoplasm {ECO:0000256|HAMAP-Rule:MF_03171}.	FUNCTION: Catalyzes the reversible transfer of the terminal phosphate group between ATP and AMP. Also displays broad nucleoside diphosphate kinase activity. Plays an important role in cellular energy homeostasis and in adenine nucleotide metabolism. {ECO:0000256|HAMAP-Rule:MF_03171}.	ATP-binding;Complete proteome;Cytoplasm;Kinase;Nucleotide-binding;Proteomics identification;Reference proteome;Transferase
P60709	P60709	ACTB	Actin, cytoplasmic 1;Actin, cytoplasmic 1, N-terminally processed	41.736	31	30	21	2	2	2	5103200	8622900	5255900	6.32733e+06	++++	By MS/MS	By MS/MS	By MS/MS	ATP-dependent chromatin remodeling [GO:0043044]; axonogenesis [GO:0007409]; cell junction assembly [GO:0034329]; cell motility [GO:0048870]; cellular response to cytochalasin B [GO:0072749]; ephrin receptor signaling pathway [GO:0048013]; Fc-gamma receptor signaling pathway involved in phagocytosis [GO:0038096]; membrane organization [GO:0061024]; negative regulation of protein binding [GO:003209…	actin cytoskeleton [GO:0015629]; axon [GO:0030424]; blood microparticle [GO:0072562]; calyx of Held [GO:0044305]; cortical cytoskeleton [GO:0030863]; cytoplasm [GO:0005737]; cytoplasmic ribonucleoprotein granule [GO:0036464]; cytoskeleton [GO:0005856]; cytosol [GO:0005829]; dense body [GO:0097433]; extracellular exosome [GO:0070062]; extracellular space [GO:0005615]; focal adhesion [GO:0005925]; …	ATP binding [GO:0005524]; identical protein binding [GO:0042802]; kinesin binding [GO:0019894]; nitric-oxide synthase binding [GO:0050998]; protein kinase binding [GO:0019901]; structural constituent of cytoskeleton [GO:0005200]; structural constituent of postsynaptic actin cytoskeleton [GO:0098973]; Tat protein binding [GO:0030957]; tau protein binding [GO:0048156]	SUBCELLULAR LOCATION: Cytoplasm, cytoskeleton {ECO:0000269|PubMed:11687588, ECO:0000269|PubMed:17289661}. Nucleus {ECO:0000269|PubMed:11687588, ECO:0000269|PubMed:29925947}. Note=Localized in cytoplasmic mRNP granules containing untranslated mRNAs. {ECO:0000269|PubMed:17289661}.	FUNCTION: Actin is a highly conserved protein that polymerizes to produce filaments that form cross-linked networks in the cytoplasm of cells (PubMed:29581253). Actin exists in both monomeric (G-actin) and polymeric (F-actin) forms, both forms playing key functions, such as cell motility and contraction (PubMed:29581253). In addition to their role in the cytoplasmic cytoskeleton, G- and F-actin a…	3D-structure;ATP-binding;Acetylation;Complete proteome;Cytoplasm;Cytoskeleton;Deafness;Direct protein sequencing;Disease mutation;Dystonia;Isopeptide bond;Mental retardation;Methylation;Nucleotide-binding;Nucleus;Oxidation;Polymorphism;Reference proteome;Ubl conjugation
Q06830	Q06830;A0A0A0MSI0	PRDX1	Peroxiredoxin-1	22.11	15	13	16	12	11	14	7160500	3015000	8739900	6.30513e+06	++++	By MS/MS	By MS/MS	By MS/MS	cell population proliferation [GO:0008283]; cell redox homeostasis [GO:0045454]; cellular response to oxidative stress [GO:0034599]; erythrocyte homeostasis [GO:0034101]; hydrogen peroxide catabolic process [GO:0042744]; leukocyte activation [GO:0045321]; natural killer cell activation [GO:0030101]; natural killer cell mediated cytotoxicity [GO:0042267]; regulation of NIK/NF-kappaB signaling [GO:…	cytoplasm [GO:0005737]; cytosol [GO:0005829]; extracellular exosome [GO:0070062]; extracellular space [GO:0005615]; melanosome [GO:0042470]; nucleus [GO:0005634]	cadherin binding [GO:0045296]; identical protein binding [GO:0042802]; peroxidase activity [GO:0004601]; RNA binding [GO:0003723]; thioredoxin peroxidase activity [GO:0008379]	SUBCELLULAR LOCATION: Cytoplasm {ECO:0000269|PubMed:17081065, ECO:0000269|PubMed:9497357}. Melanosome {ECO:0000269|PubMed:17081065}. Note=Identified by mass spectrometry in melanosome fractions from stage I to stage IV.	FUNCTION: Thiol-specific peroxidase that catalyzes the reduction of hydrogen peroxide and organic hydroperoxides to water and alcohols, respectively. Plays a role in cell protection against oxidative stress by detoxifying peroxides and as sensor of hydrogen peroxide-mediated signaling events. Might participate in the signaling cascades of growth factors and tumor necrosis factor-alpha by regulati…	3D-structure;Acetylation;Antioxidant;Complete proteome;Cytoplasm;Direct protein sequencing;Disulfide bond;Isopeptide bond;Oxidoreductase;Peroxidase;Phosphoprotein;Polymorphism;Redox-active center;Reference proteome;Ubl conjugation
A0A087WUQ6	A0A087WUQ6;P07203	GPX1	Glutathione peroxidase;Glutathione peroxidase 1	21.938	12	14	13	12	14	13	2890800	9621300	6211700	6.24127e+06	++++	By MS/MS	By MS/MS	By MS/MS	response to oxidative stress [GO:0006979]	cytosol [GO:0005829]	glutathione peroxidase activity [GO:0004602]			Complete proteome;Oxidoreductase;Peroxidase;Proteomics identification;Reference proteome
P52209-2	P52209-2;P52209	PGD	6-phosphogluconate dehydrogenase, decarboxylating	51.872	17	18	14	17	18	14	6420000	9133300	3120300	6.22453e+06	++++	By MS/MS	By MS/MS	By MS/MS	D-gluconate catabolic process [GO:0046177]; oxidation-reduction process [GO:0055114]; pentose biosynthetic process [GO:0019322]; pentose-phosphate shunt [GO:0006098]; pentose-phosphate shunt, oxidative branch [GO:0009051]	cytosol [GO:0005829]; extracellular exosome [GO:0070062]; nucleus [GO:0005634]	NADP binding [GO:0050661]; phosphogluconate dehydrogenase (decarboxylating) activity [GO:0004616]	SUBCELLULAR LOCATION: Cytoplasm {ECO:0000250}.	FUNCTION: Catalyzes the oxidative decarboxylation of 6-phosphogluconate to ribulose 5-phosphate and CO(2), with concomitant reduction of NADP to NADPH. {ECO:0000250}.	3D-structure;Acetylation;Alternative splicing;Complete proteome;Cytoplasm;Gluconate utilization;NADP;Oxidoreductase;Pentose shunt;Phosphoprotein;Polymorphism;Reference proteome
E7ETH0	E7ETH0;G3XAM2;P05156	CFI	Complement factor I;Complement factor I heavy chain;Complement factor I light chain	66.625	20	19	22	20	19	22	6057500	2554900	9899100	6170500	++++	By MS/MS	By MS/MS	By MS/MS		membrane [GO:0016020]	scavenger receptor activity [GO:0005044]; serine-type endopeptidase activity [GO:0004252]			Complete proteome;Disulfide bond;Hydrolase;Protease;Proteomics identification;Reference proteome;Serine protease;Signal
Q13228-4	Q13228-4;Q13228;Q13228-2;Q13228-3	SELENBP1	Selenium-binding protein 1	56.865	32	36	31	32	36	31	5667800	5519200	7243100	6.14337e+06	++++	By MS/MS	By MS/MS	By MS/MS	protein transport [GO:0015031]	cytosol [GO:0005829]; extracellular exosome [GO:0070062]; extracellular space [GO:0005615]; fibrillar center [GO:0001650]; membrane [GO:0016020]; nucleolus [GO:0005730]	methanethiol oxidase activity [GO:0018549]; selenium binding [GO:0008430]	SUBCELLULAR LOCATION: Nucleus {ECO:0000269|PubMed:14991897}. Cytoplasm, cytosol {ECO:0000269|PubMed:14991897, ECO:0000269|PubMed:16223876}. Membrane {ECO:0000250|UniProtKB:Q8VIF7}; Peripheral membrane protein {ECO:0000250|UniProtKB:Q8VIF7}. Note=May associate with Golgi membrane (By similarity). May associate with the membrane of autophagosomes (By similarity). {ECO:0000250|UniProtKB:Q8VIF7}.	FUNCTION: Catalyzes the oxidation of methanethiol, an organosulfur compound known to be produced in substantial amounts by gut bacteria (PubMed:29255262). Selenium-binding protein which may be involved in the sensing of reactive xenobiotics in the cytoplasm. May be involved in intra-Golgi protein transport (By similarity). {ECO:0000250|UniProtKB:Q8VIF7, ECO:0000269|PubMed:29255262}.	Acetylation;Alternative splicing;Complete proteome;Cytoplasm;Direct protein sequencing;Disease mutation;Membrane;Nucleus;Oxidoreductase;Phosphoprotein;Protein transport;Reference proteome;Selenium;Transport
P63104	P63104;E7EX29;B0AZS6;P63104-2;B7Z2E6;H0YB80;E7ESK7	YWHAZ	14-3-3 protein zeta/delta	27.745	17	13	14	13	11	12	5191200	7159100	5925500	6.09193e+06	++++	By MS/MS	By MS/MS	By MS/MS	cytokine-mediated signaling pathway [GO:0019221]; establishment of Golgi localization [GO:0051683]; Golgi reassembly [GO:0090168]; membrane organization [GO:0061024]; negative regulation of apoptotic process [GO:0043066]; platelet activation [GO:0030168]; positive regulation of protein insertion into mitochondrial membrane involved in apoptotic signaling pathway [GO:1900740]; protein targeting [G…	blood microparticle [GO:0072562]; cytoplasm [GO:0005737]; cytosol [GO:0005829]; extracellular exosome [GO:0070062]; extracellular space [GO:0005615]; focal adhesion [GO:0005925]; glutamatergic synapse [GO:0098978]; hippocampal mossy fiber to CA3 synapse [GO:0098686]; melanosome [GO:0042470]; mitochondrion [GO:0005739]; nucleoplasm [GO:0005654]; nucleus [GO:0005634]; vesicle [GO:0031982]	cadherin binding [GO:0045296]; identical protein binding [GO:0042802]; ion channel binding [GO:0044325]; protein domain specific binding [GO:0019904]; protein kinase binding [GO:0019901]; RNA binding [GO:0003723]; transcription factor binding [GO:0008134]; ubiquitin protein ligase binding [GO:0031625]	SUBCELLULAR LOCATION: Cytoplasm {ECO:0000269|PubMed:17081065}. Melanosome {ECO:0000269|PubMed:17081065}. Note=Located to stage I to stage IV melanosomes.	FUNCTION: Adapter protein implicated in the regulation of a large spectrum of both general and specialized signaling pathways. Binds to a large number of partners, usually by recognition of a phosphoserine or phosphothreonine motif. Binding generally results in the modulation of the activity of the binding partner. Induces ARHGEF7 activity on RAC1 as well as lamellipodia and membrane ruffle forma…	3D-structure;Acetylation;Alternative splicing;Complete proteome;Cytoplasm;Direct protein sequencing;Phosphoprotein;Reference proteome
A0A0B4J1Z6	A0A0B4J1Z6;P18136;P18135	IGKV3-20	Ig kappa chain V-III region HIC;Ig kappa chain V-III region HAH	12.557	4	5	5	0	0	0	12207000	3019600	3047000	6091200	++++	By MS/MS	By MS/MS	By MS/MS
P02751-14	P02751-14;P02751-9;P02751-8;P02751-3;P02751-17;P02751;P02751-7;P02751-15;P02751-11;P02751-12	FN1	Fibronectin;Anastellin;Ugl-Y1;Ugl-Y2;Ugl-Y3	249.4	89	87	72	4	4	2	7199900	6278200	4658400	6045500	++++	By MS/MS	By MS/MS	By MS/MS
P04075	P04075;P04075-2;J3KPS3;H3BQN4;H3BPS8;H3BUH7	ALDOA	Fructose-bisphosphate aldolase A;Fructose-bisphosphate aldolase	39.42	24	19	24	21	17	22	8303500	4542300	5232100	6.02597e+06	++++	By MS/MS	By MS/MS	By MS/MS	actin filament organization [GO:0007015]; ATP biosynthetic process [GO:0006754]; binding of sperm to zona pellucida [GO:0007339]; canonical glycolysis [GO:0061621]; fructose 1,6-bisphosphate metabolic process [GO:0030388]; fructose metabolic process [GO:0006000]; gluconeogenesis [GO:0006094]; glycolytic process [GO:0006096]; muscle cell cellular homeostasis [GO:0046716]; neutrophil degranulation …	actin cytoskeleton [GO:0015629]; cytosol [GO:0005829]; extracellular exosome [GO:0070062]; extracellular region [GO:0005576]; extracellular space [GO:0005615]; ficolin-1-rich granule lumen [GO:1904813]; I band [GO:0031674]; M band [GO:0031430]; membrane [GO:0016020]; nucleus [GO:0005634]; platelet alpha granule lumen [GO:0031093]; secretory granule lumen [GO:0034774]; sperm head [GO:0061827]; ter…	actin binding [GO:0003779]; cadherin binding [GO:0045296]; cytoskeletal protein binding [GO:0008092]; fructose binding [GO:0070061]; fructose-bisphosphate aldolase activity [GO:0004332]; identical protein binding [GO:0042802]; RNA binding [GO:0003723]; tubulin binding [GO:0015631]	SUBCELLULAR LOCATION: Cytoplasm, myofibril, sarcomere, I band. Cytoplasm, myofibril, sarcomere, M line. Note=In skeletal muscle, accumulates around the M line and within the I band, colocalizing with FBP2 on both sides of the Z line in the absence of Ca(2+). {ECO:0000250}.	FUNCTION: Plays a key role in glycolysis and gluconeogenesis. In addition, may also function as scaffolding protein (By similarity). {ECO:0000250}.	3D-structure;Acetylation;Alternative splicing;Complete proteome;Cytoplasm;Direct protein sequencing;Disease mutation;Glycogen storage disease;Glycolysis;Hereditary hemolytic anemia;Isopeptide bond;Lyase;Phosphoprotein;Polymorphism;Reference proteome;Schiff base;Ubl conjugation
H0Y7A7	H0Y7A7;P62158;E7ETZ0;E7EMB3;Q96HY3;G3V361	CALM2;CALM1	Calmodulin	20.762	10	9	7	9	8	5	6911600	9467900	1574900	5984800	++++	By MS/MS	By MS/MS	By MS/MS	calcium-mediated signaling [GO:0019722]		calcium ion binding [GO:0005509]			Calcium;Complete proteome;Metal-binding;Reference proteome;Repeat
Q9P1F3	Q9P1F3	ABRACL	Costars family protein ABRACL	9.0564	3	3	2	3	3	2	8314300	5791400	3725400	5943700	++++	By MS/MS	By MS/MS	By MS/MS	regulation of actin filament-based process [GO:0032970]					3D-structure;Acetylation;Complete proteome;Direct protein sequencing;Reference proteome
P16452-2	P16452-2;P16452;P16452-3;F5H563;H3BTE6	EPB42	Erythrocyte membrane protein band 4.2	79.926	30	32	26	30	32	26	5702100	8906400	3140700	5916400	++++	By MS/MS	By MS/MS	By MS/MS	cell morphogenesis [GO:0000902]; erythrocyte maturation [GO:0043249]; hemoglobin metabolic process [GO:0020027]; iron ion homeostasis [GO:0055072]; peptide cross-linking [GO:0018149]; regulation of cell shape [GO:0008360]; spleen development [GO:0048536]	cortical cytoskeleton [GO:0030863]; cytoskeleton [GO:0005856]; plasma membrane [GO:0005886]	ATP binding [GO:0005524]; protein-glutamine gamma-glutamyltransferase activity [GO:0003810]; structural constituent of cytoskeleton [GO:0005200]	SUBCELLULAR LOCATION: Cell membrane; Lipid-anchor; Cytoplasmic side. Cytoplasm, cytoskeleton. Note=Cytoplasmic surface of erythrocyte membranes.	FUNCTION: Probably plays an important role in the regulation of erythrocyte shape and mechanical properties.	Alternative splicing;Cell membrane;Cell shape;Complete proteome;Cytoplasm;Cytoskeleton;Direct protein sequencing;Disease mutation;Erythrocyte maturation;Hereditary hemolytic anemia;Lipoprotein;Membrane;Myristate;Phosphoprotein;Reference proteome
P27105	P27105	STOM	Erythrocyte band 7 integral membrane protein	31.73	11	14	9	11	14	9	7464900	8480900	1723800	5.88987e+06	++++	By MS/MS	By MS/MS	By MS/MS	neutrophil degranulation [GO:0043312]; positive regulation by host of viral genome replication [GO:0044829]; positive regulation of protein targeting to membrane [GO:0090314]; protein homooligomerization [GO:0051260]; regulation of acid-sensing ion channel activity [GO:1901585]	azurophil granule membrane [GO:0035577]; blood microparticle [GO:0072562]; cytoskeleton [GO:0005856]; endoplasmic reticulum [GO:0005783]; extracellular exosome [GO:0070062]; extracellular space [GO:0005615]; integral component of plasma membrane [GO:0005887]; melanosome [GO:0042470]; membrane [GO:0016020]; membrane raft [GO:0045121]; mitochondrion [GO:0005739]; perinuclear region of cytoplasm [GO…	protein homodimerization activity [GO:0042803]; RNA polymerase binding [GO:0070063]	SUBCELLULAR LOCATION: Cell membrane {ECO:0000269|PubMed:9243190}; Peripheral membrane protein {ECO:0000269|PubMed:9243190}; Cytoplasmic side {ECO:0000269|PubMed:9243190}. Cytoplasm, cytoskeleton {ECO:0000269|PubMed:9243190}. Cell membrane {ECO:0000269|PubMed:12130500}; Lipid-anchor {ECO:0000269|PubMed:12130500}; Cytoplasmic side {ECO:0000269|PubMed:12130500}. Membrane raft {ECO:0000269|PubMed:121…	FUNCTION: Regulates ion channel activity and transmembrane ion transport. Regulates ASIC2 and ASIC3 channel activity.	Alternative splicing;Cell membrane;Complete proteome;Cytoplasm;Cytoplasmic vesicle;Cytoskeleton;Direct protein sequencing;Lipoprotein;Membrane;Palmitate;Phosphoprotein;Reference proteome
A0A075B6S5	A0A075B6S5	IGKV1-27		12.711	3	2	3	2	1	2	9195000	4870600	3551000	5872200	++++	By MS/MS	By MS/MS	By MS/MS	adaptive immune response [GO:0002250]; immune response [GO:0006955]; immunoglobulin production [GO:0002377]	extracellular space [GO:0005615]; immunoglobulin complex [GO:0019814]; plasma membrane [GO:0005886]		SUBCELLULAR LOCATION: Secreted {ECO:0000303|PubMed:20176268, ECO:0000303|PubMed:22158414}. Cell membrane {ECO:0000303|PubMed:20176268, ECO:0000303|PubMed:22158414}.	FUNCTION: V region of the variable domain of immunoglobulin light chains that participates in the antigen recognition (PubMed:24600447). Immunoglobulins, also known as antibodies, are membrane-bound or secreted glycoproteins produced by B lymphocytes. In the recognition phase of humoral immunity, the membrane-bound immunoglobulins serve as receptors which, upon binding of a specific antigen, trig…	Adaptive immunity;Cell membrane;Complete proteome;Disulfide bond;Immunity;Immunoglobulin;Membrane;Polymorphism;Reference proteome;Secreted;Signal
A0A087WW89	A0A087WW89;A0A0B4J1Y9	IGHV3-72		11.167	7	5	8	2	2	3	3035300	1983100	12081000	5699800	++++	By MS/MS	By MS/MS	By MS/MS	B cell receptor signaling pathway [GO:0050853]; complement activation, classical pathway [GO:0006958]; defense response to bacterium [GO:0042742]; innate immune response [GO:0045087]; phagocytosis, engulfment [GO:0006911]; phagocytosis, recognition [GO:0006910]; positive regulation of B cell activation [GO:0050871]	external side of plasma membrane [GO:0009897]; immunoglobulin complex, circulating [GO:0042571]	antigen binding [GO:0003823]; immunoglobulin receptor binding [GO:0034987]	SUBCELLULAR LOCATION: Secreted {ECO:0000303|PubMed:20176268, ECO:0000303|PubMed:22158414}. Cell membrane {ECO:0000303|PubMed:20176268, ECO:0000303|PubMed:22158414}.	FUNCTION: V region of the variable domain of immunoglobulin heavy chains that participates in the antigen recognition (PubMed:24600447). Immunoglobulins, also known as antibodies, are membrane-bound or secreted glycoproteins produced by B lymphocytes. In the recognition phase of humoral immunity, the membrane-bound immunoglobulins serve as receptors which, upon binding of a specific antigen, trig…	Adaptive immunity;Cell membrane;Complete proteome;Disulfide bond;Immunity;Immunoglobulin;Membrane;Polymorphism;Reference proteome;Secreted;Signal
P07357	P07357	C8A	Complement component C8 alpha chain	65.163	21	20	17	21	20	17	8138900	1678300	6983500	5.60023e+06	++++	By MS/MS	By MS/MS	By MS/MS	complement activation [GO:0006956]; complement activation, alternative pathway [GO:0006957]; complement activation, classical pathway [GO:0006958]; cytolysis [GO:0019835]; immune response [GO:0006955]; regulation of complement activation [GO:0030449]	blood microparticle [GO:0072562]; extracellular exosome [GO:0070062]; extracellular region [GO:0005576]; extracellular space [GO:0005615]; membrane [GO:0016020]; membrane attack complex [GO:0005579]	complement binding [GO:0001848]; protein-containing complex binding [GO:0044877]	SUBCELLULAR LOCATION: Secreted. Cell membrane; Multi-pass membrane protein. Note=Secreted as soluble protein. Inserts into the cell membrane of target cells.	FUNCTION: Constituent of the membrane attack complex (MAC) that plays a key role in the innate and adaptive immune response by forming pores in the plasma membrane of target cells. C8A inserts into the target membrane, but does not form pores by itself. {ECO:0000269|PubMed:17872444, ECO:0000269|PubMed:7440581}.	3D-structure;Cell membrane;Cleavage on pair of basic residues;Complement alternate pathway;Complement pathway;Complete proteome;Cytolysis;Direct protein sequencing;Disulfide bond;EGF-like domain;Glycoprotein;Immunity;Innate immunity;Membrane;Membrane attack complex;Polymorphism;Reference proteome;Repeat;Secreted;Signal;Transmembrane;Transmembrane beta strand
P00492	P00492	HPRT1	Hypoxanthine-guanine phosphoribosyltransferase	24.579	12	12	9	12	12	9	3873200	8180000	4699300	5.58417e+06	++++	By MS/MS	By MS/MS	By MS/MS	adenine salvage [GO:0006168]; central nervous system neuron development [GO:0021954]; cerebral cortex neuron differentiation [GO:0021895]; dendrite morphogenesis [GO:0048813]; dopamine metabolic process [GO:0042417]; GMP catabolic process [GO:0046038]; GMP salvage [GO:0032263]; grooming behavior [GO:0007625]; guanine salvage [GO:0006178]; hypoxanthine metabolic process [GO:0046100]; hypoxanthine …	cytoplasm [GO:0005737]; cytosol [GO:0005829]; extracellular exosome [GO:0070062]	guanine phosphoribosyltransferase activity [GO:0052657]; hypoxanthine phosphoribosyltransferase activity [GO:0004422]; identical protein binding [GO:0042802]; magnesium ion binding [GO:0000287]; nucleotide binding [GO:0000166]; protein homodimerization activity [GO:0042803]	SUBCELLULAR LOCATION: Cytoplasm.	FUNCTION: Converts guanine to guanosine monophosphate, and hypoxanthine to inosine monophosphate. Transfers the 5-phosphoribosyl group from 5-phosphoribosylpyrophosphate onto the purine. Plays a central role in the generation of purine nucleotides through the purine salvage pathway.	3D-structure;Acetylation;Complete proteome;Cytoplasm;Direct protein sequencing;Disease mutation;Glycosyltransferase;Gout;Isopeptide bond;Magnesium;Metal-binding;Nucleotide-binding;Phosphoprotein;Purine salvage;Reference proteome;Transferase;Ubl conjugation
A0A075B6S3	A0A075B6S3;P06310	IGKV2-30	Ig kappa chain V-II region RPMI 6410	13.185	6	4	4	2	1	1	7772700	1797000	6927500	5.49907e+06	++++	By MS/MS	By MS/MS	By MS/MS	complement activation [GO:0006956]; complement activation, classical pathway [GO:0006958]; Fc-epsilon receptor signaling pathway [GO:0038095]; Fc-gamma receptor signaling pathway involved in phagocytosis [GO:0038096]; immune response [GO:0006955]; immunoglobulin production [GO:0002377]; leukocyte migration [GO:0050900]; receptor-mediated endocytosis [GO:0006898]; regulation of complement activati…	blood microparticle [GO:0072562]; extracellular exosome [GO:0070062]; extracellular region [GO:0005576]; extracellular space [GO:0005615]; immunoglobulin complex [GO:0019814]; plasma membrane [GO:0005886]	antigen binding [GO:0003823]	SUBCELLULAR LOCATION: Secreted {ECO:0000303|PubMed:20176268, ECO:0000303|PubMed:22158414}. Cell membrane {ECO:0000303|PubMed:20176268, ECO:0000303|PubMed:22158414}.	FUNCTION: V region of the variable domain of immunoglobulin light chains that participates in the antigen recognition (PubMed:24600447). Immunoglobulins, also known as antibodies, are membrane-bound or secreted glycoproteins produced by B lymphocytes. In the recognition phase of humoral immunity, the membrane-bound immunoglobulins serve as receptors which, upon binding of a specific antigen, trig…	Adaptive immunity;Cell membrane;Complete proteome;Disulfide bond;Immunity;Immunoglobulin;Membrane;Polymorphism;Reference proteome;Secreted;Signal
P01605	P01605		Ig kappa chain V-I region Lay	11.834	2	1	2	1	1	1	7823900	3056800	5543300	5.47467e+06	++++	By MS/MS	By MS/MS	By MS/MS
P10768	P10768;X6RA14;H7BZT7	ESD	S-formylglutathione hydrolase	31.462	13	12	11	13	12	11	4808900	6668900	4791400	5.42307e+06	++++	By MS/MS	By MS/MS	By MS/MS	formaldehyde catabolic process [GO:0046294]; glutathione derivative biosynthetic process [GO:1901687]	cytoplasmic vesicle [GO:0031410]; cytosol [GO:0005829]; endoplasmic reticulum lumen [GO:0005788]; extracellular exosome [GO:0070062]	carboxylic ester hydrolase activity [GO:0052689]; hydrolase activity, acting on ester bonds [GO:0016788]; identical protein binding [GO:0042802]; methylumbelliferyl-acetate deacetylase activity [GO:0047374]; S-formylglutathione hydrolase activity [GO:0018738]	SUBCELLULAR LOCATION: Cytoplasm. Cytoplasmic vesicle.	FUNCTION: Serine hydrolase involved in the detoxification of formaldehyde. {ECO:0000269|PubMed:3770744, ECO:0000269|PubMed:4768551}.	3D-structure;Acetylation;Complete proteome;Cytoplasm;Cytoplasmic vesicle;Direct protein sequencing;Hydrolase;Polymorphism;Reference proteome;Serine esterase
F5GY80	F5GY80;F5H7G1	C8B		60.04	28	25	24	1	0	0	7482900	3734600	4923100	5380200	++++	By MS/MS	By MS/MS	By MS/MS	complement activation [GO:0006956]	membrane attack complex [GO:0005579]				Complete proteome;Disulfide bond;Proteomics identification;Reference proteome
A0A0A0MT74	A0A0A0MT74	IGKV1-16		12.618	2	2	2	2	2	2	5048700	587940	10390000	5.34221e+06	++++	By MS/MS	By MS/MS	By MS/MS
P63241	P63241;I3L397;I3L504;P63241-2;Q6IS14	EIF5A;EIF5AL1	Eukaryotic translation initiation factor 5A-1;Eukaryotic translation initiation factor 5A;Eukaryotic translation initiation factor 5A-1-like	16.832	13	10	8	13	10	8	7281100	5605400	3106200	5330900	++++	By MS/MS	By MS/MS	By MS/MS	apoptotic process [GO:0006915]; mRNA export from nucleus [GO:0006406]; nucleocytoplasmic transport [GO:0006913]; positive regulation of cell population proliferation [GO:0008284]; positive regulation of translational elongation [GO:0045901]; positive regulation of translational termination [GO:0045905]; protein export from nucleus [GO:0006611]; translational frameshifting [GO:0006452]	annulate lamellae [GO:0005642]; cytoplasm [GO:0005737]; cytosol [GO:0005829]; endoplasmic reticulum membrane [GO:0005789]; membrane [GO:0016020]; nuclear pore [GO:0005643]; nucleus [GO:0005634]	protein N-terminus binding [GO:0047485]; ribosome binding [GO:0043022]; RNA binding [GO:0003723]; translation elongation factor activity [GO:0003746]; U6 snRNA binding [GO:0017070]	SUBCELLULAR LOCATION: Cytoplasm. Nucleus. Endoplasmic reticulum membrane; Peripheral membrane protein; Cytoplasmic side. Nucleus, nuclear pore complex. Note=Hypusine modification promotes the nuclear export and cytoplasmic localization and there was a dynamic shift in the localization from predominantly cytoplasmic to primarily nuclear under apoptotic inducing conditions.	FUNCTION: mRNA-binding protein involved in translation elongation. Has an important function at the level of mRNA turnover, probably acting downstream of decapping. Involved in actin dynamics and cell cycle progression, mRNA decay and probably in a pathway involved in stress response and maintenance of cell wall integrity. With syntenin SDCBP, functions as a regulator of p53/TP53 and p53/TP53-dep…	3D-structure;Acetylation;Alternative splicing;Complete proteome;Cytoplasm;Direct protein sequencing;Elongation factor;Endoplasmic reticulum;Hypusine;Membrane;Nuclear pore complex;Nucleus;Protein biosynthesis;Protein transport;RNA-binding;Reference proteome;Translocation;Transport;mRNA transport
A0A0G2JMB2	A0A0G2JMB2;P01877	IGHA2	Ig alpha-2 chain C region	36.508	13	16	15	1	1	0	9393900	931110	5590700	5.30524e+06	++++	By MS/MS	By MS/MS	By MS/MS						Complete proteome;Proteomics identification;Reference proteome
P01622	P01622		Ig kappa chain V-III region Ti	11.788	4	4	4	2	2	2	11916000	999680	2894700	5.27013e+06	++++	By MS/MS	By MS/MS	By MS/MS
O95445	O95445	APOM	Apolipoprotein M	21.253	7	7	6	3	2	2	7396700	3255700	5081500	5.24463e+06	++++	By MS/MS	By MS/MS	By MS/MS	cholesterol efflux [GO:0033344]; cholesterol homeostasis [GO:0042632]; high-density lipoprotein particle assembly [GO:0034380]; high-density lipoprotein particle clearance [GO:0034384]; high-density lipoprotein particle remodeling [GO:0034375]; lipoprotein metabolic process [GO:0042157]; negative regulation of plasma lipoprotein oxidation [GO:0034445]; response to glucose [GO:0009749]; retinoid m…	discoidal high-density lipoprotein particle [GO:0034365]; extracellular region [GO:0005576]; high-density lipoprotein particle [GO:0034364]; low-density lipoprotein particle [GO:0034362]; spherical high-density lipoprotein particle [GO:0034366]; very-low-density lipoprotein particle [GO:0034361]	antioxidant activity [GO:0016209]; lipid transporter activity [GO:0005319]; phospholipid binding [GO:0005543]	SUBCELLULAR LOCATION: Secreted {ECO:0000269|PubMed:17525477, ECO:0000269|PubMed:18279674, ECO:0000269|PubMed:18460466}. Note=Present in high density lipoprotein (HDL) and to a lesser extent in triglyceride-rich lipoproteins (TGRLP) and low density lipoproteins (LDL).	FUNCTION: Probably involved in lipid transport. Can bind sphingosine-1-phosphate, myristic acid, palmitic acid and stearic acid, retinol, all-trans-retinoic acid and 9-cis-retinoic acid. {ECO:0000269|PubMed:17525477, ECO:0000269|PubMed:19733574}.	3D-structure;Alternative splicing;Complete proteome;Direct protein sequencing;Disulfide bond;Glycoprotein;HDL;Lipid transport;Reference proteome;Secreted;Signal;Transport
Q32Q12	Q32Q12;P22392-2;J3KPD9;E7ERL0	NME1-NME2;NME2;NME1	Nucleoside diphosphate kinase;Nucleoside diphosphate kinase B	32.642	12	9	11	0	0	0	3859200	5752500	5964600	5192100	++++	By MS/MS	By MS/MS	By MS/MS	CTP biosynthetic process [GO:0006241]; GTP biosynthetic process [GO:0006183]; UTP biosynthetic process [GO:0006228]	cytosol [GO:0005829]	ATP binding [GO:0005524]; nucleoside diphosphate kinase activity [GO:0004550]			ATP-binding;Complete proteome;Kinase;Nucleotide-binding;Proteomics identification;Reference proteome;Transferase
P00167-2	P00167-2;P00167;P00167-3	CYB5A	Cytochrome b5	11.268	4	4	3	4	4	3	5342600	2318500	7810800	5157300	++++	By MS/MS	By MS/MS	By MS/MS	L-ascorbic acid metabolic process [GO:0019852]; response to cadmium ion [GO:0046686]	cytosol [GO:0005829]; endoplasmic reticulum membrane [GO:0005789]; integral component of membrane [GO:0016021]; intracellular membrane-bounded organelle [GO:0043231]; membrane [GO:0016020]; mitochondrial outer membrane [GO:0005741]	cytochrome-c oxidase activity [GO:0004129]; enzyme binding [GO:0019899]; heme binding [GO:0020037]; metal ion binding [GO:0046872]	SUBCELLULAR LOCATION: Isoform 1: Endoplasmic reticulum membrane; Single-pass membrane protein; Cytoplasmic side. Microsome membrane; Single-pass membrane protein; Cytoplasmic side.; SUBCELLULAR LOCATION: Isoform 2: Cytoplasm.	FUNCTION: Cytochrome b5 is a membrane-bound hemoprotein functioning as an electron carrier for several membrane-bound oxygenases.	3D-structure;Acetylation;Alternative splicing;Complete proteome;Cytoplasm;Direct protein sequencing;Disease mutation;Electron transport;Endoplasmic reticulum;Heme;Iron;Membrane;Metal-binding;Microsome;Reference proteome;Transmembrane;Transmembrane helix;Transport
S4R371	S4R371;P05413;S4R3A2	FABP3	Fatty acid-binding protein, heart	14.787	8	6	8	8	6	8	2536900	2923500	9931900	5.13077e+06	++++	By MS/MS	By MS/MS	By MS/MS			lipid binding [GO:0008289]			Complete proteome;Proteomics identification;Reference proteome;Transport
P14174	P14174	MIF	Macrophage migration inhibitory factor	12.476	5	4	4	5	4	4	8048400	1741000	5585200	5.12487e+06	++++	By MS/MS	By MS/MS	By MS/MS	carboxylic acid metabolic process [GO:0019752]; cell aging [GO:0007569]; cell population proliferation [GO:0008283]; cell surface receptor signaling pathway [GO:0007166]; DNA damage response, signal transduction by p53 class mediator [GO:0030330]; inflammatory response [GO:0006954]; innate immune response [GO:0045087]; interleukin-12-mediated signaling pathway [GO:0035722]; leukocyte migration [G…	cell surface [GO:0009986]; cytoplasm [GO:0005737]; cytosol [GO:0005829]; extracellular exosome [GO:0070062]; extracellular region [GO:0005576]; extracellular space [GO:0005615]; ficolin-1-rich granule lumen [GO:1904813]; nucleoplasm [GO:0005654]; plasma membrane [GO:0005886]; secretory granule lumen [GO:0034774]; vesicle [GO:0031982]	chemoattractant activity [GO:0042056]; cytokine activity [GO:0005125]; cytokine receptor binding [GO:0005126]; dopachrome isomerase activity [GO:0004167]; identical protein binding [GO:0042802]; phenylpyruvate tautomerase activity [GO:0050178]; protease binding [GO:0002020]; signaling receptor binding [GO:0005102]	SUBCELLULAR LOCATION: Secreted {ECO:0000269|PubMed:15908412, ECO:0000269|PubMed:19454686, ECO:0000269|PubMed:2552447, ECO:0000269|PubMed:8234256}. Cytoplasm {ECO:0000269|PubMed:11089976, ECO:0000269|PubMed:19454686}. Note=Does not have a cleavable signal sequence and is secreted via a specialized, non-classical pathway. Secreted by macrophages upon stimulation by bacterial lipopolysaccharide (LPS…	FUNCTION: Pro-inflammatory cytokine. Involved in the innate immune response to bacterial pathogens. The expression of MIF at sites of inflammation suggests a role as mediator in regulating the function of macrophages in host defense. Counteracts the anti-inflammatory activity of glucocorticoids. Has phenylpyruvate tautomerase and dopachrome tautomerase activity (in vitro), but the physiological s…	3D-structure;Acetylation;Complete proteome;Cytokine;Cytoplasm;Direct protein sequencing;Immunity;Inflammatory response;Innate immunity;Isomerase;Reference proteome;Secreted
P29622	P29622	SERPINA4	Kallistatin	48.541	15	12	14	15	12	14	7138400	2603900	5619100	5.12047e+06	++++	By MS/MS	By MS/MS	By MS/MS	negative regulation of endopeptidase activity [GO:0010951]; platelet degranulation [GO:0002576]	extracellular exosome [GO:0070062]; extracellular region [GO:0005576]; extracellular space [GO:0005615]; platelet dense granule lumen [GO:0031089]	serine-type endopeptidase inhibitor activity [GO:0004867]	SUBCELLULAR LOCATION: Secreted.	FUNCTION: Inhibits human amidolytic and kininogenase activities of tissue kallikrein. Inhibition is achieved by formation of an equimolar, heat- and SDS-stable complex between the inhibitor and the enzyme, and generation of a small C-terminal fragment of the inhibitor due to cleavage at the reactive site by tissue kallikrein. {ECO:0000269|PubMed:8227002}.	3D-structure;Complete proteome;Direct protein sequencing;Glycoprotein;Protease inhibitor;Reference proteome;Secreted;Serine protease inhibitor;Signal
Q04760	Q04760;Q04760-2	GLO1	Lactoylglutathione lyase	20.777	10	7	8	10	7	8	3532100	5655000	6173700	5.12027e+06	++++	By MS/MS	By MS/MS	By MS/MS	carbohydrate metabolic process [GO:0005975]; glutathione metabolic process [GO:0006749]; methylglyoxal metabolic process [GO:0009438]; negative regulation of apoptotic process [GO:0043066]; osteoclast differentiation [GO:0030316]; pyruvate metabolic process [GO:0006090]	cytoplasm [GO:0005737]; cytosol [GO:0005829]; extracellular exosome [GO:0070062]; nucleus [GO:0005634]; plasma membrane [GO:0005886]	lactoylglutathione lyase activity [GO:0004462]; zinc ion binding [GO:0008270]		FUNCTION: Catalyzes the conversion of hemimercaptal, formed from methylglyoxal and glutathione, to S-lactoylglutathione. Involved in the regulation of TNF-induced transcriptional activity of NF-kappa-B. Required for normal osteoclastogenesis. {ECO:0000269|PubMed:19199007, ECO:0000269|PubMed:23122816, ECO:0000269|PubMed:9705294}.	3D-structure;Acetylation;Alternative splicing;Complete proteome;Direct protein sequencing;Disulfide bond;Glutathionylation;Lyase;Metal-binding;Phosphoprotein;Polymorphism;Reference proteome;Zinc
P78417	P78417;P78417-3;P78417-2;Q5TA01	GSTO1	Glutathione S-transferase omega-1	27.566	12	11	7	2	1	1	4224900	7893800	3024600	5.04777e+06	++++	By MS/MS	By MS/MS	By MS/MS	cellular response to arsenic-containing substance [GO:0071243]; glutathione derivative biosynthetic process [GO:1901687]; interleukin-12-mediated signaling pathway [GO:0035722]; L-ascorbic acid metabolic process [GO:0019852]; methylation [GO:0032259]; negative regulation of ryanodine-sensitive calcium-release channel activity [GO:0060315]; oxidation-reduction process [GO:0055114]; positive regula…	cytoplasm [GO:0005737]; cytosol [GO:0005829]; extracellular exosome [GO:0070062]	glutathione dehydrogenase (ascorbate) activity [GO:0045174]; glutathione transferase activity [GO:0004364]; methylarsonate reductase activity [GO:0050610]; oxidoreductase activity [GO:0016491]	SUBCELLULAR LOCATION: Cytoplasm, cytosol {ECO:0000269|PubMed:11511179}.	FUNCTION: Exhibits glutathione-dependent thiol transferase and dehydroascorbate reductase activities. Has S-(phenacyl)glutathione reductase activity. Has also glutathione S-transferase activity. Participates in the biotransformation of inorganic arsenic and reduces monomethylarsonic acid (MMA) and dimethylarsonic acid. {ECO:0000269|PubMed:10783391, ECO:0000269|PubMed:11511179, ECO:0000269|PubMed:…	3D-structure;Acetylation;Alternative splicing;Complete proteome;Cytoplasm;Direct protein sequencing;Oxidoreductase;Phosphoprotein;Polymorphism;Reference proteome;Transferase
A0A075B6J9	A0A075B6J9	IGLV2-18		12.705	3	3	3	2	2	2	3114100	2280300	9696300	5.03023e+06	++++	By MS/MS	By MS/MS	By MS/MS	adaptive immune response [GO:0002250]; immune response [GO:0006955]; immunoglobulin production [GO:0002377]	extracellular space [GO:0005615]; immunoglobulin complex [GO:0019814]; plasma membrane [GO:0005886]		SUBCELLULAR LOCATION: Secreted {ECO:0000303|PubMed:20176268, ECO:0000303|PubMed:22158414}. Cell membrane {ECO:0000303|PubMed:20176268, ECO:0000303|PubMed:22158414}.	FUNCTION: V region of the variable domain of immunoglobulin light chains that participates in the antigen recognition (PubMed:24600447). Immunoglobulins, also known as antibodies, are membrane-bound or secreted glycoproteins produced by B lymphocytes. In the recognition phase of humoral immunity, the membrane-bound immunoglobulins serve as receptors which, upon binding of a specific antigen, trig…	Adaptive immunity;Cell membrane;Complete proteome;Disulfide bond;Immunity;Immunoglobulin;Membrane;Polymorphism;Pyrrolidone carboxylic acid;Reference proteome;Secreted;Signal
A0A0A0MTS2	A0A0A0MTS2;P06744;P06744-2;K7EQ48;A0A0J9YXP8;A0A0J9YYH3	GPI	Glucose-6-phosphate isomerase	64.824	16	13	13	12	9	11	6690500	2161300	6196100	5.01597e+06	++++	By MS/MS	By MS/MS	By MS/MS	gluconeogenesis [GO:0006094]; glycolytic process [GO:0006096]	cytosol [GO:0005829]; nucleoplasm [GO:0005654]; plasma membrane [GO:0005886]	glucose-6-phosphate isomerase activity [GO:0004347]			Complete proteome;Gluconeogenesis;Glycolysis;Isomerase;Proteomics identification;Reference proteome
A0A087WZH9	A0A087WZH9;A0A0B4J1U0	IGKV1D-33		11.842	2	2	3	0	0	1	8437500	4921700	1603500	4.98757e+06	++++	By MS/MS	By MS/MS	By MS/MS
P30044-2	P30044-2;P30044;P30044-3;P30044-4	PRDX5	Peroxiredoxin-5, mitochondrial	17.031	11	10	9	11	10	9	4728200	2183200	8002600	4.97133e+06	++++	By MS/MS	By MS/MS	By MS/MS	cell redox homeostasis [GO:0045454]; cellular response to oxidative stress [GO:0034599]; cellular response to reactive oxygen species [GO:0034614]; hydrogen peroxide catabolic process [GO:0042744]; inflammatory response [GO:0006954]; NADPH oxidation [GO:0070995]; negative regulation of apoptotic process [GO:0043066]; negative regulation of oxidoreductase activity [GO:0051354]; negative regulation…	cytoplasm [GO:0005737]; cytoplasmic vesicle [GO:0031410]; cytosol [GO:0005829]; extracellular exosome [GO:0070062]; extracellular space [GO:0005615]; intracellular membrane-bounded organelle [GO:0043231]; mitochondrial matrix [GO:0005759]; mitochondrion [GO:0005739]; nucleus [GO:0005634]; perinuclear region of cytoplasm [GO:0048471]; peroxisomal matrix [GO:0005782]; peroxisome [GO:0005777]	antioxidant activity [GO:0016209]; cysteine-type endopeptidase inhibitor activity involved in apoptotic process [GO:0043027]; peroxidase activity [GO:0004601]; peroxiredoxin activity [GO:0051920]; peroxynitrite reductase activity [GO:0072541]; protein dimerization activity [GO:0046983]; RNA polymerase III regulatory region DNA binding [GO:0001016]; signaling receptor binding [GO:0005102]; thiored…	SUBCELLULAR LOCATION: Isoform Mitochondrial: Mitochondrion {ECO:0000269|PubMed:10521424, ECO:0000269|PubMed:10751410}.; SUBCELLULAR LOCATION: Isoform Cytoplasmic+peroxisomal: Cytoplasm {ECO:0000269|PubMed:10514471, ECO:0000269|PubMed:10751410}. Peroxisome matrix {ECO:0000269|PubMed:10514471, ECO:0000269|PubMed:10521424, ECO:0000269|PubMed:10751410}. Note=Imported into peroxisomes via peroxisomal …	FUNCTION: Thiol-specific peroxidase that catalyzes the reduction of hydrogen peroxide and organic hydroperoxides to water and alcohols, respectively. Plays a role in cell protection against oxidative stress by detoxifying peroxides and as sensor of hydrogen peroxide-mediated signaling events. {ECO:0000269|PubMed:10514471, ECO:0000269|PubMed:10521424, ECO:0000269|PubMed:10751410}.	3D-structure;Acetylation;Alternative initiation;Alternative splicing;Antioxidant;Complete proteome;Cytoplasm;Direct protein sequencing;Disulfide bond;Mitochondrion;Oxidoreductase;Peroxidase;Peroxisome;Phosphoprotein;Polymorphism;Redox-active center;Reference proteome;Transit peptide
P37802	P37802;X6RJP6;P37802-2	TAGLN2	Transgelin-2	22.391	13	12	12	13	12	12	6902100	5414400	2555400	4957300	++++	By MS/MS	By MS/MS	By MS/MS	epithelial cell differentiation [GO:0030855]; platelet degranulation [GO:0002576]	cytosol [GO:0005829]; extracellular exosome [GO:0070062]; extracellular region [GO:0005576]; vesicle [GO:0031982]	cadherin binding [GO:0045296]			3D-structure;Acetylation;Alternative splicing;Complete proteome;Direct protein sequencing;Isopeptide bond;Methylation;Phosphoprotein;Polymorphism;Reference proteome;Ubl conjugation
P51884	P51884	LUM	Lumican	38.429	9	9	7	9	9	7	8044300	2392600	4333800	4.92357e+06	++++	By MS/MS	By MS/MS	By MS/MS	cartilage development [GO:0051216]; collagen fibril organization [GO:0030199]; extracellular matrix organization [GO:0030198]; keratan sulfate biosynthetic process [GO:0018146]; keratan sulfate catabolic process [GO:0042340]; positive regulation of transcription by RNA polymerase II [GO:0045944]; positive regulation of transforming growth factor beta1 production [GO:0032914]; response to growth f…	collagen-containing extracellular matrix [GO:0062023]; extracellular exosome [GO:0070062]; extracellular matrix [GO:0031012]; extracellular region [GO:0005576]; extracellular space [GO:0005615]; fibrillar collagen trimer [GO:0005583]; Golgi lumen [GO:0005796]; lysosomal lumen [GO:0043202]	collagen binding [GO:0005518]; extracellular matrix structural constituent [GO:0005201]; extracellular matrix structural constituent conferring compression resistance [GO:0030021]	SUBCELLULAR LOCATION: Secreted, extracellular space, extracellular matrix {ECO:0000250}.		Complete proteome;Direct protein sequencing;Disulfide bond;Extracellular matrix;Glycoprotein;Leucine-rich repeat;Phosphoprotein;Polymorphism;Proteoglycan;Pyrrolidone carboxylic acid;Reference proteome;Repeat;Secreted;Signal;Sulfation
P05093	P05093	CYP17A1	Steroid 17-alpha-hydroxylase/17,20 lyase	57.37	23	21	16	23	21	16	4770700	3728500	5819800	4773000	++++	By MS/MS	By MS/MS	By MS/MS	androgen biosynthetic process [GO:0006702]; glucocorticoid biosynthetic process [GO:0006704]; hormone biosynthetic process [GO:0042446]; progesterone metabolic process [GO:0042448]; sex differentiation [GO:0007548]; steroid biosynthetic process [GO:0006694]; steroid metabolic process [GO:0008202]	axon [GO:0030424]; endoplasmic reticulum [GO:0005783]; endoplasmic reticulum membrane [GO:0005789]; neuronal cell body [GO:0043025]	17-alpha-hydroxyprogesterone aldolase activity [GO:0047442]; heme binding [GO:0020037]; iron ion binding [GO:0005506]; oxygen binding [GO:0019825]; steroid 17-alpha-monooxygenase activity [GO:0004508]	SUBCELLULAR LOCATION: Membrane {ECO:0000305}.	FUNCTION: Conversion of pregnenolone and progesterone to their 17-alpha-hydroxylated products and subsequently to dehydroepiandrosterone (DHEA) and androstenedione. Catalyzes both the 17-alpha-hydroxylation and the 17,20-lyase reaction. Involved in sexual development during fetal life and at puberty. {ECO:0000269|PubMed:22266943}.	3D-structure;Complete proteome;Congenital adrenal hyperplasia;Disease mutation;Heme;Iron;Lyase;Membrane;Metal-binding;Monooxygenase;Oxidoreductase;Phosphoprotein;Polymorphism;Reference proteome;Steroidogenesis
P01620	P01620		Ig kappa chain V-III region SIE	11.775	4	5	4	1	2	1	1549700	9711500	2996800	4.75267e+06	++++	By MS/MS	By MS/MS	By MS/MS
O14791	O14791;O14791-2;O14791-3	APOL1	Apolipoprotein L1	43.974	10	11	10	10	11	10	4154900	7138100	2950800	4.74793e+06	++++	By MS/MS	By MS/MS	By MS/MS	cellular protein metabolic process [GO:0044267]; chloride transmembrane transport [GO:1902476]; cholesterol metabolic process [GO:0008203]; cytolysis [GO:0019835]; innate immune response [GO:0045087]; killing of cells of other organism [GO:0031640]; lipid transport [GO:0006869]; lipoprotein metabolic process [GO:0042157]; post-translational protein modification [GO:0043687]; receptor-mediated end…	blood microparticle [GO:0072562]; endoplasmic reticulum lumen [GO:0005788]; extracellular region [GO:0005576]; extracellular space [GO:0005615]; high-density lipoprotein particle [GO:0034364]; intrinsic component of membrane [GO:0031224]; very-low-density lipoprotein particle [GO:0034361]	chloride channel activity [GO:0005254]; lipid binding [GO:0008289]	SUBCELLULAR LOCATION: Secreted.	FUNCTION: May play a role in lipid exchange and transport throughout the body. May participate in reverse cholesterol transport from peripheral cells to the liver.	Alternative splicing;Cholesterol metabolism;Complete proteome;Direct protein sequencing;Disease mutation;Glycoprotein;HDL;Lipid metabolism;Lipid transport;Phosphoprotein;Polymorphism;Reference proteome;Secreted;Signal;Steroid metabolism;Sterol metabolism;Transport
P00748	P00748	F12	Coagulation factor XII;Coagulation factor XIIa heavy chain;Beta-factor XIIa part 1;Coagulation factor XIIa light chain	67.791	19	15	20	19	15	20	6485800	2693400	5035700	4738300	++++	By MS/MS	By MS/MS	By MS/MS	blood coagulation, intrinsic pathway [GO:0007597]; Factor XII activation [GO:0002542]; fibrinolysis [GO:0042730]; innate immune response [GO:0045087]; plasma kallikrein-kinin cascade [GO:0002353]; positive regulation of blood coagulation [GO:0030194]; positive regulation of fibrinolysis [GO:0051919]; positive regulation of plasminogen activation [GO:0010756]; protein autoprocessing [GO:0016540]; …	collagen-containing extracellular matrix [GO:0062023]; extracellular exosome [GO:0070062]; extracellular region [GO:0005576]; extracellular space [GO:0005615]; plasma membrane [GO:0005886]; rough endoplasmic reticulum [GO:0005791]	calcium ion binding [GO:0005509]; misfolded protein binding [GO:0051787]; serine-type endopeptidase activity [GO:0004252]	SUBCELLULAR LOCATION: Secreted.	FUNCTION: Factor XII is a serum glycoprotein that participates in the initiation of blood coagulation, fibrinolysis, and the generation of bradykinin and angiotensin. Prekallikrein is cleaved by factor XII to form kallikrein, which then cleaves factor XII first to alpha-factor XIIa and then trypsin cleaves it to beta-factor XIIa. Alpha-factor XIIa activates factor XI to factor XIa. {ECO:0000269|P…	3D-structure;Blood coagulation;Complete proteome;Direct protein sequencing;Disease mutation;Disulfide bond;EGF-like domain;Fibrinolysis;Glycoprotein;Hemostasis;Hydrolase;Kringle;Polymorphism;Protease;Reference proteome;Repeat;Secreted;Serine protease;Signal;Zymogen
P04114	P04114	APOB	Apolipoprotein B-100;Apolipoprotein B-48	515.6	189	183	161	189	183	161	5684900	5119000	3277200	4693700	++++	By MS/MS	By MS/MS	By MS/MS	artery morphogenesis [GO:0048844]; cellular protein metabolic process [GO:0044267]; cellular response to prostaglandin stimulus [GO:0071379]; cellular response to tumor necrosis factor [GO:0071356]; cholesterol efflux [GO:0033344]; cholesterol homeostasis [GO:0042632]; cholesterol metabolic process [GO:0008203]; cholesterol transport [GO:0030301]; chylomicron assembly [GO:0034378]; chylomicron re…	chylomicron [GO:0042627]; chylomicron remnant [GO:0034360]; clathrin-coated endocytic vesicle membrane [GO:0030669]; cytoplasm [GO:0005737]; cytosol [GO:0005829]; early endosome [GO:0005769]; endocytic vesicle lumen [GO:0071682]; endoplasmic reticulum exit site [GO:0070971]; endoplasmic reticulum lumen [GO:0005788]; endoplasmic reticulum membrane [GO:0005789]; endosome lumen [GO:0031904]; endosom…	cholesterol transporter activity [GO:0017127]; heparin binding [GO:0008201]; lipase binding [GO:0035473]; low-density lipoprotein particle receptor binding [GO:0050750]; phospholipid binding [GO:0005543]; signaling receptor binding [GO:0005102]	SUBCELLULAR LOCATION: Cytoplasm {ECO:0000269|PubMed:22580899}. Secreted {ECO:0000269|PubMed:22580899, ECO:0000269|PubMed:26224785}.	FUNCTION: Apolipoprotein B is a major protein constituent of chylomicrons (apo B-48), LDL (apo B-100) and VLDL (apo B-100). Apo B-100 functions as a recognition signal for the cellular binding and internalization of LDL particles by the apoB/E receptor.	Acetylation;Atherosclerosis;Cholesterol metabolism;Chylomicron;Complete proteome;Cytoplasm;Direct protein sequencing;Disease mutation;Disulfide bond;Glycoprotein;Heparin-binding;LDL;Lipid metabolism;Lipid transport;Lipoprotein;Palmitate;Phosphoprotein;Polymorphism;RNA editing;Reference proteome;Secreted;Signal;Steroid metabolism;Sterol metabolism;Transport;VLDL
E7EPV7	E7EPV7;P37840-2;P37840;H6UYS7;P37840-3	SNCA	Alpha-synuclein	11.777	4	5	4	3	4	3	3607600	8358900	1941600	4.63603e+06	++++	By MS/MS	By MS/MS	By MS/MS	regulation of dopamine secretion [GO:0014059]	cytoplasm [GO:0005737]				Complete proteome;Proteomics identification;Reference proteome
Q14623	Q14623	IHH	Indian hedgehog protein;Indian hedgehog protein N-product;Indian hedgehog protein C-product	45.25	5	4	3	5	4	3	7002500	6710200	40941	4584547	++++	By MS/MS	By MS/MS	By MS/MS	bone resorption [GO:0045453]; branching involved in blood vessel morphogenesis [GO:0001569]; camera-type eye photoreceptor cell fate commitment [GO:0060220]; cartilage development [GO:0051216]; cell-cell signaling [GO:0007267]; cell fate specification [GO:0001708]; cell maturation [GO:0048469]; chondrocyte differentiation involved in endochondral bone morphogenesis [GO:0003413]; chondrocyte proli…	extracellular matrix [GO:0031012]; extracellular space [GO:0005615]; plasma membrane [GO:0005886]	calcium ion binding [GO:0005509]; patched binding [GO:0005113]; peptidase activity [GO:0008233]	SUBCELLULAR LOCATION: Indian hedgehog protein N-product: Cell membrane {ECO:0000250}; Lipid-anchor {ECO:0000250}; Extracellular side {ECO:0000250}. Note=The N-terminal peptide remains associated with the cell surface. {ECO:0000250}.; SUBCELLULAR LOCATION: Indian hedgehog protein C-product: Secreted, extracellular space {ECO:0000250}. Note=The C-terminal peptide diffuses from the cell. {ECO:000025…	FUNCTION: Intercellular signal essential for a variety of patterning events during development. Binds to the patched (PTC) receptor, which functions in association with smoothened (SMO), to activate the transcription of target genes. Implicated in endochondral ossification: may regulate the balance between growth and ossification of the developing bones. Induces the expression of parathyroid horm…	3D-structure;Autocatalytic cleavage;Calcium;Cell membrane;Complete proteome;Developmental protein;Disease mutation;Glycoprotein;Hydrolase;Lipoprotein;Membrane;Metal-binding;Palmitate;Protease;Reference proteome;Secreted;Signal;Zinc
P01034	P01034	CST3	Cystatin-C	15.799	4	4	4	4	4	4	6124800	1683400	5810900	4539700	++++	By MS/MS	By MS/MS	By MS/MS	apoptotic process [GO:0006915]; brain development [GO:0007420]; cellular protein metabolic process [GO:0044267]; cellular response to hydrogen peroxide [GO:0070301]; circadian sleep/wake cycle, REM sleep [GO:0042747]; defense response [GO:0006952]; embryo implantation [GO:0007566]; eye development [GO:0001654]; negative regulation of blood vessel remodeling [GO:0060313]; negative regulation of ce…	axon [GO:0030424]; basement membrane [GO:0005604]; contractile fiber [GO:0043292]; endoplasmic reticulum [GO:0005783]; endoplasmic reticulum lumen [GO:0005788]; extracellular exosome [GO:0070062]; extracellular region [GO:0005576]; extracellular space [GO:0005615]; ficolin-1-rich granule lumen [GO:1904813]; Golgi apparatus [GO:0005794]; lysosome [GO:0005764]; multivesicular body [GO:0005771]; neu…	amyloid-beta binding [GO:0001540]; cysteine-type endopeptidase inhibitor activity [GO:0004869]; endopeptidase inhibitor activity [GO:0004866]; identical protein binding [GO:0042802]; peptidase inhibitor activity [GO:0030414]; protease binding [GO:0002020]	SUBCELLULAR LOCATION: Secreted {ECO:0000269|PubMed:20189825}.	FUNCTION: As an inhibitor of cysteine proteinases, this protein is thought to serve an important physiological role as a local regulator of this enzyme activity.	3D-structure;Age-related macular degeneration;Amyloid;Amyloidosis;Complete proteome;Direct protein sequencing;Disease mutation;Disulfide bond;Glycoprotein;Phosphoprotein;Polymorphism;Protease inhibitor;Reference proteome;Secreted;Signal;Thiol protease inhibitor
P49773	P49773;D6REP8;D6RE99;D6RD60	HINT1	Histidine triad nucleotide-binding protein 1	13.802	6	6	6	6	6	6	1974700	5513000	5894200	4.46063e+06	++++	By MS/MS	By MS/MS	By MS/MS	intrinsic apoptotic signaling pathway by p53 class mediator [GO:0072332]; positive regulation of calcium-mediated signaling [GO:0050850]; purine ribonucleotide catabolic process [GO:0009154]; regulation of transcription, DNA-templated [GO:0006355]; signal transduction [GO:0007165]	cytoskeleton [GO:0005856]; cytosol [GO:0005829]; extracellular exosome [GO:0070062]; histone deacetylase complex [GO:0000118]; nucleus [GO:0005634]; plasma membrane [GO:0005886]	hydrolase activity [GO:0016787]; nucleotide binding [GO:0000166]; protein kinase C binding [GO:0005080]	SUBCELLULAR LOCATION: Cytoplasm. Nucleus. Note=Interaction with CDK7 leads to a more nuclear localization.	FUNCTION: Hydrolyzes purine nucleotide phosphoramidates with a single phosphate group, including adenosine 5'monophosphoramidate (AMP-NH2), adenosine 5'monophosphomorpholidate (AMP-morpholidate) and guanosine 5'monophosphomorpholidate (GMP-morpholidate). Hydrolyzes lysyl-AMP (AMP-N-epsilon-(N-alpha-acetyl lysine methyl ester)) generated by lysine tRNA ligase, as well as Met-AMP, His-AMP and Asp-A…	3D-structure;Acetylation;Apoptosis;Complete proteome;Cytoplasm;Direct protein sequencing;Disease mutation;Hydrolase;Neuropathy;Nucleotide-binding;Nucleus;Phosphoprotein;Reference proteome;Transcription;Transcription regulation
A0A0A0MT36	A0A0A0MT36;A0A0C4DH26	IGKV6D-21;IGKV6D-41		12.34	4	2	3	2	1	1	1669800	2326000	9323400	4.43973e+06	++++	By MS/MS	By MS/MS	By MS/MS	adaptive immune response [GO:0002250]; immune response [GO:0006955]; immunoglobulin production [GO:0002377]	extracellular space [GO:0005615]; immunoglobulin complex [GO:0019814]; plasma membrane [GO:0005886]		SUBCELLULAR LOCATION: Secreted {ECO:0000303|PubMed:20176268, ECO:0000303|PubMed:22158414}. Cell membrane {ECO:0000303|PubMed:20176268, ECO:0000303|PubMed:22158414}.	FUNCTION: V region of the variable domain of immunoglobulin light chains that participates in the antigen recognition (PubMed:24600447). Immunoglobulins, also known as antibodies, are membrane-bound or secreted glycoproteins produced by B lymphocytes. In the recognition phase of humoral immunity, the membrane-bound immunoglobulins serve as receptors which, upon binding of a specific antigen, trig…	Adaptive immunity;Cell membrane;Complete proteome;Disulfide bond;Immunity;Immunoglobulin;Membrane;Polymorphism;Reference proteome;Secreted;Signal
P00739	P00739;P00739-2;A0A0A0MRD9	HPR	Haptoglobin-related protein	39.029	25	23	19	7	8	6	9046200	3330800	804080	4.39369e+06	++++	By MS/MS	By MS/MS	By MS/MS	acute inflammatory response [GO:0002526]; positive regulation of cell death [GO:0010942]; receptor-mediated endocytosis [GO:0006898]; response to organic substance [GO:0010033]	blood microparticle [GO:0072562]; extracellular exosome [GO:0070062]; extracellular region [GO:0005576]; extracellular space [GO:0005615]; spherical high-density lipoprotein particle [GO:0034366]	hemoglobin binding [GO:0030492]; serine-type endopeptidase activity [GO:0004252]	SUBCELLULAR LOCATION: Secreted {ECO:0000269|PubMed:16778136}. Note=Secreted into blood plasma and associated with subtypes of high density lipoproteins (HDL). {ECO:0000269|PubMed:16778136}.	FUNCTION: Primate-specific plasma protein associated with apolipoprotein L-I (apoL-I)-containing high-density lipoprotein (HDL). This HDL particle, termed trypanosome lytic factor-1 (TLF-1), mediates human innate immune protection against many species of African trypanosomes. Binds hemoglobin with high affinity and may contribute to the clearance of cell-free hemoglobin to allow hepatic recycling…	Alternative splicing;Complete proteome;Disulfide bond;Hemoglobin-binding;Polymorphism;Reference proteome;Secreted;Serine protease homolog;Signal;Sushi
P07360	P07360;Q5SQ08	C8G	Complement component C8 gamma chain	22.277	7	9	7	7	9	7	5694000	3268600	4135200	4.36593e+06	++++	By MS/MS	By MS/MS	By MS/MS	complement activation, alternative pathway [GO:0006957]; complement activation, classical pathway [GO:0006958]; cytolysis [GO:0019835]; regulation of complement activation [GO:0030449]	blood microparticle [GO:0072562]; extracellular exosome [GO:0070062]; extracellular region [GO:0005576]; membrane attack complex [GO:0005579]	complement binding [GO:0001848]; protein-containing complex binding [GO:0044877]; retinol binding [GO:0019841]	SUBCELLULAR LOCATION: Secreted.	FUNCTION: C8 is a constituent of the membrane attack complex. C8 binds to the C5B-7 complex, forming the C5B-8 complex. C5-B8 binds C9 and acts as a catalyst in the polymerization of C9. The gamma subunit seems to be able to bind retinol.	3D-structure;Complement alternate pathway;Complement pathway;Complete proteome;Cytolysis;Direct protein sequencing;Disulfide bond;Immunity;Innate immunity;Membrane attack complex;Polymorphism;Pyrrolidone carboxylic acid;Reference proteome;Retinol-binding;Secreted;Signal
P00387-2	P00387-2;P00387;P00387-3;B1AHF3	CYB5R3	NADH-cytochrome b5 reductase 3;NADH-cytochrome b5 reductase 3 membrane-bound form;NADH-cytochrome b5 reductase 3 soluble form	31.628	12	9	8	12	9	8	5807400	1986800	5269500	4.35457e+06	++++	By MS/MS	By MS/MS	By MS/MS	blood circulation [GO:0008015]; cholesterol biosynthetic process [GO:0006695]; L-ascorbic acid metabolic process [GO:0019852]; neutrophil degranulation [GO:0043312]; xenobiotic metabolic process [GO:0006805]	azurophil granule lumen [GO:0035578]; cytoplasm [GO:0005737]; endoplasmic reticulum [GO:0005783]; endoplasmic reticulum membrane [GO:0005789]; extracellular region [GO:0005576]; hemoglobin complex [GO:0005833]; lipid droplet [GO:0005811]; membrane [GO:0016020]; mitochondrial outer membrane [GO:0005741]; mitochondrion [GO:0005739]	ADP binding [GO:0043531]; AMP binding [GO:0016208]; cytochrome-b5 reductase activity, acting on NAD(P)H [GO:0004128]; FAD binding [GO:0071949]; NAD binding [GO:0051287]	SUBCELLULAR LOCATION: Isoform 1: Endoplasmic reticulum membrane; Lipid-anchor; Cytoplasmic side. Mitochondrion outer membrane; Lipid-anchor; Cytoplasmic side.; SUBCELLULAR LOCATION: Isoform 2: Cytoplasm. Note=Produces the soluble form found in erythrocytes.	FUNCTION: Desaturation and elongation of fatty acids, cholesterol biosynthesis, drug metabolism, and, in erythrocyte, methemoglobin reduction.	3D-structure;Acetylation;Alternative promoter usage;Alternative splicing;Cholesterol biosynthesis;Cholesterol metabolism;Complete proteome;Cytoplasm;Direct protein sequencing;Disease mutation;Endoplasmic reticulum;FAD;Flavoprotein;Lipid biosynthesis;Lipid metabolism;Lipoprotein;Membrane;Mitochondrion;Mitochondrion outer membrane;Myristate;NAD;Oxidoreductase;Phosphoprotein;Polymorphism;Reference p…
Q8N5K1	Q8N5K1;D6RCF4	CISD2	CDGSH iron-sulfur domain-containing protein 2	15.278	0	2	1	0	2	1	0	12827000	38205	4.2884e+06	++++		By MS/MS	By MS/MS	autophagy of mitochondrion [GO:0000422]; multicellular organism aging [GO:0010259]; regulation of autophagy [GO:0010506]	endoplasmic reticulum [GO:0005783]; endoplasmic reticulum membrane [GO:0005789]; integral component of membrane [GO:0016021]; membrane [GO:0016020]; mitochondrial outer membrane [GO:0005741]; perinuclear endoplasmic reticulum [GO:0097038]; protein-containing complex [GO:0032991]	2 iron, 2 sulfur cluster binding [GO:0051537]; metal ion binding [GO:0046872]; protein homodimerization activity [GO:0042803]; RNA binding [GO:0003723]	SUBCELLULAR LOCATION: Endoplasmic reticulum membrane; Single-pass membrane protein. Mitochondrion outer membrane; Single-pass membrane protein. Note=According to PubMed:20010695, it mainly localizes to the endoplasmic reticulum. However, experiments in mouse showed that it mainly localizes to the mitochondrion outer membrane.	FUNCTION: Regulator of autophagy that contributes to antagonize BECN1-mediated cellular autophagy at the endoplasmic reticulum. Participates in the interaction of BCL2 with BECN1 and is required for BCL2-mediated depression of endoplasmic reticulum Ca(2+) stores during autophagy. Contributes to BIK-initiated autophagy, while it is not involved in BIK-dependent activation of caspases. Involved in …	2Fe-2S;3D-structure;Autophagy;Complete proteome;Deafness;Diabetes mellitus;Direct protein sequencing;Endoplasmic reticulum;Iron;Iron-sulfur;Membrane;Metal-binding;Mitochondrion;Mitochondrion outer membrane;Reference proteome;Transmembrane;Transmembrane helix
Q9H1P3-2	Q9H1P3-2;Q9H1P3	OSBPL2	Oxysterol-binding protein-related protein 2	53.97	2	2	2	2	2	2	16991	4419100	8361200	4.26576e+06	++++	By MS/MS	By MS/MS	By MS/MS	bile acid biosynthetic process [GO:0006699]; intracellular cholesterol transport [GO:0032367]; protein homotetramerization [GO:0051289]	cytosol [GO:0005829]; extrinsic component of cytoplasmic side of plasma membrane [GO:0031234]; intracellular membrane-bounded organelle [GO:0043231]; lipid droplet [GO:0005811]; membrane [GO:0016020]	cholesterol binding [GO:0015485]; cholesterol transporter activity [GO:0017127]; lipid binding [GO:0008289]; phosphatidylinositol-4,5-bisphosphate binding [GO:0005546]; phosphatidylinositol transporter activity [GO:0008526]; sterol binding [GO:0032934]; sterol transporter activity [GO:0015248]	SUBCELLULAR LOCATION: Cytoplasm, cytosol {ECO:0000269|PubMed:19224871, ECO:0000269|PubMed:30581148}. Lipid droplet {ECO:0000269|PubMed:19224871}. Cell membrane {ECO:0000269|PubMed:30581148}; Peripheral membrane protein {ECO:0000269|PubMed:30581148}; Cytoplasmic side {ECO:0000269|PubMed:30581148}. Note=Detected on the surface of cytosolic lipid droplets (PubMed:19224871). Recruited to the cell mem…	FUNCTION: Intracellular transport protein that binds sterols and phospholipids and mediates lipid transport between intracellular compartments. Increases plasma membrane cholesterol levels and decreases phosphatidylinositol-4,5-bisphosphate levels in the cell membrane (PubMed:30581148). Binds phosphoinositides, such as phosphatidylinositol-4,5-bisphosphate (PubMed:30581148). Exhibits strong bindi…	3D-structure;Alternative splicing;Cell membrane;Complete proteome;Cytoplasm;Deafness;Lipid droplet;Lipid transport;Lipid-binding;Membrane;Non-syndromic deafness;Phosphoprotein;Reference proteome;Transport
P30046	P30046;B5MC82;P30046-2;A6NHG4;J3KQ18	DDT;DDTL	D-dopachrome decarboxylase;D-dopachrome decarboxylase-like protein	12.712	7	8	10	7	8	10	1872200	6528000	4333200	4.24447e+06	++++	By MS/MS	By MS/MS	By MS/MS	melanin biosynthetic process [GO:0042438]; negative regulation of macrophage chemotaxis [GO:0010760]; positive regulation of ERK1 and ERK2 cascade [GO:0070374]; positive regulation of inflammatory response [GO:0050729]; positive regulation of tumor necrosis factor production [GO:0032760]	cytoplasm [GO:0005737]; extracellular exosome [GO:0070062]; extracellular space [GO:0005615]	cytokine receptor binding [GO:0005126]; D-dopachrome decarboxylase activity [GO:0033981]; dopachrome isomerase activity [GO:0004167]; phenylpyruvate tautomerase activity [GO:0050178]	SUBCELLULAR LOCATION: Cytoplasm {ECO:0000250}.	FUNCTION: Tautomerization of D-dopachrome with decarboxylation to give 5,6-dihydroxyindole (DHI).	3D-structure;Acetylation;Alternative splicing;Complete proteome;Cytoplasm;Direct protein sequencing;Lyase;Melanin biosynthesis;Reference proteome
P68036	P68036;P68036-3;P68036-2	UBE2L3	Ubiquitin-conjugating enzyme E2 L3	17.861	6	7	5	3	3	2	5493100	5245900	1880800	4206600	++++	By MS/MS	By MS/MS	By MS/MS	cell cycle phase transition [GO:0044770]; cell population proliferation [GO:0008283]; cellular protein modification process [GO:0006464]; cellular response to glucocorticoid stimulus [GO:0071385]; cellular response to steroid hormone stimulus [GO:0071383]; positive regulation of protein targeting to mitochondrion [GO:1903955]; positive regulation of protein ubiquitination [GO:0031398]; positive r…	cytoplasm [GO:0005737]; cytosol [GO:0005829]; nucleoplasm [GO:0005654]; nucleus [GO:0005634]; ubiquitin ligase complex [GO:0000151]	ATP binding [GO:0005524]; enzyme binding [GO:0019899]; RNA binding [GO:0003723]; transcription coactivator activity [GO:0003713]; ubiquitin conjugating enzyme activity [GO:0061631]; ubiquitin protein ligase binding [GO:0031625]; ubiquitin-protein transferase activator activity [GO:0097027]; ubiquitin-protein transferase activity [GO:0004842]	SUBCELLULAR LOCATION: Nucleus {ECO:0000269|PubMed:11278816, ECO:0000269|PubMed:17003263}. Cytoplasm {ECO:0000269|PubMed:11278816, ECO:0000269|PubMed:17003263}.	FUNCTION: Ubiquitin-conjugating enzyme E2 that specifically acts with HECT-type and RBR family E3 ubiquitin-protein ligases. Does not function with most RING-containing E3 ubiquitin-protein ligases because it lacks intrinsic E3-independent reactivity with lysine: in contrast, it has activity with the RBR family E3 enzymes, such as PRKN and ARIH1, that function like function like RING-HECT hybrids…	3D-structure;ATP-binding;Acetylation;Alternative splicing;Complete proteome;Cytoplasm;Direct protein sequencing;Nucleotide-binding;Nucleus;Reference proteome;Transcription;Transcription regulation;Transferase;Ubl conjugation;Ubl conjugation pathway
P55072	P55072	VCP	Transitional endoplasmic reticulum ATPase	89.321	49	48	33	49	48	33	3677100	5763400	3169600	4.20337e+06	++++	By MS/MS	By MS/MS	By MS/MS	activation of cysteine-type endopeptidase activity involved in apoptotic process [GO:0006919]; aggresome assembly [GO:0070842]; ATP metabolic process [GO:0046034]; autophagosome maturation [GO:0097352]; autophagy [GO:0006914]; cellular response to arsenite ion [GO:1903843]; cellular response to DNA damage stimulus [GO:0006974]; cellular response to heat [GO:0034605]; DNA repair [GO:0006281]; doub…	ATPase complex [GO:1904949]; azurophil granule lumen [GO:0035578]; cytoplasm [GO:0005737]; cytoplasmic stress granule [GO:0010494]; cytosol [GO:0005829]; Derlin-1 retrotranslocation complex [GO:0036513]; endoplasmic reticulum [GO:0005783]; endoplasmic reticulum membrane [GO:0005789]; extracellular exosome [GO:0070062]; extracellular region [GO:0005576]; ficolin-1-rich granule lumen [GO:1904813]; …	ADP binding [GO:0043531]; ATPase activity [GO:0016887]; ATP binding [GO:0005524]; BAT3 complex binding [GO:1904288]; deubiquitinase activator activity [GO:0035800]; identical protein binding [GO:0042802]; K48-linked polyubiquitin modification-dependent protein binding [GO:0036435]; lipid binding [GO:0008289]; MHC class I protein binding [GO:0042288]; polyubiquitin modification-dependent protein b…	SUBCELLULAR LOCATION: Cytoplasm, cytosol {ECO:0000269|PubMed:15456787}. Endoplasmic reticulum {ECO:0000269|PubMed:15215856}. Nucleus {ECO:0000269|PubMed:23042605, ECO:0000269|PubMed:26842564}. Cytoplasm, Stress granule {ECO:0000269|PubMed:29804830}. Note=Present in the neuronal hyaline inclusion bodies specifically found in motor neurons from amyotrophic lateral sclerosis patients (PubMed:1545678…	FUNCTION: Necessary for the fragmentation of Golgi stacks during mitosis and for their reassembly after mitosis. Involved in the formation of the transitional endoplasmic reticulum (tER). The transfer of membranes from the endoplasmic reticulum to the Golgi apparatus occurs via 50-70 nm transition vesicles which derive from part-rough, part-smooth transitional elements of the endoplasmic reticulu…	3D-structure;ATP-binding;Acetylation;Amyotrophic lateral sclerosis;Autophagy;Charcot-Marie-Tooth disease;Complete proteome;Cytoplasm;DNA damage;DNA repair;Direct protein sequencing;Disease mutation;Endoplasmic reticulum;Hydrolase;Isopeptide bond;Lipid-binding;Methylation;Neurodegeneration;Neuropathy;Nucleotide-binding;Nucleus;Phosphoprotein;Reference proteome;Transport;Ubl conjugation;Ubl conjuga…
P01031	P01031	C5	Complement C5;Complement C5 beta chain;Complement C5 alpha chain;C5a anaphylatoxin;Complement C5 alpha chain	188.3	63	59	56	63	59	56	5930000	2629900	4020300	4193400	++++	By MS/MS	By MS/MS	By MS/MS	activation of MAPK activity [GO:0000187]; cell surface receptor signaling pathway [GO:0007166]; chemotaxis [GO:0006935]; complement activation, alternative pathway [GO:0006957]; complement activation, classical pathway [GO:0006958]; cytolysis [GO:0019835]; G protein-coupled receptor signaling pathway [GO:0007186]; inflammatory response [GO:0006954]; in utero embryonic development [GO:0001701]; ne…	extracellular exosome [GO:0070062]; extracellular region [GO:0005576]; extracellular space [GO:0005615]; membrane attack complex [GO:0005579]	chemokine activity [GO:0008009]; endopeptidase inhibitor activity [GO:0004866]; signaling receptor binding [GO:0005102]	SUBCELLULAR LOCATION: Secreted.	FUNCTION: Activation of C5 by a C5 convertase initiates the spontaneous assembly of the late complement components, C5-C9, into the membrane attack complex. C5b has a transient binding site for C6. The C5b-C6 complex is the foundation upon which the lytic complex is assembled.; FUNCTION: Derived from proteolytic degradation of complement C5, C5 anaphylatoxin is a mediator of local inflammatory pr…	3D-structure;Cleavage on pair of basic residues;Complement alternate pathway;Complement pathway;Complete proteome;Cytolysis;Direct protein sequencing;Disulfide bond;Glycoprotein;Immunity;Inflammatory response;Innate immunity;Membrane attack complex;Polymorphism;Reference proteome;Secreted;Signal
P06702	P06702	S100A9	Protein S100-A9	13.242	7	6	6	7	6	6	3067300	4461400	4865200	4131300	++++	By MS/MS	By MS/MS	By MS/MS	activation of cysteine-type endopeptidase activity involved in apoptotic process [GO:0006919]; antimicrobial humoral immune response mediated by antimicrobial peptide [GO:0061844]; antimicrobial humoral response [GO:0019730]; apoptotic process [GO:0006915]; autophagy [GO:0006914]; cell-cell signaling [GO:0007267]; chemokine production [GO:0032602]; cytokine production [GO:0001816]; defense respon…	cell junction [GO:0030054]; collagen-containing extracellular matrix [GO:0062023]; cytoplasm [GO:0005737]; cytoskeleton [GO:0005856]; cytosol [GO:0005829]; extracellular exosome [GO:0070062]; extracellular region [GO:0005576]; extracellular space [GO:0005615]; nucleoplasm [GO:0005654]; nucleus [GO:0005634]; plasma membrane [GO:0005886]; secretory granule lumen [GO:0034774]	antioxidant activity [GO:0016209]; arachidonic acid binding [GO:0050544]; calcium ion binding [GO:0005509]; microtubule binding [GO:0008017]; RAGE receptor binding [GO:0050786]; Toll-like receptor 4 binding [GO:0035662]; zinc ion binding [GO:0008270]	SUBCELLULAR LOCATION: Secreted. Cytoplasm. Cytoplasm, cytoskeleton. Cell membrane; Peripheral membrane protein. Note=Predominantly localized in the cytoplasm. Upon elevation of the intracellular calcium level, translocated from the cytoplasm to the cytoskeleton and the cell membrane. Upon neutrophil activation or endothelial adhesion of monocytes, is secreted via a microtubule-mediated, alternati…	FUNCTION: S100A9 is a calcium- and zinc-binding protein which plays a prominent role in the regulation of inflammatory processes and immune response. It can induce neutrophil chemotaxis, adhesion, can increase the bactericidal activity of neutrophils by promoting phagocytosis via activation of SYK, PI3K/AKT, and ERK1/2 and can induce degranulation of neutrophils by a MAPK-dependent mechanism. Pre…	3D-structure;Antimicrobial;Antioxidant;Apoptosis;Autophagy;Calcium;Cell membrane;Chemotaxis;Complete proteome;Cytoplasm;Cytoskeleton;Direct protein sequencing;Immunity;Inflammatory response;Innate immunity;Membrane;Metal-binding;Methylation;Phosphoprotein;Polymorphism;Reference proteome;Repeat;S-nitrosylation;Secreted;Zinc
P56537	P56537;P56537-2	EIF6	Eukaryotic translation initiation factor 6	26.599	7	6	5	7	6	5	1591000	9829800	962350	4.12772e+06	++++	By MS/MS	By MS/MS	By MS/MS	assembly of large subunit precursor of preribosome [GO:1902626]; gene silencing by miRNA [GO:0035195]; mature ribosome assembly [GO:0042256]; miRNA mediated inhibition of translation [GO:0035278]; positive regulation of translation [GO:0045727]; regulation of fatty acid biosynthetic process [GO:0042304]; regulation of glycolytic process [GO:0006110]; regulation of megakaryocyte differentiation [G…	cytoplasm [GO:0005737]; cytosol [GO:0005829]; extracellular exosome [GO:0070062]; lamin filament [GO:0005638]; nucleolus [GO:0005730]; nucleoplasm [GO:0005654]; nucleus [GO:0005634]; preribosome, large subunit precursor [GO:0030687]	ribosomal large subunit binding [GO:0043023]; ribosome binding [GO:0043022]; translation initiation factor activity [GO:0003743]	SUBCELLULAR LOCATION: Cytoplasm. Nucleus, nucleolus. Note=Shuttles between cytoplasm and nucleus/nucleolus.	FUNCTION: Binds to the 60S ribosomal subunit and prevents its association with the 40S ribosomal subunit to form the 80S initiation complex in the cytoplasm. Behaves as a stimulatory translation initiation factor downstream insulin/growth factors. Is also involved in ribosome biogenesis. Associates with pre-60S subunits in the nucleus and is involved in its nuclear export. Cytoplasmic release of …	Alternative splicing;Complete proteome;Cytoplasm;Initiation factor;Nucleus;Phosphoprotein;Protein biosynthesis;Reference proteome;Ribosome biogenesis
Q9BS40	Q9BS40	LXN	Latexin	25.75	5	7	4	5	7	4	4321300	7463900	539840	4.10835e+06	++++	By MS/MS	By MS/MS	By MS/MS	detection of temperature stimulus involved in sensory perception of pain [GO:0050965]; inflammatory response [GO:0006954]	cytoplasm [GO:0005737]; extracellular space [GO:0005615]	heparin binding [GO:0008201]; metalloendopeptidase inhibitor activity [GO:0008191]	SUBCELLULAR LOCATION: Cytoplasm {ECO:0000305}.	FUNCTION: Hardly reversible, non-competitive, and potent inhibitor of CPA1, CPA2 and CPA4. May play a role in inflammation. {ECO:0000269|PubMed:15738388}.	3D-structure;Acetylation;Complete proteome;Cytoplasm;Heparin-binding;Inflammatory response;Metalloenzyme inhibitor;Metalloprotease inhibitor;Polymorphism;Protease inhibitor;Reference proteome;Repeat
P05387	P05387	RPLP2	60S acidic ribosomal protein P2	11.665	8	9	6	8	9	6	6693100	2805700	2690500	4063100	++++	By MS/MS	By MS/MS	By MS/MS	nuclear-transcribed mRNA catabolic process, nonsense-mediated decay [GO:0000184]; SRP-dependent cotranslational protein targeting to membrane [GO:0006614]; translation [GO:0006412]; translational elongation [GO:0006414]; translational initiation [GO:0006413]; viral transcription [GO:0019083]	cytosol [GO:0005829]; cytosolic large ribosomal subunit [GO:0022625]; extracellular exosome [GO:0070062]; focal adhesion [GO:0005925]; membrane [GO:0016020]; synapse [GO:0045202]	structural constituent of ribosome [GO:0003735]		FUNCTION: Plays an important role in the elongation step of protein synthesis.	3D-structure;Acetylation;Complete proteome;Direct protein sequencing;Phosphoprotein;Reference proteome;Ribonucleoprotein;Ribosomal protein
P06753-6	P06753-6			28.922	13	12	13	0	0	0	4340300	2844200	4923300	4.03593e+06	++++	By MS/MS	By MS/MS	By MS/MS	actin filament organization [GO:0007015]; muscle contraction [GO:0006936]; muscle filament sliding [GO:0030049]	actin cytoskeleton [GO:0015629]; actin filament [GO:0005884]; cytoskeleton [GO:0005856]; cytosol [GO:0005829]; extracellular exosome [GO:0070062]; muscle thin filament tropomyosin [GO:0005862]; stress fiber [GO:0001725]	actin filament binding [GO:0051015]	SUBCELLULAR LOCATION: Cytoplasm, cytoskeleton {ECO:0000305}.	FUNCTION: Binds to actin filaments in muscle and non-muscle cells. Plays a central role, in association with the troponin complex, in the calcium dependent regulation of vertebrate striated muscle contraction. Smooth muscle contraction is regulated by interaction with caldesmon. In non-muscle cells is implicated in stabilizing cytoskeleton actin filaments. {ECO:0000250|UniProtKB:P09493}.	Acetylation;Actin-binding;Alternative splicing;Chromosomal rearrangement;Coiled coil;Complete proteome;Cytoplasm;Cytoskeleton;Direct protein sequencing;Disease mutation;Muscle protein;Nemaline myopathy;Phosphoprotein;Proto-oncogene;Reference proteome
P07355	P07355;P07355-2;H0YN42;H0YMD0;H0YMU9;H0YM50;H0YKS4;A6NMY6;H0YNP5;H0YN28;H0YL33	ANXA2;ANXA2P2	Annexin A2;Annexin;Putative annexin A2-like protein	38.604	21	21	16	21	21	16	6913700	2945700	2217300	4.02557e+06	++++	By MS/MS	By MS/MS	By MS/MS	angiogenesis [GO:0001525]; biomineral tissue development [GO:0031214]; body fluid secretion [GO:0007589]; catabolism by host of symbiont protein [GO:0052362]; collagen fibril organization [GO:0030199]; endocardial cell differentiation [GO:0060956]; fibrinolysis [GO:0042730]; growth plate cartilage development [GO:0003417]; interleukin-12-mediated signaling pathway [GO:0035722]; membrane raft asse…	azurophil granule lumen [GO:0035578]; basement membrane [GO:0005604]; basolateral plasma membrane [GO:0016323]; cell-cell adherens junction [GO:0005913]; cell cortex [GO:0005938]; cell surface [GO:0009986]; collagen-containing extracellular matrix [GO:0062023]; cytoplasm [GO:0005737]; cytosol [GO:0005829]; early endosome [GO:0005769]; endosome [GO:0005768]; extracellular exosome [GO:0070062]; ext…	bone sialoprotein binding [GO:0044730]; cadherin binding involved in cell-cell adhesion [GO:0098641]; calcium channel activity [GO:0005262]; calcium-dependent phospholipid binding [GO:0005544]; calcium-dependent protein binding [GO:0048306]; calcium ion binding [GO:0005509]; cytoskeletal protein binding [GO:0008092]; identical protein binding [GO:0042802]; molecular function regulator [GO:0098772…	SUBCELLULAR LOCATION: Secreted, extracellular space, extracellular matrix, basement membrane {ECO:0000269|PubMed:17081065}. Melanosome {ECO:0000269|PubMed:17081065}. Note=In the lamina beneath the plasma membrane. Identified by mass spectrometry in melanosome fractions from stage I to stage IV. Translocated from the cytoplasm to the cell surface through a Golgi-independent mechanism.	FUNCTION: Calcium-regulated membrane-binding protein whose affinity for calcium is greatly enhanced by anionic phospholipids. It binds two calcium ions with high affinity. May be involved in heat-stress response. Inhibits PCSK9-enhanced LDLR degradation, probably reduces PCSK9 protein levels via a translational mechanism but also competes with LDLR for binding with PCSK9 (PubMed:18799458, PubMed:…	3D-structure;Acetylation;Alternative splicing;Annexin;Basement membrane;Calcium;Calcium/phospholipid-binding;Complete proteome;Direct protein sequencing;Extracellular matrix;Isopeptide bond;Phosphoprotein;Polymorphism;RNA-binding;Reference proteome;Repeat;Secreted;Ubl conjugation
P28066	P28066;P28066-2	PSMA5	Proteasome subunit alpha type-5	26.411	11	11	10	11	11	10	4594800	3644100	3791300	4.01007e+06	++++	By MS/MS	By MS/MS	By MS/MS	anaphase-promoting complex-dependent catabolic process [GO:0031145]; antigen processing and presentation of exogenous peptide antigen via MHC class I, TAP-dependent [GO:0002479]; Fc-epsilon receptor signaling pathway [GO:0038095]; interleukin-1-mediated signaling pathway [GO:0070498]; MAPK cascade [GO:0000165]; negative regulation of canonical Wnt signaling pathway [GO:0090090]; negative regulati…	cytoplasm [GO:0005737]; cytosol [GO:0005829]; extracellular exosome [GO:0070062]; extracellular region [GO:0005576]; ficolin-1-rich granule lumen [GO:1904813]; nucleoplasm [GO:0005654]; nucleus [GO:0005634]; proteasome complex [GO:0000502]; proteasome core complex [GO:0005839]; proteasome core complex, alpha-subunit complex [GO:0019773]; secretory granule lumen [GO:0034774]	endopeptidase activity [GO:0004175]; threonine-type endopeptidase activity [GO:0004298]	SUBCELLULAR LOCATION: Cytoplasm {ECO:0000269|PubMed:12181345}. Nucleus {ECO:0000269|PubMed:12181345}.	FUNCTION: Component of the 20S core proteasome complex involved in the proteolytic degradation of most intracellular proteins. This complex plays numerous essential roles within the cell by associating with different regulatory particles. Associated with two 19S regulatory particles, forms the 26S proteasome and thus participates in the ATP-dependent degradation of ubiquitinated proteins. The 26S…	3D-structure;Acetylation;Alternative splicing;Complete proteome;Cytoplasm;Direct protein sequencing;Glycoprotein;Hydrolase;Nucleus;Phosphoprotein;Protease;Proteasome;Reference proteome;Threonine protease
P01601	P01601		Ig kappa chain V-I region HK101	12.73	2	2	3	1	1	2	5384300	1635300	4992600	4.00407e+06	++++	By MS/MS	By MS/MS	By MS/MS	complement activation [GO:0006956]; complement activation, classical pathway [GO:0006958]; Fc-epsilon receptor signaling pathway [GO:0038095]; Fc-gamma receptor signaling pathway involved in phagocytosis [GO:0038096]; immune response [GO:0006955]; immunoglobulin production [GO:0002377]; leukocyte migration [GO:0050900]; receptor-mediated endocytosis [GO:0006898]; regulation of complement activati…	extracellular region [GO:0005576]; extracellular space [GO:0005615]; immunoglobulin complex [GO:0019814]; plasma membrane [GO:0005886]	antigen binding [GO:0003823]	SUBCELLULAR LOCATION: Secreted {ECO:0000303|PubMed:20176268, ECO:0000303|PubMed:22158414}. Cell membrane {ECO:0000303|PubMed:20176268, ECO:0000303|PubMed:22158414}.	FUNCTION: V region of the variable domain of immunoglobulin light chains that participates in the antigen recognition (PubMed:24600447). Immunoglobulins, also known as antibodies, are membrane-bound or secreted glycoproteins produced by B lymphocytes. In the recognition phase of humoral immunity, the membrane-bound immunoglobulins serve as receptors which, upon binding of a specific antigen, trig…	Adaptive immunity;Cell membrane;Complete proteome;Disulfide bond;Immunity;Immunoglobulin;Membrane;Polymorphism;Reference proteome;Secreted;Signal
Q5VTE0	Q5VTE0;P68104;A0A087WVQ9;P68104-2;A0A087WV01	EEF1A1P5;EEF1A1	Putative elongation factor 1-alpha-like 3;Elongation factor 1-alpha 1;Elongation factor 1-alpha	50.184	15	15	16	15	15	16	3512500	3183600	5301500	3999200	++++	By MS/MS	By MS/MS	By MS/MS	translation [GO:0006412]; translational elongation [GO:0006414]	cytoplasm [GO:0005737]; extracellular exosome [GO:0070062]; extracellular space [GO:0005615]; nucleus [GO:0005634]	GTPase activity [GO:0003924]; GTP binding [GO:0005525]; translation elongation factor activity [GO:0003746]	SUBCELLULAR LOCATION: Cytoplasm {ECO:0000250}.	FUNCTION: This protein promotes the GTP-dependent binding of aminoacyl-tRNA to the A-site of ribosomes during protein biosynthesis. {ECO:0000250}.	Acetylation;Complete proteome;Cytoplasm;Direct protein sequencing;Elongation factor;GTP-binding;Methylation;Nucleotide-binding;Phosphoprotein;Protein biosynthesis;Reference proteome
P80748	P80748		Ig lambda chain V-III region LOI	11.935	3	3	3	2	2	2	95769	2148800	9697000	3980523	++++	By MS/MS	By MS/MS	By MS/MS
P22626	P22626;A0A087WUI2	HNRNPA2B1	Heterogeneous nuclear ribonucleoproteins A2/B1	37.429	21	16	20	2	1	2	6016600	2199600	3627500	3947900	++++	By MS/MS	By MS/MS	By MS/MS
A0A0C4DH31	A0A0C4DH31	IGHV1-18		12.82	4	3	3	3	3	3	3869900	1028100	6917100	3.93837e+06	++++	By MS/MS	By MS/MS	By MS/MS	B cell receptor signaling pathway [GO:0050853]; complement activation, classical pathway [GO:0006958]; defense response to bacterium [GO:0042742]; innate immune response [GO:0045087]; phagocytosis, engulfment [GO:0006911]; phagocytosis, recognition [GO:0006910]; positive regulation of B cell activation [GO:0050871]	external side of plasma membrane [GO:0009897]; immunoglobulin complex, circulating [GO:0042571]	antigen binding [GO:0003823]; immunoglobulin receptor binding [GO:0034987]	SUBCELLULAR LOCATION: Secreted {ECO:0000303|PubMed:20176268, ECO:0000303|PubMed:22158414}. Cell membrane {ECO:0000303|PubMed:20176268, ECO:0000303|PubMed:22158414}.	FUNCTION: V region of the variable domain of immunoglobulin heavy chains that participates in the antigen recognition (PubMed:24600447). Immunoglobulins, also known as antibodies, are membrane-bound or secreted glycoproteins produced by B lymphocytes. In the recognition phase of humoral immunity, the membrane-bound immunoglobulins serve as receptors which, upon binding of a specific antigen, trig…	Adaptive immunity;Cell membrane;Complete proteome;Disulfide bond;Immunity;Immunoglobulin;Membrane;Polymorphism;Reference proteome;Secreted;Signal
P08670	P08670;B0YJC4	VIM	Vimentin	53.651	43	35	34	37	30	28	6195100	2542400	3074100	3937200	++++	By MS/MS	By MS/MS	By MS/MS	astrocyte development [GO:0014002]; Bergmann glial cell differentiation [GO:0060020]; cellular response to interferon-gamma [GO:0071346]; cellular response to lipopolysaccharide [GO:0071222]; cellular response to muramyl dipeptide [GO:0071225]; cytokine-mediated signaling pathway [GO:0019221]; intermediate filament organization [GO:0045109]; lens fiber cell development [GO:0070307]; muscle filame…	cell leading edge [GO:0031252]; cytoplasm [GO:0005737]; cytoskeleton [GO:0005856]; cytosol [GO:0005829]; extracellular exosome [GO:0070062]; focal adhesion [GO:0005925]; intermediate filament [GO:0005882]; neuron projection [GO:0043005]; nuclear matrix [GO:0016363]; peroxisome [GO:0005777]; phagocytic vesicle [GO:0045335]; plasma membrane [GO:0005886]; polysome [GO:0005844]; ribonucleoprotein com…	double-stranded RNA binding [GO:0003725]; identical protein binding [GO:0042802]; keratin filament binding [GO:1990254]; protein domain specific binding [GO:0019904]; scaffold protein binding [GO:0097110]; structural constituent of cytoskeleton [GO:0005200]; structural constituent of eye lens [GO:0005212]	SUBCELLULAR LOCATION: Cytoplasm {ECO:0000269|PubMed:21465480, ECO:0000269|PubMed:29496907}. Cytoplasm, cytoskeleton {ECO:0000269|PubMed:29496907}. Nucleus matrix {ECO:0000250|UniProtKB:P31000}.	FUNCTION: Vimentins are class-III intermediate filaments found in various non-epithelial cells, especially mesenchymal cells. Vimentin is attached to the nucleus, endoplasmic reticulum, and mitochondria, either laterally or terminally. {ECO:0000269|PubMed:21746880}.; FUNCTION: Involved with LARP6 in the stabilization of type I collagen mRNAs for CO1A1 and CO1A2. {ECO:0000269|PubMed:21746880}.	3D-structure;Acetylation;Cataract;Coiled coil;Complete proteome;Cytoplasm;Cytoskeleton;Direct protein sequencing;Disease mutation;Glycoprotein;Host-virus interaction;Intermediate filament;Isopeptide bond;Nucleus;Phosphoprotein;Reference proteome;S-nitrosylation;Ubl conjugation
P24666	P24666;P24666-3;G5E9R5;P24666-4	ACP1	Low molecular weight phosphotyrosine protein phosphatase	18.042	8	8	5	2	3	2	4138300	5007600	2586700	3.91087e+06	++++	By MS/MS	By MS/MS	By MS/MS
P08238	P08238	HSP90AB1	Heat shock protein HSP 90-beta	83.263	31	27	22	19	18	15	5298300	2599400	3832600	3910100	++++	By MS/MS	By MS/MS	By MS/MS	axon extension [GO:0048675]; cellular response to drug [GO:0035690]; cellular response to interleukin-4 [GO:0071353]; cellular response to organic cyclic compound [GO:0071407]; central nervous system neuron axonogenesis [GO:0021955]; chaperone-mediated protein complex assembly [GO:0051131]; establishment of cell polarity [GO:0030010]; Fc-gamma receptor signaling pathway involved in phagocytosis […	apical plasma membrane [GO:0016324]; aryl hydrocarbon receptor complex [GO:0034751]; axonal growth cone [GO:0044295]; basolateral plasma membrane [GO:0016323]; brush border membrane [GO:0031526]; cell surface [GO:0009986]; cytoplasm [GO:0005737]; cytosol [GO:0005829]; dendritic growth cone [GO:0044294]; extracellular exosome [GO:0070062]; extracellular region [GO:0005576]; ficolin-1-rich granule …	ATPase activity, coupled [GO:0042623]; ATP binding [GO:0005524]; ATP-dependent protein binding [GO:0043008]; cadherin binding [GO:0045296]; CTP binding [GO:0002135]; dATP binding [GO:0032564]; disordered domain specific binding [GO:0097718]; DNA polymerase binding [GO:0070182]; double-stranded RNA binding [GO:0003725]; GTP binding [GO:0005525]; heat shock protein binding [GO:0031072]; histone dea…	SUBCELLULAR LOCATION: Cytoplasm {ECO:0000269|PubMed:16580629, ECO:0000269|PubMed:18239673, ECO:0000269|PubMed:24880080, ECO:0000269|PubMed:9482106}. Melanosome {ECO:0000269|PubMed:17081065}. Nucleus {ECO:0000269|PubMed:18239673}. Secreted {ECO:0000269|PubMed:20599762}. Cell membrane {ECO:0000269|PubMed:20599762}. Note=Identified by mass spectrometry in melanosome fractions from stage I to stage I…	FUNCTION: Molecular chaperone that promotes the maturation, structural maintenance and proper regulation of specific target proteins involved for instance in cell cycle control and signal transduction. Undergoes a functional cycle that is linked to its ATPase activity. This cycle probably induces conformational changes in the client proteins, thereby causing their activation. Interacts dynamicall…	3D-structure;ATP-binding;Acetylation;Cell membrane;Chaperone;Complete proteome;Cytoplasm;Direct protein sequencing;Glycoprotein;Membrane;Methylation;Nucleotide-binding;Nucleus;Phosphoprotein;Polymorphism;Reference proteome;S-nitrosylation;Secreted;Stress response;Ubl conjugation
A0A075B6J0	A0A075B6J0	IGLV1-40		12.301	3	2	2	3	2	2	2864500	6338500	2467100	3.89003e+06	++++	By MS/MS	By MS/MS	By MS/MS
P08758	P08758;D6RBL5;D6RBE9	ANXA5	Annexin A5;Annexin	35.936	18	19	9	18	19	9	6147400	2788400	2538800	3.82487e+06	++++	By MS/MS	By MS/MS	By MS/MS	blood coagulation [GO:0007596]; cellular response to gonadotropin-releasing hormone [GO:0097211]; cellular response to lead ion [GO:0071284]; negative regulation of apoptotic process [GO:0043066]; negative regulation of blood coagulation [GO:0030195]; negative regulation of prolactin secretion [GO:1902721]; negative regulation of sequestering of calcium ion [GO:0051283]; platelet degranulation [G…	collagen-containing extracellular matrix [GO:0062023]; cytoplasm [GO:0005737]; cytosol [GO:0005829]; endothelial microparticle [GO:0072563]; external side of plasma membrane [GO:0009897]; extracellular exosome [GO:0070062]; extracellular region [GO:0005576]; focal adhesion [GO:0005925]; intracellular [GO:0005622]; membrane [GO:0016020]	ATPase-coupled calcium transmembrane transporter activity [GO:0005388]; calcium-dependent phospholipid binding [GO:0005544]; calcium ion binding [GO:0005509]; heparin binding [GO:0008201]; peptide hormone binding [GO:0017046]; phospholipase inhibitor activity [GO:0004859]; phospholipid binding [GO:0005543]; receptor tyrosine kinase binding [GO:0030971]		FUNCTION: This protein is an anticoagulant protein that acts as an indirect inhibitor of the thromboplastin-specific complex, which is involved in the blood coagulation cascade.	3D-structure;Acetylation;Annexin;Blood coagulation;Calcium;Calcium/phospholipid-binding;Complete proteome;Direct protein sequencing;Hemostasis;Isopeptide bond;Phosphoprotein;Reference proteome;Repeat;S-nitrosylation;Ubl conjugation
P14618	P14618;B4DNK4;P14618-3	PKM	Pyruvate kinase PKM;Pyruvate kinase	57.936	30	27	26	4	3	4	7086900	1624700	2695300	3802300	++++	By MS/MS	By MS/MS	By MS/MS
P02747	P02747	C1QC	Complement C1q subcomponent subunit C	25.773	5	4	5	5	4	5	5805500	3327400	2273200	3.80203e+06	++++	By MS/MS	By MS/MS	By MS/MS	complement activation [GO:0006956]; complement activation, classical pathway [GO:0006958]; immune response [GO:0006955]; innate immune response [GO:0045087]; negative regulation of granulocyte differentiation [GO:0030853]; negative regulation of macrophage differentiation [GO:0045650]; regulation of complement activation [GO:0030449]; synapse pruning [GO:0098883]	blood microparticle [GO:0072562]; cell [GO:0005623]; collagen-containing extracellular matrix [GO:0062023]; collagen trimer [GO:0005581]; extracellular region [GO:0005576]; extracellular space [GO:0005615]; postsynapse [GO:0098794]; synapse [GO:0045202]		SUBCELLULAR LOCATION: Secreted.	FUNCTION: C1q associates with the proenzymes C1r and C1s to yield C1, the first component of the serum complement system. The collagen-like regions of C1q interact with the Ca(2+)-dependent C1r(2)C1s(2) proenzyme complex, and efficient activation of C1 takes place on interaction of the globular heads of C1q with the Fc regions of IgG or IgM antibody present in immune complexes.	3D-structure;Collagen;Complement pathway;Complete proteome;Direct protein sequencing;Disease mutation;Disulfide bond;Glycoprotein;Hydroxylation;Immunity;Innate immunity;Reference proteome;Repeat;Secreted;Signal
P15104	P15104	GLUL	Glutamine synthetase	42.064	13	9	12	13	9	12	2471400	912200	8006600	3.79673e+06	++++	By MS/MS	By MS/MS	By MS/MS	ammonia assimilation cycle [GO:0019676]; angiogenesis [GO:0001525]; cell population proliferation [GO:0008283]; cellular amino acid biosynthetic process [GO:0008652]; cellular response to starvation [GO:0009267]; glutamate catabolic process [GO:0006538]; glutamine biosynthetic process [GO:0006542]; neurotransmitter uptake [GO:0001504]; positive regulation of epithelial cell proliferation [GO:0050…	axon terminus [GO:0043679]; cytosol [GO:0005829]; extracellular exosome [GO:0070062]; glial cell projection [GO:0097386]; mitochondrion [GO:0005739]; myelin sheath [GO:0043209]; nucleus [GO:0005634]; perikaryon [GO:0043204]; plasma membrane [GO:0005886]; protein-containing complex [GO:0032991]; rough endoplasmic reticulum [GO:0005791]	ATP binding [GO:0005524]; dynein light chain binding [GO:0045503]; glutamate-ammonia ligase activity [GO:0004356]; glutamate binding [GO:0016595]; identical protein binding [GO:0042802]; magnesium ion binding [GO:0000287]; manganese ion binding [GO:0030145]; protein-cysteine S-palmitoyltransferase activity [GO:0019706]	SUBCELLULAR LOCATION: Cytoplasm, cytosol {ECO:0000269|PubMed:30158707}. Microsome {ECO:0000250|UniProtKB:P09606}. Mitochondrion {ECO:0000250|UniProtKB:P09606}. Cell membrane {ECO:0000269|PubMed:30158707}; Lipid-anchor {ECO:0000269|PubMed:30158707}. Note=Mainly localizes in the cytosol, with a fraction associated with the cell membrane. {ECO:0000269|PubMed:30158707}.	FUNCTION: Glutamine synthetase that catalyzes the ATP-dependent conversion of glutamate and ammonia to glutamine (PubMed:30158707, PubMed:16267323). Its role depends on tissue localization: in the brain, it regulates the levels of toxic ammonia and converts neurotoxic glutamate to harmless glutamine, whereas in the liver, it is one of the enzymes responsible for the removal of ammonia (By similar…	3D-structure;ATP-binding;Acetylation;Angiogenesis;Cell membrane;Complete proteome;Cytoplasm;Disease mutation;Endoplasmic reticulum;Ligase;Lipoprotein;Magnesium;Manganese;Membrane;Metal-binding;Microsome;Mitochondrion;Nucleotide-binding;Palmitate;Phosphoprotein;Reference proteome;Transferase;Ubl conjugation
P09871	P09871;F8WCZ6;A0A087X232	C1S	Complement C1s subcomponent;Complement C1s subcomponent heavy chain;Complement C1s subcomponent light chain	76.684	22	21	17	22	21	17	4091700	2544000	4635600	3757100	++++	By MS/MS	By MS/MS	By MS/MS	complement activation [GO:0006956]; complement activation, classical pathway [GO:0006958]; innate immune response [GO:0045087]; regulation of complement activation [GO:0030449]	blood microparticle [GO:0072562]; extracellular region [GO:0005576]; extracellular space [GO:0005615]	calcium ion binding [GO:0005509]; identical protein binding [GO:0042802]; serine-type endopeptidase activity [GO:0004252]		FUNCTION: C1s B chain is a serine protease that combines with C1q and C1r to form C1, the first component of the classical pathway of the complement system. C1r activates C1s so that it can, in turn, activate C2 and C4.	3D-structure;Calcium;Complement pathway;Complete proteome;Direct protein sequencing;Disease mutation;Disulfide bond;EGF-like domain;Ehlers-Danlos syndrome;Glycoprotein;Hydrolase;Hydroxylation;Immunity;Innate immunity;Metal-binding;Polymorphism;Protease;Reference proteome;Repeat;Serine protease;Signal;Sushi
P61224	P61224;E7ESV4;F5H7Y6;P61224-3;F5H6R7;F5H004;F5GX62;A0A0J9YXB3;A6NIZ1;P61224-2;F5H077;F5GWU8;F5H491;F5H0B7;F5H500;F5H823;B7ZB78;F5GZG1;F5GYB5;P61224-4	RAP1B	Ras-related protein Rap-1b;Ras-related protein Rap-1b-like protein	20.825	7	8	6	4	4	4	4153400	2261600	4849900	3.75497e+06	++++	By MS/MS	By MS/MS	By MS/MS	cell population proliferation [GO:0008283]; cellular response to cAMP [GO:0071320]; cellular response to drug [GO:0035690]; cellular response to gonadotropin-releasing hormone [GO:0097211]; establishment of endothelial barrier [GO:0061028]; interleukin-12-mediated signaling pathway [GO:0035722]; negative regulation of calcium ion-dependent exocytosis [GO:0045955]; negative regulation of synaptic …	azurophil granule membrane [GO:0035577]; cell-cell junction [GO:0005911]; cytosol [GO:0005829]; extracellular exosome [GO:0070062]; intracellular [GO:0005622]; lipid droplet [GO:0005811]; membrane [GO:0016020]; plasma membrane [GO:0005886]	GDP binding [GO:0019003]; GTPase activity [GO:0003924]; GTP binding [GO:0005525]; protein-containing complex binding [GO:0044877]	SUBCELLULAR LOCATION: Cell membrane. Cytoplasm, cytosol. Cell junction. Note=May shuttle between plasma membrane and cytosol. Presence of KRIT1 and CDH5 is required for its localization to the cell junction.	FUNCTION: GTP-binding protein that possesses intrinsic GTPase activity. Contributes to the polarizing activity of KRIT1 and CDH5 in the establishment and maintenance of correct endothelial cell polarity and vascular lumen. Required for the localization of phosphorylated PRKCZ, PARD3 and TIAM1 to the cell junction. Plays a role in the establishment of basal endothelial barrier function. {ECO:00002…	3D-structure;ADP-ribosylation;Alternative splicing;Cell junction;Cell membrane;Complete proteome;Cytoplasm;Direct protein sequencing;GTP-binding;Lipoprotein;Membrane;Methylation;Nucleotide-binding;Phosphoprotein;Prenylation;Reference proteome
A0A0C4DH34	A0A0C4DH34	IGHV4-28		13.124	1	1	1	1	1	1	935980	188650	10131000	3.75188e+06	++++	By MS/MS	By MS/MS	By MS/MS	B cell receptor signaling pathway [GO:0050853]; complement activation, classical pathway [GO:0006958]; defense response to bacterium [GO:0042742]; innate immune response [GO:0045087]; phagocytosis, engulfment [GO:0006911]; phagocytosis, recognition [GO:0006910]; positive regulation of B cell activation [GO:0050871]	external side of plasma membrane [GO:0009897]; immunoglobulin complex, circulating [GO:0042571]	antigen binding [GO:0003823]; immunoglobulin receptor binding [GO:0034987]	SUBCELLULAR LOCATION: Secreted {ECO:0000303|PubMed:20176268, ECO:0000303|PubMed:22158414}. Cell membrane {ECO:0000303|PubMed:20176268, ECO:0000303|PubMed:22158414}.	FUNCTION: V region of the variable domain of immunoglobulin heavy chains that participates in the antigen recognition (PubMed:24600447). Immunoglobulins, also known as antibodies, are membrane-bound or secreted glycoproteins produced by B lymphocytes. In the recognition phase of humoral immunity, the membrane-bound immunoglobulins serve as receptors which, upon binding of a specific antigen, trig…	Adaptive immunity;Cell membrane;Complete proteome;Disulfide bond;Immunity;Immunoglobulin;Membrane;Polymorphism;Reference proteome;Secreted;Signal
P61970	P61970;H3BRV9	NUTF2	Nuclear transport factor 2	14.478	7	7	4	7	7	4	1457800	6575200	3208600	3747200	++++	By MS/MS	By MS/MS	By MS/MS	mRNA transport [GO:0051028]; negative regulation of vascular endothelial growth factor production [GO:1904046]; nucleocytoplasmic transport [GO:0006913]; positive regulation of protein import into nucleus [GO:0042307]; protein export from nucleus [GO:0006611]; protein import into nucleus [GO:0006606]; protein localization to nuclear pore [GO:0090204]	cytosol [GO:0005829]; extracellular exosome [GO:0070062]; nuclear inner membrane [GO:0005637]; nuclear membrane [GO:0031965]; nuclear outer membrane [GO:0005640]; nuclear pore central transport channel [GO:0044613]; nucleoplasm [GO:0005654]	identical protein binding [GO:0042802]; nuclear import signal receptor activity [GO:0061608]; Ran GTPase binding [GO:0008536]; structural constituent of nuclear pore [GO:0017056]	SUBCELLULAR LOCATION: Cytoplasm, cytosol {ECO:0000269|PubMed:10679025, ECO:0000269|PubMed:7744965}. Nucleus outer membrane {ECO:0000250|UniProtKB:P61972}. Nucleus, nuclear pore complex {ECO:0000250|UniProtKB:P61972}. Nucleus inner membrane {ECO:0000250|UniProtKB:P61972}. Nucleus, nucleoplasm {ECO:0000269|PubMed:10679025}. Note=At steady state it is essentially nucleoplasmic, enriched in nucleopla…	FUNCTION: Mediates the import of GDP-bound RAN from the cytoplasm into the nucleus which is essential for the function of RAN in cargo receptor-mediated nucleocytoplasmic transport. Thereby, plays indirectly a more general role in cargo receptor-mediated nucleocytoplasmic transport. Interacts with GDP-bound RAN in the cytosol, recruits it to the nuclear pore complex via its interaction with nucle…	3D-structure;Acetylation;Complete proteome;Cytoplasm;Direct protein sequencing;Membrane;Nuclear pore complex;Nucleus;Protein transport;Reference proteome;Translocation;Transport;mRNA transport
P07737	P07737;K7EJ44	PFN1	Profilin-1	15.054	10	6	9	6	3	5	2154700	3763300	5088300	3.66877e+06	++++	By MS/MS	By MS/MS	By MS/MS	actin cytoskeleton organization [GO:0030036]; modification of postsynaptic actin cytoskeleton [GO:0098885]; negative regulation of actin filament bundle assembly [GO:0032232]; negative regulation of actin filament polymerization [GO:0030837]; negative regulation of stress fiber assembly [GO:0051497]; neural tube closure [GO:0001843]; positive regulation of actin filament bundle assembly [GO:00322…	blood microparticle [GO:0072562]; cell cortex [GO:0005938]; cytoplasm [GO:0005737]; cytoskeleton [GO:0005856]; cytosol [GO:0005829]; extracellular exosome [GO:0070062]; focal adhesion [GO:0005925]; glutamatergic synapse [GO:0098978]; membrane [GO:0016020]; nucleus [GO:0005634]	actin binding [GO:0003779]; actin monomer binding [GO:0003785]; adenyl-nucleotide exchange factor activity [GO:0000774]; cadherin binding [GO:0045296]; phosphatidylinositol-4,5-bisphosphate binding [GO:0005546]; proline-rich region binding [GO:0070064]; Rho GTPase binding [GO:0017048]; RNA binding [GO:0003723]	SUBCELLULAR LOCATION: Cytoplasm, cytoskeleton.	FUNCTION: Binds to actin and affects the structure of the cytoskeleton. At high concentrations, profilin prevents the polymerization of actin, whereas it enhances it at low concentrations. By binding to PIP2, it inhibits the formation of IP3 and DG. Inhibits androgen receptor (AR) and HTT aggregation and binding of G-actin is essential for its inhibition of AR. {ECO:0000269|PubMed:18573880}.	3D-structure;Acetylation;Actin-binding;Amyotrophic lateral sclerosis;Complete proteome;Cytoplasm;Cytoskeleton;Direct protein sequencing;Disease mutation;Isopeptide bond;Neurodegeneration;Phosphoprotein;Reference proteome;Ubl conjugation
P69892	P69892;E9PBW4	HBG2	Hemoglobin subunit gamma-2	16.126	12	15	12	2	2	2	420300	9267100	1173100	3.62017e+06	++++	By MS/MS	By MS/MS	By MS/MS	blood coagulation [GO:0007596]; cellular oxidant detoxification [GO:0098869]; hydrogen peroxide catabolic process [GO:0042744]	blood microparticle [GO:0072562]; cytosol [GO:0005829]; haptoglobin-hemoglobin complex [GO:0031838]; hemoglobin complex [GO:0005833]	heme binding [GO:0020037]; metal ion binding [GO:0046872]; organic acid binding [GO:0043177]; oxygen binding [GO:0019825]; oxygen carrier activity [GO:0005344]		FUNCTION: Gamma chains make up the fetal hemoglobin F, in combination with alpha chains.	3D-structure;Acetylation;Complete proteome;Direct protein sequencing;Disease mutation;Heme;Iron;Metal-binding;Oxygen transport;Phosphoprotein;Polymorphism;Reference proteome;S-nitrosylation;Transport
P02775	P02775	PPBP	Platelet basic protein;Connective tissue-activating peptide III;TC-2;Connective tissue-activating peptide III(1-81);Beta-thromboglobulin;Neutrophil-activating peptide 2(74);Neutrophil-activating peptide 2(73);Neutrophil-activating peptide 2;TC-1;Neutrophil-activating peptide 2(1-66);Neutrophil-activating peptide 2(1-63)	13.894	4	2	3	4	2	3	6705500	1730000	2296700	3577400	++++	By MS/MS	By MS/MS	By MS/MS	antimicrobial humoral immune response mediated by antimicrobial peptide [GO:0061844]; cellular response to lipopolysaccharide [GO:0071222]; chemokine-mediated signaling pathway [GO:0070098]; defense response to bacterium [GO:0042742]; glucose transmembrane transport [GO:1904659]; G protein-coupled receptor signaling pathway [GO:0007186]; immune response [GO:0006955]; inflammatory response [GO:000…	extracellular region [GO:0005576]; extracellular space [GO:0005615]; platelet alpha granule [GO:0031091]; platelet alpha granule lumen [GO:0031093]; tertiary granule lumen [GO:1904724]	chemokine activity [GO:0008009]; glucose transmembrane transporter activity [GO:0005355]; growth factor activity [GO:0008083]	SUBCELLULAR LOCATION: Secreted.	FUNCTION: LA-PF4 stimulates DNA synthesis, mitosis, glycolysis, intracellular cAMP accumulation, prostaglandin E2 secretion, and synthesis of hyaluronic acid and sulfated glycosaminoglycan. It also stimulates the formation and secretion of plasminogen activator by human synovial cells. NAP-2 is a ligand for CXCR1 and CXCR2, and NAP-2, NAP-2(73), NAP-2(74), NAP-2(1-66), and most potent NAP-2(1-63)…	3D-structure;Antibiotic;Antimicrobial;Chemotaxis;Cleavage on pair of basic residues;Complete proteome;Cytokine;Direct protein sequencing;Disulfide bond;Growth factor;Mitogen;Reference proteome;Secreted;Signal
D6RFM0	D6RFM0;D6RAH7;H9KV45;A0A0A0MQU3;A0A087WY85;P62837-2;P62837;P61077;P61077-2;P61077-3;D6RAW0	UBE2D2;UBE2D3	Ubiquitin-conjugating enzyme E2 D2;Ubiquitin-conjugating enzyme E2 D3	11.065	3	3	2	3	3	2	4826500	5274500	621210	3574070	++++	By MS/MS	By MS/MS	By MS/MS			ATP binding [GO:0005524]; transferase activity [GO:0016740]			ATP-binding;Complete proteome;Nucleotide-binding;Proteomics identification;Reference proteome;Transferase;Ubl conjugation pathway
A0A0A0MR04	A0A0A0MR04;B4DI03;K7EJQ7;Q9BY50	SEC11C;SEC11L3	Signal peptidase complex catalytic subunit SEC11;Signal peptidase complex catalytic subunit SEC11C	10.944	1	1	1	1	1	1	6411900	4025700	226160	3.55459e+06	++++	By MS/MS	By MS/MS	By MS/MS	signal peptide processing [GO:0006465]	integral component of membrane [GO:0016021]; signal peptidase complex [GO:0005787]	serine-type peptidase activity [GO:0008236]			Complete proteome;Membrane;Proteomics identification;Reference proteome;Transmembrane;Transmembrane helix
A0A0D9SEM9	A0A0D9SEM9	DDX39A		10.925	2	2	1	1	1	0	5542600	5083000	0	3.54187e+06	++++	By MS/MS	By MS/MS	By matching			ATP binding [GO:0005524]; nucleic acid binding [GO:0003676]			Complete proteome;Proteomics identification;Reference proteome
A0A0A0MRJ6	A0A0A0MRJ6;H7BY58;P22061;P22061-2;F6S8N6	PCMT1	Protein-L-isoaspartate O-methyltransferase;Protein-L-isoaspartate(D-aspartate) O-methyltransferase	30.315	10	10	8	10	10	8	3672800	4581600	2358300	3.53757e+06	++++	By MS/MS	By MS/MS	By MS/MS		cytosol [GO:0005829]	protein-L-isoaspartate (D-aspartate) O-methyltransferase activity [GO:0004719]			Complete proteome;Methyltransferase;Proteomics identification;Reference proteome;S-adenosyl-L-methionine;Transferase
P43487-2	P43487-2;P43487;C9JJ34;F6WQW2;C9JXG8;C9JGV6	RANBP1	Ran-specific GTPase-activating protein	23.239	6	5	6	6	5	6	3712800	2642100	4244700	3533200	++++	By MS/MS	By MS/MS	By MS/MS	intracellular transport [GO:0046907]; positive regulation of mitotic centrosome separation [GO:0046604]; signal transduction [GO:0007165]; viral process [GO:0016032]	centrosome [GO:0005813]; cytoplasm [GO:0005737]; cytosol [GO:0005829]; nuclear envelope [GO:0005635]; nuclear pore [GO:0005643]; nucleus [GO:0005634]	cadherin binding [GO:0045296]; GDP-dissociation inhibitor activity [GO:0005092]; GTPase activator activity [GO:0005096]; Ran GTPase binding [GO:0008536]		FUNCTION: Plays a role in RAN-dependent nucleocytoplasmic transport. Alleviates the TNPO1-dependent inhibition of RAN GTPase activity and mediates the dissociation of RAN from proteins involved in transport into the nucleus (By similarity). Induces a conformation change in the complex formed by XPO1 and RAN that triggers the release of the nuclear export signal of cargo proteins (PubMed:20485264)…	3D-structure;Acetylation;Alternative splicing;Complete proteome;Direct protein sequencing;GTPase activation;Isopeptide bond;Phosphoprotein;Polymorphism;Reference proteome;Ubl conjugation
P01768	P01768		Ig heavy chain V-III region CAM	12.947	7	3	5	0	0	0	448070	1595400	8513700	3.51906e+06	++++	By MS/MS	By MS/MS	By MS/MS	B cell receptor signaling pathway [GO:0050853]; complement activation [GO:0006956]; complement activation, classical pathway [GO:0006958]; defense response to bacterium [GO:0042742]; Fc-epsilon receptor signaling pathway [GO:0038095]; Fc-gamma receptor signaling pathway involved in phagocytosis [GO:0038096]; immune response [GO:0006955]; innate immune response [GO:0045087]; leukocyte migration [G…	external side of plasma membrane [GO:0009897]; extracellular region [GO:0005576]; extracellular space [GO:0005615]; immunoglobulin complex, circulating [GO:0042571]; plasma membrane [GO:0005886]	antigen binding [GO:0003823]; immunoglobulin receptor binding [GO:0034987]	SUBCELLULAR LOCATION: Secreted {ECO:0000303|PubMed:20176268, ECO:0000303|PubMed:22158414}. Cell membrane {ECO:0000303|PubMed:20176268, ECO:0000303|PubMed:22158414}.	FUNCTION: V region of the variable domain of immunoglobulin heavy chains that participates in the antigen recognition (PubMed:24600447). Immunoglobulins, also known as antibodies, are membrane-bound or secreted glycoproteins produced by B lymphocytes. In the recognition phase of humoral immunity, the membrane-bound immunoglobulins serve as receptors which, upon binding of a specific antigen, trig…	Adaptive immunity;Cell membrane;Complete proteome;Direct protein sequencing;Disulfide bond;Immunity;Immunoglobulin;Membrane;Polymorphism;Pyrrolidone carboxylic acid;Reference proteome;Secreted;Signal
P07099	P07099	EPHX1	Epoxide hydrolase 1	52.948	16	14	15	16	14	15	4850400	1498800	4161400	3.50353e+06	++++	By MS/MS	By MS/MS	By MS/MS	aromatic compound catabolic process [GO:0019439]; epoxide metabolic process [GO:0097176]; response to organic cyclic compound [GO:0014070]; response to toxic substance [GO:0009636]; xenobiotic metabolic process [GO:0006805]	endoplasmic reticulum membrane [GO:0005789]; integral component of membrane [GO:0016021]	cis-stilbene-oxide hydrolase activity [GO:0033961]; epoxide hydrolase activity [GO:0004301]	SUBCELLULAR LOCATION: Microsome membrane {ECO:0000250|UniProtKB:P07687}; Single-pass type III membrane protein {ECO:0000250|UniProtKB:P07687}. Endoplasmic reticulum membrane {ECO:0000250|UniProtKB:P07687}; Single-pass type III membrane protein {ECO:0000250|UniProtKB:P07687}.	FUNCTION: Biotransformation enzyme that catalyzes the hydrolysis of arene and aliphatic epoxides to less reactive and more water soluble dihydrodiols by the trans addition of water (By similarity). May play a role in the metabolism of endogenous lipids such as epoxide-containing fatty acids (PubMed:22798687). {ECO:0000250|UniProtKB:P07687, ECO:0000269|PubMed:22798687}.	Aromatic hydrocarbons catabolism;Complete proteome;Detoxification;Direct protein sequencing;Endoplasmic reticulum;Hydrolase;Membrane;Methylation;Microsome;Polymorphism;Reference proteome;Transmembrane;Transmembrane helix
H3BUF8	H3BUF8;A0A1B0GUB1;F6TI76;O95086;Q2TA70;B4DFF3	CLN3	Battenin	5.9848	1	1	1	1	1	1	7133500	3361000	0	3.49817e+06	++++	By MS/MS	By MS/MS	By MS/MS						Complete proteome;Proteomics identification;Reference proteome
P13671	P13671	C6	Complement component C6	104.79	31	26	28	31	26	28	5245800	1830000	3343700	3.47317e+06	++++	By MS/MS	By MS/MS	By MS/MS	complement activation [GO:0006956]; complement activation, classical pathway [GO:0006958]; cytolysis [GO:0019835]; innate immune response [GO:0045087]; in utero embryonic development [GO:0001701]; positive regulation of activation of membrane attack complex [GO:0001970]; positive regulation of angiogenesis [GO:0045766]; regulation of complement activation [GO:0030449]	extracellular exosome [GO:0070062]; extracellular region [GO:0005576]; membrane attack complex [GO:0005579]		SUBCELLULAR LOCATION: Secreted.	FUNCTION: Constituent of the membrane attack complex (MAC) that plays a key role in the innate and adaptive immune response by forming pores in the plasma membrane of target cells.	3D-structure;Complement pathway;Complete proteome;Cytolysis;Direct protein sequencing;Disulfide bond;EGF-like domain;Glycoprotein;Immunity;Innate immunity;Membrane attack complex;Polymorphism;Reference proteome;Repeat;Secreted;Signal;Sushi
Q16775-2	Q16775-2;H3BPQ4;Q16775;H3BPK3;H3BQW8	HAGH	Hydroxyacylglutathione hydrolase, mitochondrial	28.86	14	11	12	14	11	12	2939500	4834500	2642500	3.47217e+06	++++	By MS/MS	By MS/MS	By MS/MS	glutathione biosynthetic process [GO:0006750]; methylglyoxal catabolic process to D-lactate via S-lactoyl-glutathione [GO:0019243]; pyruvate metabolic process [GO:0006090]	cytoplasm [GO:0005737]; cytosol [GO:0005829]; mitochondrial matrix [GO:0005759]	hydroxyacylglutathione hydrolase activity [GO:0004416]; metal ion binding [GO:0046872]	SUBCELLULAR LOCATION: Isoform 1: Mitochondrion matrix {ECO:0000269|PubMed:15117945}.; SUBCELLULAR LOCATION: Isoform 2: Cytoplasm {ECO:0000269|PubMed:15117945}.	FUNCTION: Thiolesterase that catalyzes the hydrolysis of S-D-lactoyl-glutathione to form glutathione and D-lactic acid.	3D-structure;Acetylation;Alternative initiation;Alternative splicing;Complete proteome;Cytoplasm;Hydrolase;Metal-binding;Mitochondrion;Reference proteome;Transit peptide;Zinc
O75368	O75368	SH3BGRL	SH3 domain-binding glutamic acid-rich-like protein	12.774	7	6	8	7	6	8	2922400	5555100	1926700	3.46807e+06	++++	By MS/MS	By MS/MS	By MS/MS		cytoplasm [GO:0005737]; extracellular exosome [GO:0070062]; extracellular space [GO:0005615]; nucleus [GO:0005634]	SH3/SH2 adaptor activity [GO:0005070]; SH3 domain binding [GO:0017124]			3D-structure;Complete proteome;Reference proteome;SH3-binding
P23083	P23083		Ig heavy chain V-I region V35	13.085	5	3	3	4	3	3	4226300	278180	5892900	3.46579e+06	++++	By MS/MS	By MS/MS	By MS/MS	B cell receptor signaling pathway [GO:0050853]; complement activation [GO:0006956]; complement activation, classical pathway [GO:0006958]; defense response to bacterium [GO:0042742]; Fc-epsilon receptor signaling pathway [GO:0038095]; Fc-gamma receptor signaling pathway involved in phagocytosis [GO:0038096]; immune response [GO:0006955]; innate immune response [GO:0045087]; leukocyte migration [G…	external side of plasma membrane [GO:0009897]; extracellular region [GO:0005576]; immunoglobulin complex, circulating [GO:0042571]; plasma membrane [GO:0005886]	antigen binding [GO:0003823]; immunoglobulin receptor binding [GO:0034987]	SUBCELLULAR LOCATION: Secreted {ECO:0000303|PubMed:20176268, ECO:0000303|PubMed:22158414}. Cell membrane {ECO:0000303|PubMed:20176268, ECO:0000303|PubMed:22158414}.	FUNCTION: V region of the variable domain of immunoglobulin heavy chains that participates in the antigen recognition (PubMed:24600447). Immunoglobulins, also known as antibodies, are membrane-bound or secreted glycoproteins produced by B lymphocytes. In the recognition phase of humoral immunity, the membrane-bound immunoglobulins serve as receptors which, upon binding of a specific antigen, trig…	3D-structure;Adaptive immunity;Cell membrane;Complete proteome;Direct protein sequencing;Disulfide bond;Immunity;Immunoglobulin;Membrane;Polymorphism;Pyrrolidone carboxylic acid;Reference proteome;Secreted;Signal
P07900	P07900;P07900-2	HSP90AA1	Heat shock protein HSP 90-alpha	84.659	28	23	26	18	16	20	4913900	2434200	2956000	3434700	++++	By MS/MS	By MS/MS	By MS/MS	axon extension [GO:0048675]; cellular response to heat [GO:0034605]; central nervous system neuron axonogenesis [GO:0021955]; chaperone-mediated autophagy [GO:0061684]; chaperone-mediated protein complex assembly [GO:0051131]; ciliary basal body-plasma membrane docking [GO:0097711]; cofactor metabolic process [GO:0051186]; cytokine-mediated signaling pathway [GO:0019221]; ERBB2 signaling pathway …	axonal growth cone [GO:0044295]; cell surface [GO:0009986]; cytoplasm [GO:0005737]; cytosol [GO:0005829]; dendritic growth cone [GO:0044294]; endocytic vesicle lumen [GO:0071682]; extracellular exosome [GO:0070062]; extracellular region [GO:0005576]; ficolin-1-rich granule lumen [GO:1904813]; lysosomal lumen [GO:0043202]; melanosome [GO:0042470]; membrane [GO:0016020]; myelin sheath [GO:0043209];…	ATPase activity [GO:0016887]; ATPase activity, coupled [GO:0042623]; ATP binding [GO:0005524]; disordered domain specific binding [GO:0097718]; DNA polymerase binding [GO:0070182]; GTPase binding [GO:0051020]; histone deacetylase binding [GO:0042826]; identical protein binding [GO:0042802]; MHC class II protein complex binding [GO:0023026]; nitric-oxide synthase regulator activity [GO:0030235]; n…	SUBCELLULAR LOCATION: Nucleus {ECO:0000250|UniProtKB:P07901}. Cytoplasm {ECO:0000250|UniProtKB:P07901}. Melanosome {ECO:0000269|PubMed:17081065}. Cell membrane {ECO:0000269|PubMed:11276205}. Note=Identified by mass spectrometry in melanosome fractions from stage I to stage IV.	FUNCTION: Molecular chaperone that promotes the maturation, structural maintenance and proper regulation of specific target proteins involved for instance in cell cycle control and signal transduction. Undergoes a functional cycle that is linked to its ATPase activity which is essential for its chaperone activity. This cycle probably induces conformational changes in the client proteins, thereby …	3D-structure;ATP-binding;Acetylation;Alternative splicing;Cell membrane;Chaperone;Complete proteome;Cytoplasm;Direct protein sequencing;Membrane;Nucleotide-binding;Nucleus;Phosphoprotein;Reference proteome;S-nitrosylation;Stress response;Ubl conjugation
A0A0B4J2H0	A0A0B4J2H0	IGHV1-69-2		12.66	4	4	3	1	1	1	2834800	2248900	5054400	3.37937e+06	++++	By MS/MS	By MS/MS	By MS/MS	B cell receptor signaling pathway [GO:0050853]; complement activation, classical pathway [GO:0006958]; defense response to bacterium [GO:0042742]; innate immune response [GO:0045087]; phagocytosis, engulfment [GO:0006911]; phagocytosis, recognition [GO:0006910]; positive regulation of B cell activation [GO:0050871]	external side of plasma membrane [GO:0009897]; immunoglobulin complex, circulating [GO:0042571]	antigen binding [GO:0003823]; immunoglobulin receptor binding [GO:0034987]	SUBCELLULAR LOCATION: Secreted {ECO:0000303|PubMed:20176268, ECO:0000303|PubMed:22158414}. Cell membrane {ECO:0000303|PubMed:20176268, ECO:0000303|PubMed:22158414}.	FUNCTION: V region of the variable domain of immunoglobulin heavy chains that participates in the antigen recognition (PubMed:24600447). Immunoglobulins, also known as antibodies, are membrane-bound or secreted glycoproteins produced by B lymphocytes. In the recognition phase of humoral immunity, the membrane-bound immunoglobulins serve as receptors which, upon binding of a specific antigen, trig…	3D-structure;Adaptive immunity;Cell membrane;Complete proteome;Disulfide bond;Immunity;Immunoglobulin;Membrane;Polymorphism;Pyrrolidone carboxylic acid;Reference proteome;Secreted;Signal
P29401	P29401;P29401-2;A0A0B4J1R6;E9PFF2	TKT	Transketolase	67.877	24	20	20	24	20	20	3477400	1885800	4723200	3.36213e+06	++++	By MS/MS	By MS/MS	By MS/MS	glyceraldehyde-3-phosphate biosynthetic process [GO:0046166]; pentose-phosphate shunt [GO:0006098]; pentose-phosphate shunt, non-oxidative branch [GO:0009052]; regulation of growth [GO:0040008]; xylulose biosynthetic process [GO:0005999]	cytosol [GO:0005829]; extracellular exosome [GO:0070062]; nuclear body [GO:0016604]; nuclear speck [GO:0016607]; nucleoplasm [GO:0005654]; peroxisome [GO:0005777]; vesicle [GO:0031982]	cofactor binding [GO:0048037]; metal ion binding [GO:0046872]; protein homodimerization activity [GO:0042803]; transketolase activity [GO:0004802]		FUNCTION: Catalyzes the transfer of a two-carbon ketol group from a ketose donor to an aldose acceptor, via a covalent intermediate with the cofactor thiamine pyrophosphate. {ECO:0000269|PubMed:27259054}.	3D-structure;Acetylation;Alternative splicing;Calcium;Complete proteome;Direct protein sequencing;Disease mutation;Dwarfism;Isopeptide bond;Magnesium;Metal-binding;Phosphoprotein;Polymorphism;Reference proteome;Thiamine pyrophosphate;Transferase;Ubl conjugation
A0A075B6K4	A0A075B6K4	IGLV3-10		12.629	3	3	3	1	1	1	4320100	1975800	3781700	3359200	++++	By MS/MS	By MS/MS	By MS/MS	adaptive immune response [GO:0002250]; immune response [GO:0006955]; immunoglobulin production [GO:0002377]	extracellular space [GO:0005615]; immunoglobulin complex [GO:0019814]; plasma membrane [GO:0005886]		SUBCELLULAR LOCATION: Secreted {ECO:0000303|PubMed:20176268, ECO:0000303|PubMed:22158414}. Cell membrane {ECO:0000303|PubMed:20176268, ECO:0000303|PubMed:22158414}.	FUNCTION: V region of the variable domain of immunoglobulin light chains that participates in the antigen recognition (PubMed:24600447). Immunoglobulins, also known as antibodies, are membrane-bound or secreted glycoproteins produced by B lymphocytes. In the recognition phase of humoral immunity, the membrane-bound immunoglobulins serve as receptors which, upon binding of a specific antigen, trig…	Adaptive immunity;Cell membrane;Complete proteome;Disulfide bond;Immunity;Immunoglobulin;Membrane;Polymorphism;Reference proteome;Secreted;Signal
P16152	P16152;E9PQ63;A8MTM1;P16152-2	CBR1	Carbonyl reductase [NADPH] 1	30.375	13	15	16	11	13	14	2977300	2839200	4145100	3.32053e+06	++++	By MS/MS	By MS/MS	By MS/MS	cyclooxygenase pathway [GO:0019371]; drug metabolic process [GO:0017144]; epithelial cell differentiation [GO:0030855]; oxidation-reduction process [GO:0055114]; vitamin K metabolic process [GO:0042373]	cytosol [GO:0005829]; extracellular exosome [GO:0070062]; extracellular vesicle [GO:1903561]	15-hydroxyprostaglandin dehydrogenase (NADP+) activity [GO:0047021]; carbonyl reductase (NADPH) activity [GO:0004090]; oxidoreductase activity, acting on NAD(P)H, quinone or similar compound as acceptor [GO:0016655]; prostaglandin-E2 9-reductase activity [GO:0050221]	SUBCELLULAR LOCATION: Cytoplasm.	FUNCTION: NADPH-dependent reductase with broad substrate specificity. Catalyzes the reduction of a wide variety of carbonyl compounds including quinones, prostaglandins, menadione, plus various xenobiotics. Catalyzes the reduction of the antitumor anthracyclines doxorubicin and daunorubicin to the cardiotoxic compounds doxorubicinol and daunorubicinol. Can convert prostaglandin E2 to prostaglandi…	3D-structure;Acetylation;Alternative splicing;Complete proteome;Cytoplasm;Direct protein sequencing;NADP;Oxidoreductase;Phosphoprotein;Polymorphism;Reference proteome
P06311	P06311		Ig kappa chain V-III region IARC/BL41	14.07	2	2	2	1	1	1	6581100	3301800	75247	3.31938e+06	++++	By MS/MS	By MS/MS	By MS/MS
P09455	P09455;A0A0A0MQT0;A0A0A0MTB9;H0YAK8;P09455-2;P09455-3	RBP1	Retinol-binding protein 1	15.85	8	7	9	8	7	9	1849700	3349300	4749200	3.31607e+06	++++	By MS/MS	By MS/MS	By MS/MS	lipid homeostasis [GO:0055088]; retinoic acid biosynthetic process [GO:0002138]; retinoid metabolic process [GO:0001523]; vitamin A metabolic process [GO:0006776]	cytosol [GO:0005829]; lipid droplet [GO:0005811]; nucleoplasm [GO:0005654]	all-trans-retinol binding [GO:1904768]; retinal binding [GO:0016918]; retinoid binding [GO:0005501]	SUBCELLULAR LOCATION: Cytoplasm {ECO:0000305|PubMed:22665496}. Lipid droplet {ECO:0000269|PubMed:15632377}.	FUNCTION: Cytoplasmic retinol-binding protein (PubMed:22665496, PubMed:26900151, PubMed:28057518). Accepts retinol from the transport protein STRA6, and thereby contributes to retinol uptake, storage and retinoid homeostasis (PubMed:15632377, PubMed:22665496). {ECO:0000269|PubMed:15632377, ECO:0000269|PubMed:22665496, ECO:0000269|PubMed:26900151, ECO:0000269|PubMed:28057518}.	3D-structure;Alternative splicing;Complete proteome;Cytoplasm;Lipid droplet;Methylation;Reference proteome;Retinol-binding;Transport;Vitamin A
Q00013	Q00013;Q00013-2;Q00013-3	MPP1	55 kDa erythrocyte membrane protein	52.296	18	18	10	18	18	10	3442900	4898400	1586000	3309100	++++	By MS/MS	By MS/MS	By MS/MS	regulation of neutrophil chemotaxis [GO:0090022]; signal transduction [GO:0007165]	cortical cytoskeleton [GO:0030863]; cytosol [GO:0005829]; intracellular [GO:0005622]; membrane [GO:0016020]; nuclear speck [GO:0016607]; plasma membrane [GO:0005886]; stereocilium [GO:0032420]	guanylate kinase activity [GO:0004385]	SUBCELLULAR LOCATION: Cell membrane {ECO:0000269|PubMed:19144871}; Lipid-anchor {ECO:0000305|PubMed:1713685}. Cell projection, stereocilium {ECO:0000250|UniProtKB:P70290}. Note=Colocalizes with WHRN at stereocilium tip during hair cell development (By similarity). Colocalizes with MPP5 in the retina, at the outer limiting membrane (OLM) (By similarity). Colocalizes with WHRN in the retina, at the…	FUNCTION: Essential regulator of neutrophil polarity. Regulates neutrophil polarization by regulating AKT1 phosphorylation through a mechanism that is independent of PIK3CG activity (By similarity). {ECO:0000250}.	3D-structure;Acetylation;Alternative splicing;Cell membrane;Cell projection;Complete proteome;Direct protein sequencing;Lipoprotein;Membrane;Palmitate;Phosphoprotein;Polymorphism;Reference proteome;SH3 domain
P02750	P02750	LRG1	Leucine-rich alpha-2-glycoprotein	38.177	10	11	8	10	11	8	3507400	2600300	3782100	3296600	++++	By MS/MS	By MS/MS	By MS/MS	brown fat cell differentiation [GO:0050873]; neutrophil degranulation [GO:0043312]; positive regulation of angiogenesis [GO:0045766]; positive regulation of endothelial cell proliferation [GO:0001938]; positive regulation of transforming growth factor beta receptor signaling pathway [GO:0030511]; response to bacterium [GO:0009617]	extracellular exosome [GO:0070062]; extracellular region [GO:0005576]; extracellular space [GO:0005615]; ficolin-1-rich granule lumen [GO:1904813]; intracellular membrane-bounded organelle [GO:0043231]; membrane [GO:0016020]; specific granule lumen [GO:0035580]; tertiary granule lumen [GO:1904724]	transforming growth factor beta receptor binding [GO:0005160]	SUBCELLULAR LOCATION: Secreted.		Complete proteome;Direct protein sequencing;Disulfide bond;Glycoprotein;Leucine-rich repeat;Polymorphism;Reference proteome;Repeat;Secreted;Signal
P35527	P35527;CON__P35527;K7EQQ3	KRT9	Keratin, type I cytoskeletal 9	62.064	32	27	36	32	27	36	4282000	1777400	3703000	3.25413e+06	++++	By MS/MS	By MS/MS	By MS/MS	cornification [GO:0070268]; epidermis development [GO:0008544]; intermediate filament organization [GO:0045109]; keratinization [GO:0031424]; skin development [GO:0043588]; spermatogenesis [GO:0007283]	cytosol [GO:0005829]; extracellular exosome [GO:0070062]; extracellular space [GO:0005615]; intermediate filament [GO:0005882]; membrane [GO:0016020]; nucleus [GO:0005634]	structural constituent of cytoskeleton [GO:0005200]		FUNCTION: May serve an important special function either in the mature palmar and plantar skin tissue or in the morphogenetic program of the formation of these tissues. Plays a role in keratin filament assembly. {ECO:0000269|PubMed:10218578, ECO:0000269|PubMed:7507869}.	Coiled coil;Complete proteome;Direct protein sequencing;Disease mutation;Intermediate filament;Keratin;Palmoplantar keratoderma;Phosphoprotein;Reference proteome
P23526	P23526;P23526-2	AHCY	Adenosylhomocysteinase	47.716	12	11	12	12	11	12	3844000	3056600	2827600	3.24273e+06	++++	By MS/MS	By MS/MS	By MS/MS	chronic inflammatory response to antigenic stimulus [GO:0002439]; circadian sleep/wake cycle [GO:0042745]; methylation [GO:0032259]; one-carbon metabolic process [GO:0006730]; response to hypoxia [GO:0001666]; response to nutrient [GO:0007584]; S-adenosylhomocysteine catabolic process [GO:0019510]; S-adenosylmethionine cycle [GO:0033353]; sulfur amino acid metabolic process [GO:0000096]	cytosol [GO:0005829]; extracellular exosome [GO:0070062]; melanosome [GO:0042470]; neuron projection [GO:0043005]; nucleus [GO:0005634]	adenosylhomocysteinase activity [GO:0004013]; adenyl nucleotide binding [GO:0030554]; identical protein binding [GO:0042802]; NAD binding [GO:0051287]	SUBCELLULAR LOCATION: Cytoplasm {ECO:0000269|PubMed:17081065}. Melanosome {ECO:0000269|PubMed:17081065}. Note=Identified by mass spectrometry in melanosome fractions from stage I to stage IV.	FUNCTION: Adenosylhomocysteine is a competitive inhibitor of S-adenosyl-L-methionine-dependent methyl transferase reactions; therefore adenosylhomocysteinase may play a key role in the control of methylations via regulation of the intracellular concentration of adenosylhomocysteine. {ECO:0000269|PubMed:12590576}.	3D-structure;Acetylation;Alternative splicing;Complete proteome;Cytoplasm;Direct protein sequencing;Disease mutation;Hydrolase;NAD;One-carbon metabolism;Phosphoprotein;Polymorphism;Reference proteome
P49721	P49721	PSMB2	Proteasome subunit beta type-2	22.836	7	9	6	7	9	6	3593600	4186600	1914200	3.23147e+06	++++	By MS/MS	By MS/MS	By MS/MS	anaphase-promoting complex-dependent catabolic process [GO:0031145]; antigen processing and presentation of exogenous peptide antigen via MHC class I, TAP-dependent [GO:0002479]; Fc-epsilon receptor signaling pathway [GO:0038095]; interleukin-1-mediated signaling pathway [GO:0070498]; MAPK cascade [GO:0000165]; negative regulation of canonical Wnt signaling pathway [GO:0090090]; negative regulati…	cytoplasm [GO:0005737]; cytosol [GO:0005829]; extracellular exosome [GO:0070062]; membrane [GO:0016020]; nucleoplasm [GO:0005654]; nucleus [GO:0005634]; proteasome complex [GO:0000502]; proteasome core complex [GO:0005839]; proteasome core complex, beta-subunit complex [GO:0019774]	endopeptidase activity [GO:0004175]; threonine-type endopeptidase activity [GO:0004298]	SUBCELLULAR LOCATION: Cytoplasm {ECO:0000269|PubMed:12181345}. Nucleus {ECO:0000269|PubMed:12181345}.	FUNCTION: Component of the 20S core proteasome complex involved in the proteolytic degradation of most intracellular proteins. This complex plays numerous essential roles within the cell by associating with different regulatory particles. Associated with two 19S regulatory particles, forms the 26S proteasome and thus participates in the ATP-dependent degradation of ubiquitinated proteins. The 26S…	3D-structure;Acetylation;Complete proteome;Cytoplasm;Direct protein sequencing;Host-virus interaction;Hydrolase;Nucleus;Protease;Proteasome;Reference proteome;Threonine protease
P11171-2	P11171-2;P11171;Q4VB86;P11171-3;P11171-5;P11171-6;P11171-7	EPB41	Protein 4.1	93.237	31	33	17	2	3	1	3776200	4631000	1266800	3.22467e+06	++++	By MS/MS	By MS/MS	By MS/MS
A0A096LPE2	A0A096LPE2;P35542	SAA2-SAA4;SAA4	Serum amyloid A-4 protein	23.353	4	5	4	3	4	3	6041300	1956600	1673100	3.22367e+06	++++	By MS/MS	By MS/MS	By MS/MS	cell chemotaxis [GO:0060326]	extracellular space [GO:0005615]	chemoattractant activity [GO:0042056]			Complete proteome;Reference proteome;Signal
Q5JW85	Q5JW85;Q5JW84	GSTA3	Glutathione S-transferase	19.742	6	6	7	2	1	2	580250	384910	8687800	3.21765e+06	++++	By MS/MS	By MS/MS	By MS/MS		cytosol [GO:0005829]	glutathione transferase activity [GO:0004364]			Complete proteome;Proteomics identification;Reference proteome;Transferase
D6R934	D6R934;P02746;A0A0A0MSV6	C1QB	Complement C1q subcomponent subunit B	26.459	6	7	7	6	7	7	774020	5683200	3120600	3.19261e+06	++++	By MS/MS	By MS/MS	By MS/MS	complement activation, classical pathway [GO:0006958]	collagen trimer [GO:0005581]; extracellular region [GO:0005576]		SUBCELLULAR LOCATION: Secreted {ECO:0000256|SAAS:SAAS00562217}.		Collagen;Complete proteome;Proteomics identification;Reference proteome;Secreted;Signal
P01621	P01621		Ig kappa chain V-III region NG9	10.729	4	5	5	2	2	2	4591300	1038800	3889800	3173300	++++	By MS/MS	By MS/MS	By MS/MS
P13489	P13489	RNH1	Ribonuclease inhibitor	49.973	19	21	17	19	21	17	3012000	4545800	1958100	3.17197e+06	++++	By MS/MS	By MS/MS	By MS/MS	mRNA catabolic process [GO:0006402]; regulation of angiogenesis [GO:0045765]	angiogenin-PRI complex [GO:0032311]; cytosol [GO:0005829]; extracellular exosome [GO:0070062]; nucleoplasm [GO:0005654]	ribonuclease inhibitor activity [GO:0008428]	SUBCELLULAR LOCATION: Cytoplasm.	FUNCTION: Ribonuclease inhibitor which inhibits RNASE1, RNASE2 and ANG. May play a role in redox homeostasis. {ECO:0000269|PubMed:12578357, ECO:0000269|PubMed:14515218, ECO:0000269|PubMed:17292889}.	3D-structure;Acetylation;Complete proteome;Cytoplasm;Direct protein sequencing;Leucine-rich repeat;Phosphoprotein;Polymorphism;Reference proteome;Repeat
P84077	P84077;P61204;F5H423	ARF1;ARF3	ADP-ribosylation factor 1;ADP-ribosylation factor 3	20.697	8	8	10	6	6	5	2622200	2140900	4743700	3.16893e+06	++++	By MS/MS	By MS/MS	By MS/MS	actin filament organization [GO:0007015]; antigen processing and presentation of exogenous peptide antigen via MHC class II [GO:0019886]; cellular copper ion homeostasis [GO:0006878]; cellular response to virus [GO:0098586]; dendritic spine organization [GO:0097061]; Golgi to plasma membrane transport [GO:0006893]; Golgi to transport vesicle transport [GO:0055108]; interleukin-12-mediated signali…	cell leading edge [GO:0031252]; COPI-coated vesicle [GO:0030137]; cytoplasm [GO:0005737]; cytosol [GO:0005829]; extracellular exosome [GO:0070062]; focal adhesion [GO:0005925]; glutamatergic synapse [GO:0098978]; Golgi apparatus [GO:0005794]; Golgi membrane [GO:0000139]; late endosome [GO:0005770]; neuron projection [GO:0043005]; perinuclear region of cytoplasm [GO:0048471]; peroxisomal membrane …	GDP binding [GO:0019003]; GTPase activity [GO:0003924]; GTP binding [GO:0005525]; magnesium ion binding [GO:0000287]; phospholipase D activator activity [GO:1990583]; protein domain specific binding [GO:0019904]; protein heterodimerization activity [GO:0046982]; RNA binding [GO:0003723]	SUBCELLULAR LOCATION: Golgi apparatus {ECO:0000269|PubMed:17555535}. Cytoplasm, perinuclear region {ECO:0000269|PubMed:17555535}. Cell junction, synapse, synaptosome {ECO:0000250}. Cell junction, synapse, postsynaptic cell membrane, postsynaptic density {ECO:0000250}. Membrane {ECO:0000305}; Lipid-anchor {ECO:0000305}. Golgi apparatus, trans-Golgi network membrane {ECO:0000250|UniProtKB:P84078}; …	FUNCTION: GTP-binding protein involved in protein trafficking among different compartments. Modulates vesicle budding and uncoating within the Golgi complex. Deactivation induces the redistribution of the entire Golgi complex to the endoplasmic reticulum, suggesting a crucial role in protein trafficking. In its GTP-bound form, its triggers the association with coat proteins with the Golgi membran…	3D-structure;Acetylation;Cell junction;Cell membrane;Complete proteome;Cytoplasm;Direct protein sequencing;Disease mutation;ER-Golgi transport;GTP-binding;Golgi apparatus;Lipoprotein;Membrane;Myristate;Nucleotide-binding;Postsynaptic cell membrane;Protein transport;Reference proteome;Synapse;Synaptosome;Transport
P09488	P09488;E7EWW9;P09488-2;B9ZVX7	GSTM1	Glutathione S-transferase Mu 1	25.712	12	12	13	5	5	5	3576800	1556500	4330600	3.15463e+06	++++	By MS/MS	By MS/MS	By MS/MS	cellular detoxification of nitrogen compound [GO:0070458]; glutathione derivative biosynthetic process [GO:1901687]; glutathione metabolic process [GO:0006749]; nitrobenzene metabolic process [GO:0018916]; xenobiotic catabolic process [GO:0042178]	cytoplasm [GO:0005737]; cytosol [GO:0005829]; intercellular bridge [GO:0045171]	enzyme binding [GO:0019899]; glutathione binding [GO:0043295]; glutathione transferase activity [GO:0004364]; protein homodimerization activity [GO:0042803]	SUBCELLULAR LOCATION: Cytoplasm.	FUNCTION: Conjugation of reduced glutathione to a wide number of exogenous and endogenous hydrophobic electrophiles. {ECO:0000269|PubMed:16548513}.	3D-structure;Alternative splicing;Complete proteome;Cytoplasm;Direct protein sequencing;Phosphoprotein;Polymorphism;Reference proteome;Transferase
P22314-2	P22314-2;P22314	UBA1	Ubiquitin-like modifier-activating enzyme 1	113.8	40	39	37	40	39	37	3571900	3287400	2572100	3143800	++++	By MS/MS	By MS/MS	By MS/MS	cellular response to DNA damage stimulus [GO:0006974]; protein modification by small protein conjugation [GO:0032446]; protein ubiquitination [GO:0016567]	cytoplasm [GO:0005737]; cytosol [GO:0005829]; extracellular exosome [GO:0070062]; mitochondrion [GO:0005739]; nucleoplasm [GO:0005654]; nucleus [GO:0005634]	ATP binding [GO:0005524]; RNA binding [GO:0003723]; ubiquitin activating enzyme activity [GO:0004839]	SUBCELLULAR LOCATION: Cytoplasm {ECO:0000269|PubMed:1376922}. Mitochondrion {ECO:0000269|PubMed:1376922}. Nucleus {ECO:0000269|PubMed:1376922, ECO:0000269|PubMed:22456334}.; SUBCELLULAR LOCATION: Isoform 1: Nucleus {ECO:0000269|PubMed:7528747, ECO:0000269|PubMed:9099746}.; SUBCELLULAR LOCATION: Isoform 2: Cytoplasm {ECO:0000269|PubMed:7528747}.	FUNCTION: Catalyzes the first step in ubiquitin conjugation to mark cellular proteins for degradation through the ubiquitin-proteasome system (PubMed:1606621, PubMed:1447181). Activates ubiquitin by first adenylating its C-terminal glycine residue with ATP, and thereafter linking this residue to the side chain of a cysteine residue in E1, yielding a ubiquitin-E1 thioester and free AMP (PubMed:144…	3D-structure;ATP-binding;Acetylation;Alternative initiation;Complete proteome;Cytoplasm;Direct protein sequencing;Disease mutation;Ligase;Mitochondrion;Neurodegeneration;Nucleotide-binding;Nucleus;Phosphoprotein;Polymorphism;Reference proteome;Repeat;Ubl conjugation;Ubl conjugation pathway
O14818	O14818;O14818-4;O14818-2	PSMA7	Proteasome subunit alpha type-7	27.887	8	10	8	4	5	4	2724600	4296700	2344200	3.12183e+06	++++	By MS/MS	By MS/MS	By MS/MS	anaphase-promoting complex-dependent catabolic process [GO:0031145]; antigen processing and presentation of exogenous peptide antigen via MHC class I, TAP-dependent [GO:0002479]; Fc-epsilon receptor signaling pathway [GO:0038095]; interleukin-1-mediated signaling pathway [GO:0070498]; MAPK cascade [GO:0000165]; negative regulation of canonical Wnt signaling pathway [GO:0090090]; negative regulati…	cytoplasm [GO:0005737]; cytosol [GO:0005829]; extracellular exosome [GO:0070062]; nucleoplasm [GO:0005654]; nucleus [GO:0005634]; postsynapse [GO:0098794]; proteasome complex [GO:0000502]; proteasome core complex [GO:0005839]; proteasome core complex, alpha-subunit complex [GO:0019773]	endopeptidase activity [GO:0004175]; identical protein binding [GO:0042802]; threonine-type endopeptidase activity [GO:0004298]	SUBCELLULAR LOCATION: Cytoplasm {ECO:0000269|PubMed:12181345}. Nucleus {ECO:0000269|PubMed:12181345}.	FUNCTION: Component of the 20S core proteasome complex involved in the proteolytic degradation of most intracellular proteins. This complex plays numerous essential roles within the cell by associating with different regulatory particles. Associated with two 19S regulatory particles, forms the 26S proteasome and thus participates in the ATP-dependent degradation of ubiquitinated proteins. The 26S…	3D-structure;Acetylation;Alternative splicing;Complete proteome;Cytoplasm;Direct protein sequencing;Glycoprotein;Host-virus interaction;Hydrolase;Nucleus;Phosphoprotein;Polymorphism;Protease;Proteasome;Reference proteome;Threonine protease
P35612	P35612;P35612-3;C9JTM0	ADD2	Beta-adducin	80.853	36	35	24	6	5	4	3600400	4764600	805240	3.05675e+06	++++	By MS/MS	By MS/MS	By MS/MS
Q9UBQ7	Q9UBQ7;U3KQ56	GRHPR	Glyoxylate reductase/hydroxypyruvate reductase	35.668	11	11	8	11	11	8	4507400	2590600	2060900	3.05297e+06	++++	By MS/MS	By MS/MS	By MS/MS	cellular nitrogen compound metabolic process [GO:0034641]; dicarboxylic acid metabolic process [GO:0043648]; excretion [GO:0007588]; glyoxylate metabolic process [GO:0046487]; oxidation-reduction process [GO:0055114]; protein complex oligomerization [GO:0051259]	cytoplasm [GO:0005737]; cytosol [GO:0005829]; extracellular exosome [GO:0070062]; peroxisomal matrix [GO:0005782]	carboxylic acid binding [GO:0031406]; glycerate dehydrogenase activity [GO:0008465]; glyoxylate reductase (NADP) activity [GO:0030267]; hydroxypyruvate reductase activity [GO:0016618]; NAD binding [GO:0051287]; NADPH binding [GO:0070402]; oxidoreductase activity, acting on the CH-OH group of donors, NAD or NADP as acceptor [GO:0016616]; protein homodimerization activity [GO:0042803]		FUNCTION: Enzyme with hydroxy-pyruvate reductase, glyoxylate reductase and D-glycerate dehydrogenase enzymatic activities. Reduces hydroxypyruvate to D-glycerate, glyoxylate to glycolate oxidizes D-glycerate to hydroxypyruvate.	3D-structure;Alternative splicing;Complete proteome;NADP;Oxidoreductase;Phosphoprotein;Polymorphism;Reference proteome
P05386	P05386	RPLP1	60S acidic ribosomal protein P1	11.514	3	3	3	3	3	3	3558000	2758100	2832100	3049400	++++	By MS/MS	By MS/MS	By MS/MS	cytoplasmic translation [GO:0002181]; nuclear-transcribed mRNA catabolic process, nonsense-mediated decay [GO:0000184]; SRP-dependent cotranslational protein targeting to membrane [GO:0006614]; translation [GO:0006412]; translational elongation [GO:0006414]; translational initiation [GO:0006413]; viral transcription [GO:0019083]	cytosol [GO:0005829]; cytosolic large ribosomal subunit [GO:0022625]; focal adhesion [GO:0005925]	protein kinase activator activity [GO:0030295]; ribonucleoprotein complex binding [GO:0043021]; structural constituent of ribosome [GO:0003735]		FUNCTION: Plays an important role in the elongation step of protein synthesis.	3D-structure;Acetylation;Alternative splicing;Complete proteome;Phosphoprotein;Reference proteome;Ribonucleoprotein;Ribosomal protein
P54920	P54920;M0R0Y2;M0R2M1	NAPA	Alpha-soluble NSF attachment protein	33.232	17	18	16	7	9	8	1977500	4549300	2601700	3.04283e+06	++++	By MS/MS	By MS/MS	By MS/MS	apical protein localization [GO:0045176]; brain development [GO:0007420]; COPII vesicle coating [GO:0048208]; endoplasmic reticulum to Golgi vesicle-mediated transport [GO:0006888]; intracellular protein transport [GO:0006886]; intra-Golgi vesicle-mediated transport [GO:0006891]; membrane fusion [GO:0061025]; neuron differentiation [GO:0030182]; positive regulation of ATPase activity [GO:0032781]…	cytosol [GO:0005829]; extracellular exosome [GO:0070062]; glutamatergic synapse [GO:0098978]; Golgi membrane [GO:0000139]; membrane [GO:0016020]; plasma membrane [GO:0005886]; postsynapse [GO:0098794]; presynapse [GO:0098793]; SNARE complex [GO:0031201]; synaptobrevin 2-SNAP-25-syntaxin-1a complex [GO:0070044]; vacuolar membrane [GO:0005774]	protein-containing complex binding [GO:0044877]; SNARE binding [GO:0000149]; soluble NSF attachment protein activity [GO:0005483]; syntaxin binding [GO:0019905]	SUBCELLULAR LOCATION: Cell membrane {ECO:0000269|PubMed:15980433}; Peripheral membrane protein {ECO:0000305|PubMed:15029241}.	FUNCTION: Required for vesicular transport between the endoplasmic reticulum and the Golgi apparatus (Probable). Together with GNA12 promotes CDH5 localization to plasma membrane (PubMed:15980433). {ECO:0000269|PubMed:15980433, ECO:0000305}.	Acetylation;Cell membrane;Complete proteome;ER-Golgi transport;Membrane;Phosphoprotein;Protein transport;Reference proteome;Transport
O00264	O00264;O00264-2	PGRMC1	Membrane-associated progesterone receptor component 1	21.671	10	8	6	9	7	5	3743000	1634100	3737700	3.03827e+06	++++	By MS/MS	By MS/MS	By MS/MS	neutrophil degranulation [GO:0043312]	cell body [GO:0044297]; endoplasmic reticulum [GO:0005783]; integral component of plasma membrane [GO:0005887]; membrane [GO:0016020]; neuronal cell body [GO:0043025]; neuron projection [GO:0043005]; plasma membrane [GO:0005886]; smooth endoplasmic reticulum membrane [GO:0030868]; specific granule membrane [GO:0035579]; synapse [GO:0045202]	amyloid-beta binding [GO:0001540]; steroid binding [GO:0005496]	SUBCELLULAR LOCATION: Microsome membrane {ECO:0000250|UniProtKB:Q95250}; Single-pass membrane protein {ECO:0000255}. Smooth endoplasmic reticulum membrane {ECO:0000303|PubMed:28396637}; Single-pass membrane protein {ECO:0000255}.	FUNCTION: Component of a progesterone-binding protein complex (PubMed:28396637). Binds progesterone (PubMed:25675345). Has many reported cellular functions (heme homeostasis, interaction with CYPs). {ECO:0000269|PubMed:25675345, ECO:0000303|PubMed:28396637}.	3D-structure;Alternative splicing;Complete proteome;Direct protein sequencing;Endoplasmic reticulum;Lipid-binding;Membrane;Microsome;Phosphoprotein;Receptor;Reference proteome;Steroid-binding;Transmembrane;Transmembrane helix
Q5W0H4	Q5W0H4;A0A0B4J2C3;P13693;J3KPG2;E9PJF7;P13693-2	TPT1	Translationally-controlled tumor protein	21.525	6	6	5	6	6	5	4373000	2381400	2341500	3.03197e+06	++++	By MS/MS	By MS/MS	By MS/MS		cytosol [GO:0005829]				Complete proteome;Proteomics identification;Reference proteome
A0A182DWH7	A0A182DWH7;P49908;A0A182DWH8	SEPP1	Selenoprotein P	35.116	6	5	5	6	5	5	5514200	2080000	1446200	3.01347e+06	++++	By MS/MS	By MS/MS	By MS/MS			selenium binding [GO:0008430]			Complete proteome;Proteomics identification;Reference proteome;Signal
Q99102-8	Q99102-8			123.05	1	1	1	1	1	1	4487200	8982.1	4506000	3.00073e+06	++++	By MS/MS	By matching	By MS/MS	cell-matrix adhesion [GO:0007160]; maintenance of gastrointestinal epithelium [GO:0030277]; O-glycan processing [GO:0016266]; regulation of signaling receptor activity [GO:0010469]; stimulatory C-type lectin receptor signaling pathway [GO:0002223]	extracellular exosome [GO:0070062]; extracellular matrix [GO:0031012]; extracellular space [GO:0005615]; Golgi lumen [GO:0005796]; integral component of plasma membrane [GO:0005887]; membrane [GO:0016020]; plasma membrane [GO:0005886]; vesicle [GO:0031982]	ErbB-2 class receptor binding [GO:0005176]; extracellular matrix constituent, lubricant activity [GO:0030197]	SUBCELLULAR LOCATION: Membrane {ECO:0000305}; Single-pass membrane protein {ECO:0000305}. Secreted {ECO:0000269|PubMed:12102554}. Note=Isoforms lacking the Cys-rich region, EGF-like domains and transmembrane region are secreted. Secretion occurs by splicing or proteolytic processing.; SUBCELLULAR LOCATION: Mucin-4 beta chain: Cell membrane; Single-pass membrane protein.; SUBCELLULAR LOCATION: Muc…	FUNCTION: May play a role in tumor progression. Ability to promote tumor growth may be mainly due to repression of apoptosis as opposed to proliferation. Has anti-adhesive properties. Seems to alter cellular behavior through both anti-adhesive effects on cell-cell and cell-extracellular matrix interactions and in its ability to act as an intramembrane ligand for ERBB2. Plays an important role in …	Alternative splicing;Cell adhesion;Cell membrane;Complete proteome;Disulfide bond;EGF-like domain;Glycoprotein;Membrane;Polymorphism;Reference proteome;Repeat;Secreted;Signal;Transmembrane;Transmembrane helix
P60660-2	P60660-2;F8W1R7;G8JLA2;G3V1V0;P60660;J3KND3;B7Z6Z4;F8VPF3;G3V1Y7	MYL6	Myosin light polypeptide 6	16.961	8	6	5	6	4	3	3843700	1082300	4059200	2.99507e+06	++++	By MS/MS	By MS/MS	By MS/MS	muscle contraction [GO:0006936]; muscle filament sliding [GO:0030049]; skeletal muscle tissue development [GO:0007519]	brush border [GO:0005903]; cytosol [GO:0005829]; extracellular exosome [GO:0070062]; membrane [GO:0016020]; myosin complex [GO:0016459]; unconventional myosin complex [GO:0016461]; vesicle [GO:0031982]	actin-dependent ATPase activity [GO:0030898]; calcium ion binding [GO:0005509]; motor activity [GO:0003774]; structural constituent of muscle [GO:0008307]		FUNCTION: Regulatory light chain of myosin. Does not bind calcium.	Acetylation;Alternative splicing;Complete proteome;Direct protein sequencing;Motor protein;Muscle protein;Myosin;Phosphoprotein;Polymorphism;Reference proteome;Repeat
A0A0G2JIW1	A0A0G2JIW1;P0DMV9;P0DMV8;P0DMV8-2;V9GZ37	HSPA1B;HSPA1A	Heat shock 70 kDa protein 1B;Heat shock 70 kDa protein 1A	70.108	26	25	20	17	17	10	2536100	2871000	3547700	2.98493e+06	++++	By MS/MS	By MS/MS	By MS/MS			ATP binding [GO:0005524]			ATP-binding;Coiled coil;Complete proteome;Nucleotide-binding;Proteomics identification;Reference proteome
P48506	P48506;E1CEI4	GCLC	Glutamate--cysteine ligase catalytic subunit	72.765	25	25	23	25	25	23	2536900	3967700	2441400	2982000	++++	By MS/MS	By MS/MS	By MS/MS	aging [GO:0007568]; apoptotic mitochondrial changes [GO:0008637]; cell redox homeostasis [GO:0045454]; cellular response to fibroblast growth factor stimulus [GO:0044344]; cellular response to follicle-stimulating hormone stimulus [GO:0071372]; cellular response to glucose stimulus [GO:0071333]; cellular response to hepatocyte growth factor stimulus [GO:0035729]; cellular response to insulin stim…	cytosol [GO:0005829]; glutamate-cysteine ligase complex [GO:0017109]	ADP binding [GO:0043531]; ATP binding [GO:0005524]; coenzyme binding [GO:0050662]; glutamate binding [GO:0016595]; glutamate-cysteine ligase activity [GO:0004357]; magnesium ion binding [GO:0000287]; protein heterodimerization activity [GO:0046982]			ATP-binding;Acetylation;Complete proteome;Disease mutation;Glutathione biosynthesis;Hereditary hemolytic anemia;Ligase;Nucleotide-binding;Phosphoprotein;Polymorphism;Reference proteome
P01591	P01591;D6RHJ6;D6RD17	IGJ;JCHAIN	Immunoglobulin J chain	18.098	4	5	3	4	5	3	2280300	2515000	4127200	2.97417e+06	++++	By MS/MS	By MS/MS	By MS/MS	adaptive immune response [GO:0002250]; antibacterial humoral response [GO:0019731]; glomerular filtration [GO:0003094]; immune response [GO:0006955]; innate immune response [GO:0045087]; leukocyte migration [GO:0050900]; positive regulation of protein oligomerization [GO:0032461]; positive regulation of respiratory burst [GO:0060267]; receptor-mediated endocytosis [GO:0006898]; retina homeostasis…	blood microparticle [GO:0072562]; dimeric IgA immunoglobulin complex [GO:0071750]; extracellular exosome [GO:0070062]; extracellular region [GO:0005576]; extracellular space [GO:0005615]; monomeric IgA immunoglobulin complex [GO:0071748]; pentameric IgM immunoglobulin complex [GO:0071756]; secretory dimeric IgA immunoglobulin complex [GO:0071752]; secretory IgA immunoglobulin complex [GO:0071751]	antigen binding [GO:0003823]; IgA binding [GO:0019862]; immunoglobulin receptor binding [GO:0034987]; protein binding, bridging [GO:0030674]; protein homodimerization activity [GO:0042803]	SUBCELLULAR LOCATION: Secreted {ECO:0000250|UniProtKB:P01592}.	FUNCTION: Serves to link two monomer units of either IgM or IgA. In the case of IgM, the J chain-joined dimer is a nucleating unit for the IgM pentamer, and in the case of IgA it induces larger polymers. It also help to bind these immunoglobulins to secretory component. {ECO:0000250|UniProtKB:P01592}.	Complete proteome;Direct protein sequencing;Disulfide bond;Glycoprotein;Pyrrolidone carboxylic acid;Reference proteome;Secreted;Signal
P11766	P11766;H0YAG8	ADH5	Alcohol dehydrogenase class-3	39.724	12	11	10	12	11	10	2630500	2064200	4195300	2.96333e+06	++++	By MS/MS	By MS/MS	By MS/MS	ethanol oxidation [GO:0006069]; formaldehyde catabolic process [GO:0046294]; peptidyl-cysteine S-nitrosylation [GO:0018119]; positive regulation of blood pressure [GO:0045777]; respiratory system process [GO:0003016]; response to lipopolysaccharide [GO:0032496]; response to nitrosative stress [GO:0051409]; response to redox state [GO:0051775]; retinoid metabolic process [GO:0001523]	cytosol [GO:0005829]; extracellular exosome [GO:0070062]; mitochondrion [GO:0005739]	alcohol dehydrogenase activity, zinc-dependent [GO:0004024]; electron transfer activity [GO:0009055]; fatty acid binding [GO:0005504]; formaldehyde dehydrogenase activity [GO:0018467]; protein homodimerization activity [GO:0042803]; S-(hydroxymethyl)glutathione dehydrogenase activity [GO:0051903]; zinc ion binding [GO:0008270]	SUBCELLULAR LOCATION: Cytoplasm {ECO:0000305}.	FUNCTION: Class-III ADH is remarkably ineffective in oxidizing ethanol, but it readily catalyzes the oxidation of long-chain primary alcohols and the oxidation of S-(hydroxymethyl) glutathione. {ECO:0000269|PubMed:8460164}.	3D-structure;Acetylation;Complete proteome;Cytoplasm;Direct protein sequencing;Metal-binding;NAD;Oxidoreductase;Phosphoprotein;Polymorphism;Reference proteome;Zinc
P09936	P09936;D6RE83;D6R956;D6R974	UCHL1	Ubiquitin carboxyl-terminal hydrolase isozyme L1;Ubiquitin carboxyl-terminal hydrolase	24.824	10	9	7	10	9	7	5393800	1431800	2047300	2.95763e+06	++++	By MS/MS	By MS/MS	By MS/MS	adult walking behavior [GO:0007628]; axonal transport of mitochondrion [GO:0019896]; axon target recognition [GO:0007412]; cell population proliferation [GO:0008283]; eating behavior [GO:0042755]; muscle fiber development [GO:0048747]; negative regulation of MAP kinase activity [GO:0043407]; neuromuscular process [GO:0050905]; proteasome-mediated ubiquitin-dependent protein catabolic process [GO:…	axon cytoplasm [GO:1904115]; cytoplasm [GO:0005737]; cytosol [GO:0005829]; endoplasmic reticulum membrane [GO:0005789]; neuronal cell body [GO:0043025]; neuron projection terminus [GO:0044306]; nucleoplasm [GO:0005654]	alpha-2A adrenergic receptor binding [GO:0031694]; cysteine-type endopeptidase activity [GO:0004197]; ligase activity [GO:0016874]; omega peptidase activity [GO:0008242]; thiol-dependent ubiquitin-specific protease activity [GO:0004843]; thiol-dependent ubiquitinyl hydrolase activity [GO:0036459]; ubiquitin binding [GO:0043130]; ubiquitin protein ligase binding [GO:0031625]	SUBCELLULAR LOCATION: Cytoplasm {ECO:0000269|PubMed:19261853}. Endoplasmic reticulum membrane {ECO:0000269|PubMed:19261853}; Lipid-anchor {ECO:0000269|PubMed:19261853}. Note=About 30% of total UCHL1 is associated with membranes in brain.	FUNCTION: Ubiquitin-protein hydrolase involved both in the processing of ubiquitin precursors and of ubiquitinated proteins (Probable). This enzyme is a thiol protease that recognizes and hydrolyzes a peptide bond at the C-terminal glycine of ubiquitin (PubMed:9774100, PubMed:8639624, PubMed:12408865, PubMed:23359680). Also binds to free monoubiquitin and may prevent its degradation in lysosomes …	3D-structure;Complete proteome;Cytoplasm;Direct protein sequencing;Disease mutation;Endoplasmic reticulum;Glycoprotein;Hereditary spastic paraplegia;Hydrolase;Lipoprotein;Membrane;Neurodegeneration;Oxidation;Parkinson disease;Parkinsonism;Phosphoprotein;Polymorphism;Prenylation;Protease;Reference proteome;Thiol protease;Ubl conjugation pathway
CON__P13645	CON__P13645;P13645	KRT10	Keratin, type I cytoskeletal 10	59.51	19	25	25	17	21	21	2049400	4612400	2048600	2.90347e+06	++++	By MS/MS	By MS/MS	By MS/MS
P14324-2	P14324-2;P14324;A0A087WVN4;A0A087X090	FDPS	Farnesyl pyrophosphate synthase	40.532	8	8	8	8	8	8	2159800	1054000	5357400	2.85707e+06	++++	By MS/MS	By MS/MS	By MS/MS	cholesterol biosynthetic process [GO:0006695]; farnesyl diphosphate biosynthetic process [GO:0045337]; geranyl diphosphate biosynthetic process [GO:0033384]; regulation of cholesterol biosynthetic process [GO:0045540]; viral process [GO:0016032]	cytoplasm [GO:0005737]; cytosol [GO:0005829]; nucleoplasm [GO:0005654]	dimethylallyltranstransferase activity [GO:0004161]; geranyltranstransferase activity [GO:0004337]; metal ion binding [GO:0046872]; RNA binding [GO:0003723]	SUBCELLULAR LOCATION: Cytoplasm.	FUNCTION: Key enzyme in isoprenoid biosynthesis which catalyzes the formation of farnesyl diphosphate (FPP), a precursor for several classes of essential metabolites including sterols, dolichols, carotenoids, and ubiquinones. FPP also serves as substrate for protein farnesylation and geranylgeranylation. Catalyzes the sequential condensation of isopentenyl pyrophosphate with the allylic pyrophosp…	3D-structure;Acetylation;Alternative splicing;Cholesterol biosynthesis;Cholesterol metabolism;Complete proteome;Cytoplasm;Disease mutation;Host-virus interaction;Isoprene biosynthesis;Lipid biosynthesis;Lipid metabolism;Magnesium;Metal-binding;Polymorphism;Reference proteome;Steroid biosynthesis;Steroid metabolism;Sterol biosynthesis;Sterol metabolism;Transferase
O43866	O43866	CD5L	CD5 antigen-like	38.087	11	9	9	11	9	9	3186500	3160700	2220200	2855800	++++	By MS/MS	By MS/MS	By MS/MS	apoptotic process [GO:0006915]; cellular defense response [GO:0006968]; immune system process [GO:0002376]; inflammatory response [GO:0006954]; positive regulation of complement-dependent cytotoxicity [GO:1903661]; regulation of complement activation [GO:0030449]	blood microparticle [GO:0072562]; cell surface [GO:0009986]; cytoplasm [GO:0005737]; extracellular region [GO:0005576]; extracellular space [GO:0005615]; plasma membrane [GO:0005886]	scavenger receptor activity [GO:0005044]	SUBCELLULAR LOCATION: Secreted {ECO:0000269|PubMed:24223991, ECO:0000269|PubMed:24804991}. Cytoplasm {ECO:0000250|UniProtKB:Q9QWK4}. Note=Secreted by macrophages and circulates in the blood (PubMed:24223991, PubMed:24804991). Transported in the cytoplasm via CD36-mediated endocytosis (By similarity). {ECO:0000250|UniProtKB:Q9QWK4, ECO:0000269|PubMed:24223991, ECO:0000269|PubMed:24804991}.	FUNCTION: Secreted protein that acts as a key regulator of lipid synthesis: mainly expressed by macrophages in lymphoid and inflamed tissues and regulates mechanisms in inflammatory responses, such as infection or atherosclerosis. Able to inhibit lipid droplet size in adipocytes. Following incorporation into mature adipocytes via CD36-mediated endocytosis, associates with cytosolic FASN, inhibiti…	Apoptosis;Complete proteome;Cytoplasm;Direct protein sequencing;Disulfide bond;Glycoprotein;Immunity;Inflammatory response;Polymorphism;Reference proteome;Repeat;Secreted;Signal
P22234	P22234;E9PBS1;P22234-2;D6RF62	PAICS	Multifunctional protein ADE2;Phosphoribosylaminoimidazole-succinocarboxamide synthase;Phosphoribosylaminoimidazole carboxylase	47.079	18	16	16	18	16	16	2852700	3777100	1927100	2852300	++++	By MS/MS	By MS/MS	By MS/MS	'de novo' IMP biosynthetic process [GO:0006189]; purine nucleobase biosynthetic process [GO:0009113]; purine ribonucleoside monophosphate biosynthetic process [GO:0009168]	cytoplasm [GO:0005737]; cytosol [GO:0005829]; extracellular exosome [GO:0070062]; membrane [GO:0016020]	5-amino-4-imidazole carboxylate lyase activity [GO:0043727]; ATP binding [GO:0005524]; cadherin binding [GO:0045296]; identical protein binding [GO:0042802]; phosphoribosylaminoimidazole carboxylase activity [GO:0004638]; phosphoribosylaminoimidazolesuccinocarboxamide synthase activity [GO:0004639]			3D-structure;ATP-binding;Acetylation;Alternative splicing;Complete proteome;Decarboxylase;Direct protein sequencing;Ligase;Lyase;Multifunctional enzyme;Nucleotide-binding;Phosphoprotein;Polymorphism;Purine biosynthesis;Reference proteome
P37837	P37837;F2Z393	TALDO1	Transaldolase	37.54	11	12	6	11	12	6	5103300	1713600	1634800	2.81723e+06	++++	By MS/MS	By MS/MS	By MS/MS	carbohydrate metabolic process [GO:0005975]; fructose 6-phosphate metabolic process [GO:0006002]; glyceraldehyde-3-phosphate metabolic process [GO:0019682]; interleukin-12-mediated signaling pathway [GO:0035722]; pentose-phosphate shunt [GO:0006098]; pentose-phosphate shunt, non-oxidative branch [GO:0009052]; xylulose biosynthetic process [GO:0005999]	cytoplasm [GO:0005737]; cytosol [GO:0005829]; extracellular exosome [GO:0070062]; nucleoplasm [GO:0005654]; nucleus [GO:0005634]	monosaccharide binding [GO:0048029]; sedoheptulose-7-phosphate:D-glyceraldehyde-3-phosphate glyceronetransferase activity [GO:0004801]	SUBCELLULAR LOCATION: Cytoplasm {ECO:0000305}.	FUNCTION: Transaldolase is important for the balance of metabolites in the pentose-phosphate pathway.	3D-structure;Acetylation;Complete proteome;Cytoplasm;Disease mutation;Pentose shunt;Phosphoprotein;Reference proteome;Schiff base;Transferase
P63208	P63208;E7ERH2;F8W8N3;E5RJR5;P63208-2;E5RGM3	SKP1	S-phase kinase-associated protein 1	18.658	5	8	5	4	6	4	2522300	2467100	3376500	2.78863e+06	++++	By MS/MS	By MS/MS	By MS/MS	cellular iron ion homeostasis [GO:0006879]; Fc-epsilon receptor signaling pathway [GO:0038095]; G2/M transition of mitotic cell cycle [GO:0000086]; histone H2A monoubiquitination [GO:0035518]; interleukin-1-mediated signaling pathway [GO:0070498]; maintenance of protein location in nucleus [GO:0051457]; negative regulation of G2/M transition of mitotic cell cycle [GO:0010972]; NIK/NF-kappaB signa…	centrosome [GO:0005813]; Cul7-RING ubiquitin ligase complex [GO:0031467]; cytoplasm [GO:0005737]; cytosol [GO:0005829]; nucleoplasm [GO:0005654]; nucleus [GO:0005634]; SCF ubiquitin ligase complex [GO:0019005]	beta-catenin binding [GO:0008013]; cullin family protein binding [GO:0097602]; protein domain specific binding [GO:0019904]; ubiquitin-protein transferase activity [GO:0004842]		FUNCTION: Essential component of the SCF (SKP1-CUL1-F-box protein) ubiquitin ligase complex, which mediates the ubiquitination of proteins involved in cell cycle progression, signal transduction and transcription. In the SCF complex, serves as an adapter that links the F-box protein to CUL1. The functional specificity of the SCF complex depends on the F-box protein as substrate recognition compon…	3D-structure;Alternative splicing;Complete proteome;Direct protein sequencing;Host-virus interaction;Isopeptide bond;Phosphoprotein;Reference proteome;Ubl conjugation;Ubl conjugation pathway
P07225	P07225;G5E9F8	PROS1	Vitamin K-dependent protein S	75.122	19	17	20	19	17	20	3428600	2153400	2758900	2780300	++++	By MS/MS	By MS/MS	By MS/MS	blood coagulation [GO:0007596]; endoplasmic reticulum to Golgi vesicle-mediated transport [GO:0006888]; fibrinolysis [GO:0042730]; leukocyte migration [GO:0050900]; platelet degranulation [GO:0002576]; regulation of complement activation [GO:0030449]	blood microparticle [GO:0072562]; endoplasmic reticulum membrane [GO:0005789]; extracellular exosome [GO:0070062]; extracellular region [GO:0005576]; extracellular space [GO:0005615]; Golgi lumen [GO:0005796]; Golgi membrane [GO:0000139]; plasma membrane [GO:0005886]; platelet alpha granule lumen [GO:0031093]	calcium ion binding [GO:0005509]; endopeptidase inhibitor activity [GO:0004866]	SUBCELLULAR LOCATION: Secreted.	FUNCTION: Anticoagulant plasma protein; it is a cofactor to activated protein C in the degradation of coagulation factors Va and VIIIa. It helps to prevent coagulation and stimulating fibrinolysis.	3D-structure;Blood coagulation;Calcium;Cleavage on pair of basic residues;Complete proteome;Disease mutation;Disulfide bond;EGF-like domain;Fibrinolysis;Gamma-carboxyglutamic acid;Glycoprotein;Hemostasis;Hydroxylation;Polymorphism;Reference proteome;Repeat;Secreted;Signal;Thrombophilia;Zymogen
Q3LIE7	Q3LIE7;Q15392-2;Q15392	Nbla03646;DHCR24	Delta(24)-sterol reductase	49.436	17	12	11	17	12	11	4853300	924460	2528400	2768720	++++	By MS/MS	By MS/MS	By MS/MS			FAD binding [GO:0071949]; oxidoreductase activity [GO:0016491]
Q9GZP4-2	Q9GZP4-2;Q9GZP4	PITHD1	PITH domain-containing protein 1	24.121	11	9	6	7	6	3	5738300	1309400	1212000	2.75323e+06	++++	By MS/MS	By MS/MS	By MS/MS		nucleus [GO:0005634]				Alternative splicing;Complete proteome;Phosphoprotein;Reference proteome
Q99536	Q99536;Q99536-3;Q99536-2	VAT1	Synaptic vesicle membrane protein VAT-1 homolog	41.92	16	18	16	16	18	16	3460500	1103900	3653700	2.73937e+06	++++	By MS/MS	By MS/MS	By MS/MS	negative regulation of mitochondrial fusion [GO:0010637]; neutrophil degranulation [GO:0043312]	azurophil granule lumen [GO:0035578]; extracellular exosome [GO:0070062]; extracellular region [GO:0005576]; integral component of membrane [GO:0016021]; mitochondrial outer membrane [GO:0005741]	oxidoreductase activity [GO:0016491]; zinc ion binding [GO:0008270]	SUBCELLULAR LOCATION: Cytoplasm. Mitochondrion outer membrane; Peripheral membrane protein. Note=The majority is localized in the cytoplasm and a small amount is associated with mitochondria. {ECO:0000250}.	FUNCTION: Possesses ATPase activity (By similarity). Plays a part in calcium-regulated keratinocyte activation in epidermal repair mechanisms. Has no effect on cell proliferation. Negatively regulates mitochondrial fusion in cooperation with mitofusin proteins (MFN1-2). {ECO:0000250, ECO:0000269|PubMed:12898150, ECO:0000269|PubMed:17105775, ECO:0000269|PubMed:19508442}.	Acetylation;Alternative splicing;Complete proteome;Cytoplasm;Direct protein sequencing;Membrane;Mitochondrion;Mitochondrion outer membrane;Oxidoreductase;Phosphoprotein;Reference proteome
A0A0C4DH33	A0A0C4DH33	IGHV1-24		12.824	3	2	4	3	2	3	840160	665080	6626200	2710480	++++	By MS/MS	By MS/MS	By MS/MS	B cell receptor signaling pathway [GO:0050853]; complement activation, classical pathway [GO:0006958]; defense response to bacterium [GO:0042742]; innate immune response [GO:0045087]; phagocytosis, engulfment [GO:0006911]; phagocytosis, recognition [GO:0006910]; positive regulation of B cell activation [GO:0050871]	external side of plasma membrane [GO:0009897]; immunoglobulin complex, circulating [GO:0042571]	antigen binding [GO:0003823]; immunoglobulin receptor binding [GO:0034987]	SUBCELLULAR LOCATION: Secreted {ECO:0000303|PubMed:20176268, ECO:0000303|PubMed:22158414}. Cell membrane {ECO:0000303|PubMed:20176268, ECO:0000303|PubMed:22158414}.	FUNCTION: V region of the variable domain of immunoglobulin heavy chains that participates in the antigen recognition (PubMed:24600447). Immunoglobulins, also known as antibodies, are membrane-bound or secreted glycoproteins produced by B lymphocytes. In the recognition phase of humoral immunity, the membrane-bound immunoglobulins serve as receptors which, upon binding of a specific antigen, trig…	Adaptive immunity;Cell membrane;Complete proteome;Disulfide bond;Immunity;Immunoglobulin;Membrane;Polymorphism;Reference proteome;Secreted;Signal
Q9UIG0-2	Q9UIG0-2;Q9UIG0	BAZ1B	Tyrosine-protein kinase BAZ1B	170.45	2	1	1	2	1	1	1449500	3126300	3544600	2706800	++++	By MS/MS	By MS/MS	By MS/MS	cellular response to DNA damage stimulus [GO:0006974]; chromatin assembly or disassembly [GO:0006333]; chromatin remodeling [GO:0006338]; histone phosphorylation [GO:0016572]; positive regulation of gene expression, epigenetic [GO:0045815]; regulation of transcription by RNA polymerase II [GO:0006357]	condensed chromosome [GO:0000793]; nuclear body [GO:0016604]; nucleoplasm [GO:0005654]; pericentric heterochromatin [GO:0005721]	ATP binding [GO:0005524]; histone binding [GO:0042393]; histone kinase activity [GO:0035173]; non-membrane spanning protein tyrosine kinase activity [GO:0004715]; protein tyrosine kinase activity [GO:0004713]; zinc ion binding [GO:0008270]	SUBCELLULAR LOCATION: Nucleus {ECO:0000255|PROSITE-ProRule:PRU00063, ECO:0000255|PROSITE-ProRule:PRU00475, ECO:0000269|PubMed:11980720, ECO:0000269|PubMed:15543136}. Note=Accumulates in pericentromeric heterochromatin during replication. Targeted to replication foci throughout S phase via its association with PCNA.	FUNCTION: Atypical tyrosine-protein kinase that plays a central role in chromatin remodeling and acts as a transcription regulator. Involved in DNA damage response by phosphorylating 'Tyr-142' of histone H2AX (H2AXY142ph). H2AXY142ph plays a central role in DNA repair and acts as a mark that distinguishes between apoptotic and repair responses to genotoxic stress. Essential component of the WICH …	3D-structure;ATP-binding;Acetylation;Alternative splicing;Bromodomain;Coiled coil;Complete proteome;DNA damage;Isopeptide bond;Kinase;Metal-binding;Nucleotide-binding;Nucleus;Phosphoprotein;Reference proteome;Transcription;Transcription regulation;Transferase;Tyrosine-protein kinase;Ubl conjugation;Williams-Beuren syndrome;Zinc;Zinc-finger
P49189	P49189;P49189-2	ALDH9A1	4-trimethylaminobutyraldehyde dehydrogenase	53.801	16	13	16	16	13	16	2256600	1854200	3988400	2.69973e+06	++++	By MS/MS	By MS/MS	By MS/MS	carnitine biosynthetic process [GO:0045329]; cellular aldehyde metabolic process [GO:0006081]; hormone metabolic process [GO:0042445]; neurotransmitter biosynthetic process [GO:0042136]; oxidation-reduction process [GO:0055114]	cytoplasm [GO:0005737]; cytosol [GO:0005829]; extracellular exosome [GO:0070062]	1-pyrroline dehydrogenase activity [GO:0033737]; 4-trimethylammoniobutyraldehyde dehydrogenase activity [GO:0047105]; aldehyde dehydrogenase (NAD) activity [GO:0004029]; aminobutyraldehyde dehydrogenase activity [GO:0019145]; glyceraldehyde-3-phosphate dehydrogenase (NAD+) (non-phosphorylating) activity [GO:0043878]	SUBCELLULAR LOCATION: Cytoplasm, cytosol {ECO:0000250|UniProtKB:Q9JLJ3}.	FUNCTION: Converts gamma-trimethylaminobutyraldehyde into gamma-butyrobetaine with high efficiency (in vitro). Can catalyze the irreversible oxidation of a broad range of aldehydes to the corresponding acids in an NAD-dependent reaction, but with low efficiency. {ECO:0000269|PubMed:10702312, ECO:0000269|PubMed:30914451, ECO:0000269|PubMed:8645224}.	3D-structure;Acetylation;Alternative initiation;Alternative splicing;Complete proteome;Cytoplasm;Direct protein sequencing;NAD;Oxidoreductase;Polymorphism;Reference proteome
P25788-2	P25788-2;P25788	PSMA3	Proteasome subunit alpha type-3	27.647	6	6	6	6	6	6	1641600	5008600	1435700	2695300	++++	By MS/MS	By MS/MS	By MS/MS	anaphase-promoting complex-dependent catabolic process [GO:0031145]; antigen processing and presentation of exogenous peptide antigen via MHC class I, TAP-dependent [GO:0002479]; Fc-epsilon receptor signaling pathway [GO:0038095]; interleukin-1-mediated signaling pathway [GO:0070498]; MAPK cascade [GO:0000165]; negative regulation of canonical Wnt signaling pathway [GO:0090090]; negative regulati…	cytoplasm [GO:0005737]; cytosol [GO:0005829]; extracellular exosome [GO:0070062]; nucleoplasm [GO:0005654]; nucleus [GO:0005634]; proteasome complex [GO:0000502]; proteasome core complex [GO:0005839]; proteasome core complex, alpha-subunit complex [GO:0019773]; synapse [GO:0045202]	endopeptidase activity [GO:0004175]; threonine-type endopeptidase activity [GO:0004298]; ubiquitin protein ligase binding [GO:0031625]	SUBCELLULAR LOCATION: Cytoplasm {ECO:0000269|PubMed:12181345}. Nucleus {ECO:0000269|PubMed:12181345}.	FUNCTION: Component of the 20S core proteasome complex involved in the proteolytic degradation of most intracellular proteins. This complex plays numerous essential roles within the cell by associating with different regulatory particles. Associated with two 19S regulatory particles, forms the 26S proteasome and thus participates in the ATP-dependent degradation of ubiquitinated proteins. The 26S…	3D-structure;Acetylation;Alternative splicing;Complete proteome;Cytoplasm;Direct protein sequencing;Host-virus interaction;Hydrolase;Nucleus;Phosphoprotein;Polymorphism;Protease;Proteasome;Reference proteome;Threonine protease
P10643	P10643	C7	Complement component C7	93.517	32	25	22	32	25	22	4551400	1714000	1787200	2684200	++++	By MS/MS	By MS/MS	By MS/MS	cellular sodium ion homeostasis [GO:0006883]; complement activation [GO:0006956]; complement activation, alternative pathway [GO:0006957]; complement activation, classical pathway [GO:0006958]; cytolysis [GO:0019835]; regulation of complement activation [GO:0030449]	extracellular exosome [GO:0070062]; extracellular region [GO:0005576]; membrane attack complex [GO:0005579]		SUBCELLULAR LOCATION: Secreted.	FUNCTION: Constituent of the membrane attack complex (MAC) that plays a key role in the innate and adaptive immune response by forming pores in the plasma membrane of target cells. C7 serves as a membrane anchor.	3D-structure;Complement alternate pathway;Complement pathway;Complete proteome;Cytolysis;Direct protein sequencing;Disease mutation;Disulfide bond;EGF-like domain;Glycoprotein;Immunity;Innate immunity;Membrane attack complex;Polymorphism;Reference proteome;Repeat;Secreted;Signal;Sushi
H0YAC1	H0YAC1;P03952;E9PBC5	KLKB1	Plasma kallikrein;Plasma kallikrein heavy chain;Plasma kallikrein light chain	76.773	23	20	21	23	20	21	4064400	2154800	1806600	2.67527e+06	++++	By MS/MS	By MS/MS	By MS/MS		extracellular region [GO:0005576]	heme binding [GO:0020037]; iron ion binding [GO:0005506]; monooxygenase activity [GO:0004497]; oxidoreductase activity, acting on paired donors, with incorporation or reduction of molecular oxygen [GO:0016705]; serine-type endopeptidase activity [GO:0004252]			Complete proteome;Disulfide bond;Heme;Hydrolase;Iron;Metal-binding;Monooxygenase;Oxidoreductase;Protease;Proteomics identification;Reference proteome;Serine protease
A0A0C4DH24	A0A0C4DH24	IGKV6-21		12.43	4	3	3	2	2	1	5643900	631580	1713600	2.66303e+06	++++	By MS/MS	By MS/MS	By MS/MS	adaptive immune response [GO:0002250]; immune response [GO:0006955]; immunoglobulin production [GO:0002377]	extracellular space [GO:0005615]; immunoglobulin complex [GO:0019814]; plasma membrane [GO:0005886]		SUBCELLULAR LOCATION: Secreted {ECO:0000303|PubMed:20176268, ECO:0000303|PubMed:22158414}. Cell membrane {ECO:0000303|PubMed:20176268, ECO:0000303|PubMed:22158414}.	FUNCTION: V region of the variable domain of immunoglobulin light chains that participates in the antigen recognition (PubMed:24600447). Immunoglobulins, also known as antibodies, are membrane-bound or secreted glycoproteins produced by B lymphocytes. In the recognition phase of humoral immunity, the membrane-bound immunoglobulins serve as receptors which, upon binding of a specific antigen, trig…	Adaptive immunity;Cell membrane;Complete proteome;Disulfide bond;Immunity;Immunoglobulin;Membrane;Polymorphism;Reference proteome;Secreted;Signal
P07108	P07108;B8ZWD1;A0A0A0MTI5;P07108-3;P07108-4;P07108-5	DBI	Acyl-CoA-binding protein	10.044	4	3	3	1	0	0	5192800	114750	2667200	2658250	++++	By MS/MS	By MS/MS	By MS/MS
Q96IY4	Q96IY4;A0A087WSY5;Q96IY4-2	CPB2	Carboxypeptidase B2	48.424	12	9	6	12	9	6	5408000	2088500	475640	2657380	++++	By MS/MS	By MS/MS	By MS/MS	blood coagulation [GO:0007596]; cellular response to glucose stimulus [GO:0071333]; fibrinolysis [GO:0042730]; liver regeneration [GO:0097421]; negative regulation of fibrinolysis [GO:0051918]; negative regulation of hepatocyte proliferation [GO:2000346]; negative regulation of plasminogen activation [GO:0010757]; positive regulation of extracellular matrix constituent secretion [GO:0003331]; pro…	cell [GO:0005623]; extracellular exosome [GO:0070062]; extracellular region [GO:0005576]; extracellular space [GO:0005615]	metallocarboxypeptidase activity [GO:0004181]; zinc ion binding [GO:0008270]	SUBCELLULAR LOCATION: Secreted.	FUNCTION: Cleaves C-terminal arginine or lysine residues from biologically active peptides such as kinins or anaphylatoxins in the circulation thereby regulating their activities. Down-regulates fibrinolysis by removing C-terminal lysine residues from fibrin that has already been partially degraded by plasmin. {ECO:0000269|PubMed:10574983}.	3D-structure;Alternative splicing;Blood coagulation;Carboxypeptidase;Complete proteome;Direct protein sequencing;Disulfide bond;Fibrinolysis;Glycoprotein;Hemostasis;Hydrolase;Metal-binding;Metalloprotease;Polymorphism;Protease;Reference proteome;Secreted;Signal;Zinc;Zymogen
P01742	P01742		Ig heavy chain V-I region EU	12.659	4	4	3	1	1	1	498300	5837.5	7446800	2.65031e+06	++++	By MS/MS	By matching	By MS/MS	B cell receptor signaling pathway [GO:0050853]; complement activation [GO:0006956]; complement activation, classical pathway [GO:0006958]; defense response to bacterium [GO:0042742]; Fc-epsilon receptor signaling pathway [GO:0038095]; Fc-gamma receptor signaling pathway involved in phagocytosis [GO:0038096]; immune response [GO:0006955]; innate immune response [GO:0045087]; leukocyte migration [G…	external side of plasma membrane [GO:0009897]; extracellular region [GO:0005576]; immunoglobulin complex, circulating [GO:0042571]; plasma membrane [GO:0005886]	antigen binding [GO:0003823]; immunoglobulin receptor binding [GO:0034987]	SUBCELLULAR LOCATION: Secreted {ECO:0000303|PubMed:20176268, ECO:0000303|PubMed:22158414}. Cell membrane {ECO:0000303|PubMed:20176268, ECO:0000303|PubMed:22158414}.	FUNCTION: V region of the variable domain of immunoglobulin heavy chains that participates in the antigen recognition (PubMed:24600447). Immunoglobulins, also known as antibodies, are membrane-bound or secreted glycoproteins produced by B lymphocytes. In the recognition phase of humoral immunity, the membrane-bound immunoglobulins serve as receptors which, upon binding of a specific antigen, trig…	Adaptive immunity;Cell membrane;Complete proteome;Direct protein sequencing;Disulfide bond;Immunity;Immunoglobulin;Membrane;Polymorphism;Pyrrolidone carboxylic acid;Reference proteome;Secreted;Signal
P32969	P32969;D6RAN4;H0Y9V9;E7ESE0	RPL9	60S ribosomal protein L9	21.863	7	7	11	7	7	11	875330	1021900	6014100	2637110	++++	By MS/MS	By MS/MS	By MS/MS	cytoplasmic translation [GO:0002181]; nuclear-transcribed mRNA catabolic process, nonsense-mediated decay [GO:0000184]; SRP-dependent cotranslational protein targeting to membrane [GO:0006614]; translation [GO:0006412]; translational initiation [GO:0006413]; viral transcription [GO:0019083]	cytosol [GO:0005829]; cytosolic large ribosomal subunit [GO:0022625]; focal adhesion [GO:0005925]; membrane [GO:0016020]; nucleus [GO:0005634]; ribosome [GO:0005840]	RNA binding [GO:0003723]; rRNA binding [GO:0019843]; structural constituent of ribosome [GO:0003735]			3D-structure;Acetylation;Complete proteome;Direct protein sequencing;Reference proteome;Ribonucleoprotein;Ribosomal protein
A0A0B4J1U3	A0A0B4J1U3	IGLV1-36		12.478	2	1	1	2	1	1	1528700	252890	6076500	2.61936e+06	++++	By MS/MS	By MS/MS	By MS/MS	adaptive immune response [GO:0002250]; immune response [GO:0006955]; immunoglobulin production [GO:0002377]	extracellular space [GO:0005615]; immunoglobulin complex [GO:0019814]; plasma membrane [GO:0005886]		SUBCELLULAR LOCATION: Secreted {ECO:0000303|PubMed:20176268, ECO:0000303|PubMed:22158414}. Cell membrane {ECO:0000303|PubMed:20176268, ECO:0000303|PubMed:22158414}.	FUNCTION: V region of the variable domain of immunoglobulin light chains that participates in the antigen recognition (PubMed:24600447). Immunoglobulins, also known as antibodies, are membrane-bound or secreted glycoproteins produced by B lymphocytes. In the recognition phase of humoral immunity, the membrane-bound immunoglobulins serve as receptors which, upon binding of a specific antigen, trig…	3D-structure;Adaptive immunity;Cell membrane;Complete proteome;Disulfide bond;Immunity;Immunoglobulin;Membrane;Polymorphism;Reference proteome;Secreted;Signal
P09960	P09960;P09960-4;P09960-2;P09960-3	LTA4H	Leukotriene A-4 hydrolase	69.284	22	20	20	22	20	20	3841100	2315900	1694300	2617100	++++	By MS/MS	By MS/MS	By MS/MS	cellular lipid metabolic process [GO:0044255]; cellular protein metabolic process [GO:0044267]; leukotriene biosynthetic process [GO:0019370]; leukotriene metabolic process [GO:0006691]; long-chain fatty acid biosynthetic process [GO:0042759]; neutrophil degranulation [GO:0043312]; peptide catabolic process [GO:0043171]	cytosol [GO:0005829]; extracellular exosome [GO:0070062]; extracellular region [GO:0005576]; ficolin-1-rich granule lumen [GO:1904813]; nucleoplasm [GO:0005654]; nucleus [GO:0005634]; tertiary granule lumen [GO:1904724]	aminopeptidase activity [GO:0004177]; epoxide hydrolase activity [GO:0004301]; leukotriene-A4 hydrolase activity [GO:0004463]; metalloaminopeptidase activity [GO:0070006]; peptidase activity [GO:0008233]; RNA binding [GO:0003723]; zinc ion binding [GO:0008270]	SUBCELLULAR LOCATION: Cytoplasm.	FUNCTION: Epoxide hydrolase that catalyzes the final step in the biosynthesis of the proinflammatory mediator leukotriene B4. Has also aminopeptidase activity. {ECO:0000269|PubMed:11917124, ECO:0000269|PubMed:12207002, ECO:0000269|PubMed:15078870, ECO:0000269|PubMed:18804029, ECO:0000269|PubMed:1897988, ECO:0000269|PubMed:1975494, ECO:0000269|PubMed:2244921}.	3D-structure;Acetylation;Alternative splicing;Complete proteome;Cytoplasm;Direct protein sequencing;Hydrolase;Leukotriene biosynthesis;Metal-binding;Metalloprotease;Phosphoprotein;Polymorphism;Protease;Reference proteome;Zinc
A0A0C4DH29	A0A0C4DH29	IGHV1-3		13.008	2	2	4	1	1	3	2257900	958730	4619900	2.61218e+06	++++	By MS/MS	By MS/MS	By MS/MS	B cell receptor signaling pathway [GO:0050853]; complement activation, classical pathway [GO:0006958]; defense response to bacterium [GO:0042742]; innate immune response [GO:0045087]; phagocytosis, engulfment [GO:0006911]; phagocytosis, recognition [GO:0006910]; positive regulation of B cell activation [GO:0050871]	external side of plasma membrane [GO:0009897]; immunoglobulin complex, circulating [GO:0042571]	antigen binding [GO:0003823]; immunoglobulin receptor binding [GO:0034987]	SUBCELLULAR LOCATION: Secreted {ECO:0000303|PubMed:20176268, ECO:0000303|PubMed:22158414}. Cell membrane {ECO:0000303|PubMed:20176268, ECO:0000303|PubMed:22158414}.	FUNCTION: V region of the variable domain of immunoglobulin heavy chains that participates in the antigen recognition (PubMed:24600447). Immunoglobulins, also known as antibodies, are membrane-bound or secreted glycoproteins produced by B lymphocytes. In the recognition phase of humoral immunity, the membrane-bound immunoglobulins serve as receptors which, upon binding of a specific antigen, trig…	Adaptive immunity;Cell membrane;Complete proteome;Disulfide bond;Immunity;Immunoglobulin;Membrane;Polymorphism;Reference proteome;Secreted;Signal
P53004	P53004	BLVRA	Biliverdin reductase A	33.428	12	11	10	12	11	10	2700900	3766400	1303300	2590200	++++	By MS/MS	By MS/MS	By MS/MS	heme catabolic process [GO:0042167]; oxidation-reduction process [GO:0055114]	cytosol [GO:0005829]; extracellular exosome [GO:0070062]	biliverdin reductase activity [GO:0004074]; zinc ion binding [GO:0008270]	SUBCELLULAR LOCATION: Cytoplasm.	FUNCTION: Reduces the gamma-methene bridge of the open tetrapyrrole, biliverdin IX alpha, to bilirubin with the concomitant oxidation of a NADH or NADPH cofactor.	3D-structure;Acetylation;Complete proteome;Cytoplasm;Direct protein sequencing;Metal-binding;NAD;NADP;Oxidoreductase;Phosphoprotein;Polymorphism;Reference proteome;Zinc
P61088	P61088;F8VQQ8;F8VSD4;F8VV71;Q5JXB2	UBE2N;UBE2NL	Ubiquitin-conjugating enzyme E2 N;Putative ubiquitin-conjugating enzyme E2 N-like	17.138	6	6	4	6	6	4	3147500	3368000	1251200	2588900	++++	By MS/MS	By MS/MS	By MS/MS	activation of MAPK activity [GO:0000187]; cellular protein modification process [GO:0006464]; DNA double-strand break processing [GO:0000729]; double-strand break repair via homologous recombination [GO:0000724]; double-strand break repair via nonhomologous end joining [GO:0006303]; histone ubiquitination [GO:0016574]; interleukin-1-mediated signaling pathway [GO:0070498]; JNK cascade [GO:0007254…	cytoplasm [GO:0005737]; cytosol [GO:0005829]; extracellular exosome [GO:0070062]; fibrillar center [GO:0001650]; nucleoplasm [GO:0005654]; nucleus [GO:0005634]; protein-containing complex [GO:0032991]; UBC13-MMS2 complex [GO:0031372]; UBC13-UEV1A complex [GO:0035370]; ubiquitin ligase complex [GO:0000151]	ATP binding [GO:0005524]; RNA binding [GO:0003723]; ubiquitin binding [GO:0043130]; ubiquitin conjugating enzyme activity [GO:0061631]; ubiquitin protein ligase binding [GO:0031625]; ubiquitin-protein transferase activity [GO:0004842]	SUBCELLULAR LOCATION: Nucleus {ECO:0000269|PubMed:19340006}. Cytoplasm {ECO:0000269|PubMed:19340006}.	FUNCTION: The UBE2V1-UBE2N and UBE2V2-UBE2N heterodimers catalyze the synthesis of non-canonical 'Lys-63'-linked polyubiquitin chains. This type of polyubiquitination does not lead to protein degradation by the proteasome. Mediates transcriptional activation of target genes. Plays a role in the control of progress through the cell cycle and differentiation. Plays a role in the error-free DNA repa…	3D-structure;ATP-binding;Acetylation;Complete proteome;Cytoplasm;DNA damage;DNA repair;Direct protein sequencing;Disulfide bond;Isopeptide bond;Nucleotide-binding;Nucleus;Reference proteome;Transferase;Ubl conjugation;Ubl conjugation pathway
P30153	P30153;B3KQV6;C9J9C1	PPP2R1A	Serine/threonine-protein phosphatase 2A 65 kDa regulatory subunit A alpha isoform	65.308	23	21	15	18	16	11	2545300	3099000	2106500	2583600	++++	By MS/MS	By MS/MS	By MS/MS	apoptotic process [GO:0006915]; ceramide metabolic process [GO:0006672]; chromosome segregation [GO:0007059]; ciliary basal body-plasma membrane docking [GO:0097711]; female meiotic nuclear division [GO:0007143]; G2/M transition of mitotic cell cycle [GO:0000086]; inactivation of MAPK activity [GO:0000188]; meiotic sister chromatid cohesion, centromeric [GO:0051754]; meiotic spindle elongation [G…	chromosome, centromeric region [GO:0000775]; cytoplasm [GO:0005737]; cytosol [GO:0005829]; dendrite [GO:0030425]; extracellular exosome [GO:0070062]; glutamatergic synapse [GO:0098978]; lateral plasma membrane [GO:0016328]; membrane [GO:0016020]; microtubule cytoskeleton [GO:0015630]; mitochondrion [GO:0005739]; nucleus [GO:0005634]; protein phosphatase type 2A complex [GO:0000159]	protein antigen binding [GO:1990405]; protein heterodimerization activity [GO:0046982]; protein phosphatase regulator activity [GO:0019888]; protein serine/threonine phosphatase activity [GO:0004722]	SUBCELLULAR LOCATION: Cytoplasm {ECO:0000250|UniProtKB:Q32PI5}. Nucleus {ECO:0000269|PubMed:30611118}. Chromosome, centromere {ECO:0000269|PubMed:16580887}. Lateral cell membrane {ECO:0000269|PubMed:15525651}. Cell projection, dendrite {ECO:0000269|PubMed:15525651}. Note=Centromeric localization requires the presence of BUB1. {ECO:0000269|PubMed:16580887}.	FUNCTION: The PR65 subunit of protein phosphatase 2A serves as a scaffolding molecule to coordinate the assembly of the catalytic subunit and a variable regulatory B subunit. Upon interaction with GNA12 promotes dephosphorylation of microtubule associated protein TAU/MAPT (PubMed:15525651). Required for proper chromosome segregation and for centromeric localization of SGO1 in mitosis (PubMed:1658…	3D-structure;Acetylation;Cell membrane;Cell projection;Centromere;Chromosome;Chromosome partition;Complete proteome;Cytoplasm;Direct protein sequencing;Disease mutation;Membrane;Mental retardation;Nucleus;Reference proteome;Repeat
P07451	P07451	CA3	Carbonic anhydrase 3	29.557	11	12	9	11	12	9	2743900	3223900	1755900	2.57457e+06	++++	By MS/MS	By MS/MS	By MS/MS	bicarbonate transport [GO:0015701]; response to bacterium [GO:0009617]; response to ethanol [GO:0045471]; response to oxidative stress [GO:0006979]	cytosol [GO:0005829]	carbonate dehydratase activity [GO:0004089]; nickel cation binding [GO:0016151]; phosphatase activity [GO:0016791]; zinc ion binding [GO:0008270]	SUBCELLULAR LOCATION: Cytoplasm.	FUNCTION: Reversible hydration of carbon dioxide.	3D-structure;Acetylation;Complete proteome;Cytoplasm;Glutathionylation;Lyase;Metal-binding;Phosphoprotein;Polymorphism;Reference proteome;Zinc
Q9BWD1	Q9BWD1;Q9BWD1-2	ACAT2	Acetyl-CoA acetyltransferase, cytosolic	41.35	10	12	12	10	12	12	2169000	1393600	4092500	2551700	++++	By MS/MS	By MS/MS	By MS/MS	cholesterol biosynthetic process [GO:0006695]; fatty acid beta-oxidation [GO:0006635]; lipid metabolic process [GO:0006629]	cytoplasm [GO:0005737]; cytosol [GO:0005829]; extracellular exosome [GO:0070062]; mitochondrion [GO:0005739]; nucleolus [GO:0005730]; nucleus [GO:0005634]	acetyl-CoA C-acetyltransferase activity [GO:0003985]; acetyl-CoA C-acyltransferase activity [GO:0003988]	SUBCELLULAR LOCATION: Cytoplasm, cytosol {ECO:0000305|PubMed:7911016}.	FUNCTION: Involved in the biosynthetic pathway of cholesterol. {ECO:0000303|PubMed:15733928}.	3D-structure;Acetylation;Acyltransferase;Alternative splicing;Complete proteome;Cytoplasm;Direct protein sequencing;Polymorphism;Reference proteome;Transferase
A0A075B6J5	A0A075B6J5	IGLV2-23		11.893	1	1	1	1	1	1	190780	223300	7227600	2.54723e+06	++++	By MS/MS	By MS/MS	By MS/MS	complement activation [GO:0006956]; complement activation, classical pathway [GO:0006958]; Fc-epsilon receptor signaling pathway [GO:0038095]; Fc-gamma receptor signaling pathway involved in phagocytosis [GO:0038096]; immune response [GO:0006955]; immunoglobulin production [GO:0002377]; leukocyte migration [GO:0050900]; receptor-mediated endocytosis [GO:0006898]; regulation of complement activati…	extracellular region [GO:0005576]; extracellular space [GO:0005615]; immunoglobulin complex [GO:0019814]; plasma membrane [GO:0005886]	antigen binding [GO:0003823]	SUBCELLULAR LOCATION: Secreted {ECO:0000303|PubMed:20176268, ECO:0000303|PubMed:22158414}. Cell membrane {ECO:0000303|PubMed:20176268, ECO:0000303|PubMed:22158414}.	FUNCTION: V region of the variable domain of immunoglobulin light chains that participates in the antigen recognition (PubMed:24600447). Immunoglobulins, also known as antibodies, are membrane-bound or secreted glycoproteins produced by B lymphocytes. In the recognition phase of humoral immunity, the membrane-bound immunoglobulins serve as receptors which, upon binding of a specific antigen, trig…	Adaptive immunity;Cell membrane;Complete proteome;Direct protein sequencing;Disulfide bond;Immunity;Immunoglobulin;Membrane;Polymorphism;Pyrrolidone carboxylic acid;Reference proteome;Secreted;Signal
P17174	P17174;P17174-2	GOT1	Aspartate aminotransferase, cytoplasmic	46.247	19	18	18	19	18	18	2075100	2721500	2830200	2.54227e+06	++++	By MS/MS	By MS/MS	By MS/MS	2-oxoglutarate metabolic process [GO:0006103]; aspartate biosynthetic process [GO:0006532]; aspartate catabolic process [GO:0006533]; aspartate metabolic process [GO:0006531]; cellular amino acid biosynthetic process [GO:0008652]; cellular response to insulin stimulus [GO:0032869]; cellular response to mechanical stimulus [GO:0071260]; fatty acid homeostasis [GO:0055089]; gluconeogenesis [GO:0006…	axon terminus [GO:0043679]; cytoplasm [GO:0005737]; cytosol [GO:0005829]; extracellular exosome [GO:0070062]; lysosome [GO:0005764]; nucleoplasm [GO:0005654]; nucleus [GO:0005634]	carboxylic acid binding [GO:0031406]; L-aspartate:2-oxoglutarate aminotransferase activity [GO:0004069]; L-cysteine:2-oxoglutarate aminotransferase activity [GO:0047801]; phosphatidylserine decarboxylase activity [GO:0004609]; pyridoxal phosphate binding [GO:0030170]	SUBCELLULAR LOCATION: Cytoplasm {ECO:0000269|PubMed:1974457}.	FUNCTION: Biosynthesis of L-glutamate from L-aspartate or L-cysteine. Important regulator of levels of glutamate, the major excitatory neurotransmitter of the vertebrate central nervous system. Acts as a scavenger of glutamate in brain neuroprotection. The aspartate aminotransferase activity is involved in hepatic glucose synthesis during development and in adipocyte glyceroneogenesis. Using L-cy…	3D-structure;Alternative splicing;Amino-acid biosynthesis;Aminotransferase;Complete proteome;Cytoplasm;Direct protein sequencing;Phosphoprotein;Polymorphism;Pyridoxal phosphate;Reference proteome;Transferase
P58546	P58546;C9JL85	MTPN	Myotrophin	12.895	4	3	3	4	3	3	1029300	1873500	4717200	2540000	++++	By MS/MS	By MS/MS	By MS/MS	catecholamine metabolic process [GO:0006584]; cellular response to mechanical stimulus [GO:0071260]; cerebellar granule cell differentiation [GO:0021707]; neuron differentiation [GO:0030182]; positive regulation of cardiac muscle hypertrophy [GO:0010613]; positive regulation of cell growth [GO:0030307]; positive regulation of macromolecule biosynthetic process [GO:0010557]; positive regulation of…	axon [GO:0030424]; cytosol [GO:0005829]; F-actin capping protein complex [GO:0008290]; nucleus [GO:0005634]; perinuclear region of cytoplasm [GO:0048471]	sequence-specific DNA binding [GO:0043565]	SUBCELLULAR LOCATION: Cytoplasm {ECO:0000305}. Nucleus {ECO:0000250}. Cytoplasm, perinuclear region {ECO:0000250}.	FUNCTION: Promotes dimerization of NF-kappa-B subunits and regulates NF-kappa-B transcription factor activity (By similarity). Plays a role in the regulation of the growth of actin filaments. Inhibits the activity of the F-actin-capping protein complex formed by the CAPZA1 and CAPZB heterodimer. Promotes growth of cardiomyocytes, but not cardiomyocyte proliferation. Promotes cardiac muscle hypert…	3D-structure;ANK repeat;Acetylation;Complete proteome;Cytoplasm;Nucleus;Phosphoprotein;Reference proteome;Repeat
P45974-2	P45974-2;P45974	USP5	Ubiquitin carboxyl-terminal hydrolase 5	93.307	31	33	25	30	32	25	2824600	3523100	1262200	2.53663e+06	++++	By MS/MS	By MS/MS	By MS/MS	positive regulation of proteasomal ubiquitin-dependent protein catabolic process [GO:0032436]; protein deubiquitination [GO:0016579]; protein K48-linked deubiquitination [GO:0071108]; protein ubiquitination [GO:0016567]; ubiquitin-dependent protein catabolic process [GO:0006511]	cytosol [GO:0005829]; lysosome [GO:0005764]	cysteine-type endopeptidase activity [GO:0004197]; thiol-dependent ubiquitin-specific protease activity [GO:0004843]; thiol-dependent ubiquitinyl hydrolase activity [GO:0036459]; ubiquitin binding [GO:0043130]; zinc ion binding [GO:0008270]		FUNCTION: Cleaves linear and branched multiubiquitin polymers with a marked preference for branched polymers. Involved in unanchored 'Lys-48'-linked polyubiquitin disassembly. Binds linear and 'Lys-63'-linked polyubiquitin with a lower affinity. Knock-down of USP5 causes the accumulation of p53/TP53 and an increase in p53/TP53 transcriptional activity because the unanchored polyubiquitin that acc…	3D-structure;Acetylation;Alternative splicing;Complete proteome;Direct protein sequencing;Disulfide bond;Hydrolase;Metal-binding;Phosphoprotein;Protease;Reference proteome;Repeat;Thiol protease;Ubl conjugation pathway;Zinc;Zinc-finger
C9JIF9	C9JIF9;P13798	APEH	Acylamino-acid-releasing enzyme	81.673	22	21	19	22	21	19	1340700	4999300	1247900	2529300	++++	By MS/MS	By MS/MS	By MS/MS		cytosol [GO:0005829]; nuclear membrane [GO:0031965]	serine-type endopeptidase activity [GO:0004252]			Complete proteome;Proteomics identification;Reference proteome
K7EMC9	K7EMC9;Q969T9;B4DFG2;K7ENL2	WBP2	WW domain-binding protein 2	27.55	5	5	4	1	1	0	2607300	2635900	2338800	2.52733e+06	++++	By MS/MS	By MS/MS	By MS/MS	cellular response to estrogen stimulus [GO:0071391]; positive regulation of gene expression, epigenetic [GO:0045815]	nuclear chromatin [GO:0000790]	transcription coactivator activity [GO:0003713]			Complete proteome;Proteomics identification;Reference proteome
P04264	P04264;CON__P04264	KRT1	Keratin, type II cytoskeletal 1	66.038	39	38	33	30	29	24	1902300	3261900	2392800	2519000	++++	By MS/MS	By MS/MS	By MS/MS	complement activation, lectin pathway [GO:0001867]; cornification [GO:0070268]; establishment of skin barrier [GO:0061436]; fibrinolysis [GO:0042730]; keratinization [GO:0031424]; negative regulation of inflammatory response [GO:0050728]; neutrophil degranulation [GO:0043312]; peptide cross-linking [GO:0018149]; protein heterotetramerization [GO:0051290]; regulation of angiogenesis [GO:0045765]; …	blood microparticle [GO:0072562]; collagen-containing extracellular matrix [GO:0062023]; cornified envelope [GO:0001533]; cytoskeleton [GO:0005856]; cytosol [GO:0005829]; extracellular exosome [GO:0070062]; extracellular region [GO:0005576]; extracellular space [GO:0005615]; ficolin-1-rich granule lumen [GO:1904813]; keratin filament [GO:0045095]; membrane [GO:0016020]; nucleus [GO:0005634]	carbohydrate binding [GO:0030246]; protein heterodimerization activity [GO:0046982]; signaling receptor activity [GO:0038023]; structural constituent of epidermis [GO:0030280]	SUBCELLULAR LOCATION: Cell membrane {ECO:0000269|PubMed:17956333}. Note=Located on plasma membrane of neuroblastoma NMB7 cells.	FUNCTION: May regulate the activity of kinases such as PKC and SRC via binding to integrin beta-1 (ITB1) and the receptor of activated protein C kinase 1 (RACK1). In complex with C1QBP is a high affinity receptor for kininogen-1/HMWK. {ECO:0000269|PubMed:17956333, ECO:0000269|PubMed:21544310}.	3D-structure;Cell membrane;Citrullination;Coiled coil;Complete proteome;Direct protein sequencing;Disease mutation;Ichthyosis;Intermediate filament;Keratin;Membrane;Methylation;Palmoplantar keratoderma;Phosphoprotein;Polymorphism;Reference proteome
Q06323	Q06323;Q06323-3;Q06323-2	PSME1	Proteasome activator complex subunit 1	28.723	10	10	12	10	10	12	3047200	1849400	2557000	2.48453e+06	++++	By MS/MS	By MS/MS	By MS/MS	anaphase-promoting complex-dependent catabolic process [GO:0031145]; antigen processing and presentation of exogenous peptide antigen via MHC class I, TAP-dependent [GO:0002479]; Fc-epsilon receptor signaling pathway [GO:0038095]; interleukin-1-mediated signaling pathway [GO:0070498]; MAPK cascade [GO:0000165]; negative regulation of canonical Wnt signaling pathway [GO:0090090]; negative regulati…	cytoplasm [GO:0005737]; cytosol [GO:0005829]; extracellular exosome [GO:0070062]; nucleoplasm [GO:0005654]; proteasome activator complex [GO:0008537]; proteasome complex [GO:0000502]	endopeptidase activator activity [GO:0061133]		FUNCTION: Implicated in immunoproteasome assembly and required for efficient antigen processing. The PA28 activator complex enhances the generation of class I binding peptides by altering the cleavage pattern of the proteasome.	3D-structure;Alternative splicing;Complete proteome;Direct protein sequencing;Polymorphism;Proteasome;Reference proteome
E5RJF6	E5RJF6	CA1		9.4069	5	5	5	1	1	1	3224100	4185900	5772.5	2.47192e+06	++++	By matching	By MS/MS	By matching	one-carbon metabolic process [GO:0006730]	cytoplasm [GO:0005737]	carbonate dehydratase activity [GO:0004089]; zinc ion binding [GO:0008270]			Complete proteome;Proteomics identification;Reference proteome
P35611	P35611;P35611-3;E7EV99;E7ENY0;P35611-2;P35611-6;P35611-5;A0A0A0MSR2;H0Y9H2	ADD1	Alpha-adducin	80.954	24	25	19	3	5	2	2806800	3341600	1214500	2454300	++++	By MS/MS	By MS/MS	By MS/MS
P62736	P62736;P63267;P63267-2	ACTA2;ACTG2	Actin, aortic smooth muscle;Actin, gamma-enteric smooth muscle	42.009	25	23	17	1	2	1	3314800	2626400	1401600	2447600	++++	By MS/MS	By MS/MS	By MS/MS	glomerular mesangial cell development [GO:0072144]; mesenchyme migration [GO:0090131]; muscle contraction [GO:0006936]; positive regulation of gene expression [GO:0010628]; positive regulation of transcription, DNA-templated [GO:0045893]; regulation of blood pressure [GO:0008217]; response to virus [GO:0009615]; vascular smooth muscle contraction [GO:0014829]	actin cytoskeleton [GO:0015629]; cell body [GO:0044297]; cytoplasm [GO:0005737]; cytosol [GO:0005829]; extracellular exosome [GO:0070062]; extracellular space [GO:0005615]; filopodium [GO:0030175]; lamellipodium [GO:0030027]; protein-containing complex [GO:0032991]; smooth muscle contractile fiber [GO:0030485]	ATP binding [GO:0005524]; protein kinase binding [GO:0019901]	SUBCELLULAR LOCATION: Cytoplasm, cytoskeleton.	FUNCTION: Actins are highly conserved proteins that are involved in various types of cell motility and are ubiquitously expressed in all eukaryotic cells.	ATP-binding;Acetylation;Aortic aneurysm;Complete proteome;Cytoplasm;Cytoskeleton;Disease mutation;Isopeptide bond;Methylation;Muscle protein;Nucleotide-binding;Oxidation;Polymorphism;Reference proteome
Q8NHU6-2	Q8NHU6-2;Q8NHU6	TDRD7	Tudor domain-containing protein 7	115.34	3	2	4	3	2	4	1506900	2701300	3129400	2.44587e+06	++++	By MS/MS	By MS/MS	By MS/MS	lens fiber cell differentiation [GO:0070306]; lens morphogenesis in camera-type eye [GO:0002089]; posttranscriptional regulation of gene expression [GO:0010608]; spermatogenesis [GO:0007283]	chromatoid body [GO:0033391]; cytoplasm [GO:0005737]; mitochondrial matrix [GO:0005759]; ribonucleoprotein granule [GO:0035770]	mRNA binding [GO:0003729]; protein N-terminus binding [GO:0047485]	SUBCELLULAR LOCATION: Cytoplasm {ECO:0000269|PubMed:21436445}. Note=Localizes to cytoplasmic RNA granules. Present in chromatoid body (CB) of spermatids (mammalian counterpart of germplasm, pole plasm or polar granules in Drosophila germ cells), also named processing bodies (P-bodies) in somatic cells. Detected in the multilobular cytoplasmic CBs (also called intermitochondrial cementin) in pachy…	FUNCTION: Component of specific cytoplasmic RNA granules involved in post-transcriptional regulation of specific genes: probably acts by binding to specific mRNAs and regulating their translation. Required for lens transparency during lens development, by regulating translation of genes such as CRYBB3 and HSPB1 in the developing lens. Also required during spermatogenesis. {ECO:0000269|PubMed:2143…	3D-structure;Alternative splicing;Cataract;Complete proteome;Cytoplasm;Differentiation;Disease mutation;Phosphoprotein;Polymorphism;RNA-binding;Reference proteome;Repeat;Spermatogenesis
B4DPQ0	B4DPQ0;F5H2D0;P00736	C1R	Complement C1r subcomponent;Complement C1r subcomponent heavy chain;Complement C1r subcomponent light chain	81.889	22	24	21	21	21	19	3041500	2070900	2116900	2.40977e+06	++++	By MS/MS	By MS/MS	By MS/MS	complement activation, classical pathway [GO:0006958]		calcium ion binding [GO:0005509]; serine-type endopeptidase activity [GO:0004252]			Complete proteome;Disulfide bond;EGF-like domain;Hydrolase;Protease;Proteomics identification;Reference proteome;Repeat;Signal;Sushi
P09382	P09382	LGALS1	Galectin-1	14.716	7	7	7	7	7	7	3289900	1493900	2430800	2.40487e+06	++++	By MS/MS	By MS/MS	By MS/MS	apoptotic process [GO:0006915]; cellular protein metabolic process [GO:0044267]; cellular response to glucose stimulus [GO:0071333]; cellular response to organic cyclic compound [GO:0071407]; myoblast differentiation [GO:0045445]; negative regulation of cell-substrate adhesion [GO:0010812]; negative regulation of neuron projection development [GO:0010977]; plasma cell differentiation [GO:0002317]…	cell surface [GO:0009986]; collagen-containing extracellular matrix [GO:0062023]; cytoplasm [GO:0005737]; cytosol [GO:0005829]; endoplasmic reticulum lumen [GO:0005788]; extracellular exosome [GO:0070062]; extracellular region [GO:0005576]; extracellular space [GO:0005615]; intracellular [GO:0005622]; nucleus [GO:0005634]	carbohydrate binding [GO:0030246]; lactose binding [GO:0030395]; laminin binding [GO:0043236]; protein homodimerization activity [GO:0042803]; RNA binding [GO:0003723]	SUBCELLULAR LOCATION: Secreted, extracellular space, extracellular matrix {ECO:0000269|PubMed:14617626}.	FUNCTION: Lectin that binds beta-galactoside and a wide array of complex carbohydrates. Plays a role in regulating apoptosis, cell proliferation and cell differentiation. Inhibits CD45 protein phosphatase activity and therefore the dephosphorylation of Lyn kinase. Strong inducer of T-cell apoptosis. {ECO:0000269|PubMed:14617626, ECO:0000269|PubMed:18796645, ECO:0000269|PubMed:19497882, ECO:000026…	3D-structure;Acetylation;Apoptosis;Complete proteome;Direct protein sequencing;Extracellular matrix;Lectin;Phosphoprotein;Reference proteome;Secreted
[truncated: 4,381 more rows]
