# Supplementary material for: Sperm proteins and cancer‐testis antigens are released by the seminiferous tubules in mice and men
Source: FASEB J. 2021 Feb 10;35(3):e21397. doi: 10.1096/fj.202002484R (PMC7898903; doi:10.1096/fj.202002484R)
Supplement: Supplementary file 7 — Supplementary Material [file FSB2-35-e21397-s009.xlsx]

## Sheet: Supp Dataset 6 details
Supplemental Dataset 6 details	Human TIF proteins that are enriched in the testis
Blue columns:	Source data is human TIF proteome (see SI Dataset 5)
Purple columns:	Data from various online sources, see below
Green columns:	Data from www.proteinatlas.org/humanproteome/testis, n=1079 proteins deemed to be testis specific based on RNASeq analysis of a range of tissues
Specific column explanations:
mRNA expressed in adluminal germ cells in human? Chalmel et al 2007	Microarray dataset published by Chalmel et al 2007, PNAS, 104(20):8346. Data accessed via www.germonline.org
Protein localisation in particular germ cells in human testis? Human Protein Atlas	Immunohistochemical data viewed on Human Protein Atlas at www.proteinatlas.org
Confirmed by IHC as enriched in adluminal germ cells?	A yes/no assessment of whether there is good immunohistochemical evidence for the protein being specifically expressed or highly enriched in adluminal germ cells in the human testis, based on Human Protein Atlas data
Orthologue shows a significant reduction in mouse TIF with DTX? P value DTX/Control	The mouse orthologue of the human protein was investigated in mouse TIF in control vs DTX-treated mice. A p value denotes a significant decrease of the mouse orthologue in mouse TIF after DTX-induced seminiferous epithelial ablation (SI Dataset 1B).
Present in human plasma?	Indicates whether the protein has been detected in human plasma according to the Human Plasma Proteome database, www.plasmaproteomedatabase.org
Present in human seminal plasma? Rolland et al 2013	Indicates whether the protein has been detected in human seminal plasma according to Rolland et al 2013, Hum Reprod, 28(1):199
RNA TS TPM	Tissue specific (TS) RNA in testis, shown as Transcripts Per Million (TPM), see www.proteinatlas.org/humanproteome/testis
TPM max in non-specific	The maximum Transcripts per Million (TPM) values of this testis-specific transcript in other tissues, deemed to be very low-non specific expression, see www.proteinatlas.org/humanproteome/testis
Abbreviations:
Sgonia: spermatogonia
PS: pachytene spermatocytes
rST: round spermatids
eST: elongating and/or elongated spermatids
NS: not significant
IHC: immunohistochemistry

## Sheet: Supp Dataset 6
Supplemental Dataset 6. Proteins in human TIF that are likely to be enriched in the testis according to genomic and proteomic studies in human tissues (Djureinovic et al, 2014, Mol Hum Reprod, 20(6):476 and www.proteinatlas.org).
Gene symbol	Gene synonyms	Gene description	Majority protein IDs	Mw (kDa)	Relative abundance in human TIF	Unique peptides Patient 1	Unique peptides Patient 2	Unique peptides Patient 3	iBAQ Patient 1	iBAQ Patient 2	iBAQ Patient 3	Average iBAQ	mRNA expressed in adluminal germ cells in human? Chalmel et al 2007	Protein localisation in particular germ cells in human testis? Human Protein Atlas	Confirmed by IHC as enriched in adluminal germ cells?	Orthologue shows a significant reduction in mouse TIF with DTX? P value DTX/Control	Present in human plasma? Human Plasma Proteome	Present in human seminal plasma? Rolland et al 2013	Protein class	Evidence	Reliability (IHC)	RNA TS TPM	TPM max in non-specific
PAGE2B	CT16.5	PAGE family member 2B	Q5JRK9;X6R922;Q5JRL0	12.041	++++	2	2	1	2243300	1292900	2994400	2.17687e+06	Not available	Sgonia	No	No mouse orthologue	Yes	No	Predicted intracellular proteins	Evidence at protein level	Supported	testis: 84.8	bone marrow: 2.8
TKTL1	TKR, TKT2	Transketolase like 1	P51854;P51854-4;P51854-1	65.333	++++	14	12	11	2442300	1061300	1142700	1.54877e+06	PS>rST	Sgonia, some PS	No	NS	Yes	Yes	Enzymes, Predicted intracellular proteins	Evidence at protein level	Enhanced	testis: 225.8	heart muscle,lung: 1.5
DCUN1D1	DCUN1L1, RP42, SCCRO, SCRO, Tes3	Defective in cullin neddylation 1 domain containing 1	Q96GG9;C9JVE2;C9J8R4	30.124	+++	7	7	5	909170	1502500	203050	871573	PS>rST	Uncertain	No	NS	No	Yes	Predicted intracellular proteins	Evidence at protein level	Uncertain	testis: 391.8	thyroid gland: 29.4
LDHC	CT32	Lactate dehydrogenase C	P07864;F5H245;G3XAP5;F5H155	36.311	+++	9	9	8	651380	398590	1445100	831690	PS>rST	PS, rST, eST	Yes	5.06e-08	Yes	Yes	Enzymes, Predicted intracellular proteins	Evidence at protein level	Enhanced	testis: 472.9	thyroid gland: 1.1
TUBA3C	bA408E5.3, TUBA2	Tubulin alpha 3c	Q13748;Q13748-2;Q6PEY2	49.959	+++	2	2	2	340270	552380	780670	557773	PS>rST	Uncertain	No	Orthologue not detected	Yes	Yes	Predicted intracellular proteins	Evidence at protein level	Uncertain	testis: 513.8	epididymis: 0.2
INSL3	MGC119818, MGC119819, RLF, RLNL	Insulin like 3	P51460	14.502	+++	2	2	2	579890	99266	738500	472552	Not available	Leydig cells	No	Increased (p=1.93E-05)	No	No	Disease related genes, Predicted secreted proteins	Evidence at protein level	Enhanced	testis: 772.7	appendix: 6.4
PAGE5	CT16.1, CT16.2, PAGE-5	PAGE family member 5	Q96GU1-2;Q96GU1;Q5JUL1	11.777	+++	5	3	3	864990	122460	326990	438147	Not available	Sgonia	No	No mouse orthologue	No	No	Predicted intracellular proteins	Evidence at protein level	Supported	testis: 41.0	fallopian tube,liver: 0.5
HSPA4L	APG-1, HSPH3, Osp94	Heat shock protein family A (Hsp70) member 4 like	O95757;E9PDE8;D6RJ96	94.511	+++	18	18	22	504260	371270	378740	418090	rST>PS	PS, rST, eST	Yes	4.71e-07	Yes	Yes	Plasma proteins, Predicted intracellular proteins	Evidence at protein level	Enhanced	testis: 193.3	parathyroid gland: 24.0
LYAR	ZC2HC2, ZLYAR	Ly1 antibody reactive	Q9NX58;D6RDJ1	43.614	+++	4	3	2	894930	33402	9239.6	312524	PS>rST	Nuclear in rST only	Yes	3.1e-05	No	No	Predicted intracellular proteins, Transcription factors	Evidence at protein level	Enhanced	testis: 185.7	lymph node: 27.6
GAGE13	GAGE12A	G antigen 13	A0A087X111;Q9UEU5;Q6NT46;Q4V326;Q13066	12.957	+++	2	2	2	453750	169580	170970	264767	Not available	Sgonia, early PS	No	No mouse orthologue	No	No	Predicted intracellular proteins	Evidence at protein level	Supported	testis: 59.6	stomach: 0.1
TKTL2	DKFZP434L1717, FLJ32975	Transketolase like 2	Q9H0I9	67.876	+++	9	7	5	347940	181070	231190	253400	Not available	Not available	No	0.00161	No	Yes	Enzymes, Predicted intracellular proteins	Evidence at protein level		testis: 103.8	spleen: 0.2
HIST1H2BA	bA317E16.3, H2BFU, STBP, TSH2B	Histone cluster 1 H2B family member a	Q96A08	14.167	+++	0	1	2	0	553400	70018	207806	Not available	Nuclear in all germ cells	No	Increased (p=1.57E-10)	Yes	Yes	Predicted intracellular proteins	Evidence at protein level	Enhanced	testis: 11.1	all non-specific tissues: 0.0
TTC21A	IFT139A, STI2	Tetratricopeptide repeat domain 21A	Q8NDW8-5;Q8NDW8;Q8NDW8-7;A0A0B4J1Y2;Q8NDW8-6	148.72	+++	4	4	3	30360	9637	517780	185926	PS>rST	PS, rST and eST	Yes	NS	Yes	No	Predicted intracellular proteins	Evidence at protein level	Enhanced	testis: 39.4	fallopian tube: 1.5
YBX2	Contrin, CSDA3, MSY2	Y-box binding protein 2	Q9Y2T7	38.517	+++	4	4	3	148160	234910	107380	163483	PS, rST	PS, rST and eST	Yes	6.35e-08	Yes	No	Predicted intracellular proteins, Transcription factors	Evidence at protein level	Enhanced	testis: 385.4	adipose tissue: 6.0
TSPY8		Testis specific protein, Y-linked 8	A6NDJ3;P0CV98;A6NKD2;P0CW01;P0CV99;C9JPU3;A4FUW6;F2Z2I4;A6NGT6;A6NEC3;R4GMP3;P0CW00;Q01534;A6NGL4;Q01534-2	35.13	+++	3	3	2	215480	86497	186240	162739	Not available	Sgonia	No	No mouse orthologue	No	No	Predicted intracellular proteins	Evidence at protein level	Supported	testis: 1.3	all non-specific tissues: 0.0
PAGE2	CT16.4, GAGEC2, MGC62094, PAGE-2	PAGE family member 2	Q7Z2X7	12.09	+++	1	1	0	366820	100570	0	155797	Not available	Sgonia	No	No mouse orthologue	No	No	Predicted intracellular proteins	Evidence at protein level	Supported	testis: 43.8	placenta: 1.0
MAGEA4	CT1.4, MAGE-41, MAGE-X2, MAGE4, MAGE4A, MAGE4B, MGC21336	MAGE family member A4	P43358;C9JZJ5;C9J9C2;C9JK50;C9JIR1	34.899	+++	4	2	5	171350	43887	220230	145156	Not available	Sgonia, some PS	No	No mouse orthologue	Yes	No	Cancer-related genes, Predicted intracellular proteins, Predicted membrane proteins	Evidence at protein level	Enhanced	testis: 44.7	placenta: 6.3
CT47A1	CT47.1	Cancer/testis antigen family 47, member A1	Q5JQC4	30.1	+++	4	1	1	246990	94818	77638	139815	Not available	Sgonia	No	No mouse orthologue	No	Yes	Predicted intracellular proteins	Evidence at protein level	Supported	testis: 1.4	all non-specific tissues: 0.0
SLC2A14	GLUT14, SLC2A3P3	Solute carrier family 2 member 14	Q8TDB8-4;Q8TDB8-2;Q8TDB8;Q8TDB8-5	44.891	+++	1	1	0	135840	226060	0	120633	PS>rST	late PS, rST and eST	Yes	No mouse orthologue	No	Yes	Predicted intracellular proteins, Predicted membrane proteins, Transporters	Evidence at protein level	Supported	testis: 148.8	ovary: 4.2
DDX4	VASA	DEAD-box helicase 4	Q9NQI0-2;Q9NQI0-4;Q9NQI0;Q9NQI0-3;D6RCM4	75.82	+++	12	8	9	128940	98631	128070	118547	PS>rST	All germ cells	No	7.99e-06	Yes	No	Enzymes, Predicted intracellular proteins	Evidence at protein level	Enhanced	testis: 270.5	tonsil: 0.5
PBK	CT84, FLJ14385, Nori-3, SPK, TOPK	PDZ binding kinase	Q96KB5;Q96KB5-2	36.085	+++	4	4	4	182650	71794	94093	116179	PS>rST	Variable expression in most germ cells	No	NS	Yes	No	Enzymes, Plasma proteins, Predicted intracellular proteins	Evidence at protein level	Enhanced	testis: 108.8	lymph node: 13.3
PAGE1	CT16.3, GAGE-9, GAGEB1, PAGE-1	PAGE family member 1	O75459	16.15	+++	2	2	1	166670	104750	66912	112777	Not available	Sgonia and PS	No	No mouse orthologue	Yes	No	Predicted intracellular proteins	Evidence at protein level	Enhanced	testis: 25.1	epididymis,placenta: 0.1
BAG5		BCL2 associated athanogene 5	Q9UL15;Q9UL15-2;G3V274	51.199	+++	10	10	6	139190	121190	46309	102230	rST>PS	eST, rST, some sgonia	No	0.000529	Yes	No	Predicted intracellular proteins	Evidence at protein level	Enhanced	testis: 241.5	thyroid gland: 38.5
PPM1G	PP2CG, PP2Cgamma	Protein phosphatase, Mg2+/Mn2+ dependent 1G	O15355	59.271	+++	6	2	5	169530	16802	100890	95740.7	PS, rST	Nuclear staining in most germ cells	No	0.000823	Yes	No	Enzymes, Predicted intracellular proteins	Evidence at protein level	Enhanced	testis: 337.3	lymph node: 65.2
HIST1H1T	H1FT, H1t	Histone cluster 1 H1 family member t	P22492	22.019	+++	1	2	0	64106	212200	0	92102	Not available	Nuclear in all germ cells	No	NS	Yes	No	Predicted intracellular proteins	Evidence at protein level	Enhanced	testis: 1.4	appendix,breast,prostate: 0.1
PSMA8	MGC26605, PSMA7L	Proteasome subunit alpha 8	Q8TAA3-2;Q8TAA3-5;Q8TAA3;A0A087WYS6	23.702	+++	2	1	2	180090	90214	5092.7	91798.9	Not available	Not available	No	1.13e-06	Yes	Yes	Enzymes, Plasma proteins, Predicted intracellular proteins	Evidence at protein level		testis: 39.0	lymph node,tonsil: 1.9
SHCBP1L	C1orf14	SHC binding and spindle associated 1 like	Q9BZQ2-3;Q9BZQ2;Q9BZQ2-2	72.631	+++	7	7	2	134920	114150	18599	89223	PS>rST	PS, rST and eST	Yes	7.15e-07	Yes	No	Predicted intracellular proteins	Evidence at protein level	Enhanced	testis: 98.9	all non-specific tissues: 0.0
TEX101	CT131, MGC4766, SGRG, SPATA44	Testis expressed 101	Q9BY14;Q9BY14-2	26.667	+++	1	1	1	45633	65207	97185	69341.7	PS>rST	PS, rST and eST	Yes	NS	No	Yes	Predicted membrane proteins, Predicted secreted proteins	Evidence at protein level	Enhanced	testis: 173.9	skin: 1.6
TRIP13	16E1BP	Thyroid hormone receptor interactor 13	Q15645	48.55	+++	7	7	4	102540	65469	31360	66456.3	PS>rST	In most germ cells, strongest in eST	No	NS	Yes	No	Predicted intracellular proteins	Evidence at protein level	Enhanced	testis: 53.5	fallopian tube: 9.9
PRKACG	PKACg	Protein kinase cAMP-activated catalytic subunit gamma	P22612	40.434	+++	2	1	0	142790	49909	0	64233	PS, rST	Sertoli cells, germ cells, Leydig cells	No	No mouse orthologue	Yes	No	Disease related genes, Enzymes, Potential drug targets, Predicted intracellular proteins, RAS pathway related proteins	Evidence at protein level	Supported	testis: 30.1	all non-specific tissues: 0.0
STK31	SgK396, TDRD8	Serine/threonine kinase 31	Q9BXU1-3;Q9BXU1-2;Q9BXU1	113.01	+++	10	10	6	88361	83309	18190	63286.7	PS>rST	Sgonia, PS, rST some eST	No	0.012	Yes	No	Enzymes, Predicted intracellular proteins	Evidence at protein level	Enhanced	testis: 112.9	lung: 0.5
DPEP3		Dipeptidase 3	Q9H4B8	53.687	+++	1	3	1	31741	129450	16721	59304	PS>rST	PS, rST and eST, some sgonia	No	NS	No	Yes	Enzymes, Predicted secreted proteins	Evidence at protein level	Enhanced	testis: 56.9	spleen: 2.3
CABS1	C4orf35, CLPH, FLJ32897, NYD-SP26	Calcium binding protein, spermatid associated 1	Q96KC9	43.002	++	2	4	3	38685	86615	41864	55721.3	Not available	eST>rST	Yes	9.05e-12	Yes	No	Predicted intracellular proteins	Evidence at protein level	Enhanced	testis: 151.7	salivary gland: 0.2
CLGN		Calmegin	O14967;O14967-2	70.038	++	5	5	1	40210	107940	6528.3	51559.4	PS>rST	PS and rST	Yes	0.00536	Yes	No	Predicted membrane proteins, Predicted secreted proteins	Evidence at protein level	Enhanced	testis: 186.4	heart muscle: 35.6
POLR2D	RBP4	RNA polymerase II subunit D	E9PHV4;O15514;E9PB93	12.777	++	3	3	2	46953	57388	41940	48760.3	PS, rST	Unreliable	No	Orthologue not detected	Yes	No	Plasma proteins, Predicted intracellular proteins, RNA polymerase related proteins	Evidence at protein level	Approved	testis: 134.0	tonsil: 24.4
HSD17B3	SDR12C2	Hydroxysteroid 17-beta dehydrogenase 3	P37058;P37058-2	34.515	++	3	3	2	40194	32840	65456	46163.3	Not available	Leydig cells	No	0.000469	Yes	No	Disease related genes, Enzymes, Potential drug targets, Predicted intracellular proteins, Predicted membrane proteins	Evidence at protein level	Enhanced	testis: 74.9	thyroid gland: 4.8
GTSF1	FAM112B, FLJ32942	Gametocyte specific factor 1	G3V1V4;Q8WW33	20.33	++	2	1	1	91276	17412	29130	45939.3	rST>PS	All germ cells	No	9.19e-12	No	No	Predicted intracellular proteins	Evidence at protein level	Approved	testis: 333.8	placenta: 20.9
RAE1	Mnrp41	Ribonucleic acid export 1	E9PQ57;P78406;E9PPG9;B0QZ36	47.831	++	3	4	2	67838	58179	11147	45721.3	PS>rST	Not available	No	8.16e-09	Yes	No	Plasma proteins, Predicted intracellular proteins, Transporters	Evidence at protein level		testis: 183.9	bone marrow: 31.4
SPACA3	ALLP17, CT54, LYC3, LYZL3, SLLP1	Sperm acrosome associated 3	E9PF91;Q8IXA5-2;Q8IXA5	12.58	++	3	1	2	104980	4909.6	23103	44330.9	rST>PS	Acrosome of rST and eST	Yes	0.0379	No	Yes	Predicted intracellular proteins, Predicted membrane proteins, Predicted secreted proteins	Evidence at protein level	Enhanced	testis: 77.5	pancreas: 4.5
PRND	dJ1068H6.4, DOPPEL, DPL, PrPLP	Prion protein 2 (dublet)	Q9UKY0	20.293	++	1	1	2	42733	52091	18033	37619	Not available	Sertoli cells and germ cells	No	Orthologue not detected	No	Yes	Predicted membrane proteins, Transporters	Evidence at protein level	Enhanced	testis: 136.5	endometrium: 6.0
HDGFL1	dJ309H15.1, PWWP1	Hepatoma derived growth factor-like 1	Q5TGJ6	27.233	++	1	1	1	43709	29926	28194	33943	Not available	PS and rST	Yes	3.42e-08	No	No	Predicted intracellular proteins	Evidence at protein level	Enhanced	testis: 139.4	all non-specific tissues: 0.0
ACTL7B	Tact1	Actin like 7B	Q9Y614	45.233	++	5	4	1	51418	27293	13744	30818.3	PS, rST	rST and eST	Yes	1.32e-09	Yes	No	Predicted intracellular proteins	Evidence at protein level	Enhanced	testis: 58.9	all non-specific tissues: 0.0
GAPDHS	GAPD2, GAPDH-2, GAPDS	Glyceraldehyde-3-phosphate dehydrogenase, spermatogenic	O14556	44.501	++	2	4	1	14699	60157	14241	29699	rST>PS	eST	Yes	0.000521	Yes	Yes	Enzymes, Plasma proteins, Predicted intracellular proteins	Evidence at protein level	Enhanced	testis: 242.8	thyroid gland: 19.0
CCT6B	Cctz2, TSA303	Chaperonin containing TCP1 subunit 6B	Q92526;Q92526-2	57.821	++	0	0	0	55588	19297	12550	29145	PS>rST	Unreliable	No	6.31e-09	Yes	Yes	Predicted intracellular proteins	Evidence at protein level	Uncertain	testis: 225.1	breast: 6.9
SEPT14	FLJ44060	Septin 14	Q6ZU15	50.024	++	3	4	2	25971	44702	11058	27243.7	Not available	Sertoli cells and eST	No	3.84e-08	No	No	Predicted intracellular proteins	Evidence at protein level	Enhanced	testis: 41.7	parathyroid gland: 2.7
ACR		Acrosin	P10323	45.846	++	2	3	1	19588	54352	7586.5	27175.5	PS>rST	Acrosome of rST and eST	Yes	1.33e-07	Yes	Yes	Enzymes, Predicted secreted proteins	Evidence at protein level	Enhanced	testis: 58.0	spleen: 1.0
OTUD6A	DUBA2, FLJ25831, HSHIN6	OTU deubiquitinase 6A	Q7L8S5	33.3	++	1	1	2	21554	15191	43976	26907	Not available	PS & rST, some eST	Yes	Orthologue not detected	No	No	Enzymes, Predicted intracellular proteins	Evidence at protein level	Enhanced	testis: 9.5	thyroid gland: 0.7
PIWIL1	CT80.1, HIWI, PIWI	Piwi like RNA-mediated gene silencing 1	Q96J94-3;Q96J94-2;Q96J94	89.483	++	6	7	4	25003	47201	6337.4	26180.5	PS>rST	Variable expression in most germ cells	No	2.52e-08	No	No	Predicted intracellular proteins	Evidence at protein level	Enhanced	testis: 5.2	cervix, uterine,duodenum,spleen: 0.1
PGK2	PGK-2, PGKPS	Phosphoglycerate kinase 2	P07205	44.796	++	3	2	3	27308	12765	32952	24341.7	rST>PS	eST	Yes	7.79e-08	Yes	Yes	Enzymes, Plasma proteins, Predicted intracellular proteins	Evidence at protein level	Supported	testis: 346.1	epididymis: 0.4
LDHAL6B	LDH6B, LDHAL6, LDHL	Lactate dehydrogenase A like 6B	Q9BYZ2	41.942	++	2	2	1	36399	31406	3222.9	23676	PS>rST	PS, rST, eST	Yes	0.017	Yes	No	Enzymes, Predicted intracellular proteins	Evidence at protein level	Enhanced	testis: 76.5	gallbladder: 0.4
VCY	BPY1, VCY1, VCY1A	Variable charge, Y-linked	O14598	12.917	++	1	1	0	61817	8707	0	23508	PS>rST	Sgonia, PS, rST	No	No mouse orthologue	No	No	Predicted intracellular proteins	Evidence at protein level	Supported	testis: 27.1	placenta: 0.3
TBL2	DKFZP43N024, WBSCR13, WS-betaTRP	Transducin beta like 2	E9PF19;Q9Y4P3;Q96E41	45.935	++	3	3	2	13824	18503	27612	19979.7	PS>rST	Not available	No	Increased (p=2.64E-02)	Yes	No	Disease related genes, Predicted intracellular proteins, Predicted secreted proteins	Evidence at protein level		testis: 83.8	parathyroid gland: 13.0
PRSS50	CT20, TSP50	Protease, serine 50	Q9UI38	43.087	++	2	1	0	40851	17469	0	19440	PS	PS, rST and eST	Yes	Orthologue not detected	Yes	Yes	Enzymes, Predicted secreted proteins	Evidence at protein level	Supported	testis: 38.7	thyroid gland: 2.7
DDX20	DP103, GEMIN3	DEAD-box helicase 20	Q9UHI6-2;Q9UHI6	14.272	++	2	2	0	30402	26277	0	18893	rST>PS	rST and eST	Yes	7.56e-06	Yes	No	Enzymes, Plasma proteins, Predicted secreted proteins	Evidence at protein level	Enhanced	testis: 130.7	parathyroid gland: 12.6
ROPN1B		Rhophilin associated tail protein 1B	Q9BZX4;D6RCR2;Q9BZX4-2	23.964	++	3	1	1	36101	6403.1	13300	18601.4	PS, rST	eST	Yes	1.29E-12 (orthologue Ropn1)	No	Yes	Predicted intracellular proteins	Evidence at protein level	Supported	testis: 372.8	breast: 44.7
RBM46	CT68, MGC27016	RNA binding motif protein 46	D6RF41;Q8TBY0-2;Q8TBY0-3;Q8TBY0	15.044	++	1	1	1	27817	13500	10699	17338.7	Not available	Not available	No	NS	No	No	Predicted intracellular proteins	Evidence at protein level		testis: 50.2	thyroid gland: 0.8
AMH	MIS	Anti-Mullerian hormone	P03971	59.194	++	3	0	2	36192	0	15410	17200.7	Not available	No protein information	No	Not detected	Yes	No	Disease related genes, Predicted secreted proteins	Evidence at protein level		testis: 1.6	cerebral cortex: 0.2
LRWD1	CENP-33, DKFZp434K1815, ORCA	Leucine rich repeats and WD repeat domain containing 1	Q9UFC0;H7C5S6	70.86	++	1	4	1	8170.6	32897	4865.1	15310.9	PS>rST	Nuclear in all germ cells	No	Orthologue not detected	No	No	Predicted intracellular proteins	Evidence at protein level	Enhanced	testis: 209.0	fallopian tube: 18.8
TRIM36	HAPRIN, RBCC728, RNF98	Tripartite motif containing 36	Q9NQ86-4;Q9NQ86;E9PBG3	81.569	++	2	5	3	6277.6	30144	6741.8	14387.8	Not available	Not available	No	2.56e-10	Yes	Yes	Enzymes, Predicted intracellular proteins	Evidence at protein level		testis: 313.5	cerebral cortex: 19.9
MAGEC2	CT10, HCA587, MAGE-C2, MAGEE1	MAGE family member C2	Q9UBF1	41.162	++	1	1	1	12030	12339	18760	14376.3	PS	PS, some sgonia	No	No mouse orthologue	No	No	Cancer-related genes, Predicted intracellular proteins	Evidence at protein level	Enhanced	testis: 36.8	all non-specific tissues: 0.0
AKAP4	AKAP82, CT99, Fsc1, hAKAP82, HI, p82	A-kinase anchoring protein 4	Q5JQC9-2;Q5JQC9;A0A075B6Q6;A0A075B6R4	93.444	++	3	6	1	6214.8	30082	1708.5	12668.4	rST>PS	eST	Yes	5.24e-11	Yes	Yes	Predicted intracellular proteins	Evidence at protein level	Enhanced	testis: 279.5	all non-specific tissues: 0.0
SLC25A31	ANT4, DKFZP434N1235	Solute carrier family 25 member 31	Q9H0C2	35.021	++	1	1	0	7354.5	29062	0	12138.8	PS	Uncertain	No	Orthologue not detected	No	No	Predicted membrane proteins, Transporters	Evidence at protein level	Uncertain	testis: 85.1	all non-specific tissues: 0.0
SMC1B	bK268H5, SMC1L2	Structural maintenance of chromosomes 1B	Q8NDV3-2;Q8NDV3-3;Q8NDV3	135.84	++	5	3	0	22769	12933	0	11900.7	Not available	PS, rST, eST, some sgonia	No	Orthologue not detected	Yes	No	Predicted intracellular proteins	Evidence at protein level	Enhanced	testis: 57.3	lymph node,parathyroid gland: 0.3
DCAF8L2	WDR42C	DDB1 and CUL4 associated factor 8 like 2	P0C7V8	71.19	++	1	1	0	19960	12105	0	10688.3	Not available	Not available	No	No mouse orthologue	No	No	Predicted intracellular proteins	Evidence at protein level		testis: 40.5	ovary: 0.7
PDCL2	GCPHLP	Phosducin like 2	Q8N4E4	28.071	++	1	2	0	16469	9000.7	0	8489.9	PS, rST	rST and eST	Yes	1.9e-09	No	No	Predicted intracellular proteins	Evidence at protein level	Enhanced	testis: 110.4	skin: 0.3
ROPN1L	ASP, FLJ25776, RSPH11	Rhophilin associated tail protein 1 like	Q96C74	26.107	++	0	0	2	0	0	24373	8124.33	PS, rST	PS, rST and eST	Yes	3.96e-10	No	No	Predicted intracellular proteins	Evidence at protein level	Enhanced	testis: 298.1	fallopian tube: 43.4
AKAP3	AKAP110, CT82, FSP95, SOB1	A-kinase anchoring protein 3	O75969	94.75	++	1	2	1	6014.8	13828	3604	7815.6	PS, rST	eST	Yes	3.6e-12	Yes	No	Predicted intracellular proteins	Evidence at protein level	Enhanced	testis: 179.9	fallopian tube: 3.9
ODF2	CT134, ODF84	Outer dense fiber of sperm tails 2	Q5BJF6-7;Q5T4C3;Q5BJF6-9;Q5BJF6-8;Q5BJF6-5;Q5BJF6-6;Q5BJF6-10;Q5BJF6-2;Q5BJF6-3;Q5BJF6-4;Q5BJF6	80.885	++	1	3	1	6555.9	14990	219.25	7255.05	rST>PS	rST, eST	Yes	2.15e-10	Yes	No	Predicted intracellular proteins	Evidence at protein level	Enhanced	testis: 535.2	fallopian tube: 36.6
CETN1	CEN1, CETN	Centrin 1	Q12798	19.57	++	1	1	0	12420	9126.3	0	7182.1	PS>rST	Unreliable	No	NS	Yes	No	Predicted intracellular proteins	Evidence at protein level	Approved	testis: 142.4	all non-specific tissues: 0.0
ADAM2	CT15, FTNB, PH-30b, PH30	ADAM metallopeptidase domain 2	B4DWY7;Q99965;Q6P2G0;Q99965-2	75.587	++	2	2	0	6555.9	14957	0	7170.97	PS	PS, rST and eST	Yes	NS	Yes	No	Predicted membrane proteins	Evidence at protein level	Enhanced	testis: 41.9	breast: 0.1
ACRBP	CT23, OY-TES-1, SP32	Acrosin binding protein	E7EP66;Q8NEB7;F5H2C2;F5H5S8	57.575	++	0	2	0	0	20747	0	6915.67	PS>rST	PS, rST and eST	Yes	0.000147	No	Yes	Predicted secreted proteins	Evidence at protein level	Enhanced	testis: 432.5	thyroid gland: 22.6
ADAD1	Tenr	Adenosine deaminase domain containing 1	Q96M93-3;Q96M93-2;Q96M93;C9JAT9	62.362	++	2	2	1	7285.5	9945.8	2532.6	6587.97	PS, rST	No protein info	No	7.69e-08	No	No	Predicted intracellular proteins	Evidence at protein level		testis: 212.1	all non-specific tissues: 0.0
KLHL10	FLJ32662	Kelch like family member 10	Q6JEL2	68.941	++	1	3	0	1506.1	11719	0	4408.37	rST>PS	rST and eST	Yes	4.81e-08	No	No	Disease related genes, Predicted intracellular proteins	Evidence at protein level	Enhanced	testis: 90.0	epididymis: 1.8
HSPA1L	HSP70-HOM, hum70t	Heat shock protein family A (Hsp70) member 1 like	Q53FA3;P34931	70.403	++	1	2	1	3584.6	5250.9	3808.3	4214.6	rST>PS	PS, rST and eST, some sgonia	No	6.55e-07	Yes	Yes	Cancer-related genes, Plasma proteins, Predicted intracellular proteins	Evidence at protein level	Enhanced	testis: 9.8	epididymis: 1.2
DCAF4L1	WDR21B	DDB1 and CUL4 associated factor 4 like 1	Q3SXM0;Q86SY2;G3V3D6;Q8WV16-4;Q8WV16-2;Q8WV16-3;Q8WV16-5;Q8WV16	44.263	++	1	1	2	6678.1	3686	1861.2	4075.1	Not available	Sgonia	No	No mouse orthologue	No	No	Predicted intracellular proteins	Evidence at protein level	Enhanced	testis: 45.7	appendix,skin: 0.3
BRAP	BRAP2, IMP, RNF52	BRCA1 associated protein	J3KNN7;Q7Z569;Q7Z569-2	64.279	++	2	1	0	7114.8	4383.4	0	3832.73	PS, rST	Uncertain	No	0.00109	Yes	No	Enzymes, Predicted intracellular proteins, RAS pathway related proteins	Evidence at protein level	Approved	testis: 120.9	bone marrow: 21.3
ZWILCH	FLJ10036, KNTC1AP	Zwilch kinetochore protein	Q9H900-2;Q9H900	54.224	++	0	1	0	0	11132	0	3710.67	PS>rST	Not available	No	NS	No	No	Predicted intracellular proteins	Evidence at protein level		testis: 97.0	lymph node: 13.5
MEIOB	C16orf73, MGC35212	Meiosis specific with OB domains	H3BU10;Q8N635;Q8N635-2	29.719	++	1	0	0	11113	0	0	3704.33	PS	Not available	No	Orthologue not detected	No	No	Predicted intracellular proteins	Evidence at protein level		testis: 71.4	kidney: 1.1
C6orf201	dJ1013A10.5	Chromosome 6 open reading frame 201	E9PC17	16.255	+	0	0	1	0	0	7018.8	2339.6	rST>PS	No protein information	No	No mouse orthologue	No	No	Predicted intracellular proteins	Evidence at transcript level		testis: 30.1	fallopian tube: 1.3
SPERT	CBY2, NURIT	Spermatid associated	Q8NA61-2;Q8NA61	47.288	+	0	1	0	0	4809.1	0	1603.03	rST>PS	rST and eST	Yes	Orthologue not detected	No	No	Predicted intracellular proteins	Evidence at protein level	Enhanced	testis: 49.0	fallopian tube,urinary bladder: 0.2
GLUD2	GLUDP1	Glutamate dehydrogenase 2	P49448	61.433	+	0	1	0	0	4000.6	0	1333.53	Not available	Uncertain	No	7.26E-3 (orthologue Glud1)	Yes	No	Enzymes, Predicted intracellular proteins	Evidence at protein level	Uncertain	testis: 46.5	epididymis: 4.1
PKDREJ		Polycystin (PKD) family receptor for egg jelly	Q9NTG1	255.45	+	0	1	1	0	824.21	1570.4	798.203	PS	Sgonia subtypes	No	Orthologue not detected	Yes	No	Predicted membrane proteins	Evidence at protein level	Enhanced	testis: 6.2	skin: 0.7
PIWIL2	CT80, FLJ10351, HILI, Mili	Piwi like RNA-mediated gene silencing 2	Q8TC59-2;Q8TC59	105.76	+	0	0	1	0	0	2146.4	715.467	PS	Not available	No	NS	No	No	Predicted intracellular proteins	Evidence at protein level		testis: 53.4	duodenum: 6.1
CCDC112	MGC39633	Coiled-coil domain containing 112	D6RF76;Q8NEF3;Q8NEF3-2	49.666		0	0	1	0	0	0	0	Not available	Uncertain	No	Orthologue not detected	No	No	Predicted intracellular proteins, Predicted secreted proteins	Evidence at protein level	Uncertain	testis: 73.7	cerebral cortex: 13.1
