# Supplementary material for: Sperm proteins and cancer‐testis antigens are released by the seminiferous tubules in mice and men
Source: FASEB J. 2021 Feb 10;35(3):e21397. doi: 10.1096/fj.202002484R (PMC7898903; doi:10.1096/fj.202002484R)
Supplement: Supplementary file 8 — Supplementary Material [file FSB2-35-e21397-s011.xlsx]

## Sheet: Supp Dataset 7 details
Supplemental Dataset 7	Proteins in mouse and human TIF that likely arise from adluminal germ cells
Supplemental Dataset 7A.	Testis-enriched proteins in human TIF (from Supp Dataset 6) that are likely to be specifically expressed, or highly enriched, in the adluminal germ cells of the testis that are "inside" the blood-testis barrier, according to immunohistochemical data from Human Protein Atlas
Blue columns:	Data from human TIF proteome (Supplemental Datasets 5 and 6)
Green column:	Data from SI Dataset 1B, indicates whether the mouse orthologue shows a significant reduction in mouse TIF after DTX treatment, p value is DTX vs control
Orange columns:	Data from various online sources, see explanations below
mRNA expressed in adluminal germ cells in human? Chalmel et al 2007	Microarray dataset published by Chalmel et al 2007, PNAS, 104(20):8346. Data accessed via www.germonline.org
Confirmed by IHC as enriched in adluminal germ cells?	A yes/no assessment of whether there is good immunohistochemical evidence for the protein being specifically expressed or highly enriched in adluminal germ cells in the human testis, based on Human Protein Atlas data
Protein localisation in particular germ cells in human testis? Human Protein Atlas	Immunohistochemical data viewed on Human Protein Atlas at www.proteinatlas.org
Present in human plasma?	Indicates whether the protein has been detected in human plasma according to the Human Plasma Proteome database
Present in human seminal plasma? Rolland et al 2013	Indicates whether the protein has been detected in human seminal plasma according to Rolland et al 2013, Hum Reprod, 28(1):199
Yellow columns:	Data from www.proteinatlas.org/humanproteome/testis, dataset on n=1079 testis enriched proteins
Reliability (IHC)	Reliability score of the immunhistochemistry (IHC) of this protein in Human Protein Atlas, see https://www.proteinatlas.org/about/assays+annotation#ihre
RNA TS TPM	Tissue specific (TS) RNA in testis, shown as Transcripts Per Million (TPM), see www.proteinatlas.org/humanproteome/testis
TPM max in non-specific	The maximum Transcripts per Million (TPM) values of this testis-specific transcript in other tissues, deemed to be very low-non specific expression, see www.proteinatlas.org/humanproteome/testis
SI Dataset 7B.	Proteins in mouse TIF that are likely to be specifically expressed, or highly enriched, in the adluminal germ cells of the testis and whether or not they appear in human TIF
Proteins appear in this list when they fulfilled ALL of the following criteria:
1. The protein is significantly reduced in mouse TIF after DTX-induced Sertoli cell ablation
2. The mRNA expression in whole mouse testis is markedly reduced after busulfan-induced germ cell ablation (see SI Dataset 3)
3. The mRNA expression in isolated mouse Sertoli cells and spermatogonia is very low - undetectable (see SI Dataset 3). Data are normalised log2 microarray expression values.
4: The mRNA expression of these proteins is specific to, or highly enriched in, adluminal germ cells of the testis, and low-undetectable in a range of other male mouse tissues as measured by microarray (see point 3 above). Detectable expression in female tissues was disregarded
Green columns:	Sourced from the mouse TIF dataset (see SI Dataset 1B) and from mouse TIF proteins deemed to be contributed by adluminal germ cells (see SI Dataset 3B; grey-shaded testis-specific proteins)
Orange columns:	Information on whether the human orthologue of this protein is present in human TIF (SI Dataset 5). If the protein is present in human TIF, its relative abundance is also shown, and whether the protein is likely to be highly enriched, or specifically expressed, in the testis according to two separate studies: Human testis proteome (https://www.proteinatlas.org/humanproteome/testis#links)
Orthologue detected in human TIF?	Indicates whether the human orthologue of this protein is present in human TIF (SI Dataset 5). If the protein is present in human TIF, its relative abundance is also shown
Relative abundance in human TIF	Relative abundance in human TIF (see SI Dataset 5)
Protein localisation in particular germ cells in human testis? Human Protein Atlas	Immunohistochemical data viewed on Human Protein Atlas at www.proteinatlas.org
mRNA enriched in human testis? Human Protein Atlas	Indicates whether mRNA is enriched in the testis compared to a range of other tissues, as viewed on www.proteinatlas.org
Testis-specific according to Wang et al, 2016	Indicates whether mRNA is testis-specific as determined by Wang et al, Nat Comm, 2016, 7:10499
Yellow columns:	Mouse microarray dataset from Chalmel et al 2007, PNAS, 104(20):8346. Data from one representative microarray probeset annotated to the TIF protein is shown (other probesets showed similar expression patterns). Data are normalised log2 expression values.
SI Dataset 7C.	Proteins that are likely contributed to TIF by adluminal germ cells in both mice and humans. Data on cell specificity, tissue enrichment and immunolocalisation in SI Datasets 7A and B and various databases was taken into account
Green columns:	Sourced from the mouse TIF dataset (see SI Datasets 1B and 3A)
Blue columns:	Sourced from the human TIF proteome (see SI Dataset 5)
Orange columns:	Data from various online sources
IHC in human testis (Human Protein Atlas)	Immunohistochemical data viewed on Human Protein Atlas at www.proteinatlas.org
Present in human plasma?	Indicates whether the protein has been detected in human plasma according to the Human Plasma Proteome database, www.plasmaproteomedatabase.org
Detected in exosomes?	Indicates whether the protein has been detected in exosomes from any species according the Exocarta database, www.exocarta.org
Yellow columns:	Summary of whether this protein is likely to be highly enriched in adluminal germ cells in both mouse and human
Likely highly enriched in adluminal germ cells in mice?	Given a "yes" when the mRNA was highly enriched in isolated mouse PS and rST but was either undetectable or showed low expression in Sertoli cells, spermatogonia and a range of other male mouse tissues (Chalmel et al, 2007, PNAS, 104(20):8346, see www.germonline.org)
Likely highly enriched in adluminal germ cells in men?	Given a "yes" when the mRNA was deemed to be specific to/ highly enriched in the human testis compared to a range of other male tissues according to multiple datasets (RNASeq datasets from Human Protein Atlas and Wang et al, Nat Comm, 2016, 7:10499; microarray dataset from Chalmel et al, 2012, Hum Reprod 27(11):3233). If a protein fulfilled most but not all criteria, this is detailed in the notes…
Notes:
Note CLGN:	Highly enriched in human testis according to Chalmel et al, 2012, Hum Reprod 27(11):3233 and Human Protein Atlas, but shows lower level expression in heart muscle, prostate and piuitary gland
Note DDX20:	Highly enriched in mouse testis and PS, rST but also detectable in mouse spermatogonia and some other tissues (Chalmel et al, 2007, PNAS, 104(20):8346, see www.germonline.org)
Note HDGFL1:	Highly enriched in human testis according to RNASeq datasets from Human Protein Atlas and Wang et al, Nat Comm, 2016, 7:10499, but no information in relevant microarray datasets
Note HSPA4L:	Highly enriched in human testis according to Wang et al, Nat Comm, 2016, 7:10499 and Chalmel et al, 2012, Hum Reprod 27(11):3233 but expressed in some other tissues according to various RNASeq datasets on Human Protein Atlas. Testis and adluminal germ cell-enriched in mouse but some low level expression in other mouse tissues according to Chalmel et al, 2007, PNAS, 104(20):8346)
Note LRRC46	Highly enriched in human testis but also expressed in some tissues with ciliated cells (lung, bronchials, fallopian tube) according to datasets from Chalmel et al, 2012, Hum Reprod 27(11):3233 and Human Protein Atlas
Note LYAR:	Highly enriched in human testis but low level expression in some tissues according to datasets from Chalmel et al, 2012, Hum Reprod 27(11):3233 and Human Protein Atlas. Highly enriched in mouse PS and rST but detectable expression in spermatogonia and a range of other mouse tissues (Chalmel et al, 2007, PNAS, 104(20):8346)
Note ODF2:	Highly enriched in human testis according to RNASeq datasets from Human Protein Atlas and Wang et al, Nat Comm, 2016, 7:10499, but low level expression in some tissues according to microarray data from Chalmel et al, 2012, Hum Reprod 27(11):3233
Note PFN3:	Highly enriched in human testis according to RNASeq datasets from Human Protein Atlas and Wang et al, Nat Comm, 2016, 7:10499, but no information in relevant microarray datasets
Note SPATA33:	Highly enriched in human testis according to Chalmel et al, 2012, Hum Reprod 27(11):3233 and Human Protein Atlas, not identified as testis-specific by Wang et al, Nat Comm, 2016, 7:10499
Note TKTL2:	Highly enriched in human testis according to RNASeq datasets from Human Protein Atlas and Wang et al, Nat Comm, 2016, 7:10499, but no information in relevant microarray datasets
Note TRIM36:	Highly enriched in human testis according to RNASeq datasets from Human Protein Atlas and Wang et al, Nat Comm, 2016, 7:10499, but limited information in relevant microarray datasets
Abbreviations in all datasets
Sgonia	Spermatogonia
PS	Pachytene Spermatocytes
rST	Round Spermatids
eST	Elongating And/Or Elongated Spermatids
NS	Not Significant
IHC	Immunohistochemistry
CTA	Cancer Testis Antigen
Enhanced	The mRNA shows highest expression in testis than other tissues, but there are appreciable levels in a range of other tissues
NA	Not available

## Sheet: Supp Dataset 7A
Supplemental Dataset 7A. Testis-enriched proteins in human TIF (from Supp Dataset 6) that are likely to be specifically expressed, or highly enriched, in the adluminal germ cells of the testis that are "inside" the blood-testis barrier, according to immunohistochemical data from Human Protein Atlas
Gene symbol	Gene synonyms	Gene description	Protein IDs	Mw (kDa)	Relative abundance in human TIF	iBAQ Patient 1	iBAQ Patient 2	iBAQ Patient 3	Average iBAQ	Orthologue shows a significant reduction in mouse TIF with DTX? P value DTX/Control	mRNA expressed in adluminal germ cells in human? Chalmel et al 2007	Confirmed by IHC as enriched in adluminal germ cells?	Protein localisation in germ cells in human testis (Human Protein Atlas)	Present in human plasma?	Present in human seminal plasma? Rolland et al 2013	Protein class	Evidence	Reliability (IHC)	RNA TS TPM	TPM max in non-specific
ACR		Acrosin	P10323	45.846	++	19588	54352	7586.5	27175.5	1.33e-07	PS>rST	Yes	Acrosome of rST and eST	Yes	Yes	Enzymes, Predicted secreted proteins	Evidence at protein level	Enhanced	testis: 58.0	spleen: 1.0
ACRBP	CT23, OY-TES-1, SP32	Acrosin binding protein	E7EP66;Q8NEB7;F5H2C2;F5H5S8	57.575	++	0	20747	0	6915.67	0.000147	PS>rST	Yes	PS, rST, eST	No	Yes	Predicted secreted proteins	Evidence at protein level	Enhanced	testis: 432.5	thyroid gland: 22.6
ACTL7B	Tact1	Actin like 7B	Q9Y614	45.233	++	51418	27293	13744	30818.3	1.32e-09	PS, rST	Yes	rST and eST	Yes	No	Predicted intracellular proteins	Evidence at protein level	Enhanced	testis: 58.9	all non-specific tissues: 0.0
ADAM2	CT15, FTNB, PH-30b, PH30	ADAM metallopeptidase domain 2	B4DWY7;Q99965;Q6P2G0;Q99965-2	75.587	++	6555.9	14957	0	7170.97	NS	PS	Yes	PS, rST, eST	Yes	No	Predicted membrane proteins	Evidence at protein level	Enhanced	testis: 41.9	breast: 0.1
AKAP3	AKAP110, CT82, FSP95, SOB1	A-kinase anchoring protein 3	O75969	94.75	++	6014.8	13828	3604	7815.6	3.6e-12	PS, rST	Yes	eST	Yes	No	Predicted intracellular proteins	Evidence at protein level	Enhanced	testis: 179.9	fallopian tube: 3.9
AKAP4	AKAP82, CT99, Fsc1, hAKAP82, HI, p82	A-kinase anchoring protein 4	Q5JQC9-2;Q5JQC9;A0A075B6Q6;A0A075B6R4	93.444	++	6214.8	30082	1708.5	12668.4	5.24e-11	rST>PS	Yes	eST	Yes	Yes	Predicted intracellular proteins	Evidence at protein level	Enhanced	testis: 279.5	all non-specific tissues: 0.0
CABS1	C4orf35, CLPH, FLJ32897, NYD-SP26	Calcium binding protein, spermatid associated 1	Q96KC9	43.002	++	38685	86615	41864	55721.3	9.05e-12	rST>PS	Yes	rST, eST	Yes	No	Predicted intracellular proteins	Evidence at protein level	Enhanced	testis: 151.7	salivary gland: 0.2
CLGN		Calmegin	O14967;O14967-2	70.038	++	40210	107940	6528.3	51559.4	0.00536	PS>rST	Yes	PS, rST	Yes	No	Predicted membrane proteins, Predicted secreted proteins	Evidence at protein level	Enhanced	testis: 186.4	heart muscle: 35.6
DDX20	DP103, GEMIN3	DEAD-box helicase 20	Q9UHI6-2;Q9UHI6	14.272	++	30402	26277	0	18893	7.56e-06	rST>PS	Yes	rST, eST	Yes	No	Enzymes, Plasma proteins, Predicted secreted proteins	Evidence at protein level	Enhanced	testis: 130.7	parathyroid gland: 12.6
GAPDHS	GAPD2, GAPDH-2, GAPDS	Glyceraldehyde-3-phosphate dehydrogenase, spermatogenic	O14556	44.501	++	14699	60157	14241	29699	0.000521	rST>PS	Yes	eST	Yes	Yes	Enzymes, Plasma proteins, Predicted intracellular proteins	Evidence at protein level	Enhanced	testis: 242.8	thyroid gland: 19.0
HDGFL1	dJ309H15.1, PWWP1	Hepatoma derived growth factor-like 1	Q5TGJ6	27.233	++	43709	29926	28194	33943	3.42e-08	Not available	Yes	PS, rST	No	No	Predicted intracellular proteins	Evidence at protein level	Enhanced	testis: 139.4	all non-specific tissues: 0.0
HSPA4L	APG-1, HSPH3, Osp94	Heat shock protein family A (Hsp70) member 4 like	O95757;E9PDE8;D6RJ96	94.511	+++	504260	371270	378740	418090	4.71e-07	rST>PS	Yes	PS, rST, eST	Yes	Yes	Plasma proteins, Predicted intracellular proteins	Evidence at protein level	Enhanced	testis: 193.3	parathyroid gland: 24.0
KLHL10	FLJ32662	Kelch like family member 10	Q6JEL2	68.941	++	1506.1	11719	0	4408.37	4.81e-08	rST>PS	Yes	rST, eST	No	No	Disease related genes, Predicted intracellular proteins	Evidence at protein level	Enhanced	testis: 90.0	epididymis: 1.8
LDHAL6B	LDH6B, LDHAL6, LDHL	Lactate dehydrogenase A like 6B	Q9BYZ2	41.942	++	36399	31406	3222.9	23676	0.017	PS>rST	Yes	PS, rST, eST	Yes	No	Enzymes, Predicted intracellular proteins	Evidence at protein level	Enhanced	testis: 76.5	gallbladder: 0.4
LDHC	CT32	Lactate dehydrogenase C	P07864;F5H245;G3XAP5;F5H155	36.311	+++	651380	398590	1445100	831690	5.06e-08	PS>rST	Yes	PS, rST, eST	Yes	Yes	Enzymes, Predicted intracellular proteins	Evidence at protein level	Enhanced	testis: 472.9	thyroid gland: 1.1
LYAR	ZC2HC2, ZLYAR	Ly1 antibody reactive	Q9NX58;D6RDJ1	43.614	+++	894930	33402	9239.6	312524	3.1e-05	PS>rST	Yes	Nuclear in rST only	No	No	Predicted intracellular proteins, Transcription factors	Evidence at protein level	Enhanced	testis: 185.7	lymph node: 27.6
ODF2	CT134, ODF84	Outer dense fiber of sperm tails 2	Q5BJF6-7;Q5T4C3;Q5BJF6-9;Q5BJF6-8;Q5BJF6-5;Q5BJF6-6;Q5BJF6-10;Q5BJF6-2;Q5BJF6-3;Q5BJF6-4;Q5BJF6	80.885	++	6555.9	14990	219.25	7255.05	2.15e-10	rST>PS	Yes	rST, eST	Yes	No	Predicted intracellular proteins	Evidence at protein level	Enhanced	testis: 535.2	fallopian tube: 36.6
OTUD6A	DUBA2, FLJ25831, HSHIN6	OTU deubiquitinase 6A	Q7L8S5	33.3	++	21554	15191	43976	26907	Orthologue not detected	Not available	Yes	PS, rST, eST	No	No	Enzymes, Predicted intracellular proteins	Evidence at protein level	Enhanced	testis: 9.5	thyroid gland: 0.7
PDCL2	GCPHLP	Phosducin like 2	Q8N4E4	28.071	++	16469	9000.7	0	8489.9	1.9e-09	PS, rST	Yes	rST, eST	No	No	Predicted intracellular proteins	Evidence at protein level	Enhanced	testis: 110.4	skin: 0.3
PGK2	PGK-2, PGKPS	Phosphoglycerate kinase 2	P07205	44.796	++	27308	12765	32952	24341.7	7.79e-08	rST>PS	Yes	eST	Yes	Yes	Enzymes, Plasma proteins, Predicted intracellular proteins	Evidence at protein level	Supported	testis: 346.1	epididymis: 0.4
PRSS50	CT20, TSP50	Protease, serine 50	Q9UI38	43.087	++	40851	17469	0	19440	Orthologue not detected	PS	Yes	PS, rST, eST	Yes	Yes	Enzymes, Predicted secreted proteins	Evidence at protein level	Supported	testis: 38.7	thyroid gland: 2.7
ROPN1B		Rhophilin associated tail protein 1B	Q9BZX4;D6RCR2;Q9BZX4-2	23.964	++	36101	6403.1	13300	18601.4	1.29E-12 (orthologue Ropn1)	PS, rST	Yes	eST	No	Yes	Predicted intracellular proteins	Evidence at protein level	Supported	testis: 372.8	breast: 44.7
ROPN1L	ASP, FLJ25776, RSPH11	Rhophilin associated tail protein 1 like	Q96C74	26.107	++	0	0	24373	8124.33	3.96e-10	PS, rST	Yes	PS, rST, eST	No	No	Predicted intracellular proteins	Evidence at protein level	Enhanced	testis: 298.1	fallopian tube: 43.4
SHCBP1L	C1orf14	SHC binding and spindle associated 1 like	Q9BZQ2-3;Q9BZQ2;Q9BZQ2-2	72.631	+++	134920	114150	18599	89223	7.15e-07	PS>rST	Yes	PS, rST, eST	Yes	No	Predicted intracellular proteins	Evidence at protein level	Enhanced	testis: 98.9	all non-specific tissues: 0.0
SLC2A14	GLUT14, SLC2A3P3	Solute carrier family 2 member 14	Q8TDB8-4;Q8TDB8-2;Q8TDB8;Q8TDB8-5	44.891	+++	135840	226060	0	120633	No mouse orthologue	PS>rST	Yes	PS, rST, eST	No	Yes	Predicted intracellular proteins, Predicted membrane proteins, Transporters	Evidence at protein level	Supported	testis: 148.8	ovary: 4.2
SPACA3	ALLP17, CT54, LYC3, LYZL3, SLLP1	Sperm acrosome associated 3	E9PF91;Q8IXA5-2;Q8IXA5	12.58	++	104980	4909.6	23103	44330.9	0.0379	rST>PS	Yes	Acrosome of rST and eST	No	Yes	Predicted intracellular proteins, Predicted membrane proteins, Predicted secreted proteins	Evidence at protein level	Enhanced	testis: 77.5	pancreas: 4.5
SPERT	CBY2, NURIT	Spermatid associated	Q8NA61-2;Q8NA61	47.288	+	0	4809.1	0	1603.03	Orthologue not detected	rST>PS	Yes	rST, eST	No	No	Predicted intracellular proteins	Evidence at protein level	Enhanced	testis: 49.0	fallopian tube,urinary bladder: 0.2
TEX101	CT131, MGC4766, SGRG, SPATA44	Testis expressed 101	Q9BY14;Q9BY14-2	26.667	+++	45633	65207	97185	69341.7	NS	PS>rST	Yes	PS, rST, eST	No	Yes	Predicted membrane proteins, Predicted secreted proteins	Evidence at protein level	Enhanced	testis: 173.9	skin: 1.6
TTC21A	IFT139A, STI2	Tetratricopeptide repeat domain 21A	Q8NDW8-5;Q8NDW8;Q8NDW8-7;A0A0B4J1Y2;Q8NDW8-6	148.72	+++	30360	9637	517780	185926	NS	PS>rST	Yes	PS, rST, eST	Yes	No	Predicted intracellular proteins	Evidence at protein level	Enhanced	testis: 39.4	fallopian tube: 1.5
YBX2	Contrin, CSDA3, MSY2	Y-box binding protein 2	Q9Y2T7	38.517	+++	148160	234910	107380	163483	6.35e-08	PS, rST	Yes	PS, rST, eST	Yes	No	Predicted intracellular proteins, Transcription factors	Evidence at protein level	Enhanced	testis: 385.4	adipose tissue: 6.0

## Sheet: Supp Dataset 7B
Supp Dataset 7B. Proteins in mouse TIF that are likely to be specifically expressed, or highly enriched, in the adluminal germ cells of the testis and whether or not they appear in human TIF
Leading Protein ID	Gene Symbol	Alternate gene symbols	Protein names	DTX/Control Log FC	DTX/Control Linear FC	DTX/Control adjPVal	Relative abundance (controls)	Busulphan/control	Human orthologue gene symbol	Orthologue detected in human TIF?	Relative abundance in human TIF	Protein localisation in germ cells in human testis (Human Protein Atlas)	mRNA enriched in human testis? Protein Atlas RNASeq dataset	Testis-specific according to Wang et al, 2016	Representative Probeset ID	Sertoli	Sgonia	PS	rST	tubules	testis	cumulus oocyte complex	ovary	placenta	retina	eye	brain	aorta	heart	lung	kidney	liver	spleen	submax gland	thymus	stomach	lymph node	skeletal muscle	CD4+ naive	embryo d7	Fold enrichment PSC/Sertoli	Fold enrichment rST/Sertoli
Q14AA6	1700009N14Rik			-2.18638	0.219702	1.1e-05	+++	0.00675637	NO ORTHOLOGUE						1429747_at	6.12934	5.4989	10.5257	12.9952	13.0651	12.908	5.33347	5.79405	6.20234	5.67511	5.51932	5.77108	5.57603	5.96487	5.68819	5.90451	6.05534	5.99946	6.0326	5.92457	6.12134	5.53423	5.67569	5.60386	5.60713	21.0589	116.638
Q9D9P6	1700018B24Rik		Enhancer of rudimentary homolog	-0.989785	0.503553	0.00198	+++	0.104055	NO ORTHOLOGUE						1451061_at	5.50754	8.64741	12.0985	11.4084	11.4755	11.2598	8.11163	6.41605	6.53271	5.44178	5.71417	5.93985	5.59558	5.82273	5.54892	6.17613	6.19088	5.99465	6.36792	6.46938	6.43026	5.96831	6.35437	6.01926	5.33419	96.4008	59.7505
Q8CF20	1700020N01Rik			-1.54275	0.34323	3.71e-05	++++	0.0697006	NO ORTHOLOGUE						1429868_at	4.38034	4.83831	10.6977	9.59933	10.1137	9.6634	3.98152	4.4568	4.63279	4.31279	4.31345	4.36819	4.60725	4.70752	4.32593	4.73882	4.52431	4.18671	4.52031	4.37981	4.33667	4.81107	4.79253	4.42297	4.85021	79.7461	37.2455
C9W8M5	1700080E11Rik			-0.955889	0.515524	0.0127	+++	0.00325238	NO ORTHOLOGUE						1419337_at	5.54044	5.33595	8.28008	11.3168	11.642	11.0903	5.60333	5.46211	6.00678	5.61836	5.75247	5.72541	5.82552	6.22443	5.67431	6.07787	6.24826	5.55109	5.70821	5.86605	5.82938	5.6042	5.88027	5.89063	5.85066	6.67902	54.8078
Q3V2K7	1700123L14Rik			-0.770191	0.58634	0.000958	+++	0.0629526	NO ORTHOLOGUE						1428486_at	4.97095	4.83085	13.4302	13.0818	12.9033	13.0128	4.75925	4.70222	5.00404	4.74799	4.74893	4.87443	5.28335	5.37386	4.86003	5.18217	5.35654	5.25881	4.92465	5.07656	5.04126	5.07761	4.89195	5.54946	4.84086	351.949	276.449
B1AR39	2810408A11Rik			-1.95206	0.258447	1.14e-08	+++	0.0173938	NO ORTHOLOGUE						1453293_a_at	5.92556	6.23275	9.10588	11.4137	11.5735	10.9367	5.49462	5.17831	5.42416	4.77672	4.97129	4.69683	4.89519	5.37625	4.81455	5.27544	5.13182	4.84931	4.9961	6.24129	5.6396	5.0228	5.35766	5.163	4.88417	9.06506	44.8853
Q9CR99	4930544G11Rik			-1.89988	0.267966	0.000566	+++	0.0731547	NO ORTHOLOGUE						1449035_at	4.82894	4.16625	12.4229	12.2354	12.0636	11.8287	4.96133	5.16594	5.81463	4.74359	4.85133	4.80093	5.2506	5.74415	5.02775	5.27668	5.00656	5.1718	5.93069	5.33173	5.258	5.07478	5.45566	4.98379	4.97424	193.203	169.658
Q8CC70	9230110C19Rik			-0.588322	0.665116	0.00177	+++	0.118041	CFAP300/C11orf70						1443934_at	5.52431	7.58073	9.87984	9.05777	9.34836	9.01713	7.04901	5.79782	4.73647	4.5641	4.8682	5.54502	4.6633	4.80004	6.12334	5.73039	4.85236	4.83885	4.8177	4.95151	5.04322	4.35986	4.72205	4.94815	5.03924	20.4713	11.5791
Q3ZB05	Acr		Acrosin;Acrosin light chain;Acrosin heavy chain	-1.53439	0.345225	1.33e-07	+++	0.0602541	ACR	YES	++	Acrosome of rST and eST	YES	YES	1449895_at	5.60778	5.72242	12.1179	12.0736	11.7466	11.141	5.70656	6.07616	6.49582	6.10945	6.31281	6.29247	6.32175	6.42414	6.28726	6.17303	6.5174	6.13195	6.41237	6.15022	6.31773	6.24428	6.87667	6.0716	6.10557	91.1442	88.3878
P50289	Acrv1		Acrosomal protein SP-10	-1.62852	0.323421	1.24e-07	++++	0.017986	ACRV1	NO					1418878_at	4.95414	4.97802	9.67026	11.977	11.4745	11.0548	4.82247	5.23773	5.80567	4.80747	4.70055	5.08652	5.14138	5.39586	4.78904	5.56653	5.53439	5.20146	5.62564	5.4228	5.73759	5.21777	5.84866	5.3705	4.97424	26.2841	130.043
Q8BXF8	Actrt3		Actin-related protein T3	-2.03247	0.244437	1.17e-09	+++	0.0023925	ACTRT3	NO					1429788_at	4.6521	4.42645	7.65421	9.54509	10.0217	9.874	4.69984	4.66986	5.14951	4.62526	4.50651	4.98642	4.80225	5.06031	4.67585	4.82689	4.83877	4.53487	5.07957	4.78725	5.00959	4.53568	5.58277	4.87992	4.68284	8.01174	29.7124
Q5SUE7	Adad1		Adenosine deaminase domain-containing protein 1	-2.70664	0.153186	7.69e-08	+++	0.0676269	ADAD1	YES	++	No information	YES	YES	1418682_at	4.19801	6.14193	12.1363	12.4109	12.1822	11.7883	3.7813	3.73733	4.32459	3.75614	3.8872	4.00961	3.95677	4.21112	3.8409	4.09859	3.85539	4.00608	3.76729	3.96129	4.1544	3.85942	4.31298	3.79254	3.6921	245.272	296.703
Q32M07	Ak8		Adenylate kinase 8	-2.4507	0.182922	7.29e-10	+++	0.0482726	AK8	NO					1428628_at	4.66958	5.47311	11.1516	11.7122	11.426	11.1917	5.23843	6.30398	5.79912	5.04926	4.58887	5.30093	4.94837	5.37745	6.72056	5.09361	5.2199	5.25582	5.18701	5.02285	5.33584	5.22549	5.36305	4.74246	5.29723	89.3887	131.834
O88987	Akap3		A-kinase anchor protein 3	-3.28562	0.102549	3.6e-12	++++	0.0112576	AKAP3	YES	++	eST	YES	YES	1456591_x_at	4.45074	4.96536	12.0079	13.7444	13.561	13.4519	4.51032	4.73922	4.75368	4.22226	4.30967	5.00405	4.93203	5.10804	4.80991	4.74018	5.43306	4.58945	5.48023	4.87348	4.8453	4.75871	5.35197	4.85573	4.40718	188.337	627.577
Q60662-2	Akap4		A-kinase anchor protein 4	-3.1701	0.111098	5.24e-11	++++	0.00517783	AKAP4	YES	++	eST	YES	YES	1451662_x_at	5.69107	5.84719	10.8319	12.9706	13.0401	12.9321	6.29733	5.95752	6.3479	5.79014	6.04895	5.90205	6.27643	6.32809	5.74272	6.38208	6.29134	5.99289	6.63297	5.92057	6.24954	6.02346	6.45095	5.99082	6.05902	35.2801	155.368
A6ZI47	Aldoart2		Fructose-bisphosphate aldolase	-2.42999	0.185566	5.65e-08	+++	0.0130768	ALDOA	YES	++++	eST, Leydig cells	NO	NO	1423498_at	5.54406	5.43777	9.52125	11.7728	11.5134	11.0706	6.09506	5.09895	5.7062	5.42387	5.2952	5.29365	6.02786	6.13417	5.2102	5.66901	5.58196	5.20403	5.16322	5.55853	5.71746	5.85678	6.37902	5.55527	5.42899	15.7491	74.9973
Q32MW4	Allc		Probable allantoicase	-2.5744	0.167891	1.22e-11	++++	0.0106045	ALLC	NO					1456589_x_at	4.35317	4.00289	7.81695	10.8698	10.2022	10.1546	4.07081	4.76262	4.84291	4.64454	4.56291	4.70589	4.59402	5.40069	4.50271	5.08499	4.86973	4.95387	5.13111	4.77655	5.08131	5.06306	5.20216	4.93383	4.87061	11.0332	91.5601
Q5QNR3	Ankrd36			-1.52606	0.347225	1.1e-06	+++	0.0543537	NO ORTHOLOGUE						1429919_at	6.71554	6.31104	10.2952	10.7677	10.468	10.257	6.78424	6.81786	7.22116	6.75174	6.83219	6.8899	6.70974	7.16475	6.38357	6.88639	7.34752	7.03446	6.82621	6.95967	7.38516	6.88133	7.32503	7.30773	6.70153	11.9563	16.5895
B2RY50	Armc4		Armadillo repeat-containing protein 4	-1.38102	0.383948	3.65e-05	+++	0.0511498	ARMC4	NO					1456472_at	4.7435	4.87997	9.43	10.3801	9.43861	8.97096	5.2225	6.21858	5.33266	4.87763	4.71556	5.00793	4.97819	4.93821	6.93474	4.7594	5.25408	4.82534	5.02151	4.88438	4.65064	4.6497	4.88485	5.32685	4.80051	25.7501	49.7497
Q9D593	Atp6v1e2		V-type proton ATPase subunit E 2	-0.757082	0.591692	0.0374	+++	0.0154591	ATP6V1E2	NO					1450552_at	5.392	5.60719	8.99946	11.2215	10.7877	10.2639	5.81543	5.82157	6.06036	5.54864	5.76989	5.82878	5.45268	6.09253	5.41344	5.55004	6.8299	5.68051	5.84614	5.93656	6.19258	5.8824	6.42767	6.31543	5.80423	12.1886	56.8645
Q8BVR0	Banf2		Barrier-to-autointegration factor-like protein	-2.06326	0.239274	1.11e-06	+++	0.00316832	BANF2	NO					1443967_at	6.50793	5.77254	8.32852	10.124	10.1728	10.0656	6.15379	6.53731	7.04818	6.37517	6.35414	6.35432	7.12614	7.05993	6.60351	6.53513	6.78924	6.69808	6.88455	6.83535	6.77593	6.76469	7.33319	6.54833	6.41798	3.53228	12.2615
E9Q3Y7	C530008M17Rik	Kiaa1211	Uncharacterized protein KIAA1211	-2.02025	0.246515	1.66e-09	+++	0.0632606	KIAA1211	NO					1439171_at	6.56393	6.41858	9.92345	10.3628	9.7093	8.8148	6.38562	6.03562	6.37834	6.35604	5.84105	6.30846	6.45541	6.36099	5.97971	6.02928	6.47617	5.88218	6.38804	6.11877	6.25938	6.12748	6.26865	6.32136	5.8609	10.264	13.9183
Q8C633	Cabs1		Calcium-binding and spermatid-specific protein 1	-3.02971	0.122452	9.05e-12	++++	0.00319444	CABS1	YES	++	rST, eST	YES	YES	1429744_at	5.50997	5.44233	9.03681	11.3466	11.7207	11.6035	5.27835	5.47776	5.73712	5.2319	5.39359	5.38459	5.72027	5.81523	5.50525	5.44049	5.44298	5.66044	5.70309	5.25349	5.43711	5.51237	5.69694	5.76308	5.52891	11.5262	57.1477
Q9D424	Cabyr		Calcium-binding tyrosine phosphorylation-regulated protein	-2.279	0.206041	5.29e-09	+++	0.0142893	CABYR	NO					1424558_a_at	6.0012	6.0653	10.1239	12.1578	11.6041	11.5663	5.77684	5.76216	6.07008	6.07442	6.12352	6.01031	6.24883	6.35088	5.60887	5.90731	6.18109	5.62112	5.94285	5.95462	6.13847	5.8737	6.6377	6.23267	5.67087	17.4205	71.3399
B1Q2L7	Calr3		Calreticulin-3	-2.23616	0.212251	2.2e-08	+++	0.0338567	CALR3	NO					1453232_at	5.54187	5.09859	8.43881	10.4321	10.5783	10.2935	6.69255	4.92014	4.54982	4.65503	4.51425	4.44161	4.58297	6.40943	4.3141	4.41058	4.88861	4.36573	4.3357	4.02032	4.60297	3.98578	4.74762	4.34712	4.5645	7.44846	29.6563
Q6J756	Capn11		Calpain-11	-1.51406	0.350125	0.000969	+++	0.115688	CAPN11	NO					1445698_at	6.66827	6.55806	10.4971	9.7286	9.27811	8.90191	7.04841	6.85386	7.27984	6.80587	6.81291	6.89589	7.09801	7.19915	6.86458	6.85107	6.94265	6.76628	6.95121	7.20972	6.93485	6.98397	7.28644	6.87665	6.95392	14.2097	8.34166
Q497N0	Cct6b		T-complex protein 1 subunit zeta-2	-2.47007	0.180482	6.31e-09	+++	0.0646417	CCT6B	YES	++	Unreliable	YES	YES	1419227_at	5.13997	5.28566	12.4587	11.9635	12.1008	11.9257	5.10593	5.22361	5.72325	4.9161	4.95399	5.18131	4.95739	5.42208	5.1366	5.32616	5.62958	5.17353	5.36571	5.25631	5.14243	5.26831	5.72156	5.2969	5.18215	159.644	113.262
Q9D3R3	Cep72		Centrosomal protein of 72 kDa	-0.703437	0.614107	0.00491	+++	0.0871946	CEP72	NO					1429346_a_at	6.19498	7.21546	11.3226	11.0143	10.8181	10.5028	7.22067	6.07209	6.16008	5.22702	5.55585	5.57748	5.15582	5.51089	5.32989	5.86726	6.32697	5.88653	5.48698	6.38932	5.41593	5.88449	5.89793	6.06169	5.7486	34.9593	28.2323
Q9D180	Cfap57		Cilia- and flagella-associated protein 57	-1.8274	0.281773	0.000936	+++	0.0791362	CFAP57	NO					1429808_at	4.73325	5.17371	10.7642	10.1264	10.0718	9.56212	5.68865	6.52837	6.36819	4.9864	5.37175	5.41033	4.94434	5.58003	6.66113	5.47337	5.73807	5.28398	5.36017	5.12889	5.60504	5.55501	5.58001	5.44544	5.13374	65.3891	42.0254
P16563	Crisp2		Cysteine-rich secretory protein 2	-3.57121	0.0841315	2.89e-11	++++	0.0413675	CRISP2	NO					1416717_at	4.02747	4.06549	11.9259	11.9318	11.864	11.8216	4.29129	3.82463	4.36688	3.86684	3.87398	3.96121	3.96605	4.02388	3.79804	3.75844	4.20152	4.29435	4.08307	3.83316	4.28112	3.97089	4.24318	3.87321	4.06467	238.601	239.575
Q80ZN5	Cst13		Cystatin-13	-3.08607	0.117761	1.66e-11	+++	0.00341347	NO ORTHOLOGUE						1429424_at	5.42556	5.42962	8.81982	10.652	11.1737	10.9754	5.78594	5.81369	6.13342	5.35057	5.66008	5.6732	6.01942	6.45377	5.69628	5.91161	6.24001	5.64614	5.93718	5.99931	5.99053	5.64146	6.13826	5.99082	5.78828	10.5141	37.4378
Q9D9S4	Ctag2	Gab3		-0.911473	0.531642	0.0302	+++	0.0126745	CTAG2	NO					1429928_at	5.98468	6.1145	8.56617	10.5481	10.4138	10.103	5.81502	6.04977	6.03695	5.96907	5.93514	5.94891	6.203	6.39377	5.75569	6.00274	6.36706	6.03617	6.53179	6.06696	6.30757	6.2008	6.07953	6.24821	5.90343	5.98556	23.6437
B9EIA2	D1Pas1		Putative ATP-dependent RNA helicase Pl10	-0.47599	0.718973	0.0156	++++	0.0558072	NO ORTHOLOGUE						1422956_at	5.07406	7.02395	11.4639	10.9659	10.714	10.0762	5.00407	4.96115	5.16991	5.08585	5.22267	5.31248	5.38278	5.63249	4.89982	4.97912	5.62799	4.9322	5.13844	5.09895	4.87273	5.24458	5.21539	5.26971	5.08188	83.8542	59.3761
Q9DAF3	Ddi1		Protein DDI1 homolog 1	-0.805463	0.572178	0.000128	+++	0.0154427	DDI1	NO					1429480_at	4.35624	4.41142	8.801	10.9607	10.6421	10.3783	4.66177	4.5877	5.13716	4.70768	4.27289	4.76189	4.69821	4.82312	4.56318	4.84687	4.4997	4.90396	4.75867	5.36739	5.19843	4.66714	5.15401	4.76854	4.91879	21.7774	97.3093
Q9D2H9	Dnaaf1		Dynein assembly factor 1, axonemal	-1.44547	0.367173	3.13e-06	++++	0.0782341	DNAAF1	NO					1421974_at	5.95454	6.08179	10.6762	9.79688	9.47124	9.08514	6.06396	6.13977	6.51793	6.13227	5.73291	6.09711	6.29211	6.6769	6.09602	6.09234	6.29258	5.89338	6.36308	6.47813	6.2807	6.47118	6.45095	6.19758	5.92839	26.386	14.3436
A2ANP4	Dnaic1	Dnai1	Dynein intermediate chain 1, axonemal	-1.39938	0.379091	8.16e-06	+++	0.0980004	DNAI1	NO					1437093_at	5.35289	5.04081	10.248	10.1046	9.75619	9.26674	5.63501	6.90009	6.50366	6.20544	5.87279	6.59971	5.14719	6.17108	7.09779	5.61743	6.43192	6.00121	5.64681	5.67024	6.08442	5.4506	6.24395	5.872	5.75744	29.7567	26.9399
Q5RL26	Dnajb3		DnaJ homolog subfamily B member 3	-3.32996	0.0994451	8.42e-09	++++	0.0282944	NO ORTHOLOGUE						1423553_at	5.06315	6.12978	12.0172	12.7779	12.62	12.1579	5.65811	5.11185	5.30652	4.70287	4.72169	4.63393	4.7817	4.99847	4.84243	4.70124	4.9339	5.04506	4.76705	4.66313	4.94533	4.65848	5.08302	4.89407	4.81119	123.99	210.068
Q6P1E8-4	Efcab6		EF-hand calcium-binding domain-containing protein 6	-1.48714	0.356719	3.44e-06	+++	0.0507322	EFCAB6	NO					1453766_a_at	5.171	5.4143	11.6585	11.7726	11.4398	11.1609	7.41201	6.29396	6.11175	5.17397	6.73639	6.09739	5.27476	5.81915	6.31061	5.88237	5.94357	5.23717	5.5969	5.5658	5.75194	5.28809	6.53479	5.15607	5.51486	89.7263	97.1147
Q8CDC8	Fhl4			-2.67485	0.1566	3.43e-08	++++	0.0413621	NO ORTHOLOGUE						1423576_a_at	4.79348	4.62959	12.7816	12.7677	12.6142	12.3809	4.79808	4.59452	5.17242	4.74919	4.428	4.89296	4.88631	4.85104	4.60626	4.66189	5.30695	4.90908	4.98026	5.08079	4.93469	4.80477	5.57733	5.11181	4.7209	253.904	251.469
Q9WTX7	Fhl5		Four and a half LIM domains protein 5	-2.10176	0.232974	5.16e-07	+++	0.00672103	FHL5	YES	++	No info	Enhanced	NO	1449332_at	5.0186	5.19633	10.3115	12.2826	12.4256	12.2625	5.04637	5.14375	5.515	4.96471	4.92084	5.09206	4.83707	5.10487	4.74031	5.05978	5.29254	5.05972	5.07042	4.86466	5.43053	5.10607	5.88243	5.31849	5.21222	39.2035	153.699
Q9DAG6	Glipr1l1			-1.71722	0.304133	1.86e-06	+++	0.0456943	GLIPR1L1	NO					1430281_at	3.77778	3.59308	8.72541	10.1707	9.55267	9.10051	3.77179	3.39603	3.79345	3.53644	3.81619	3.45775	3.56093	3.82427	3.37729	3.54337	3.75144	3.39951	3.60878	3.83031	3.78787	3.47268	3.972	3.82302	3.5951	30.8592	84.0379
Q9D4P7	Gstt4		Glutathione S-transferase theta-4	-1.37563	0.385383	0.00088	+++	0.0111816	GSTT4	NO					1428815_at	5.66997	5.85611	10.3737	12.6164	12.4365	12.1362	5.85449	5.83172	6.49582	5.79396	5.99725	5.77947	5.79448	6.35888	5.33676	5.48541	6.35659	5.59939	6.10122	6.09664	6.26478	5.93521	6.25266	6.3489	5.98679	26.06	123.331
Q2VPR5	Hdgfl1			-1.33232	0.397128	3.42e-08	++++	0.0908043	HDGFL1	YES	++	PS & rST nuclei	YES	YES	1421293_at	5.33391	5.5333	11.568	11.2658	10.9678	10.5638	5.357	4.93348	5.47648	4.95705	4.89057	5.06055	5.63725	5.43792	5.14396	4.96255	5.13299	4.81763	5.12594	5.27833	5.15504	5.36948	5.25308	5.37905	5.26407	75.2728	61.0473
A0A0C3SFZ4	Hdhd1a	Hdhd1	Pseudouridine-5-phosphatase	-1.71383	0.304849	4e-08	++++	0.035967	HDHD1/PUDP	YES	+++	Ubiquitous expression	NO	NO	1420775_at	5.13629	4.99287	10.3599	10.4765	10.5265	10.331	5.14393	4.99197	5.76018	4.92285	5.02384	5.22605	5.30344	5.2977	4.81131	5.46426	5.54118	4.92868	5.07605	5.28003	5.38133	4.86737	5.15378	4.85944	5.16143	37.3638	40.5091
Q9D5T7-2	Hormad1		HORMA domain-containing protein 1	-0.944836	0.519489	0.00397	++	0.100797	HORMAD1	NO					1450292_a_at	3.66206	6.12706	9.02593	7.38995	8.97621	8.72261	3.52806	3.34171	3.49016	3.48055	3.50089	3.53812	3.43944	3.50143	3.37269	3.73053	3.68599	3.47974	3.63706	3.49526	3.46974	3.30159	3.49526	3.37821	3.49669	41.1799	13.2497
Q5ND04	Hsf5		Heat shock factor protein 5	-1.19309	0.437365	0.000145	+++	0.0804741	HSF5	NO					1444712_at	5.44784	5.04081	12.0382	11.0888	11.0998	11.2857	6.7893	6.01888	6.36209	6.336	6.17056	6.10851	6.2176	6.67155	5.94094	5.68524	6.10589	5.77657	6.41409	6.18754	6.49582	6.30253	6.85149	6.1303	6.1635	96.3588	49.8986
G3UWB9	Hspb9		Heat shock protein beta-9	-2.03551	0.243922	2.75e-06	+++	0.0465871	HSPB9	NO					1452842_at	4.71846	5.21476	12.2745	12.3687	12.5838	12.2386	4.74535	4.48808	5.11266	4.73252	4.76456	4.65075	4.95717	4.86889	4.50108	5.0075	4.96112	4.79086	5.26297	4.80877	5.36477	4.81112	5.21522	4.97861	4.81149	188.187	200.894
A0A0B4J1F7	Igbp1b		Immunoglobulin-binding protein 1b	-1.97681	0.254051	1.01e-05	+++	0.0844438	NO ORTHOLOGUE						1430512_a_at	4.73983	5.16364	9.32338	9.71146	9.384	8.96944	4.75559	4.62815	5.24933	4.81638	4.70121	4.95847	4.92847	5.47216	4.71004	4.82322	5.25267	4.75715	4.97725	5.16857	5.41862	4.86577	5.64296	5.47738	4.69304	23.9766	31.3769
D3Z720	Irgc1	Irgc	Interferon-inducible GTPase 5	-3.54326	0.0857775	1.92e-07	++++	0.00883592	IRGC	NO					1440909_at	6.34743	6.06347	10.759	12.9284	12.6905	12.2181	6.43396	6.23821	6.81085	6.43142	6.37807	6.15722	6.50487	6.83459	6.10432	6.3288	6.63662	6.36847	6.57614	6.60774	7.21879	6.59835	6.95998	6.84051	6.52941	21.2827	95.7348
B2RTD7	Klhl10		Kelch-like protein 10	-2.21531	0.21534	4.81e-08	+++	0.0131324	KLHL10	YES	++	rST, eST	YES	YES	1423497_at	5.54149	6.04046	10.6346	12.8654	12.7202	12.4062	6.79022	5.42239	5.801	5.17331	5.08726	5.27973	5.46275	6.16248	5.36147	5.3623	5.57316	5.72718	5.66587	5.62466	5.29757	5.4509	5.89818	5.6593	5.06951	34.1332	160.223
Q548Z6	Ldhc	LDH-C	L-lactate dehydrogenase;L-lactate dehydrogenase C chain	-1.34946	0.392438	5.06e-08	+++++	0.0673924	LDHC	YES	+++	rST, eST	YES	YES	1415846_a_at	4.63644	4.62165	13.7231	13.5168	13.5695	13.5778	5.19963	4.94382	5.05189	4.13286	4.15798	4.38143	4.28018	4.70506	4.2368	4.49337	4.44549	5.60497	4.70562	4.7538	6.67995	4.3704	4.59562	4.1865	4.20066	543.692	471.26
Q9DAP0	Lrrc46		Leucine-rich repeat-containing protein 46	-1.2107	0.432057	2.22e-06	++++	0.0703458	LRRC46	YES	++	PS, rST, eST	YES ( in males)	NO	1424909_at	7.12885	7.44351	12.64	12.6895	12.4299	12.0746	6.85761	6.88621	7.15739	7.5115	6.63368	6.33227	6.99835	7.03297	7.02979	6.60186	7.00667	6.49529	6.83546	6.87763	6.79398	6.79551	7.22248	7.23012	6.76364	45.6061	47.1989
Q8CF17	Meig1		Meiosis-expressed gene 1 protein	-1.08736	0.47062	0.00044	++++	0.0619236	MEIG1	NO					1423410_at	6.1911	5.35435	13.4644	13.4191	13.5284	13.2676	4.44809	6.71441	4.34592	4.99234	5.17162	4.59759	4.3928	4.99333	6.92728	4.34833	4.88263	4.88354	4.33668	4.4421	5.02349	4.31226	4.52864	4.26224	3.78464	154.698	149.911
Q9D5U9-2	Micalcl		MICAL C-terminal-like protein	-0.651278	0.636716	0.0298	++	0.0115133	NO ORTHOLOGUE						1429032_at	5.36334	6.07767	8.73754	10.7584	10.5431	10.1815	4.70787	5.36322	5.32298	5.12892	5.16527	5.24437	5.51245	5.35026	6.18719	5.10633	5.20757	5.16681	5.60448	5.1306	6.46566	4.97538	5.1121	4.92466	4.77345	10.3689	42.079
A8W660	Naa11	Gm16286	N-alpha-acetyltransferase 11	-0.391109	0.762543	0.0042	++++	0.0878586	NO ORTHOLOGUE						1437786_at	4.20871	4.68543	9.37113	6.88698	8.36987	8.34146	7.47245	4.79642	5.08465	4.50127	4.46754	4.62296	4.63871	4.69885	4.57975	5.01939	5.14584	4.71323	4.87101	4.96944	4.64648	4.91553	4.9839	4.99409	4.80555	35.8131	6.40089
A6H656	Odf1		Outer dense fiber protein 1	-3.18456	0.10999	4.6e-11	++++	0.00560242	ODF1	NO					1422585_at	6.21094	6.34381	11.926	13.7482	13.8416	13.742	6.27467	6.56868	6.87251	6.31076	6.22853	6.31838	6.63553	6.76826	6.44446	6.90439	6.94784	6.68941	6.77466	6.43811	6.5825	6.59584	6.97667	7.03992	6.43811	52.5299	185.753
Q792Y0	Pabpc2		Polyadenylate-binding protein	-1.8876	0.270257	2.89e-07	+++	0.0698674	PABPC1	YES	+++	PS, rST, eST	NO	NO	1419500_at	4.7936	5.05044	12.4177	12.1788	12.0694	11.9467	5.3668	5.08529	5.57985	5.01067	5.0885	5.25997	5.3049	5.4263	5.2181	5.51249	6.01349	5.59793	5.43196	5.52187	5.92411	5.27206	5.49483	5.60607	5.4708	197.282	167.171
Q78Y63	Pdcl2		Phosducin-like protein 2	-2.47648	0.179682	1.9e-09	++++	0.0533238	PDCL2	YES	++	rST, eST	YES	YES	1432503_a_at	3.87902	3.90564	12.8072	12.8329	12.8144	12.4723	3.69579	3.65927	4.14576	3.7727	3.64478	3.45287	3.90169	4.02413	3.76766	3.78384	3.89053	3.81805	3.5917	3.81206	3.89544	3.56534	3.81154	4.05814	3.60783	487.146	495.893
Q8CDV2	Pde1c		Calcium/calmodulin-dependent 3,5-cyclic nucleotide phosphodiesterase 1C	-1.24108	0.423055	1.6e-05	+++	0.0715882	PDE1C	NO					1429643_a_at	5.10677	4.95935	9.21993	9.16543	8.8106	7.69913	5.23999	4.67896	5.47356	5.66707	4.40021	4.7484	5.03376	5.41203	4.24233	4.67228	4.83873	4.60597	4.50928	4.89431	5.13005	4.42072	4.65717	5.12645	4.61733	17.3054	16.6639
Q9DAN1	Pdilt		Protein disulfide-isomerase-like protein of the testis	-3.25094	0.105044	9.86e-11	++++	0.0168565	PDILT	NO					1454033_at	3.98191	4.18314	8.00589	10.3887	9.84565	9.40185	4.08377	3.84394	4.27411	3.81436	4.12597	3.81623	4.08043	4.66036	4.00909	6.43393	4.95324	3.95301	4.20344	3.91105	3.83077	4.06577	3.93117	4.23897	4.26658	16.2682	84.8496
G3X8V3	Pebp4		Phosphatidylethanolamine-binding protein 4	-0.763807	0.58894	0.0099	+++	0.0757287	PEBP4	YES	+++	Ubiquitous expression	NO	NO	1453484_at	5.18039	4.93888	12.4765	11.9484	12.1049	11.685	6.1492	4.88451	5.53423	4.92286	5.12821	4.98381	5.3054	5.46475	4.83499	4.87045	4.96999	5.19791	4.82092	4.93468	5.35703	4.82108	4.98847	5.61431	5.12608	157.164	108.984
Q9DAD6	Pfn3		Profilin-3	-1.54732	0.342145	1.21e-06	+++	0.00935693	PFN3	YES	++	No information	YES	YES	1453962_at	5.68647	6.09394	8.28058	9.95421	9.82852	9.41723	5.70828	4.57581	5.36368	4.9004	4.63834	4.51502	5.17563	5.09351	4.66917	4.7322	5.17224	4.76078	4.90478	5.05674	5.05553	4.68983	5.54264	4.95573	4.64863	6.03819	19.2628
Q9JMB7	Piwil1		Piwi-like protein 1	-1.21296	0.431382	2.52e-08	++++	0.103468	PIWIL1	YES	++	PS, rST predominant	YES	YES	1460340_at	5.64712	5.97817	11.6796	8.39113	10.6531	10.4556	6.36898	5.44526	5.70816	5.56615	5.18621	5.45054	5.63806	5.83574	5.50986	5.45378	6.03697	5.42698	5.71246	6.04704	5.63798	6.15832	6.31302	5.69205	5.83514	65.4568	6.69931
Q8BG37	Prdx6b			-3.46871	0.0903262	1.24e-10	++++	0.0595724	PRDX6	YES	+++++	Ubiquitous expression	NO	NO	1437412_at	6.11066	5.74382	11.4182	11.4301	11.0946	10.8251	6.28328	6.2818	6.50906	6.17	6.12841	6.11927	6.26122	6.93228	6.42332	6.51289	6.48584	6.665	7.01766	6.3207	6.72107	6.25393	6.62496	6.38773	6.57277	39.6035	39.9316
Q8C5R8	Prps1l1			-1.53231	0.345723	1.19e-05	+++	0.0718386	PRPS1L1	NO					1453203_at	4.78493	4.94495	11.3628	10.8459	10.9382	10.617	4.6147	4.54947	4.98005	4.69748	4.66051	4.77478	4.89877	5.03991	4.64816	4.66189	4.87347	4.66547	4.77231	5.0983	4.8302	4.63378	5.16274	4.65458	4.47214	95.5323	66.7633
Q9DAA4	Prss37		Probable inactive serine protease 37	-3.2877	0.102401	6.32e-11	+++	0.0016543	PRSS37	NO					1449427_at	5.85469	5.86608	8.9211	10.6726	11.1308	10.9424	6.17613	5.95112	6.8578	6.04475	6.1843	5.82863	5.93742	6.51723	5.9448	6.43129	6.16782	5.86059	6.23609	6.26706	6.57794	5.9585	6.475	6.45346	6.18189	8.37686	28.2065
Q9CWH6	Psma8		Proteasome subunit alpha type-7-like;Proteasome subunit alpha type	-1.06489	0.478009	1.13e-06	++++	0.0941552	PSMA8	YES	+++	No information	YES	YES	1427170_at	6.08759	7.82172	11.4382	8.90274	10.818	10.781	6.73431	5.59345	5.41507	4.86303	4.63159	4.92096	4.94431	5.28656	4.83296	4.94664	5.44828	5.62007	4.80297	5.18438	5.01492	5.08968	5.96919	5.43308	5.52029	40.8044	7.03789
Q99NF8	Ranbp17		Ran-binding protein 17	-1.19014	0.438261	4.23e-06	+++	0.0773371	RANBP17	NO					1421020_at	6.60715	7.48243	10.1532	9.50465	9.50638	9.20292	6.22242	6.06737	6.62302	6.09803	5.89487	6.2569	5.99254	6.08594	5.29825	5.90838	6.19182	5.68309	6.0112	6.06709	6.15236	6.32505	6.41225	6.24113	5.98588	11.6802	7.45133
Q9ESG2	Ropn1		Ropporin-1	-2.34838	0.196367	1.29e-12	++++	0.00813384	ROPN1B	YES	++	eST	YES	YES	1422543_at	6.1298	6.26422	10.6859	12.8084	12.7135	12.4775	5.83846	6.33704	7.02605	6.24984	6.02331	6.64209	6.59698	6.59397	6.24414	6.35537	6.31473	6.24117	6.43301	6.53739	6.65954	6.38067	6.6964	6.50515	6.57567	23.5249	102.44
A0A0R4J1E7	Ropn1l		Ropporin-1-like protein	-1.79248	0.288676	3.96e-10	++++	0.0621656	ROPN1L	YES	++	PS, rST and eST	YES	YES	1457627_x_at	5.98983	5.7339	12.2335	11.9609	12.0245	11.9916	5.6353	5.79411	5.96156	5.10645	5.04294	4.86951	4.57221	5.3118	5.59776	6.27935	6.46621	5.2089	5.40886	5.05256	5.64905	5.2792	5.52063	5.71548	5.02147	75.7783	62.7306
B2RQM5	Rsph6a		Radial spoke head protein 6 homolog A	-2.31288	0.201259	1.15e-11	+++	0.0894377	RSPH6A	NO					1450233_a_at	5.95338	5.86643	11.5756	11.142	10.9305	10.6234	5.93462	6.11347	6.8018	5.722	5.80651	6.31506	6.01192	6.60894	5.88564	6.23157	6.73006	6.26243	6.34276	6.55655	6.59333	6.49419	6.81573	6.57188	6.39293	49.2543	36.4696
Q3TTP0	Shcbp1l		SHC SH2 domain-binding protein 1-like protein	-0.902375	0.535005	7.15e-07	++++	0.10653	SHCBP1L	YES	+++	PS, rST and eST	YES	YES	1429324_at	5.37493	7.02936	12.2019	10.9885	11.3448	11.2559	6.70872	4.81474	5.05971	5.64987	4.82206	5.34659	5.36164	5.37675	5.42507	5.45429	4.97876	5.65254	4.82891	5.65088	5.14278	5.24297	5.18505	5.57924	5.35049	113.536	48.9626
P15265	Smcp		Sperm mitochondrial-associated cysteine-rich protein	-2.53739	0.172254	0.0032	++++	0.00477883	NO ORTHOLOGUE						1418358_at	4.78216	4.173	12.1053	13.9224	14.0418	13.8316	4.18092	4.34029	5.46092	4.60528	4.56815	4.60474	4.87998	5.12021	4.58042	5.29323	4.98966	5.35925	4.97211	4.86042	5.70589	4.74127	5.04469	5.00695	4.95763	160.139	564.255
A0A077S9M6	Spaca3		Sperm acrosome membrane-associated protein 3;Sperm acrosome membrane-associated protein 3, membrane form;Sperm acrosome membrane-associated protein 3, processed form	-0.927735	0.525683	0.0379	++++	0.020155	SPACA3	YES	++	Acrosome of rST and eST	YES	YES	1429970_at	6.12523	6.09604	9.5991	11.5309	11.3079	10.882	6.06268	6.17286	6.52167	6.22716	5.58402	6.4196	6.21171	6.45246	5.82338	6.24017	6.22209	6.14736	6.21927	6.4962	6.46029	6.58154	6.46537	6.57911	5.87635	11.1107	42.3902
Q8BHW6	Spata21		Spermatogenesis-associated protein 21	-1.34226	0.394401	1.18e-05	+++	0.017788	SPATA21	NO					1455718_at	5.92225	7.21208	10.8066	12.6013	12.4365	12.0396	7.1555	5.30581	7.10878	5.19968	5.23539	5.62024	5.41413	5.58412	4.9034	5.67975	5.45248	5.38984	6.00189	5.78392	5.35474	5.38053	6.19517	5.25691	5.67827	29.5355	102.466
Q8C624	Spata33		Spermatogenesis-associated protein 33	-2.12693	0.228945	4.64e-08	+++	0.0481497	SPATA33	YES	++	Unreliable	YES	YES	1435365_at	5.38833	7.58784	13.211	13.3708	13.2994	13.0929	7.3084	6.7398	5.98935	5.45395	5.47718	5.34095	5.99262	7.63837	6.42061	5.49861	5.4445	5.39969	5.39671	5.95227	5.44094	4.95691	6.06092	5.8984	5.59047	226.397	252.917
Q9D5A0	Spesp1		Sperm equatorial segment protein 1	-0.916424	0.529821	0.00025	+++	0.0635603	SPESP1	NO					1420366_at	5.18087	5.7836	11.987	12.1579	11.7901	11.7939	5.4058	4.96366	5.60557	5.11665	4.79917	5.37181	5.06759	5.74964	4.84024	5.30707	5.27118	4.93478	5.46418	5.52212	5.22829	4.91312	5.379	5.67434	5.15733	111.907	125.975
D3Z3X9	Spink2		Serine protease inhibitor Kazal-type 2	-3.0677	0.119269	2.92e-07	++++	0.0802334	SPINK2	NO					1454710_at	5.95601	5.22912	11.8241	11.4812	11.5062	11.1275	5.78918	5.64199	6.50438	5.66767	5.75299	5.54148	5.96651	6.49794	5.43956	5.8303	5.52244	5.82038	5.83494	6.14163	5.99298	5.6194	6.33082	6.04286	8.32988	58.409	46.051
Q924X7	Stk33		Serine/threonine-protein kinase 33	-0.963087	0.512958	4.55e-05	++++	0.08338	STK33	NO					1452892_at	3.97877	4.20954	11.8531	11.4592	11.3821	10.9373	3.94208	4.79166	5.03835	4.02495	4.39486	4.61318	4.56858	4.63966	7.17602	4.43914	4.60159	4.3811	4.40482	4.58458	4.83225	4.43776	4.65257	4.03262	4.49764	234.649	178.58
A0A0R4J0K3	Syngr4		Synaptogyrin-4	-2.55126	0.170606	2.36e-08	+++	0.0934453	SYNGR4	NO					1418875_at	5.97058	6.02414	11.3235	10.9994	10.7825	10.0691	5.69541	5.92753	6.40026	5.79097	6.05955	6.40076	6.01659	6.3175	6.04462	6.19946	6.29716	6.0971	6.56802	6.46379	6.30661	6.19184	6.5226	6.47093	6.16589	40.8679	32.6447
Q5NBU4	Tekt1		Tektin-1	-1.73227	0.300979	1.66e-06	+++	0.0643529	TEKT1	NO					1432075_a_at	5.46434	5.66652	11.7305	12.0409	11.692	11.2669	6.09079	7.11054	6.02213	5.41448	5.06545	5.5136	5.35148	5.83312	7.43307	5.12332	5.96386	5.04418	5.62356	5.4857	5.11443	5.19663	6.17607	5.50068	5.35049	76.9688	95.4392
Q922G7	Tekt2		Tektin-2	-0.803076	0.573126	0.00141	++	0.0421371	TEKT2	NO					1418484_at	5.91812	6.84971	10.9074	12.1504	11.5918	11.2628	5.82105	5.71553	6.0387	4.81523	5.21985	5.05932	5.52102	5.67515	6.85323	5.45949	5.47951	5.1552	5.17218	5.63328	5.44806	5.7402	6.27301	5.64132	5.63089	31.7622	75.1818
Q9D9U4	Tex22		Testis-expressed sequence 22 protein	-1.18752	0.439057	0.000446	+++	0.0751353	TEX22	NO					1429548_at	5.50061	5.07718	10.9506	11.1185	10.87	10.4766	4.95644	4.44457	5.12044	4.59704	4.46057	4.77275	4.70673	4.80406	4.36319	4.91465	5.06441	4.59714	4.89254	4.60133	4.78786	4.44488	4.93507	4.52322	4.56877	43.7135	49.1074
E9QA37	Tex33		Testis-expressed sequence 33 protein	-2.26935	0.207424	2.24e-09	+++	0.0115781	TEX33	NO					1454203_at	4.93887	4.81719	9.82762	11.8694	11.6975	11.1162	5.02884	4.7479	5.11227	4.61665	4.68029	4.86102	4.7046	5.28667	4.46461	5.18674	4.97369	5.00171	5.14887	4.70327	4.88975	5.15034	5.61545	5.74423	4.80117	29.6252	121.979
A0A0R4J2A3	Tktl2		Transketolase-like protein 2	-0.415905	0.749549	0.00161	++++	0.0749621	TKTL2	YES	+++	No information	YES	YES	1430434_at	5.27795	6.61792	9.52784	9.2876	9.37698	8.62994	5.42306	5.2979	5.5513	4.98832	5.23584	5.07629	5.0316	5.49257	5.02454	5.24244	5.82411	5.03348	5.70589	5.68843	5.31577	5.30703	5.90111	5.67591	5.11864	19.0259	16.1074
Q9D2R9	Tmsb15a			-4.0297	0.0612264	9.34e-09	++++	0.00521397	TMSB15A	YES	+++	No information	NO	NO	1432566_at	6.53821	6.99567	9.06562	10.8978	11.1936	10.8524	6.44734	5.23581	8.6508	5.74211	4.74466	4.85534	6.04643	5.79344	4.94206	4.78308	5.38706	5.38767	5.13799	5.2234	4.92081	4.7792	5.23084	5.73436	9.27711	5.76536	20.5294
E9Q3A0	Trim36		E3 ubiquitin-protein ligase Trim36	-2.87616	0.136204	2.56e-10	+++	0.0095097	TRIM36	YES	++	No information	YES	YES	1455837_at	6.64317	7.07573	10.91	12.7979	12.682	12.8578	7.25381	6.5485	7.44954	7.46421	6.61617	6.45231	7.20652	7.23815	6.67737	6.88646	6.89799	7.13448	7.32525	7.17467	7.28242	7.07859	7.34386	7.33295	7.01041	19.251	71.2468
Q9CQ14	Trpd52l3			-1.5575	0.339738	0.00111	++++	0.0783569	TPD52L3	NO					1420783_at	6.23215	5.9584	10.3507	9.66055	9.67905	9.4018	6.21583	6.75638	7.29125	6.6923	6.93013	7.04888	6.84568	7.4062	6.68526	6.98791	7.2544	7.06139	6.91648	6.90256	7.0451	6.98311	7.20805	7.16356	6.99585	17.3708	10.7659
Q9JJL0	Tsga8			-1.96095	0.256859	1.35e-07	++++	0.0255739	NO ORTHOLOGUE						1420552_s_at	6.37471	6.80319	10.9089	12.6859	12.2386	12.0893	6.42355	6.20358	6.43337	5.94024	5.80318	5.86184	5.89229	6.60841	5.77515	6.07878	6.08609	5.88311	6.55198	6.28865	6.22577	6.06823	6.74358	6.4158	6.04284	23.1696	79.4068
Q9D4B2	Ttc25		Tetratricopeptide repeat protein 25	-1.64073	0.320694	2.54e-06	+++	0.0709968	TTC25	NO					1429130_at	5.5716	5.61193	11.008	11.0748	10.6476	10.3799	5.4152	6.10909	5.16508	5.84253	5.42057	4.78846	6.02937	5.45927	6.74558	4.92928	4.88194	4.49945	6.43567	4.5266	4.77698	5.16146	5.18299	4.99981	4.83446	43.3039	45.356
Q8BS45	Ttc26		Intraflagellar transport protein 56	-1.77599	0.291994	1.86e-06	+++	0.120294	TTC26	NO					1435401_at	6.82815	6.64484	9.5651	8.00089	9.07224	8.58428	7.37906	7.19388	5.64002	6.95405	6.70039	6.85283	6.93547	6.13795	7.61534	7.37682	6.07274	5.77844	6.26791	5.83825	6.31793	6.15469	5.80983	6.23505	6.29634	6.66664	2.2544
Q99J38	Ttc30a1	Ttc3a2	Tetratricopeptide repeat protein 30A1;Tetratricopeptide repeat protein 30A2;Tetratricopeptide repeat protein 30B	-0.956714	0.515229	0.0301	+++	0.189429	TTC30A, TTC30B	NO					1424012_at	5.77004	5.575	9.96447	6.23429	9.04161	8.66843	6.7887	6.55868	4.96406	7.18983	6.46316	5.72794	5.16983	5.7115	6.0985	6.43583	4.75361	5.80301	5.16337	5.87755	5.85002	5.29638	6.00849	5.42734	5.96703	18.3083	1.3796
H7BX21	Txndc2		Thioredoxin domain-containing protein 2	-3.73776	0.0749586	1.59e-09	++++	0.0251597	TXNDC2	NO					1437266_at	6.3748	6.18908	9.99333	12.1188	12.1988	11.904	8.98807	7.44039	6.49855	6.12106	6.05933	6.10951	6.65355	6.32199	6.08487	6.20837	6.33721	6.19732	6.12494	6.1112	6.5532	6.33263	6.77886	6.60258	6.34526	12.2825	53.5925
E9PVX4	Zp3r		Zona pellucida sperm-binding protein 3 receptor	-1.4591	0.363721	2.98e-05	+++	0.0234299	NO ORTHOLOGUE						1417899_at	4.83466	4.75917	8.92146	10.9977	10.508	9.99039	5.17391	4.29144	4.40405	4.4662	4.23444	4.33888	4.81565	4.89548	4.38326	4.58279	4.59911	4.38362	4.36148	4.54123	4.36227	4.27254	4.6614	4.45748	4.56318	16.9922	71.6567
B7ZP49	Zpbp		Zona pellucida-binding protein 1	-2.078	0.236842	4.41e-06	+++	0.0576026	ZPBP	NO					1450751_at	5.25908	5.99641	11.6972	12.0198	11.9136	11.3792	5.01927	5.14705	4.91304	4.99996	5.01371	5.02156	4.91062	5.54449	4.83766	4.96782	5.26065	5.38885	5.40373	5.1023	4.8718	5.09796	4.9632	5.1072	4.89732	86.71	108.436

## Sheet: Supp Dataset 7C
Supplemental Dataset 7C. Proteins that are likely contributed to TIF by adluminal germ cells in both mice and humans. Data on cell specificity, tissue enrichment and immunolocalisation in Supplemental Dataset 6A and 6B and various databases was taken into account (see Details)
Gene symbol Mouse	Gene symbol Human	Protein description (human)	Leading protein ID mouse	Relative abundance mouse TIF	Protein linear fold change in mouse TIF DTX/control	P value in mouse TIF DTX/control	Leading protein ID human	Relative abundance in human TIF	IHC in human testis (Human Protein Atlas)	Present in human plasma?	Detected in exosomes?	Likely highly enriched in adluminal germ cells in mice?	Likely highly enriched in adluminal germ cells in men?
Acr	ACR	Acrosin;Acrosin light chain;Acrosin heavy chain	Q3ZB05	+++	0.345225	1.33e-07	P10323	++	Acrosome of rST and eST	Yes	No	Yes	Yes
Acrbp	ACRBP	Acrosin binding protein	Q3V140	++++	0.395722	0.000147	E7EP66	++	PS, rST, eST	No	No	Yes	Yes
Actl7b	ACTL7B	Actin like 7B	Q9QY83	++++	0.189817	1.32e-09	Q9Y614	++	rST and eST	Yes	No	Yes	Yes
Adad1	ADAD1	Adenosine deaminase domain-containing protein 1	Q5SUE7	+++	0.153186	7.69e-08	Q96M93-3	++	NA	No	No	Yes	Yes
Akap3	AKAP3	A-kinase anchoring protein 3	O88987	++++	0.102549	3.6e-12	O75969	++	eST	Yes	No	Yes	Yes
Akap4	AKAP4	A-kinase anchoring protein 4	Q60662-2	++++	0.111098	5.24e-11	Q5JQC9-2	++	eST	Yes	No	Yes	Yes
Cabs1	CABS1	Calcium binding protein, spermatid associated 1	Q8C633	++++	0.122452	9.05e-12	Q96KC9	++	rST, eST	Yes	No	Yes	Yes
Cct6b	CCT6B	T-complex protein 1 subunit zeta-2	Q497N0	+++	0.180482	6.31e-09	Q92526	++	Unreliable	Yes	Yes	Yes	Yes
9230110C19Rik	CFAP300;C11orf70	Cilia- and flagella-associated protein 300, Uncharacterized protein C11orf70	Q8CC70	+++	0.665116	0.00177	Q9BRQ4	++	PS, rST, eST	No	No	Yes	Yes
Clgn	CLGN	Calmegin	P52194	+++	0.503271	0.00536	O14967	++	PS, rST	Yes	No	Yes	Yes (see note)
Ddx20	DDX20	DEAD-box helicase 20	Q9JJY4	+++	0.319621	7.56e-06	Q9UHI6-2	++	rST, eST	Yes	No	Yes (see note)	Yes
Gapdhs	GAPDHS	Glyceraldehyde-3-phosphate dehydrogenase, spermatogenic	S4R2G5	++++	0.226212	0.000521	O14556	++	eST	Yes	Yes	Yes	Yes
Hdgfl1	HDGFL1	Hepatoma derived growth factor-like 1	Q2VPR5	++++	0.397128	3.42e-08	Q5TGJ6	++	PS, rST	No	No	Yes	Yes (see note)
Hspa4l	HSPA4L	Heat shock protein family A (Hsp70) member 4 like	P48722	++++	0.515036	4.71e-07	O95757	+++	PS, rST, eST	Yes	Yes	Yes (see note)	Yes (see note)
Klhl10	KLHL10	Kelch like family member 10	B2RTD7	+++	0.21534	4.81e-08	Q6JEL2	++	rST, eST	No	No	Yes	Yes
Ldhal6b	LDHAL6B	Lactate dehydrogenase A like 6B	Q8BVP2	++++	0.424426	0.017	Q9BYZ2	++	PS, rST, eST	Yes	Yes	Yes	Yes
Ldhc	LDHC	Lactate dehydrogenase C	Q548Z6	+++++	0.392438	5.06e-08	P07864	+++	PS, rST, eST	Yes	Yes	Yes	Yes
Lrrc46	LRRC46	Leucine-rich repeat-containing protein 46	Q9DAP0	++++	0.432057	2.22e-06	Q96FV0	++	PS, rST, eST	No	Yes	Yes	Yes (see note)
Lyar	LYAR	Ly1 antibody reactive	Q08288	++++	0.360755	3.1e-05	Q9NX58	+++	Nuclear in rST only	No	Yes	Yes (see note)	Yes (see note)
Odf2	ODF2	Outer dense fiber of sperm tails 2	A3KGV9	+++	0.158319	2.15e-10	Q5BJF6-7	++	rST, eST	Yes	Yes	Yes	Yes (see note)
Pdcl2	PDCL2	Phosducin like 2	Q78Y63	++++	0.179682	1.9e-09	Q8N4E4	++	rST, eST	No	No	Yes	Yes
Pfn3	PFN3	Profilin-3	Q9DAD6	+++	0.342145	1.21e-06	P60673	++	NA	Yes	No	Yes	Yes (see note)
Pgk2	PGK2	Phosphoglycerate kinase 2	P09041	++++	0.329578	7.79e-08	P07205	++	eST	Yes	Yes	Yes	Yes
Piwil1	PIWIL1	Piwi-like protein 1	Q9JMB7	++++	0.431382	2.52e-08	Q96J94-3	++	PS, rST	No	No	Yes	Yes
Psma8	PSMA8	Proteasome subunit alpha type-7-like	Q9CWH6	++++	0.478009	1.13e-06	Q8TAA3-2	+++	NA	Yes	Yes	Yes	Yes
Ropn1	ROPN1/ROPN1B	Rhophilin associated tail protein 1B	Q9ESG2	++++	0.196367	1.29e-12	Q9BZX4	++	eST	No	No	Yes	Yes
Ropn1l	ROPN1L	Rhophilin associated tail protein 1 like	A0A0R4J1E7	++++	0.288676	3.96e-10	Q96C74	++	PS, rST, eST	No	No	Yes	Yes
Shcbp1l	SHCBP1L	SHC binding and spindle associated 1 like	Q3TTP0	++++	0.535005	7.15e-07	Q9BZQ2-3	+++	PS, rST, eST	Yes	No	Yes	Yes
Spaca3	SPACA3	Sperm acrosome associated 3	A0A077S9M6	++++	0.525683	0.0379	E9PF91	++	Acrosome of rST and eST	No	No	Yes	Yes
Spata33	SPATA33	Spermatogenesis-associated protein 33	Q8C624	+++	0.228945	4.64e-08	A0A087WYH0	++	Unreliable	No	No	Yes	Yes (see note)
Tktl2	TKTL2	Transketolase-like protein 2	A0A0R4J2A3	++++	0.749549	0.00161	Q9H0I9	+++	NA	No	No	Yes	Yes (see note)
Trim36	TRIM36	E3 ubiquitin-protein ligase TRIM36	E9Q3A0	+++	0.136204	2.56e-10	Q9NQ86-4	++	NA	Yes	No	Yes	Yes (see note)
Ybx2	YBX2	Y-box binding protein 2	B2RUF0	++++	0.317759	6.35e-08	Q9Y2T7	+++	PS, rST, eST	Yes	Yes	Yes	Yes
