# Supplementary material for: Sperm proteins and cancer‐testis antigens are released by the seminiferous tubules in mice and men
Source: FASEB J. 2021 Feb 10;35(3):e21397. doi: 10.1096/fj.202002484R (PMC7898903; doi:10.1096/fj.202002484R)
Supplement: Supplementary file 9 — Supplementary Material [file FSB2-35-e21397-s002.xlsx]

## Sheet: Supp Dataset 8 details
Supplemental Dataset 8.	Cancer testis antigens (CTAs) identified in human TIF
Human cancer testis antigens (CTAs) were identified in various studies: Hofmann et al 20018, PNAS, 105:20422; Almeida et al 2009, Nucl Acid Res, 37:D816; Bruggeman et al 2018, Oncogene, 37:5694 and were assessed whether they were identified in human TIF (Supplemental Dataset 5).
Blue columns:	Data taken from Supplemental Dataset 5, human TIF proteome
Orange column:	Indicates whether the protein has been detected in human plasma according to the Human Plasma Proteome database, www.plasmaproteomedatabase.org
Green columns:	Mouse orthologue gene symbol was determined in ENSEMBL and then investigated in dataset of proteins identified and quantified in mouse TIF, SI Datasets 1A and B

## Sheet: Supp Dataset 8
Supplemental Dataset 8. Cancer testis antigens (CTAs) identified in human TIF
Human gene symbol	Protein names	Majority protein IDs	Mw (kDa)	Unique peptides Patient 1	Unique peptides Patient 2	Unique peptides Patient 3	iBAQ Patient 1	iBAQ Patient 2	iBAQ Patient 3	Average iBAQ	Relative abundance in human TIF (20 fold ranges)	Present in human plasma proteome?	Mouse orthologue gene symbol	Orthologue present in mouse TIF?	Relative abundance in mouse TIF	Significant change in mouse TIF DTX vs control	Linear fold change in mouse TIF DTX/control
ACRBP	Acrosin-binding protein	E7EP66;Q8NEB7;F5H2C2;F5H5S8	57.575	0	2	0	0	20747	0	6915.67	++	No	Acrbp	Yes	++++	Yes	0.395722
ADAM2	Disintegrin and metalloproteinase domain-containing protein 2	B4DWY7;Q99965;Q6P2G0;Q99965-2	75.587	2	2	0	6555.9	14957	0	7170.97	++	Yes	Adam2	Yes	+++	No
AKAP3	A-kinase anchor protein 3	O75969	94.75	1	2	1	6014.8	13828	3604	7815.6	++	Yes	Akap3	Yes	++++	Yes	0.102549
AKAP4	A-kinase anchor protein 4	Q5JQC9-2;Q5JQC9;A0A075B6Q6;A0A075B6R4	93.444	3	6	1	6214.8	30082	1708.5	12668.4	++	Yes	Akap4	Yes	++++	Yes	0.111098
ANG	Angiogenin	P03950	16.55	2	1	5	522370	476.46	878290	467045	+++	Yes	Ang	No
ARHGAP11A		H3BR51	52.735	1	1	1	2039500	1386600	502880	1309660	++++	No	Arhgap11A	No
BBS1	Bardet-Biedl syndrome 1 protein	Q8NFJ9-3;Q8NFJ9;Q8NFJ9-2;E9PPR3;E9PR55;E9PMB7;E7EQH1	49.005	2	2	1	17496	8390.9	4901.2	10262.7	++	Yes	Bbs1	Yes	++	Yes	0.494812
BLOC1S3	Biogenesis of lysosome-related organelles complex 1 subunit 3	Q6QNY0	21.255	1	0	3	38871	0	523020	187297	+++	No	Bloc1s3	No
C11orf96	Uncharacterized protein C11orf96	Q7Z7L8;A0A087WW59	46.113	2	0	3	43179	0	104000	49059.7	++	No	Gm13889	No
C21orf59	UPF0769 protein C21orf59	P57076;C9J818;C9JX57;D3DSE6;F8VZ95	33.224	4	2	5	49348	13768	51591	38235.7	++	Yes	1110004E09Rik	Yes	+++	Yes	0.219893
CCT6B	T-complex protein 1 subunit zeta-2	Q92526;Q92526-2	57.821	0	0	0	55588	19297	12550	29145	++	Yes	Cct6B	Yes	+++	Yes	0.180482
CHURC1	Protein Churchill	A0A0C4DGJ7;Q8WUH1;H0YIM9;H0YID9;H0YHA3;Q8WUH1-2	12.887	0	0	1	54285	9340.5	65511	43045.5	++	No	Churc1	No
CILP2	Cartilage intermediate layer protein 2;Cartilage intermediate layer protein 2 C1;Cartilage intermediate layer protein 2 C2	K7EPJ4;Q8IUL8	126.86	2	0	3	15450	0	30195	15215	++	No	Cilp2	No
CORO7	Coronin;Coronin-7	A0A0A6YYL4;P57737-4;P57737;P57737-3;P57737-2	114.16	15	14	14	374680	437170	283650	365167	+++	Yes	Coro7	Yes	+++	No
CRIP1	Cysteine-rich protein 1	K4DIB9;H3BRQ4;P50238	4.7533	1	1	1	2347400	714090	745230	1.26891e+06	++++	Yes	Crip1	Yes	+++	Yes	6.4552
CT47A1	Cancer/testis antigen 47A	Q5JQC4	30.1	4	1	1	246990	94818	77638	139815	+++	No	No mouse orthologue
CTNNA2	Catenin alpha-2	P26232-2;P26232-5;P26232-3;P26232;P26232-4;P26232-6;A0A0A0MTJ6;A0A0A0MRI5	100.45	3	2	0	6126.9	4581.6	0	3569.5	++	Yes	Ctnna2	Yes	+++	Yes	0.365747
DCX	Neuronal migration protein doublecortin	E7EU50;A0A1B0GUE1;H3BLV5;A0A1B0GWD1;A8K340;O43602-2;O43602;A0A140LJL1	13.133	1	2	2	16421	15966	53785	28724	++	Yes	Dcx	No
DNAH10	Dynein heavy chain 10, axonemal	Q8IVF4;A0A087WV07;A0A0J9YY17;Q8IVF4-2	514.83	1	1	0	0	631.36	0	210.453	+	Yes	Dnah10	No
DNAH7	Dynein heavy chain 7, axonemal	Q8WXX0;Q8WXX0-3	461.15	1	1	0	775.41	593.79	0	456.4	+	Yes	Dnah7c, Dnah7a	Yes	+++	No
DPEP3	Dipeptidase 3	Q9H4B8	53.687	1	3	1	31741	129450	16721	59304	+++	No	Dpep3	Yes	++++	No
DPH6	Diphthine--ammonia ligase	Q7L8W6;H0YNH5;H0YND7;Q7L8W6-2	30.306	1	1	2	37981	10621	16008	21536.7	++	No	Dph6	No
F11R	Junctional adhesion molecule A	A0A087WY82;Q9Y624;Q9Y624-2	30.197	1	3	4	18985	18891	80566	39480.7	++	Yes	F11R	No
FAHD1	Acylpyruvase FAHD1, mitochondrial	Q6P587;Q6P587-2;Q6P587-3	24.843	2	1	3	23179	8579.3	54207	28655.1	++	No	Fahd1	No
GAGE13	G antigen 2D;G antigen 2A;G antigen 2E;G antigen 2B/2C	A0A087X111;Q9UEU5;Q6NT46;Q4V326;Q13066	12.957	2	2	2	453750	169580	170970	264767	+++	No	No mouse orthologue
GP1BA	Platelet glycoprotein Ib alpha chain;Glycocalicin	A0A0C4DGZ8;P07359	68.954	6	5	4	178730	78967	104970	120889	+++	Yes	Gp1Ba	No
GTSF1	Gametocyte-specific factor 1	G3V1V4;Q8WW33	20.33	2	1	1	91276	17412	29130	45939.3	++	No	Gtsf1	Yes	+++	Yes	0.133167
HDGFL1	Hepatoma-derived growth factor-like protein 1	Q5TGJ6	27.233	1	1	1	43709	29926	28194	33943	++	No	Hdgfl1	Yes	++++	Yes	0.397128
HEMGN	Hemogen	Q9BXL5	55.34	0	2	2	0	12767	9470.5	7412.5	++	No	Hemgn	Yes	+++	No
HSPA1L	Heat shock 70 kDa protein 1-like	Q53FA3;P34931	70.403	1	2	1	3584.6	5250.9	3808.3	4214.6	++	Yes	Hspa1l	Yes	++++	Yes	0.397101
IER3IP1	Immediate early response 3-interacting protein 1	Q9Y5U9	8.9687	1	1	0	24063	177980	0	67347.7	+++	No	Ier3ip1	No
IGLL1	Immunoglobulin lambda-like polypeptide 1	P15814	22.963	1	1	3	790140	219160	694050	567783	+++	Yes	No mouse orthologue
ITIH4	Inter-alpha-trypsin inhibitor heavy chain H4;70 kDa inter-alpha-trypsin inhibitor heavy chain H4;35 kDa inter-alpha-trypsin inhibitor heavy chain H4	B7ZKJ8;Q14624-3;Q14624-4;H7C0L5	103.88	1	1	1	18545	24681	9805	17677	++	Yes	Itih4	Yes	++++	No
KIAA1210	Uncharacterized protein KIAA1210	Q9ULL0	187.02	7	10	3	27962	29124	3388.8	20158.3	++	No	Gm14569	Yes	++	No
LDHC	L-lactate dehydrogenase C chain;L-lactate dehydrogenase	P07864;F5H245;G3XAP5;F5H155	36.311	9	9	8	651380	398590	1445100	831690	+++	Yes	Ldhc	Yes	+++++	Yes	0.392438
MAGEA4	Melanoma-associated antigen 4	P43358;C9JZJ5;C9J9C2;C9JK50;C9JIR1	34.899	4	2	5	171350	43887	220230	145156	+++	Yes	No mouse orthologue
MAGEC2	Melanoma-associated antigen C2	Q9UBF1	41.162	1	1	1	12030	12339	18760	14376.3	++	No	No mouse orthologue
NDUFA2	NADH dehydrogenase [ubiquinone] 1 alpha subcomplex subunit 2	O43678	10.921	1	1	1	94963	53440	31952	60118.3	+++	No	Ndufa2	No
NHEJ1	Non-homologous end-joining factor 1	H7C0G7;C9JWV4;Q9H9Q4;Q9H9Q4-2;G5E9Q8	24.751	3	1	3	53844	12003	49609	38485.3	++	No	Nhej1	No
NUP62	Nuclear pore glycoprotein p62	M0QXN5;P37198	45.615	2	2	2	32800	10256	84544	42533.3	++	No	Nup62	Yes	+++	No
ODF2	Outer dense fiber protein 2	Q5BJF6-7;Q5T4C3;Q5BJF6-9;Q5BJF6-8;Q5BJF6-5;Q5BJF6-6;Q5BJF6-10;Q5BJF6-2;Q5BJF6-3;Q5BJF6-4;Q5BJF6	80.885	1	3	1	6555.9	14990	219.25	7255.05	++	Yes	Odf2	Yes	+++	Yes	0.158319
PAGE1	P antigen family member 1	O75459	16.15	2	2	1	166670	104750	66912	112777	+++	Yes	No mouse orthologue
PAGE2	P antigen family member 2	Q7Z2X7	12.09	1	1	0	366820	100570	0	155797	+++	No	No mouse orthologue
PAGE2B	Putative G antigen family E member 3	Q5JRK9;X6R922;Q5JRL0	12.041	2	2	1	2243300	1292900	2994400	2.17687e+06	++++	Yes	No mouse orthologue
PAGE4	P antigen family member 4	O60829	11.153	2	1	0	60292	5182.3	0	21824.8	++	No	No mouse orthologue
PAGE5	P antigen family member 5	Q96GU1-2;Q96GU1;Q5JUL1	11.777	5	3	3	864990	122460	326990	438147	+++	No	No mouse orthologue
PBK	Lymphokine-activated killer T-cell-originated protein kinase	Q96KB5;Q96KB5-2	36.085	4	4	4	182650	71794	94093	116179	+++	Yes	Pbk	Yes	++++	No
PIWIL1	Piwi-like protein 1	Q96J94-3;Q96J94-2;Q96J94	89.483	6	7	4	25003	47201	6337.4	26180.5	++	No	Piwil1	Yes	++++	Yes	0.431382
PIWIL2	Piwi-like protein 2	Q8TC59-2;Q8TC59	105.76	0	0	1	0	0	2146.4	715.467	+	No	Piwil2	Yes	+++	No
PRAP1	Proline-rich acidic protein 1	H7BY64;Q96NZ9-2;Q96NZ9-4;Q96NZ9;Q96NZ9-3	36.012	0	0	1	0	0	6599.7	2199.9	+	No	Prap1	No
PRR11	Proline-rich protein 11	J3QKY4;J3QR53;Q96HE9	16.856	0	0	1	0	0	2526400	842133	+++	No	Prr11	No
PRSS50	Probable threonine protease PRSS50 (CT20)	Q9UI38	43.087	2	1	0	40851	17469	0	19440	++	Yes	Prss50	No
PSMA2	Proteasome subunit alpha type;Proteasome subunit alpha type-2	A0A024RA52;P25787;C9JCK5	25.898	9	8	6	1892200	3239200	1026700	2052700	++++	Yes	Psma2	Yes	++++	No
PTGR2	Prostaglandin reductase 2	Q8N8N7;G3V3Y1;Q8N8N7-2	38.499	7	7	7	298690	231090	366610	298797	+++	Yes	Ptgr2	Yes	++++	Yes	0.704299
RABGEF1	Rab5 GDP/GTP exchange factor	E9PFK9;Q9UJ41-2;Q9UJ41-4;Q9UJ41-3;Q9UJ41;Q3HKR1;A0A0A0MSJ3	58.394	4	4	4	40056	30670	45335	38687	++	Yes	Rabgef1	No
RBM46	Probable RNA-binding protein 46	D6RF41;Q8TBY0-2;Q8TBY0-3;Q8TBY0	15.044	1	1	1	27817	13500	10699	17338.7	++	No	Rbm46	Yes	+++	No
ROPN1B	Ropporin-1B	Q9BZX4;D6RCR2;Q9BZX4-2	23.964	3	1	1	36101	6403.1	13300	18601.4	++	No	Ropn1	Yes	++++	Yes	0.196367
SARS2	Serine--tRNA ligase, mitochondrial	B4DJM9;M0QWZ7;M0R2C6;Q9NP81	26.313	1	1	0	18875	16838	0	11904.3	++	Yes	Sars2	No
SLC2A14	Solute carrier family 2, facilitated glucose transporter member 14	Q8TDB8-4;Q8TDB8-2;Q8TDB8;Q8TDB8-5	44.891	1	1	0	135840	226060	0	120633	+++	No	No mouse orthologue
SMC1B	Structural maintenance of chromosomes protein 1B	Q8NDV3-2;Q8NDV3-3;Q8NDV3	135.84	5	3	0	22769	12933	0	11900.7	++	Yes	Smc1B	No
SPA17	Sperm surface protein Sp17	Q15506	17.406	3	3	3	152460	124560	175100	150707	+++	Yes	Spa17	Yes	++++	Yes	0.413545
SPACA3	Sperm acrosome membrane-associated protein 3;Sperm acrosome membrane-associated protein 3, membrane form;Sperm acrosome membrane-associated protein 3, processed form	E9PF91;Q8IXA5-2;Q8IXA5	12.58	3	1	2	104980	4909.6	23103	44330.9	++	No	Spaca3	Yes	+++	Yes	0.525683
SPAG1	Sperm-associated antigen 1	Q07617	103.64	1	1	0	285.1	2069.3	0	784.8	+	Yes	Spag1	Yes	+++	Yes	0.553176
SPAG9	C-Jun-amino-terminal kinase-interacting protein 4	A0A087X2D8;O60271-4;O60271-2;O60271;O60271-5;O60271-3;O60271-9	145.17	15	9	14	88119	55263	92276	78552.7	+++	Yes	Spag9	Yes	+++	Yes	0.829696
SPATA5	Spermatogenesis-associated protein 5	Q8NB90-2;Q8NB90;Q8NB90-3	86.076	2	2	3	3809	4245.5	6348.9	4801.13	++	No	Spata5	Yes	++++	No
SPTA1	Spectrin alpha chain, erythrocytic 1	P02549-2;P02549	279.67	123	129	93	9667600	14496000	3237800	9133800	++++	Yes	Spta1	No
STK31	Serine/threonine-protein kinase 31	Q9BXU1-3;Q9BXU1-2;Q9BXU1	113.01	10	10	6	88361	83309	18190	63286.7	+++	Yes	Stk31	Yes	++++	Yes	0.596309
TDRD6	Tudor domain-containing protein 6	O60522-2;O60522	233.2	2	4	0	3510	5956.5	0	3155.5	++	Yes	Tdrd6	Yes	+++	Yes	0.258828
TEX101	Testis-expressed sequence 101 protein	Q9BY14;Q9BY14-2	26.667	1	1	1	45633	65207	97185	69341.7	+++	No	Tex101	Yes	++++	No
TKTL1	Transketolase-like protein 1	P51854;P51854-4;P51854-1	65.333	14	12	11	2442300	1061300	1142700	1.54877e+06	++++	Yes	Tktl1	Yes	+++	No
TMED7	Transmembrane emp24 domain-containing protein 7	A0A0A6YYA0;Q86XR7-2;Q9Y3B3-2;Q9Y3B3	21.233	2	2	0	103880	98020	0	67300	+++	Yes	Tmed7	Yes	+++	No
TRAPPC5	Trafficking protein particle complex subunit 5	M0QZQ8;Q8IUR0	13.519	1	0	1	42856	0	14914	19256.7	++	No	Trappc5	Yes	+++	Yes	0.383733
TRAPPC9	Trafficking protein particle complex subunit 9	Q96Q05-3;Q96Q05;Q96Q05-2;H0YBR0	127.61	0	0	2	0	0	4037	1345.67	+	No	Trappc9	No
TRIM16	Tripartite motif-containing protein 16	H0Y626;O95361	107.97	4	4	7	47606	19161	52652	39806.3	++	Yes	Trim16	No
TSPY8	Testis-specific Y-encoded protein 3;Testis-specific Y-encoded protein 2;Testis-specific Y-encoded protein 10;Testis-specific Y-encoded protein 4;Testis-specific Y-encoded protein 8;Testis-specific Y-encoded protein 1	A6NDJ3;P0CV98;A6NKD2;P0CW01;P0CV99;C9JPU3;A4FUW6;F2Z2I4;A6NGT6;A6NEC3;R4GMP3;P0CW00;Q01534;A6NGL4;Q01534-2	35.13	3	3	2	215480	86497	186240	162739	+++	No	No mouse orthologue
UBE2V1	Ubiquitin-conjugating enzyme E2 variant 1	Q13404;I3L0A0;Q13404-8;Q13404-7;Q13404-2;Q13404-1;G3V2F7;A0A0A0MSL3;Q13404-6	16.495	2	4	4	1701800	3272600	1455200	2143200	++++	Yes	Ube2V1	Yes	++++	Yes	0.317015
VAMP2	Vesicle-associated membrane protein 2	J3QRU4;F8WCA0;L7N2F9;P63027;K7ENK9;K7EKX0	12.251	2	2	1	312200	68948	97703	159617	+++	No	Vamp2	Yes	++++	No
VKORC1	Vitamin K epoxide reductase complex subunit 1	I3L3B4;F8W9H0;E9PLN8;Q9BQB6-3;Q9BQB6-2;Q9BQB6	11.082	1	1	1	177140	60578	13661	83793	+++	No	Vkorc1, Gm21974	No
VPS33A	Vacuolar protein sorting-associated protein 33A	Q96AX1;H3BMM5	67.61	4	1	6	20809	3626.3	42225	22220.1	++	Yes	Vps33A	No
WNK3	Serine/threonine-protein kinase WNK3	A0A087WYK2;Q9BYP7-3;Q9BYP7-4;Q9BYP7-2;Q9BYP7;B1AQN8	198.28	2	1	0	96954	2210.1	578.01	33247.4	++	Yes	Wnk3	No
ZNF268	Zinc finger protein 268	Q14587-2;Q14587	89.631	1	1	0	747640	52618	0	266753	+++	Yes	No mouse orthologue
ZNF548	Zinc finger protein 548	Q8NEK5;Q8NEK5-2	62.727	1	1	0	0	0	0	0		No	No mouse orthologue
