# Supplementary material for: Sperm proteins and cancer‐testis antigens are released by the seminiferous tubules in mice and men
Source: FASEB J. 2021 Feb 10;35(3):e21397. doi: 10.1096/fj.202002484R (PMC7898903; doi:10.1096/fj.202002484R)
Supplement: Supplementary file 10 — Supplementary Material [file FSB2-35-e21397-s003.xlsx]

## Sheet: Supp Dataset 9
Supplemental Dataset 9. Clinical data on n=3 OA patients* from which TIF was collected for proteomics analysis
Parameter	Patient 1	Patient 2	Patient 3
Demographics
Patient's age (years)	28	41	35
Body size (cm)	180	172	175
Body weight (kg)	72	75	70
Ultrasound
Right Testicular volume (ml)	11.77	15.46	18.01
Right Epididymal head thickness (mm)	13	17.1	14.3
Left Testicular volume (ml)	11.3	Single testis	18.59
Left epididymal head thickness (mm)	8.3	Single testis	8.4
Semen
Sexual abstinence (days)	4	3	4
Volume (ml)	1.5	1.4	8.5
pH value	8.5	7.6	7.4
Sperm concentration (mio/ml)	0	0	0
Peroxidase- positive Leukocytes (mio/ml)	0	0.4	0
Fructose (µmol/ejaculate)	22.1	30.7	76.5
Glucosidase (mU/ejaculate)	8.9	11.9	85
Elastase (ng/ml)	260	97	<10
Zinc (µmol/ejaculate)	0.9	10.6	42.5
Hormones
Albumin (g/l)	44.7	48.1	48.2
PSA (ng/ml)	0.46	0.28	0.57
FSH (mU/ml)	7.6	9.8	3.5
LH (mU/ml)	3.2	5.9	6.6
Prolactin (uIU/ml)	196	95	183
Estradiol (pmol/l)	18	33	52
Testosterone (nmol/l)	384	482	496
Free testosterone (pmol/l)	8.37	7.21	6.59
SHBG (nmol/l)	29	52.1	61.5
Testicular histology**
Score TESE top right	10	10	10
Score TESE middle right	10	10	7
Score TESE bottom right	10	10	10
Score Micro-TESE right	10	10	10
Score TESE top left	10	Single testis	10
Score TESE middle left	10	Single testis	10
Score TESE bottom left	10	Single testis	10
Score Micro-TESE left	10	Single testis	10
* All 3 patients had normal genetics as defined by normal karyogram, normal AZF status, normal CFTR status
** Testicular histology assessed according to Bergmann and Kliesch, Bergmann M, Kliesch S. Testicular biopsy and histology. In: Nieschlag E, Behre H, Nieschlag S, eds. Andrology. Heidelberg: Springer, 2010:155-67.
Abbreviations:
TESE = testicular sperm extraction
Micro-TESE = microsurgical testicular sperm extraction
