# Supplementary material for: Sperm proteins and cancer‐testis antigens are released by the seminiferous tubules in mice and men
Source: FASEB J. 2021 Feb 10;35(3):e21397. doi: 10.1096/fj.202002484R (PMC7898903; doi:10.1096/fj.202002484R)
Supplement: Supplementary file 11 — Supplementary Material [file FSB2-35-e21397-s004.xlsx]

## Sheet: Supp Dataset 10A
Supplemental Dataset 10A. Clinical data and testis biopsy results on Obstructive Azoospermia (OA) and presumed Sertoli cell only (SCO) patients from whom TIF was collected for Western blotting
	Obstructive azoospermia	Non-obstructive azoospermia
	Normal spermatogenesis	Sertoli cell only (SCO)
	n=8	n=8	p value
Demographics
Patient's age (years)	29.5 (27.0-98.0)	35.0 (28.0-45.0)	0.3388
Body size (cm)	178.0 (170.0-186.0)	185.0 (165.0-194.0)	0.2216
Body weight (kg)	87.0 (68.0-127.0)	88.0 (70.0-115.0)	0.9377
Ultrasound
Right Testicular volume (ml)	12.5 (9.5-20)	8.8 (6.0-13.1)	0.0519
Right Epididymal head thickness (mm)	9.6 (5.0-13.2)	6.8 (4.4-11.5)	0.0783
Left Testicular volume (ml)	11.8 (0.8-25.1)	8.85 (4.4-18.2)	0.1691
Left epididymal head thickness (mm)	8.2 (0.0-13.3)	5.6 (4.28-8.7)	0.1304
Semen
Volume (ml)	3.0 (0.2-7.5)	2.6 (1.2-4.3)	0.7786
pH value	7.7 (6.4-8.3)	7.5 (7.3-8)	0.7035
Sperm concentration (mio/ml)	0 (0.0-0.0)	0 (0.0-0.0)	NA
Peroxidase- positive Leukocytes (mio/ml)	0 (0.0-0.5)	0.05 (0.0-0.2)	0.8803
Fructose (µmol/ejaculate)	45.3 (14.6. 127.5)	40.6 (18.8-84)	0.4256
Glucosidase (mU/ejaculate)	22.4 (11.4-105.0)	35.0 (22.2-68.32)	0.0639
Elastase (ng/ml)	97.0 (10.0-131.0)	22.5 (10.0-68.0)	0.0113
Zinc (µmol/ejaculate)	13.4 (7.3-30.8)	5.4 (3.5-29.0)	0.2222
Hormones
Albumin (g/l)	44.8 (43.1-49.6)	45.4 (42.0-51.8)	0.5925
PSA (ng/ml)	0.6 (0.2-1.6)	0.6 (0.3-0.8)	>0.9999
FSH (mU/ml)	4.5 (1.9-15.6)	22.5 (8.3-30.4)	0.003
LH (mU/ml)	3.4 (1.2-11.1)	4.7 (2.9-30.4)	0.1605
Prolactin (uIU/ml)	166.5 (122.0-281.0)	210.5 (173-309)	0.3282
Estradiol (pmol/l)	36.0 (21.0-43.0)	28.5 (22.0-59.0)	0.5897
Testosterone (nmol/l)	376.0 (170.3-588.6)	421.9 (220.5-510.0)	0.4418
Free testosterone (pmol/l)	7.13 (4.3-13.1)	6.4 (4.8-9.7)	0.8785
SHBG (nmol/l)	29.7 (12.0-63.8)	41.6 (19.6-74.6)	0.1243

## Sheet: Supp Dataset 10B
Supplemental Dataset 10B. Spermatogenesis score* on testis biopsies from Obstructive Azoosperimia (OA) and presumed Sertoli cell only (SCO) patients (from whom TIF was collected for Western blotting)
Sample	Score* TESE top right	Score TESE middle right	Score TESE bottom right	Score Micro-TESE right	Score TESE top left	Score TESE middle left	Score TESE bottom left	Score Micro-TESE left	Median
OA1	9	10	9	10	9	10	9	10	9.5
OA2	10	10	9	9	8	9	8	10	9
OA3	8	8	9	9	NA	NA	NA	NA	8.5
OA4	NA	NA	NA	NA	10	9	9	10	9.5
OA5	9	9.6	9.4	10	9	9.3	10	10	9.5
OA6	10	9.8	10	9.3	10	10	10	10	10
OA7	9.7	6.6	6.4	8.2	8.9	7.8	8.1	6.5	7.95
OA8	10	10	10	NA	10	10	5	NA	10
SCO1	0	0	0	0	0	0	0	0	0
SCO2	0	0	0	0	0	0	0	0	0
SCO3	0	0	0	0	0	0	0	0	0
SCO4	0	0	0	0	0	0	0	0	0
SCO5	0	0	0	0	0	0	0	0	0
SCO6	0	0	0	0	0	0	0	0	0
SCO7	0	0	0	0	0	0	0	0	0
SCO8	0	0	0	0	0	0	0	0	0
Abbreviations:
TESE = testicular sperm extraction
Micro-TESE = microsurgical testicular sperm extraction
*Spermatogenesis score according to M. Bergmann, S. Kliesch, "Testicular biopsy and histology" in Andrology, E. Nieschlag, H. Behre, S. Nieschlag, Eds. (Springer, Heidelberg, 2010), pp. 155-167
NA= not available
